# Supplementary material for: Effective Quality Breeding Directions—Comparison and Conservative Analysis of Hepatic Super-Enhancers between Chinese and Western Pig Breeds
Source: Biology (Basel). 2022 Nov 8;11(11):1631. doi: 10.3390/biology11111631 (PMC9687233; doi:10.3390/biology11111631)
Supplement: Supplementary file 1 [file biology-11-01631-s001.zip]

Archive with 13 entries (13 files):
- .DS_Store
- Figure S1.tif
- FIgure S2.tif
- Table S1.xlsx
- Table S10.xlsx
- Table S2.xlsx
- Table S3.xlsx
- Table S4.xlsx
- Table S5.xlsx
- Table S6.xlsx
- Table S7.xlsx
- Table S8.xlsx
- Table S9.xlsx
