# Supplementary material for: Effective Quality Breeding Directions—Comparison and Conservative Analysis of Hepatic Super-Enhancers between Chinese and Western Pig Breeds
Source: Biology (Basel). 2022 Nov 8;11(11):1631. doi: 10.3390/biology11111631 (PMC9687233; doi:10.3390/biology11111631)
Supplement: Supplementary file 1 [file biology-11-01631-s001.zip › Table S1.xlsx]

## Sheet: Sheet1
study_accession	sample_accession	run_accession	experiment_alias
PRJNA597497	SAMN13676591	SRR10764455	LW-2W-2-Duodenum-H3K27ac
PRJNA597497	SAMN13676590	SRR10764458	LW-2W-1-Duodenum-H3K27ac
PRJNA597497	SAMN13676589	SRR10764461	LW-2W-2-Cerebrum-H3K27ac
PRJNA597497	SAMN13676588	SRR10764466	LW-2W-1-Cerebrum-H3K27ac
PRJNA597497	SAMN13676587	SRR10764469	LW-2W-2-Cerebellum-H3K27ac
PRJNA597497	SAMN13676586	SRR10764472	LW-2W-1-Cerebellum-H3K27ac
PRJNA597497	SAMN13676585	SRR10764475	LW-2W-2-Spleen-H3K27ac
PRJNA597497	SAMN13676584	SRR10764479	LW-2W-1-Spleen-H3K27ac
PRJNA597497	SAMN13676583	SRR10764482	LW-2W-2-Muscle-H3K27ac
PRJNA597497	SAMN13676582	SRR10764485	LW-2W-1-Muscle-H3K27ac
PRJNA597497	SAMN13676581	SRR10764489	LW-2W-2-Liver-H3K27ac
PRJNA597497	SAMN13676580	SRR10764492	LW-2W-1-Liver-H3K27ac
PRJNA597497	SAMN13676579	SRR10764495	LW-2W-2-Heart-H3K27ac
PRJNA597497	SAMN13676578	SRR10764499	LW-2W-1-Heart-H3K27ac
PRJNA597497	SAMN13676577	SRR10764502	LW-2W-2-Fat-H3K27ac
PRJNA597497	SAMN13676576	SRR10764505	LW-2W-1-Fat-H3K27ac
PRJNA597497	SAMN13676575	SRR10764508	ES-2W-1-Thymus-H3K27ac
PRJNA597497	SAMN13676574	SRR10764512	ES-2W-1-Pancreas-H3K27ac
PRJNA597497	SAMN13676573	SRR10764515	ES-2W-1-Lung-H3K27ac
PRJNA597497	SAMN13676572	SRR10764518	ES-2W-1-Kidney-H3K27ac
PRJNA597497	SAMN13676571	SRR10764522	ES-2W-1-Duodenum-H3K27ac
PRJNA597497	SAMN13676570	SRR10764525	ES-2W-1-Cerebrum-H3K27ac
PRJNA597497	SAMN13676569	SRR10764528	ES-2W-1-Cerebellum-H3K27ac
PRJNA597497	SAMN13676568	SRR10764532	ES-2W-2-Spleen-H3K27ac
PRJNA597497	SAMN13676567	SRR10764535	ES-2W-1-Spleen-H3K27ac
PRJNA597497	SAMN13676566	SRR10764538	ES-2W-2-Muscle-H3K27ac
PRJNA597497	SAMN13676565	SRR10764541	ES-2W-1-Muscle-H3K27ac
PRJNA597497	SAMN13676564	SRR10764545	ES-2W-2-Liver-H3K27ac
PRJNA597497	SAMN13676563	SRR10764548	ES-2W-1-Liver-H3K27ac
PRJNA597497	SAMN13676562	SRR10764551	ES-2W-2-Heart-H3K27ac
PRJNA597497	SAMN13676561	SRR10764555	ES-2W-1-Heart-H3K27ac
PRJNA597497	SAMN13676560	SRR10764558	ES-2W-2-Fat-H3K27ac
PRJNA597497	SAMN13676559	SRR10764561	ES-2W-1-Fat-H3K27ac
PRJNA597497	SAMN13676558	SRR10764565	MS-2W-2-Spleen-H3K27ac
PRJNA597497	SAMN13676557	SRR10764568	MS-2W-1-Spleen-H3K27ac
PRJNA597497	SAMN13676556	SRR10764571	MS-2W-2-Muscle-H3K27ac
PRJNA597497	SAMN13676555	SRR10764574	MS-2W-1-Muscle-H3K27ac
PRJNA597497	SAMN13676554	SRR10764580	MS-2W-2-Liver-H3K27ac
PRJNA597497	SAMN13676553	SRR10764583	MS-2W-1-Liver-H3K27ac
PRJNA597497	SAMN13676552	SRR10764586	MS-2W-2-Heart-H3K27ac
PRJNA597497	SAMN13676551	SRR10764590	MS-2W-1-Heart-H3K27ac
PRJNA597497	SAMN13676550	SRR10764593	MS-2W-2-Fat-H3K27ac
PRJNA597497	SAMN13676549	SRR10764596	MS-2W-1-Fat-H3K27ac
PRJNA597497	SAMN13676548	SRR10764600	Duroc-2W-2-Spleen-H3K27ac
PRJNA597497	SAMN13676547	SRR10764603	Duroc-2W-1-Spleen-H3K27ac
PRJNA597497	SAMN13676546	SRR10764606	Duroc-2W-2-Muscle-H3K27ac
PRJNA597497	SAMN13676545	SRR10764609	Duroc-2W-1-Muscle-H3K27ac
PRJNA597497	SAMN13676544	SRR10764613	Duroc-2W-2-Liver-H3K27ac
PRJNA597497	SAMN13676543	SRR10764616	Duroc-2W-1-Liver-H3K27ac
PRJNA597497	SAMN13676542	SRR10764619	Duroc-2W-2-Heart-H3K27ac
PRJNA597497	SAMN13676541	SRR10764623	Duroc-2W-1-Heart-H3K27ac
PRJNA597497	SAMN13676540	SRR10764626	Duroc-2W-2-Fat-H3K27ac
PRJNA597497	SAMN13676539	SRR10764629	Duroc-2W-1-Fat-H3K27ac
PRJNA597497	SAMN13676599	SRR10764693	LW-2W-2-Thymus-H3K27ac
PRJNA597497	SAMN13676598	SRR10764697	LW-2W-1-Thymus-H3K27ac
PRJNA597497	SAMN13676597	SRR10764700	LW-2W-2-Pancreas-H3K27ac
PRJNA597497	SAMN13676596	SRR10764704	LW-2W-1-Pancreas-H3K27ac
PRJNA597497	SAMN13676595	SRR10764707	LW-2W-2-Lung-H3K27ac
PRJNA597497	SAMN13676594	SRR10764711	LW-2W-1-Lung-H3K27ac
PRJNA597497	SAMN13676593	SRR10764714	LW-2W-2-Kidney-H3K27ac
PRJNA597497	SAMN13676592	SRR10764717	LW-2W-1-Kidney-H3K27ac
PRJNA597497	SAMN13676591	SRR10764454	LW-2W-2-Duodenum-H3K4me3
PRJNA597497	SAMN13676590	SRR10764457	LW-2W-1-Duodenum-H3K4me3
PRJNA597497	SAMN13676589	SRR10764460	LW-2W-2-Cerebrum-H3K4me3
PRJNA597497	SAMN13676588	SRR10764463	LW-2W-1-Cerebrum-H3K4me3
PRJNA597497	SAMN13676587	SRR10764468	LW-2W-2-Cerebellum-H3K4me3
PRJNA597497	SAMN13676586	SRR10764471	LW-2W-1-Cerebellum-H3K4me3
PRJNA597497	SAMN13676585	SRR10764474	LW-2W-2-Spleen-H3K4me3
PRJNA597497	SAMN13676584	SRR10764478	LW-2W-1-Spleen-H3K4me3
PRJNA597497	SAMN13676583	SRR10764481	LW-2W-2-Muscle-H3K4me3
PRJNA597497	SAMN13676582	SRR10764484	LW-2W-1-Muscle-H3K4me3
PRJNA597497	SAMN13676581	SRR10764488	LW-2W-2-Liver-H3K4me3
PRJNA597497	SAMN13676580	SRR10764491	LW-2W-1-Liver-H3K4me3
PRJNA597497	SAMN13676579	SRR10764494	LW-2W-2-Heart-H3K4me3
PRJNA597497	SAMN13676578	SRR10764497	LW-2W-1-Heart-H3K4me3
PRJNA597497	SAMN13676577	SRR10764501	LW-2W-2-Fat-H3K4me3
PRJNA597497	SAMN13676576	SRR10764504	LW-2W-1-Fat-H3K4me3
PRJNA597497	SAMN13676575	SRR10764507	ES-2W-1-Thymus-H3K4me3
PRJNA597497	SAMN13676574	SRR10764511	ES-2W-1-Pancreas-H3K4me3
PRJNA597497	SAMN13676573	SRR10764514	ES-2W-1-Lung-H3K4me3
PRJNA597497	SAMN13676572	SRR10764517	ES-2W-1-Kidney-H3K4me3
PRJNA597497	SAMN13676571	SRR10764521	ES-2W-1-Duodenum-H3K4me3
PRJNA597497	SAMN13676570	SRR10764524	ES-2W-1-Cerebrum-H3K4me3
PRJNA597497	SAMN13676569	SRR10764527	ES-2W-1-Cerebellum-H3K4me3
PRJNA597497	SAMN13676568	SRR10764530	ES-2W-2-Spleen-H3K4me3
PRJNA597497	SAMN13676567	SRR10764534	ES-2W-1-Spleen-H3K4me3
PRJNA597497	SAMN13676566	SRR10764537	ES-2W-2-Muscle-H3K4me3
PRJNA597497	SAMN13676565	SRR10764540	ES-2W-1-Muscle-H3K4me3
PRJNA597497	SAMN13676564	SRR10764544	ES-2W-2-Liver-H3K4me3
PRJNA597497	SAMN13676563	SRR10764547	ES-2W-1-Liver-H3K4me3
PRJNA597497	SAMN13676562	SRR10764550	ES-2W-2-Heart-H3K4me3
PRJNA597497	SAMN13676561	SRR10764554	ES-2W-1-Heart-H3K4me3
PRJNA597497	SAMN13676560	SRR10764557	ES-2W-2-Fat-H3K4me3
PRJNA597497	SAMN13676559	SRR10764560	ES-2W-1-Fat-H3K4me3
PRJNA597497	SAMN13676558	SRR10764563	MS-2W-2-Spleen-H3K4me3
PRJNA597497	SAMN13676557	SRR10764567	MS-2W-1-Spleen-H3K4me3
PRJNA597497	SAMN13676556	SRR10764570	MS-2W-2-Muscle-H3K4me3
PRJNA597497	SAMN13676555	SRR10764573	MS-2W-1-Muscle-H3K4me3
PRJNA597497	SAMN13676554	SRR10764579	MS-2W-2-Liver-H3K4me3
PRJNA597497	SAMN13676553	SRR10764582	MS-2W-1-Liver-H3K4me3
PRJNA597497	SAMN13676552	SRR10764585	MS-2W-2-Heart-H3K4me3
PRJNA597497	SAMN13676551	SRR10764589	MS-2W-1-Heart-H3K4me3
PRJNA597497	SAMN13676550	SRR10764592	MS-2W-2-Fat-H3K4me3
PRJNA597497	SAMN13676549	SRR10764595	MS-2W-1-Fat-H3K4me3
PRJNA597497	SAMN13676548	SRR10764598	Duroc-2W-2-Spleen-H3K4me3
PRJNA597497	SAMN13676547	SRR10764602	Duroc-2W-1-Spleen-H3K4me3
PRJNA597497	SAMN13676546	SRR10764605	Duroc-2W-2-Muscle-H3K4me3
PRJNA597497	SAMN13676545	SRR10764608	Duroc-2W-1-Muscle-H3K4me3
PRJNA597497	SAMN13676544	SRR10764612	Duroc-2W-2-Liver-H3K4me3
PRJNA597497	SAMN13676543	SRR10764615	Duroc-2W-1-Liver-H3K4me3
PRJNA597497	SAMN13676542	SRR10764618	Duroc-2W-2-Heart-H3K4me3
PRJNA597497	SAMN13676541	SRR10764622	Duroc-2W-1-Heart-H3K4me3
PRJNA597497	SAMN13676540	SRR10764625	Duroc-2W-2-Fat-H3K4me3
PRJNA597497	SAMN13676539	SRR10764628	Duroc-2W-1-Fat-H3K4me3
PRJNA597497	SAMN13676599	SRR10764692	LW-2W-2-Thymus-H3K4me3
PRJNA597497	SAMN13676598	SRR10764695	LW-2W-1-Thymus-H3K4me3
PRJNA597497	SAMN13676597	SRR10764699	LW-2W-2-Pancreas-H3K4me3
PRJNA597497	SAMN13676596	SRR10764703	LW-2W-1-Pancreas-H3K4me3
PRJNA597497	SAMN13676595	SRR10764706	LW-2W-2-Lung-H3K4me3
PRJNA597497	SAMN13676594	SRR10764710	LW-2W-1-Lung-H3K4me3
PRJNA597497	SAMN13676593	SRR10764713	LW-2W-2-Kidney-H3K4me3
PRJNA597497	SAMN13676592	SRR10764716	LW-2W-1-Kidney-H3K4me3
PRJNA597497	SAMN13676590	SRR10764456	LW-2W-1-Duodenum-Input
PRJNA597497	SAMN13676589	SRR10764459	LW-2W-2-Cerebrum-Input
PRJNA597497	SAMN13676588	SRR10764462	LW-2W-1-Cerebrum-Input
PRJNA597497	SAMN13676587	SRR10764467	LW-2W-2-Cerebellum-Input
PRJNA597497	SAMN13676586	SRR10764470	LW-2W-1-Cerebellum-Input
PRJNA597497	SAMN13676585	SRR10764473	LW-2W-2-Spleen-Input
PRJNA597497	SAMN13676584	SRR10764477	LW-2W-1-Spleen-Input
PRJNA597497	SAMN13676583	SRR10764480	LW-2W-2-Muscle-Input
PRJNA597497	SAMN13676582	SRR10764483	LW-2W-1-Muscle-Input
PRJNA597497	SAMN13676581	SRR10764486	LW-2W-2-Liver-Input
PRJNA597497	SAMN13676580	SRR10764490	LW-2W-1-Liver-Input
PRJNA597497	SAMN13676579	SRR10764493	LW-2W-2-Heart-Input
PRJNA597497	SAMN13676578	SRR10764496	LW-2W-1-Heart-Input
PRJNA597497	SAMN13676577	SRR10764500	LW-2W-2-Fat-Input
PRJNA597497	SAMN13676576	SRR10764503	LW-2W-1-Fat-Input
PRJNA597497	SAMN13676575	SRR10764506	ES-2W-1-Thymus-Input
PRJNA597497	SAMN13676574	SRR10764510	ES-2W-1-Pancreas-Input
PRJNA597497	SAMN13676573	SRR10764513	ES-2W-1-Lung-Input
PRJNA597497	SAMN13676572	SRR10764516	ES-2W-1-Kidney-Input
PRJNA597497	SAMN13676571	SRR10764519	ES-2W-1-Duodenum-Input
PRJNA597497	SAMN13676570	SRR10764523	ES-2W-1-Cerebrum-Input
PRJNA597497	SAMN13676569	SRR10764526	ES-2W-1-Cerebellum-Input
PRJNA597497	SAMN13676568	SRR10764529	ES-2W-2-Spleen-Input
PRJNA597497	SAMN13676567	SRR10764533	ES-2W-1-Spleen-Input
PRJNA597497	SAMN13676566	SRR10764536	ES-2W-2-Muscle-Input
PRJNA597497	SAMN13676565	SRR10764539	ES-2W-1-Muscle-Input
PRJNA597497	SAMN13676564	SRR10764543	ES-2W-2-Liver-Input
PRJNA597497	SAMN13676563	SRR10764546	ES-2W-1-Liver-Input
PRJNA597497	SAMN13676562	SRR10764549	ES-2W-2-Heart-Input
PRJNA597497	SAMN13676561	SRR10764552	ES-2W-1-Heart-Input
PRJNA597497	SAMN13676560	SRR10764556	ES-2W-2-Fat-Input
PRJNA597497	SAMN13676559	SRR10764559	ES-2W-1-Fat-Input
PRJNA597497	SAMN13676558	SRR10764562	MS-2W-2-Spleen-Input
PRJNA597497	SAMN13676557	SRR10764566	MS-2W-1-Spleen-Input
PRJNA597497	SAMN13676556	SRR10764569	MS-2W-2-Muscle-Input
PRJNA597497	SAMN13676555	SRR10764572	MS-2W-1-Muscle-Input
PRJNA597497	SAMN13676554	SRR10764578	MS-2W-2-Liver-Input
PRJNA597497	SAMN13676553	SRR10764581	MS-2W-1-Liver-Input
PRJNA597497	SAMN13676552	SRR10764584	MS-2W-2-Heart-Input
PRJNA597497	SAMN13676551	SRR10764587	MS-2W-1-Heart-Input
PRJNA597497	SAMN13676550	SRR10764591	MS-2W-2-Fat-Input
PRJNA597497	SAMN13676549	SRR10764594	MS-2W-1-Fat-Input
PRJNA597497	SAMN13676548	SRR10764597	Duroc-2W-2-Spleen-Input
PRJNA597497	SAMN13676547	SRR10764601	Duroc-2W-1-Spleen-Input
PRJNA597497	SAMN13676546	SRR10764604	Duroc-2W-2-Muscle-Input
PRJNA597497	SAMN13676545	SRR10764607	Duroc-2W-1-Muscle-Input
PRJNA597497	SAMN13676544	SRR10764611	Duroc-2W-2-Liver-Input
PRJNA597497	SAMN13676543	SRR10764614	Duroc-2W-1-Liver-Input
PRJNA597497	SAMN13676542	SRR10764617	Duroc-2W-2-Heart-Input
PRJNA597497	SAMN13676541	SRR10764620	Duroc-2W-1-Heart-Input
PRJNA597497	SAMN13676540	SRR10764624	Duroc-2W-2-Fat-Input
PRJNA597497	SAMN13676539	SRR10764627	Duroc-2W-1-Fat-Input
PRJNA597497	SAMN13676599	SRR10764691	LW-2W-2-Thymus-Input
PRJNA597497	SAMN13676598	SRR10764694	LW-2W-1-Thymus-Input
PRJNA597497	SAMN13676597	SRR10764698	LW-2W-2-Pancreas-Input
PRJNA597497	SAMN13676591	SRR10764701	LW-2W-2-Duodenum-Input
PRJNA597497	SAMN13676596	SRR10764702	LW-2W-1-Pancreas-Input
PRJNA597497	SAMN13676595	SRR10764705	LW-2W-2-Lung-Input
PRJNA597497	SAMN13676594	SRR10764709	LW-2W-1-Lung-Input
PRJNA597497	SAMN13676593	SRR10764712	LW-2W-2-Kidney-Input
PRJNA597497	SAMN13676592	SRR10764715	LW-2W-1-Kidney-Input
PRJEB6906	SAMEA2677889	ERR572151	Human_1_Liver-H3K27ac
PRJEB6906	SAMEA2677889	ERR572195	Human_1-input
PRJEB6906	SAMEA2677866	ERR572285	Human_2_Liver-H3K27ac
PRJEB6906	SAMEA2677866	ERR572249	Human_2-input
PRJEB6906	SAMEA2677851	ERR572185	Mouse_1_Liver_H3K27ac
PRJEB6906	SAMEA2677874	ERR572141	Mouse_2_Liver_H3K27ac
PRJEB6906	SAMEA2677851	ERR572226	Mouse_1-input
PRJEB6906	SAMEA2677874	ERR572141	Mouse_2-input
