# Supplementary material for: Effective Quality Breeding Directions—Comparison and Conservative Analysis of Hepatic Super-Enhancers between Chinese and Western Pig Breeds
Source: Biology (Basel). 2022 Nov 8;11(11):1631. doi: 10.3390/biology11111631 (PMC9687233; doi:10.3390/biology11111631)
Supplement: Supplementary file 1 [file biology-11-01631-s001.zip › Table S10.xlsx]

## Sheet: Sheet1
species-consensus-genes
DPM2
KRTCAP2
BTG2
MIRLET7G
HES1
MTX1
LTBR
FAU
PHB2
LDLR
TMEM189
TNFRSF1A
GPX4
SLC11A1
ICAM2
EGFR
LPIN2
PIWIL2
BHLHE40
ID2
SEC14L2
THRA
MPEG1
ATG12
NFKBIA
ACTN1
SLC30A3
CIDEB
ITGB5
SRSF12
FZR1
MIR26B
CD4
SMAD3
MIR192
EMG1
IFITM2
CDC42SE1
EFNA1
P2RY2
STAT6
SCARB1
TXNIP
RAB17
IFITM3
CDO1
C8B
SDC1
WIPI1
NR5A2
VWA7
MRPL49
MIR92B
ARL3
MIR107
KLF15
ADIPOR2
CIRBP
LCN2
TATDN1
TOB1
BIRC5
PIK3AP1
MIR144
FTH1
PARK7
MIR141
UPK2
SST
BCL6
POR
KLF9
NNMT
CWC25
GHDC
NR2F2
PPP1CA
C1S
SIRT7
UROC1
ST6GALNAC4
CD74
ST3GAL4
SSR1
PDE4B
CYP17A1
LSM2
HSBP1L1
IMP3
RNF181
RNF114
EPAS1
LPIN1
MLLT11
HCRT
HYAL3
KLF16
LGALS1
FGG
ABCA1
IDH2
APOB
LAG3
NR3C1
CSF3
PRKAR1A
GBA
PRIM1
RARRES2
FABP1
CDH1
ENSA
RAB5C
NR1H4
ARHGDIA
SCNN1A
CEBPB
CP
