# Supplementary material for: Effective Quality Breeding Directions—Comparison and Conservative Analysis of Hepatic Super-Enhancers between Chinese and Western Pig Breeds
Source: Biology (Basel). 2022 Nov 8;11(11):1631. doi: 10.3390/biology11111631 (PMC9687233; doi:10.3390/biology11111631)
Supplement: Supplementary file 1 [file biology-11-01631-s001.zip › Table S2.xlsx]

## Sheet: H3K4me3_Diff
Chr	start	end	width	strand	Conc	Conc_Western.pig	Conc_Chinese.pig	Fold	p.value	FDR
chr13	34433156	34433812	657	*	7.26924	8.26924	0	23.5671	5.01e-13	3.16e-10
chr9	39642295	39642951	657	*	6.8187	7.8187	0	23.1462	1.29e-12	7.5e-10
chr2	7925139	7925795	657	*	6.79815	7.79815	0	23.1168	1.37e-12	7.71e-10
chr2	90436611	90437267	657	*	6.48457	7.48457	0	22.8301	2.58e-12	1.35e-09
chr5	89586713	89587369	657	*	6.39674	7.39674	0	22.7543	3.05e-12	1.54e-09
chr11	76514399	76515055	657	*	6.34263	7.34263	0	22.7018	3.42e-12	1.67e-09
chr6	54685293	54685949	657	*	6.02406	7.02406	0	22.4061	6.5e-12	2.98e-09
chr7	78029151	78029807	657	*	6.01076	7.01076	0	22.3921	6.7e-12	2.98e-09
chr11	7758891	7759547	657	*	7.27795	8.27795	0	22.3901	6.69e-12	2.98e-09
chr7	34122469	34123125	657	*	7.14367	8.14367	0	22.2778	8.51e-12	3.68e-09
chr10	32134001	32134657	657	*	5.81792	6.81792	0	22.2063	9.97e-12	4.2e-09
chr3	44148368	44149024	657	*	5.63898	6.63898	0	21.992	1.57e-11	6.27e-09
chr2	60233794	60234450	657	*	5.51871	6.51871	0	21.9365	1.77e-11	6.87e-09
chr10	57829852	57830508	657	*	6.43195	7.43195	0	21.8223	2.24e-11	8.07e-09
chr15	120446704	120447360	657	*	5.9161	6.9161	0	21.0793	1.04e-10	3.14e-08
chr2	59523467	59524123	657	*	8.78245	9.78245	0	12.2852	5.95e-27	9.02e-23
chr9	49987235	49987891	657	*	8.47484	9.47484	0	11.9544	7.07e-18	9.74e-15
chr1	57128506	57129162	657	*	8.38792	9.38792	0	11.8923	2.65e-25	2.01e-21
chr7	76120668	76121324	657	*	8.06621	9.06621	0	11.5704	2.19e-23	6.63e-20
chr3	10038983	10039639	657	*	8.11209	9.11209	0	11.5513	3.19e-11	1.1e-08
chr16	37305246	37305902	657	*	7.75692	8.75692	0	11.2421	3.25e-16	3.51e-13
chr7	92497564	92498220	657	*	7.63663	8.63663	0	11.1478	4.25e-24	1.61e-20
chr3	8356088	8356744	657	*	7.54833	8.54833	0	11.0551	1.63e-21	3.08e-18
chr15	48669072	48669728	657	*	7.4586	8.4586	0	10.9728	1.22e-24	6.15e-21
chr15	63504671	63505327	657	*	7.43596	8.43596	0	10.9443	9.2e-22	1.99e-18
chr15	63496632	63497288	657	*	7.25265	8.25265	0	10.7606	1.18e-20	1.99e-17
chr2	7802014	7802670	657	*	7.28172	8.28172	0	10.7399	8.07e-11	2.55e-08
chr15	137636454	137637110	657	*	7.07922	8.07922	0	10.5926	6.54e-22	1.65e-18
chr6	62938897	62939553	657	*	6.88955	7.88955	0	10.361	3.65e-11	1.23e-08
chr7	53854356	53855012	657	*	6.77858	7.77858	0	10.2853	6.84e-18	9.74e-15
chr15	101372996	101373652	657	*	8.20056	9.20056	0	10.2308	0.000123513	0.00733766
chr5	18587653	18588309	657	*	6.52992	7.52992	0	10.0023	2.67e-10	7.93e-08
chr12	5564633	5565289	657	*	6.40703	7.40703	0	9.85542	3.94e-08	7.45e-06
chr1	72974657	72975313	657	*	6.31027	7.31027	0	9.8182	4.61e-16	4.36e-13
chrX	37021774	37022430	657	*	6.16659	7.16659	0	9.67342	4.87e-15	3.88e-12
chr1	270040766	270041422	657	*	6.05331	7.05331	0	9.56352	7.19e-16	6.41e-13
chr6	2000638	2001294	657	*	5.95654	6.95654	0	9.45578	1.5e-12	8.1e-10
chr7	23780276	23780932	657	*	5.89384	6.89384	0	9.40419	3.65e-15	3.07e-12
chr3	42540596	42541252	657	*	5.7469	6.7469	0	9.26694	3.39e-17	4.27e-14
chr18	46205323	46205979	657	*	7.63314	8.63314	0	9.21861	0.000199375	0.0102732
chr3	86579940	86580596	657	*	5.59766	6.59766	0	9.11116	6.09e-15	4.61e-12
chr9	104910495	104911151	657	*	7.7038	8.7038	0	8.99892	0.000247826	0.0116957
chr11	66678210	66678866	657	*	7.1088	8.1088	0	8.76333	0.000198577	0.010267
chr11	74295220	74295876	657	*	5.15222	6.15222	0	8.67254	1.02e-14	7.39e-12
chr6	150688637	150689293	657	*	5.03706	6.03706	0	8.52809	1.41e-08	2.97e-06
chr18	39211678	39212334	657	*	4.93269	5.93269	0	8.42582	1.09e-08	2.36e-06
chr6	87173	87829	657	*	6.73024	7.73024	0	8.33467	0.000214816	0.0106697
chr3	72346565	72347221	657	*	6.94496	7.94496	0	8.29006	0.000258	0.0120146
chr18	50310020	50310676	657	*	4.78691	5.78691	0	8.26732	1.62e-07	2.64e-05
chr9	117064080	117064736	657	*	7.38971	8.38971	0	8.17394	0.000361155	0.0152399
chr4	44600637	44601293	657	*	6.0143	7.00819	0	8.05902	5.44e-10	1.55e-07
chr9	6747046	6747702	657	*	4.54945	5.54945	0	7.93248	4.87e-06	0.000567034
chr4	98095910	98096566	657	*	4.41898	5.41898	0	7.92839	1.32e-09	3.52e-07
chr5	22421527	22422183	657	*	6.62771	7.62771	0	7.88558	0.000283676	0.0128665
chr9	6866576	6867232	657	*	4.52138	5.52138	0	7.87112	6.96e-06	0.000717039
chr7	36692940	36693596	657	*	4.46109	5.46109	0	7.86385	3.76e-06	0.000467305
chr12	18957776	18958432	657	*	4.33706	5.33706	0	7.84664	5.26e-09	1.22e-06
chr6	76117260	76117916	657	*	6.43823	7.43823	0	7.84418	0.00025855	0.0120146
chr3	39538489	39539145	657	*	7.79815	8.79815	0	7.82778	0.000531014	0.0201108
chr9	74173733	74174389	657	*	4.29633	5.29633	0	7.80699	3.39e-09	8.27e-07
chr6	45184004	45184660	657	*	4.45869	5.45869	0	7.79626	7.82e-06	0.00078999
chr10	33938621	33939277	657	*	4.29661	5.29661	0	7.65293	6.86e-06	0.000711384
chr12	57546552	57547208	657	*	4.10575	5.10575	0	7.60757	7.07e-08	1.28e-05
chr14	33638867	33639523	657	*	6.71681	7.71681	0	7.45942	0.00039768	0.0164602
chrX	45908888	45909544	657	*	4.31558	5.31558	0	7.37867	3.08e-05	0.00259161
chr7	76195448	76196104	657	*	6.13135	7.13135	0	7.36733	0.000301975	0.0134153
chr2	4858958	4859614	657	*	4.19717	5.19717	0	7.33381	2.42e-05	0.00217087
chr6	52506333	52506989	657	*	7.09873	8.09873	0	7.30701	0.000522629	0.0198929
chr18	18008179	18008835	657	*	4.23819	5.23819	0	7.28104	3.29e-05	0.00272678
chrY	9985248	9985904	657	*	3.77541	4.77541	0	7.26802	3.41e-07	5.33e-05
chr9	46302611	46303267	657	*	3.75578	4.75578	0	7.25635	2.19e-07	3.49e-05
chrX	101478345	101479001	657	*	6.34958	7.34958	0	7.17085	0.000392742	0.0163004
chr10	31713935	31714591	657	*	3.71763	4.71763	0	7.17066	1.92e-06	0.00024862
chr3	7180144	7180800	657	*	4.24714	5.24714	0	7.15884	4.65e-05	0.00355505
chr2	6571883	6572539	657	*	7.46921	8.46921	0	7.15385	0.000660039	0.0233075
chr5	93301411	93302067	657	*	6.70055	7.70055	0	7.13584	0.000479945	0.0187389
chr4	72458581	72459237	657	*	4.28971	5.28971	0	7.12766	5.45e-05	0.00400853
chr6	95547940	95548596	657	*	4.13259	5.13259	0	7.09298	4.13e-05	0.00324408
chr10	44107595	44108251	657	*	4.15552	5.15552	0	7.03799	4.98e-05	0.00375513
chr3	75625792	75626448	657	*	6.1227	7.1227	0	6.83332	0.00043141	0.0173354
chr12	23524138	23524794	657	*	3.41078	4.41078	0	6.80911	4.91e-06	0.000567451
chr12	20180162	20180818	657	*	3.98468	4.98468	0	6.72442	6.68e-05	0.00468795
chr13	32028523	32029179	657	*	6.11605	7.11605	0	6.67431	0.000474841	0.0186269
chr7	98688706	98689362	657	*	6.20043	7.20043	0	6.6262	0.000509886	0.0196047
chr2	6401890	6402546	657	*	4.09604	5.09604	0	6.61951	9.5e-05	0.00614168
chr13	136619095	136619751	657	*	3.92075	4.92075	0	6.61695	7.26e-05	0.00501647
chr6	8321613	8322269	657	*	5.82915	6.82915	0	6.5442	0.000443408	0.0176768
chr9	33041169	33041825	657	*	7.22583	8.22583	0	6.50919	0.000832016	0.026833
chr8	1600997	1601653	657	*	3.86271	4.86271	0	6.4827	8.26e-05	0.00558408
chr18	7416050	7416706	657	*	3.28101	4.28101	0	6.39652	2.64e-05	0.0022952
chr2	5087067	5087723	657	*	4.36029	5.34099	0	6.37176	7.93e-07	0.000113285
chr11	19467035	19467691	657	*	6.3821	7.37258	0.133838	6.35821	7.31e-05	0.00501647
chr13	31255939	31256595	657	*	4.15613	5.15613	0	6.31015	0.000152696	0.00846991
chr13	23865089	23865745	657	*	5.1547	6.13755	0	6.27436	1.31e-07	2.15e-05
chr3	17933865	17934521	657	*	3.13919	4.13919	0	6.26268	2.56e-05	0.00226502
chr9	129116795	129117451	657	*	5.96146	6.95902	0	6.25494	0.000383409	0.0159568
chr2	90263309	90263965	657	*	6.31718	7.31718	0	6.24872	0.000668089	0.0234823
chrX	42175414	42176070	657	*	5.20864	6.18719	0.126509	6.19275	2.62e-09	6.76e-07
chr13	206865304	206865960	657	*	3.23738	4.23738	0	6.1711	4.43e-05	0.00342693
chr4	124263863	124264519	657	*	3.73686	4.73686	0	5.88598	0.000156178	0.00857224
chr9	67023203	67023859	657	*	5.59909	6.59909	0	5.86504	0.00060112	0.0217963
chr4	98614520	98615176	657	*	6.49177	7.47638	0.933864	5.81003	6.2e-05	0.00439123
chr12	19713629	19714285	657	*	5.69921	6.68855	0	5.73045	0.000154572	0.00851495
chr10	8028790	8029446	657	*	4.41047	5.38242	0	5.72311	2.1e-06	0.000268967
chr6	63340239	63340895	657	*	5.63342	6.60684	0.857699	5.70483	1.28e-07	2.13e-05
chr2	87866155	87866811	657	*	6.2846	7.2846	0	5.64633	0.000912195	0.0287294
chr9	36945778	36946434	657	*	5.51404	6.48382	0.921784	5.48396	5.35e-08	9.88e-06
chr13	135996027	135996683	657	*	3.77096	4.77096	0	5.48205	0.000245109	0.01164
chr5	701841	702497	657	*	6.9072	7.8907	1.44844	5.3746	0.000106228	0.00668074
chr2	16249219	16249875	657	*	5.36978	6.36978	0	5.35728	0.000730852	0.0246674
chr9	135097071	135097727	657	*	6.20745	7.20745	0	5.32679	0.00104846	0.0317038
chr8	135831931	135832587	657	*	5.84771	6.81038	1.5566	5.23102	2.74e-11	9.65e-09
chr3	117275766	117276422	657	*	5.27188	6.27188	0	5.18595	0.000773821	0.0255452
chr2	70804534	70805190	657	*	5.82369	6.78485	1.58945	5.14044	5.46e-08	9.97e-06
chr3	96615437	96616093	657	*	6.33434	7.33434	0	5.05953	0.00125989	0.0355421
chr18	49110164	49110820	657	*	5.74595	6.74595	0	4.85352	0.0011383	0.0332898
chr7	24213175	24213831	657	*	3.70968	4.70968	0	4.8135	0.000414232	0.01696
chr4	107439128	107439784	657	*	5.03565	5.98483	1.1831	4.70566	2.84e-06	0.000361298
chr7	20897748	20898404	657	*	2.86814	3.86814	0	4.65573	0.000238674	0.0114783
chr11	4720073	4720729	657	*	4.90137	5.84531	1.18768	4.63757	5.87e-10	1.65e-07
chr9	3287726	3288382	657	*	6.41181	7.35346	2.75482	4.56512	3.83e-09	9.22e-07
chr15	95230104	95230760	657	*	3.46011	4.46011	0	4.54018	0.000433269	0.017364
chr5	10803447	10804103	657	*	5.44191	6.38269	1.80583	4.53124	4.07e-09	9.64e-07
chr15	138441712	138442368	657	*	6.24184	7.24184	0	4.50657	0.00162826	0.0412983
chr6	55230100	55230756	657	*	3.85806	4.81464	0	4.49142	2.38e-05	0.00215808
chr8	123326915	123327571	657	*	6.61957	7.54714	3.26741	4.27476	2.37e-16	2.76e-13
chr4	128088715	128089371	657	*	3.02443	4.02443	0	4.2319	0.000406049	0.0167608
chr6	88232289	88232945	657	*	3.53268	4.53268	0	4.21954	0.000584418	0.0214367
chr1	15788215	15788871	657	*	3.4035	4.4035	0	4.19855	0.000546264	0.0204836
chr13	207548383	207549039	657	*	4.66737	5.62309	0.619265	4.15446	5.82e-05	0.00417208
chr2	5117881	5118537	657	*	2.94816	3.94816	0	4.14872	0.000412311	0.0169271
chr5	57576561	57577217	657	*	3.32572	4.32572	0	4.14445	0.000542083	0.0204789
chr1	133203587	133204243	657	*	5.86134	6.85455	0	3.99383	0.00104882	0.0317038
chr10	13735187	13735843	657	*	5.21319	6.21319	0	3.98257	0.00152966	0.0395441
chr7	76198045	76198701	657	*	3.53811	4.53811	0	3.98018	0.000701874	0.0241104
chr12	45396812	45397468	657	*	5.21123	6.15708	1.44844	3.97859	5.18e-05	0.00388293
chr8	74476393	74477049	657	*	6.20906	7.11517	3.22062	3.90832	4.58e-11	1.51e-08
chr13	31848348	31849004	657	*	5.30034	6.30034	0	3.84696	0.0017111	0.04287
chr4	699917	700573	657	*	4.9149	5.9149	0	3.82213	0.00150474	0.0391081
chr2	59401039	59401695	657	*	3.26302	4.26302	0	3.72747	0.000722194	0.0245153
chr5	16007574	16008230	657	*	5.08106	6.08106	0	3.67954	0.00174875	0.0434292
chr4	8214177	8214833	657	*	4.69773	5.65015	0.751859	3.63021	0.000118238	0.00713763
chr3	121975657	121976313	657	*	6.2008	7.09128	3.42689	3.56578	4.46e-07	6.76e-05
chrX	110818768	110819424	657	*	4.86443	5.78452	1.65049	3.54245	2.3e-05	0.00209845
chr5	63941693	63942349	657	*	3.99573	4.99573	0	3.53229	0.00122953	0.0348805
chr15	7494626	7495282	657	*	4.0012	5.0012	0	3.42024	0.0013325	0.0365724
chr9	114832891	114833547	657	*	4.00448	5.00448	0	3.40099	0.00135256	0.0369187
chr4	108854400	108855056	657	*	6.46851	7.34007	3.9152	3.39094	1.39e-11	5.67e-09
chr5	51862897	51863553	657	*	4.94114	5.94114	0	3.35691	0.00203422	0.0480824
chr3	8306076	8306732	657	*	3.26772	4.26772	0	3.34652	0.000971731	0.0300424
chr14	130440181	130440837	657	*	5.83724	6.69278	3.44566	3.20625	6.76e-11	2.18e-08
chr18	6414772	6415428	657	*	3.18018	4.18018	0	3.09752	0.001126	0.0330325
chr1	269575420	269576076	657	*	3.91175	4.91175	0	3.08078	0.00163023	0.0412983
chr4	93884881	93885537	657	*	3.31169	4.31169	0	3.0386	0.00126423	0.0355983
chr3	59071509	59072165	657	*	3.92856	4.86551	0.380889	2.9201	0.000214011	0.0106697
chr13	17998493	17999149	657	*	3.31729	4.27724	0	2.91542	0.00051777	0.0198355
chr4	4398323	4398979	657	*	4.25663	5.16778	1.19122	2.7923	9.52e-05	0.00614168
chr11	19469081	19469737	657	*	6.07529	7.06625	0	2.70497	0.00200297	0.0476342
chr4	96035606	96036262	657	*	3.09196	4.09196	0	2.62574	0.00158153	0.0404705
chr7	98495372	98496028	657	*	4.70203	5.61313	1.63735	2.61218	0.000138904	0.00803151
chr11	78718787	78719443	657	*	4.64706	5.55384	1.64882	2.61109	0.000129846	0.00760267
chr2	74283412	74284068	657	*	3.80031	4.77835	0	2.57385	0.00110242	0.0326977
chr8	120145557	120146213	657	*	2.48902	3.48902	0	2.54902	0.00121395	0.0345964
chr14	22455774	22456430	657	*	3.10276	4.08497	0	2.54691	0.00112732	0.0330325
chr1	3195186	3195842	657	*	3.03138	4.03138	0	2.51982	0.00168137	0.0425226
chr14	129379080	129379736	657	*	3.08515	4.04611	0	2.49907	0.000677039	0.0235781
chr7	99924237	99924893	657	*	6.27347	7.05441	4.44599	2.47653	2.85e-09	7.18e-07
chr5	23032927	23033583	657	*	3.72013	4.6959	0	2.34443	0.00128532	0.035925
chr6	56496644	56497300	657	*	3.56202	4.52293	0	2.31622	0.000814829	0.0264889
chr1	43601065	43601721	657	*	5.97655	6.8452	3.45412	2.27301	7.53e-05	0.00513617
chr4	8812425	8813081	657	*	3.30858	4.27521	0	2.14528	0.00118673	0.0341233
chr8	32110252	32110908	657	*	5.96278	6.79363	3.78661	2.13625	2.69e-05	0.00231938
chr1	271080180	271080836	657	*	6.61833	7.35696	5.02498	2.12793	2.89e-09	7.18e-07
chr3	18013207	18013863	657	*	4.98277	5.90887	1.65875	2.12672	0.000429852	0.0173354
chr4	98593506	98594162	657	*	8.14371	8.85639	6.67442	2.09539	4.45e-16	4.36e-13
chr2	6447993	6448649	657	*	2.52358	3.48893	0	2.09198	0.00121495	0.0345964
chr11	61132347	61133003	657	*	4.84297	5.79292	0.968705	2.07644	0.000831175	0.026833
chr3	131253521	131254177	657	*	2.18065	3.18065	0	2.07602	0.00161401	0.0410935
chr2	15228472	15229128	657	*	5.81303	6.71262	2.91831	2.0385	0.000268756	0.0124128
chr7	117309693	117310349	657	*	7.72607	8.43202	6.28687	2.03432	7.06e-14	4.86e-11
chr14	30977631	30978287	657	*	5.85883	6.74481	3.14084	2.01663	0.000202848	0.0103816
chr9	107856970	107857626	657	*	5.64945	6.36881	4.14941	1.93034	2.01e-08	4.11e-06
chr13	146192468	146193124	657	*	6.91537	7.89079	2.02762	1.89337	0.00211209	0.0492247
chr16	79437943	79438599	657	*	7.98285	8.68103	6.57752	1.86421	2.63e-09	6.76e-07
chrX	121776656	121777312	657	*	4.15513	5.12676	0	1.85666	0.00196317	0.047082
chr2	4479949	4480605	657	*	7.11942	7.79284	5.81595	1.79499	2.16e-11	8.07e-09
chr5	69448159	69448815	657	*	4.66683	5.58057	1.56001	1.79201	0.000601416	0.0217963
chr8	5444177	5444833	657	*	5.90181	6.68731	4.04617	1.78463	1.98e-05	0.0018447
chr9	132299250	132299906	657	*	4.54915	5.51337	0.197789	1.77279	0.00176054	0.0435081
chr14	124655811	124656467	657	*	6.13911	6.82273	4.79475	1.70809	2.85e-08	5.46e-06
chr1	271836611	271837267	657	*	5.36192	6.20051	3.12202	1.61046	0.000178246	0.00947455
chr3	17365274	17365930	657	*	5.71272	6.38582	4.41053	1.59668	9.07e-08	1.58e-05
chr6	163692042	163692698	657	*	3.3777	4.33127	0	1.58406	0.00171208	0.04287
chr1	162056849	162057505	657	*	7.30871	7.93027	6.19299	1.58062	5.38e-13	3.26e-10
chr8	132275915	132276571	657	*	4.91251	5.62657	3.43693	1.51825	5.61e-06	0.000617611
chr6	37865323	37865979	657	*	6.09432	6.92573	3.91366	1.50191	0.000206137	0.0104441
chr15	134118854	134119510	657	*	6.3175	7.05135	4.74801	1.44781	2.12e-05	0.00195441
chr10	11732227	11732883	657	*	6.2228	6.94882	4.69134	1.44726	1.65e-05	0.0015922
chr13	200137059	200137715	657	*	6.71956	7.34805	5.5805	1.43453	2.21e-08	4.38e-06
chr1	130487179	130487835	657	*	6.41667	7.06023	5.22508	1.43371	1.24e-07	2.08e-05
chr6	88715820	88716476	657	*	5.38107	6.24443	2.91303	1.42368	0.000457364	0.0180432
chr1	2811638	2812294	657	*	5.1713	6.06022	2.41704	1.40772	0.000737909	0.0247862
chr2	4802083	4802739	657	*	7.52653	8.2681	5.91835	1.39417	3.95e-05	0.00313459
chr13	206754311	206754967	657	*	6.54888	7.46148	3.4604	1.36034	0.00119047	0.0341233
chr12	57634945	57635601	657	*	6.22375	6.89468	4.93008	1.3561	3.69e-06	0.000461839
chrX	57594688	57595344	657	*	3.79628	4.69699	0.88594	1.35099	0.00106916	0.0320726
chr6	108728008	108728664	657	*	8.39624	8.98427	7.38701	1.3424	7.6e-10	2.05e-07
chr13	207886042	207886698	657	*	6.43742	7.15753	4.93386	1.34231	2.82e-05	0.00241737
chr3	38673345	38674001	657	*	3.90658	4.82558	0.711471	1.33388	0.00147717	0.0388501
chr9	7779276	7779932	657	*	6.98936	7.58424	5.95919	1.31031	1.34e-08	2.86e-06
chr1	274132325	274132981	657	*	3.78684	4.67926	0.988098	1.2659	0.00108935	0.0326137
chr16	24439259	24439915	657	*	6.0489	6.69767	4.83857	1.23745	5.12e-06	0.000583222
chr1	243027201	243027857	657	*	6.57998	7.17875	5.53775	1.20979	4.59e-07	6.88e-05
chr5	88580309	88580965	657	*	6.11517	6.76181	4.91254	1.20835	7.15e-06	0.000731957
chr2	8502392	8503048	657	*	8.76446	9.30162	7.89907	1.20577	2.21e-11	8.07e-09
chr9	102847644	102848300	657	*	7.47415	8.04912	6.50372	1.19451	7.48e-08	1.32e-05
chr9	47326464	47327120	657	*	6.85286	7.43922	5.84865	1.18715	3.01e-07	4.75e-05
chr9	136944911	136945567	657	*	7.95846	8.55833	6.91278	1.18523	9.43e-07	0.000131112
chr5	15619217	15619873	657	*	7.99793	8.59842	6.9503	1.18416	9.33e-07	0.000130848
chr2	4457075	4457731	657	*	6.66477	7.23997	5.69365	1.17907	1.18e-07	2.03e-05
chr5	4897545	4898201	657	*	6.84558	7.50331	5.60225	1.17374	1.78e-05	0.00167834
chr2	6765263	6766481	1219	*	10.7556	11.3033	9.86215	1.163	6.84e-09	1.57e-06
chr3	32007058	32007714	657	*	6.4992	7.09363	5.4704	1.16067	1.17e-06	0.000159912
chr4	90749073	90749729	657	*	8.01944	8.60461	7.0188	1.12369	1.42e-06	0.00018994
chr9	11242231	11242887	657	*	5.76732	6.59709	3.59983	1.11594	0.000646714	0.0231063
chr14	28256187	28256843	657	*	9.96358	10.6113	8.75712	1.11594	2.42e-05	0.00217087
chr12	5835875	5836531	657	*	8.52227	9.0509	7.67916	1.10707	7.46e-09	1.66e-06
chrX	7278111	7278767	657	*	7.24696	7.84487	6.20741	1.10685	4.38e-06	0.000521743
chr14	16451075	16451731	657	*	6.40627	7.07775	5.1104	1.10272	5.24e-05	0.00391016
chr4	70954709	70955365	657	*	6.41064	7.01068	5.36444	1.09363	6.07e-06	0.000656679
chr6	12606327	12606983	657	*	8.64433	9.16878	7.812	1.06172	5.25e-08	9.82e-06
chr15	138682931	138683587	657	*	6.39641	6.99415	5.35741	1.06089	9.6e-06	0.000938123
chr12	21864162	21864818	657	*	7.67474	8.18323	6.88248	1.03681	2.26e-08	4.39e-06
chr8	83900201	83900857	657	*	5.53722	6.21882	4.20108	1.03028	0.00011553	0.00708571
chr11	78307433	78308089	657	*	8.01487	8.57756	7.07969	1.02468	4.38e-06	0.000521743
chr6	12589240	12589896	657	*	8.05279	8.53544	7.3223	1.01967	5.29e-10	1.54e-07
chr7	5980806	5981462	657	*	5.54293	6.18305	4.36353	1.017	6.15e-05	0.00437689
chr8	32076592	32077248	657	*	7.5403	8.03886	6.77221	1.01401	2.15e-08	4.34e-06
chr14	15955245	15955901	657	*	6.91712	7.6551	5.32708	0.998014	0.00033164	0.0143543
chr12	25921611	25922267	657	*	7.7715	8.28325	6.97118	0.993971	3.51e-07	5.42e-05
chr12	39480095	39480751	657	*	6.1021	6.70952	5.03258	0.982069	4.26e-05	0.00331979
chr7	98462199	98462855	657	*	8.56064	9.09527	7.70187	0.981516	2.9e-06	0.000366543
chr11	11770494	11771150	657	*	6.69109	7.21773	5.85313	0.980511	1.87e-06	0.000244516
chr10	65516858	65517514	657	*	5.95115	6.58914	4.77924	0.979374	8.88e-05	0.005943
chr14	2909063	2909719	657	*	6.40808	6.99945	5.38866	0.97461	3.38e-05	0.00276525
chr8	18409403	18410059	657	*	8.26775	8.7801	7.46593	0.973941	8.67e-07	0.000122701
chr8	131487707	131488363	657	*	6.03952	6.62795	5.02906	0.961715	3.61e-05	0.00292805
chr1	32232922	32233578	657	*	7.833	8.3738	6.95789	0.959978	7.48e-06	0.000760898
chr2	149733589	149734245	657	*	5.04697	5.73062	3.70249	0.956796	0.000209913	0.0105647
chr16	38038718	38039374	657	*	5.78635	6.57106	3.93568	0.953619	0.000706039	0.0241986
chr11	49535652	49536308	657	*	7.6246	8.15456	6.77803	0.948933	6.15e-06	0.000660158
chr5	88559852	88560508	657	*	5.42073	6.03596	4.32593	0.945903	8.17e-05	0.00555206
chr4	119959657	119960313	657	*	8.75064	9.24113	8.0018	0.944588	4.88e-07	7.25e-05
chr6	51259654	51260310	657	*	6.8853	7.55903	5.58061	0.936478	0.000227125	0.0110279
chr5	6988091	6988747	657	*	5.15681	5.84717	3.78468	0.93496	0.000273259	0.0125442
chr8	1025893	1026549	657	*	7.93966	8.50845	6.98714	0.931329	3.72e-05	0.00298565
chr5	17399339	17399995	657	*	8.81443	9.45364	7.63827	0.924615	0.000158235	0.00865378
chr17	62241564	62242220	657	*	6.63892	7.25597	5.53815	0.921425	0.000118262	0.00713763
chr7	31580484	31581140	657	*	7.67064	8.29142	6.55752	0.918901	0.00012774	0.00752973
chr5	88577990	88578646	657	*	7.91696	8.51494	6.87718	0.913115	9.37e-05	0.00614168
chr8	113566047	113566703	657	*	6.7521	7.25489	5.97378	0.911849	4.41e-06	0.000521743
chr13	206653218	206653874	657	*	6.9906	7.52609	6.12957	0.902466	2.46e-05	0.00219455
chr10	41534388	41535044	657	*	7.7244	8.21904	6.96572	0.89394	5.45e-06	0.00061164
chr2	3066807	3067463	657	*	6.65019	7.16609	5.83951	0.887598	1.78e-05	0.00167834
chr7	35296116	35296772	657	*	7.60743	8.06387	6.93592	0.878936	5.75e-07	8.45e-05
chrX	6347292	6347948	657	*	5.71444	6.29029	4.74142	0.878601	0.000100033	0.00636721
chr3	126474690	126475346	657	*	5.0968	5.76546	3.81189	0.877895	0.000341644	0.0147033
chrX	84382101	84382757	657	*	6.85852	7.36769	6.06456	0.876862	1.86e-05	0.00173611
chr15	132329135	132329791	657	*	7.34142	7.8328	6.59045	0.876289	8.28e-06	0.000825703
chr7	114125025	114125681	657	*	7.35418	7.83364	6.63104	0.873395	4.63e-06	0.000543223
chr9	92958050	92958706	657	*	6.50245	7.02594	5.67255	0.870942	3.37e-05	0.00276525
chr14	7222982	7223638	657	*	6.17214	6.79609	5.04842	0.86289	0.00024696	0.0116912
chr1	208296501	208297157	657	*	8.75763	9.23774	8.03298	0.860934	7.94e-06	0.000796337
chr3	9345028	9345684	657	*	6.85283	7.46338	5.77324	0.85945	0.000222303	0.0109835
chr3	1028972	1029628	657	*	8.17604	8.66938	7.42043	0.857464	1.68e-05	0.00160731
chr6	9527052	9527708	657	*	5.81272	6.38794	4.84154	0.855324	0.000146311	0.00830138
chr11	16825965	16826621	657	*	8.41333	9.01479	7.36269	0.853331	0.000212375	0.0106532
chr14	131835908	131836564	657	*	6.77608	7.51752	5.1685	0.853229	0.000775587	0.0255452
chr2	150575163	150575819	657	*	6.3865	6.94137	5.47319	0.851923	0.000105499	0.00668074
chr18	50027849	50028505	657	*	9.51144	9.95501	8.86766	0.851114	7.29e-07	0.000105217
chrX	84565024	84565680	657	*	7.58649	8.24804	6.32881	0.844275	0.000430388	0.0173354
chr13	207130328	207130984	657	*	7.37179	7.83388	6.68784	0.843419	5.56e-06	0.000617611
chr9	525948	526604	657	*	7.09271	7.67241	6.10835	0.841274	0.000189921	0.00995543
chr17	61464082	61464738	657	*	3.96285	4.73134	2.20904	0.836336	0.00101998	0.0311108
chr1	165774883	165775539	657	*	5.65593	6.50514	3.32301	0.835501	0.00206929	0.0485258
chr8	5896868	5897524	657	*	8.53775	9.02456	7.79756	0.830888	2.85e-05	0.00242755
chr1	266695569	266696225	657	*	7.7869	8.31276	6.95092	0.826639	9.88e-05	0.00634236
chr17	58894199	58894855	657	*	5.74763	6.24627	4.97934	0.824015	5.29e-05	0.00392935
chr16	79442780	79443436	657	*	8.37748	8.82224	7.73118	0.822189	4.32e-06	0.000521743
chr15	139582574	139583230	657	*	7.65692	8.16027	6.87723	0.816671	7.16e-05	0.00497815
chr1	9206949	9207605	657	*	6.5632	7.0857	5.73584	0.814111	0.000115088	0.00708571
chr6	14603384	14604040	657	*	6.87381	7.42558	5.96904	0.814032	0.000187039	0.00987264
chrX	67494778	67495434	657	*	6.74329	7.28909	5.8548	0.813588	0.000176054	0.00942416
chr3	108870154	108870810	657	*	7.08723	7.56901	6.35873	0.808874	4.57e-05	0.0035154
chr15	100238466	100239122	657	*	4.95424	5.63405	3.62535	0.80236	0.000690391	0.023824
chr8	131488929	131489585	657	*	5.9341	6.43166	5.16841	0.800879	8.94e-05	0.005943
chr14	7174081	7174737	657	*	6.55514	7.07468	5.73529	0.79865	0.000149012	0.00836067
chr5	2815118	2815774	657	*	9.15125	9.58571	8.52665	0.798173	6.59e-06	0.000688853
chr11	19076106	19076762	657	*	7.69613	8.21001	6.89051	0.793665	0.000150124	0.00839197
chr13	131099534	131100190	657	*	8.13331	8.56128	7.52213	0.790249	6.28e-06	0.000660158
chr5	88338750	88339406	657	*	7.89948	8.39929	7.1284	0.789949	0.000120648	0.00722407
chr9	64460705	64461361	657	*	7.37693	7.8937	6.56408	0.785942	0.000179792	0.00952333
chr2	68955642	68956298	657	*	6.48178	7.02291	5.60581	0.782301	0.000280381	0.0127901
chr13	206253473	206254129	657	*	8.7381	9.22455	7.99875	0.781081	0.000108497	0.0067639
chr13	207229656	207230312	657	*	6.78418	7.48972	5.34686	0.780419	0.000957412	0.0298388
chr12	53577461	53578117	657	*	6.92147	7.41197	6.17258	0.779641	0.000125427	0.00742224
chr3	9834443	9835099	657	*	5.31136	5.93395	4.19219	0.775746	0.000613671	0.022082
chr2	5124510	5125166	657	*	6.27804	6.85633	5.29789	0.775247	0.000451001	0.0179323
chr7	116711189	116711845	657	*	7.44311	7.95953	6.63114	0.774384	0.00022595	0.0110279
chr9	107240725	107241381	657	*	6.2169	6.95792	4.61145	0.77348	0.00121906	0.0346484
chrX	82336827	82337483	657	*	4.74008	5.40829	3.45692	0.772734	0.000833687	0.026833
chr13	197744532	197745188	657	*	6.97291	7.58909	5.87499	0.7726	0.000608552	0.0220023
chr5	10662943	10664159	1217	*	9.38833	9.91883	8.54038	0.771472	0.000289073	0.0130332
chr9	45223590	45224246	657	*	7.26304	7.82595	6.32724	0.770741	0.000419531	0.0170665
chr9	134855652	134856308	657	*	6.57801	7.07309	5.81825	0.768535	0.000173264	0.00930772
chr18	50026890	50027546	657	*	8.88296	9.3861	8.1038	0.767882	0.000204394	0.010405
chr18	43248733	43249389	657	*	6.74842	7.18847	6.11209	0.766953	3.77e-05	0.00300698
chr9	123462694	123463350	657	*	7.88164	8.51731	6.71786	0.766842	0.000723317	0.0245153
chr8	32043798	32044454	657	*	8.0712	8.52377	7.4081	0.766749	5.84e-05	0.00417208
chr6	6437564	6438220	657	*	7.6216	8.09508	6.91215	0.765447	0.000116848	0.00713763
chr9	41855472	41856128	657	*	8.18364	8.66628	7.45317	0.763171	0.000153195	0.00846991
chr12	5901513	5902169	657	*	8.01681	8.49454	7.29762	0.762028	0.000140457	0.00809041
chr14	134444440	134445096	657	*	7.13781	7.66921	6.28753	0.760657	0.000350014	0.0150209
chr9	7778282	7778938	657	*	6.69355	7.12731	6.0704	0.75739	3.64e-05	0.00293144
chr1	271689752	271690408	657	*	6.73764	7.39042	5.51263	0.754858	0.000879887	0.028003
chr12	31857754	31858410	657	*	7.94052	8.56873	6.80239	0.754112	0.000786421	0.0257311
chr16	75251035	75251691	657	*	6.7901	7.47059	5.45847	0.752797	0.00102497	0.0311792
chr2	3781275	3781931	657	*	5.84103	6.40231	4.90985	0.749761	0.000544615	0.0204836
chr10	10228386	10229042	657	*	7.18655	7.6934	6.39834	0.749119	0.000315818	0.0139079
chr12	24800901	24801557	657	*	7.14968	7.63447	6.4142	0.748123	0.000226686	0.0110279
chr16	48710910	48711566	657	*	7.01867	7.4732	6.35134	0.747758	0.000113795	0.00706508
chr1	22300496	22301152	657	*	5.99148	6.52503	5.13556	0.745199	0.000455407	0.018013
chr3	10246687	10247343	657	*	5.62902	6.29607	4.35037	0.744556	0.00102067	0.0311108
chr3	2025317	2025973	657	*	7.23912	7.7142	6.52602	0.742891	0.000214518	0.0106697
chr13	203992725	203993381	657	*	9.28738	9.68634	8.73404	0.741715	8.58e-06	0.000849391
chr8	121216903	121217559	657	*	5.89231	6.46776	4.9205	0.739094	0.00068561	0.0237673
chr3	59799270	59799926	657	*	7.94917	8.43031	7.22216	0.738659	0.000264118	0.0122359
chr7	7980724	7981380	657	*	7.83228	8.32189	7.08552	0.736353	0.000311937	0.0137771
chrX	82342376	82343032	657	*	6.30862	6.73356	5.70366	0.735455	5.71e-05	0.0041564
chr1	271630921	271631577	657	*	7.26793	7.69428	6.66006	0.732951	6.43e-05	0.00453409
chr1	236671390	236672046	657	*	7.84941	8.29596	7.19928	0.731565	0.000143923	0.00822748
chr5	26466840	26467496	657	*	6.50897	7.0118	5.73055	0.731462	0.000420213	0.0170665
chrX	14257795	14258451	657	*	5.92336	6.45318	5.07716	0.730166	0.000571653	0.0210194
chr10	57356782	57357438	657	*	6.15087	6.67399	5.32193	0.727893	0.000549608	0.0205581
chr12	5436929	5437585	657	*	8.82739	9.2084	8.30816	0.722864	5.06e-06	0.000580303
chr12	53843552	53844208	657	*	6.47598	6.9151	5.84162	0.722836	0.00015093	0.008406
chr7	76521429	76522085	657	*	6.20985	6.66618	5.5386	0.720806	0.000241217	0.0115639
chr9	55474827	55475483	657	*	8.30082	8.70197	7.74322	0.719979	3.43e-05	0.00279602
chr7	120551456	120552112	657	*	8.61463	9.17025	7.69921	0.719947	0.00078298	0.025674
chr6	159307803	159308459	657	*	7.09566	7.63027	6.23696	0.719935	0.000679065	0.0235944
chr13	40291135	40291791	657	*	6.49819	6.93893	5.86042	0.719411	0.000165624	0.00902532
chr10	47921259	47921915	657	*	7.72959	8.12661	7.18	0.719353	2.61e-05	0.0022952
chr1	117275736	117276392	657	*	8.18516	8.81622	7.0373	0.718367	0.00112524	0.0330325
chr18	50025243	50025899	657	*	8.95318	9.42682	8.24334	0.71785	0.000357205	0.0152399
chr1	15115257	15115913	657	*	5.93299	6.56579	4.77916	0.716399	0.00115406	0.0336208
chr1	17426408	17427064	657	*	8.66939	9.11457	8.02219	0.714533	0.000223096	0.0109835
chr8	72144378	72145034	657	*	7.28189	7.71386	6.66247	0.711972	0.000171554	0.00924865
chr1	84540039	84540695	657	*	6.88817	7.34174	6.22291	0.711753	0.000286471	0.0129545
chr2	60553602	60554258	657	*	6.54982	7.00154	5.88857	0.710685	0.000281147	0.0127901
chr8	5414123	5415386	1264	*	8.92707	9.36885	8.2871	0.710006	0.000232455	0.0112507
chr4	4578713	4579369	657	*	7.04481	7.60138	6.12678	0.709205	0.000905473	0.0286958
chr1	273753680	273754336	657	*	7.19118	7.87287	5.85469	0.708103	0.00146215	0.038611
chr7	5286523	5287179	657	*	6.63101	7.0741	5.98824	0.707573	0.00025808	0.0120146
chr2	68816257	68816913	657	*	6.04682	6.53786	5.29669	0.707338	0.000555123	0.0206117
chr17	27331982	27332638	657	*	6.33246	6.8201	5.59032	0.704532	0.00057016	0.0210154
chr12	22422168	22422824	657	*	8.02914	8.44599	7.44055	0.703247	0.000138719	0.00803151
chr3	10240111	10240767	657	*	7.16792	7.63105	6.48168	0.702517	0.000428865	0.0173354
chr15	139719740	139720396	657	*	8.19136	8.60865	7.60188	0.701763	0.00014306	0.00820917
chr3	8230780	8231436	657	*	6.06296	6.55484	5.31083	0.701053	0.000626095	0.0224756
chr6	14600882	14601538	657	*	8.4741	8.83957	7.98342	0.70086	4.02e-06	0.000494872
chr13	135283869	135284525	657	*	5.95836	6.49473	5.09503	0.699691	0.000920117	0.0289188
chr15	139564966	139565622	657	*	6.70108	7.28594	5.7014	0.699078	0.00116837	0.0338427
chr8	131508858	131509514	657	*	7.86572	8.29554	7.25073	0.69779	0.000242286	0.0115785
chr3	49357588	49358244	657	*	7.64961	8.08001	7.03342	0.697778	0.000243106	0.0115812
chr11	15020204	15020860	657	*	6.52516	6.96675	5.8856	0.697668	0.000321524	0.0141182
chr12	47797368	47798024	657	*	8.48777	8.95444	7.79364	0.697394	0.000504105	0.0194474
chr7	4310556	4311212	657	*	8.29718	8.78663	7.55077	0.696462	0.000673028	0.0234924
chr10	10261083	10261739	657	*	7.96296	8.42657	7.27567	0.693616	0.000523946	0.0198929
chrX	112048054	112048710	657	*	5.35301	5.94657	4.32693	0.689763	0.00132335	0.0365163
chr3	16528410	16529066	657	*	8.3624	8.78702	7.75807	0.688401	0.00027613	0.0126378
chr7	91447901	91448557	657	*	6.63529	7.08728	5.97345	0.687091	0.00050451	0.0194474
chr12	56977611	56978267	657	*	6.46775	6.89605	5.85588	0.686997	0.000324182	0.0141686
chr4	79567950	79568606	657	*	7.25815	7.6499	6.71866	0.68494	9.52e-05	0.00614168
chr10	26079791	26080447	657	*	5.43372	6.0079	4.4656	0.684233	0.00133504	0.0365724
chr13	133480357	133481013	657	*	6.77186	7.18508	6.19053	0.684158	0.000224035	0.0109835
chr8	3901949	3902605	657	*	6.64904	7.26392	5.5554	0.683804	0.00150505	0.0391081
chr18	17495666	17496322	657	*	7.13259	7.58325	6.47362	0.683663	0.000518506	0.0198355
chr6	9541448	9542104	657	*	6.39849	6.8756	5.68074	0.683634	0.000744303	0.0249457
chr12	24841455	24842111	657	*	7.3865	7.78684	6.8305	0.683576	0.000148432	0.00836067
chr9	134608046	134608702	657	*	7.03906	7.46474	6.43256	0.68329	0.000325885	0.0141777
chr1	166981760	166982416	657	*	8.67629	9.12308	8.02565	0.683286	0.000500302	0.0193838
chr1	266694349	266695005	657	*	7.60778	8.08303	6.89427	0.682997	0.000748302	0.0249818
chr2	6811508	6812164	657	*	9.93468	10.5124	8.95619	0.682131	0.00138112	0.0376306
chr1	14213977	14214633	657	*	7.25987	7.76046	6.48688	0.681174	0.000964814	0.0298895
chrX	13991071	13991727	657	*	6.27572	6.70232	5.66735	0.68072	0.000359632	0.0152399
chrX	82371226	82371882	657	*	8.03639	8.42811	7.49697	0.680539	0.000114388	0.00707292
chr9	48268174	48268830	657	*	6.9302	7.43165	6.15513	0.679351	0.00100422	0.0307333
chr1	1841089	1841745	657	*	6.16247	6.73517	5.19862	0.678929	0.00141275	0.0381493
chr15	137397109	137397765	657	*	8.67344	9.08988	8.08568	0.678129	0.000300105	0.013377
chr18	14482436	14483092	657	*	7.73374	8.15661	7.13301	0.677575	0.000360789	0.0152399
chr6	99504360	99505016	657	*	6.41046	6.9483	5.54324	0.676046	0.00128437	0.035925
chr10	27240571	27241227	657	*	7.55792	7.97788	6.96307	0.674785	0.000360239	0.0152399
chr9	48266282	48266938	657	*	7.45544	7.95508	6.68477	0.674777	0.00106265	0.0319407
chr11	78301747	78302403	657	*	8.67305	9.0716	8.1205	0.674768	0.000188171	0.00989794
chr2	64821039	64821695	657	*	7.29821	7.75586	6.62404	0.674764	0.000714683	0.0244396
chr10	59493125	59493781	657	*	7.55255	8.06123	6.75983	0.673506	0.00115054	0.0335829
chr5	62231690	62232346	657	*	6.5817	7.11741	5.72012	0.672287	0.00133919	0.0366198
chr3	132312971	132313627	657	*	5.53169	6.08149	4.6323	0.672282	0.00141939	0.0381546
chr3	93261525	93262181	657	*	8.71698	9.08163	8.2278	0.671032	3.29e-05	0.00272678
chr4	4549708	4550364	657	*	8.17422	8.6683	7.41685	0.670126	0.00109483	0.032668
chr1	248741141	248741797	657	*	8.40544	8.8273	7.80672	0.668274	0.000453342	0.0179782
chr1	137281565	137282221	657	*	5.8646	6.38759	5.036	0.668238	0.00133453	0.0365724
chr17	35374455	35375111	657	*	8.18932	8.61904	7.57456	0.666745	0.000554133	0.0206117
chr2	64876455	64877111	657	*	7.24996	7.66284	6.6693	0.664715	0.000415647	0.0169721
chr5	24906088	24906744	657	*	6.22026	6.78139	5.28949	0.664571	0.0016199	0.0411741
chr12	34781509	34782165	657	*	6.92785	7.45407	6.09097	0.66156	0.00149767	0.0391081
chr15	133535942	133536598	657	*	5.15238	5.80828	3.91587	0.660529	0.00202547	0.0480185
chr5	2813771	2814427	657	*	8.15409	8.55054	7.60558	0.660362	0.00029092	0.0130776
chr12	5863962	5864618	657	*	5.57488	6.14149	4.6286	0.659583	0.00173226	0.0430902
chr4	117743223	117743879	657	*	6.10052	6.61171	5.30158	0.659373	0.00144464	0.0383272
chr4	75830165	75830821	657	*	7.69687	8.1262	7.08288	0.658295	0.00067014	0.0234924
chr3	132464502	132465158	657	*	6.52423	7.14949	5.39611	0.658256	0.00197043	0.047082
chr6	157472507	157473163	657	*	8.15703	8.53106	7.65075	0.658105	0.000120292	0.00722407
chr3	40348158	40348814	657	*	7.04325	7.48024	6.41334	0.657917	0.000772505	0.0255452
chr12	56961509	56962165	657	*	6.30493	6.79095	5.56657	0.65568	0.00131761	0.0364243
chr16	47576132	47576788	657	*	6.77338	7.33475	5.84193	0.655495	0.00180371	0.0442143
chr6	108726492	108727148	657	*	9.53071	9.89258	9.04655	0.655224	6.74e-05	0.0047048
chr1	268059243	268059899	657	*	5.06088	5.67667	3.96426	0.654727	0.00201044	0.0477369
chr2	1066507	1067163	657	*	9.18209	9.54132	8.70267	0.654658	5.75e-05	0.0041708
chr1	268304876	268305532	657	*	6.34797	6.9454	5.30992	0.654103	0.00196305	0.047082
chr1	159723713	159724369	657	*	9.07096	9.50014	8.4573	0.652842	0.000761956	0.0253133
chr2	178371	179027	657	*	8.52394	9.01356	7.77715	0.651859	0.00143557	0.0382209
chr1	899878	900534	657	*	7.45385	7.85678	6.89281	0.650966	0.000486312	0.0189387
chr13	133509298	133509954	657	*	6.3172	6.76077	5.67342	0.650727	0.000985307	0.0302767
chr16	71764785	71765441	657	*	6.28284	6.70612	5.68126	0.650222	0.000755875	0.0251665
chr11	2834117	2834773	657	*	6.30697	6.76658	5.62851	0.650113	0.00119067	0.0341233
chr3	77216974	77217630	657	*	7.48851	7.96678	6.7681	0.649461	0.00138412	0.0376447
chr14	56543931	56544587	657	*	10.3511	10.8142	9.66488	0.6485	0.00125152	0.0353743
chr6	53558798	53559454	657	*	8.49353	8.89142	7.94226	0.648353	0.000438971	0.0175461
chr12	47241394	47242050	657	*	7.25146	7.62231	6.751	0.64767	0.000169181	0.0091861
chr5	10894744	10895400	657	*	7.59759	8.05755	6.91834	0.646273	0.0012714	0.0356673
chr5	9623888	9624544	657	*	8.0265	8.39831	7.52429	0.645802	0.000192277	0.0100441
chr16	51482064	51482720	657	*	7.3897	7.85352	6.70192	0.645764	0.00132689	0.0365475
chr1	131172005	131172661	657	*	6.48636	7.07406	5.47811	0.645148	0.00213141	0.0495237
chr17	57964192	57964848	657	*	9.66836	10.0767	9.09674	0.644873	0.000633486	0.0226872
chr14	28965339	28965995	657	*	8.20873	8.61852	7.63419	0.642135	0.000695917	0.0239601
chr8	80605973	80606629	657	*	6.80417	7.27893	6.09179	0.640388	0.00158462	0.0404812
chr14	128781763	128782419	657	*	6.88635	7.31558	6.27258	0.64006	0.00102827	0.031217
chr7	31252535	31253191	657	*	7.86332	8.25855	7.31719	0.637845	0.000561898	0.0207614
chr6	6435293	6435949	657	*	7.9248	8.34283	7.33385	0.637649	0.00090805	0.0286958
chr14	11656976	11657632	657	*	7.68196	8.07919	7.13198	0.637299	0.000599476	0.0217963
chr2	2570545	2571201	657	*	8.50126	8.95835	7.82833	0.637136	0.00146298	0.038611
chr8	3034472	3035128	657	*	5.75005	6.2646	4.94275	0.63631	0.00203768	0.0480824
chr1	268571222	268571878	657	*	8.39015	8.73558	7.93507	0.636206	5.8e-05	0.00417208
chr6	109107069	109107725	657	*	6.66881	7.08556	6.08044	0.636142	0.00093059	0.0291874
chr7	114199522	114200178	657	*	6.82834	7.23523	6.25953	0.635818	0.000775681	0.0255452
chr4	103184768	103185424	657	*	8.00369	8.47411	7.30115	0.634413	0.0016951	0.0427273
chr13	3516765	3517421	657	*	8.07605	8.42567	7.61364	0.633791	9.32e-05	0.0061381
chr2	5965228	5965884	657	*	7.07409	7.57973	6.28881	0.633394	0.00203511	0.0480824
chr6	63073278	63073934	657	*	8.21466	8.67978	7.52399	0.630195	0.00175472	0.043506
chr16	51463653	51464309	657	*	8.45845	8.85561	7.9086	0.629638	0.000748678	0.0249818
chr3	79477792	79478448	657	*	7.09886	7.48007	6.57926	0.629624	0.000499334	0.0193838
chr7	55789262	55789918	657	*	5.87648	6.3367	5.1967	0.627786	0.00175892	0.0435081
chr13	47477888	47478544	657	*	8.45118	8.866	7.86666	0.627166	0.00110295	0.0326977
chr17	57902408	57903064	657	*	8.85045	9.20546	8.37851	0.625701	0.000197855	0.010267
chr13	206562552	206563208	657	*	9.5179	9.83675	9.10797	0.622337	5.63e-06	0.000617611
chr8	112180114	112180770	657	*	8.77781	9.13384	8.30407	0.621417	0.000255688	0.011992
chr6	98950325	98950981	657	*	6.71246	7.15102	6.07928	0.620811	0.00170652	0.04287
chr3	98269832	98270488	657	*	7.84264	8.24016	7.29209	0.620379	0.000963274	0.0298895
chr9	134950860	134951516	657	*	7.26716	7.66313	6.71958	0.619312	0.000979186	0.0301498
chrX	8178649	8179305	657	*	6.1112	6.5727	5.42856	0.618569	0.00210283	0.0490844
chr14	30899670	30900326	657	*	6.02369	6.46758	5.37922	0.618413	0.00185294	0.0452017
chr5	19616252	19616908	657	*	6.89238	7.28702	6.34736	0.618018	0.000954007	0.0298388
chr3	2064619	2065275	657	*	6.55296	6.96659	5.97083	0.617229	0.00139133	0.0377728
chr12	21873483	21874139	657	*	8.87643	9.21791	8.42822	0.61634	0.000130483	0.00760267
chr1	267874704	267875360	657	*	9.34141	9.78942	8.68817	0.615782	0.00199701	0.0475672
chr11	22814084	22814740	657	*	6.0173	6.47484	5.34338	0.61531	0.00213554	0.0495426
chr17	49424239	49424895	657	*	6.49893	6.89478	5.95158	0.615297	0.00109559	0.032668
chr3	73622920	73623576	657	*	7.21971	7.6271	6.64994	0.615232	0.00131012	0.0363048
chr11	5978050	5978706	657	*	6.91248	7.35922	6.26195	0.614258	0.00205747	0.0483239
chr3	127890350	127891006	657	*	8.30953	8.75646	7.65859	0.613685	0.00205203	0.0483239
chr10	65526009	65526665	657	*	8.24877	8.62038	7.74693	0.611924	0.000658349	0.0233022
chr2	5216984	5217640	657	*	8.49771	8.86835	7.99765	0.611425	0.000657215	0.0233022
chr14	121220719	121221375	657	*	8.0268	8.40038	7.52134	0.611062	0.000718349	0.0245096
chr11	4290855	4291511	657	*	7.90743	8.31674	7.33384	0.609689	0.00151373	0.0392663
chr6	52110568	52111224	657	*	7.99768	8.36664	7.50066	0.609452	0.000661905	0.0233191
chr4	93926378	93927034	657	*	8.60425	8.96471	8.12262	0.606959	0.000545193	0.0204836
chr9	135013669	135014325	657	*	7.23642	7.62454	6.70384	0.606163	0.00119985	0.0342954
chr8	70876090	70876746	657	*	8.71145	9.08242	8.21079	0.606046	0.000793067	0.0258926
chr6	15946608	15947264	657	*	7.73222	8.05434	7.31687	0.605729	4.12e-05	0.00324408
chr10	59459806	59460462	657	*	6.55859	6.94957	6.02056	0.604847	0.00130285	0.0362143
chr2	150547982	150548638	657	*	8.37381	8.804	7.75807	0.604673	0.00213146	0.0495237
chr14	75104782	75105438	657	*	8.03922	8.43461	7.49278	0.603594	0.00140776	0.0380825
chr9	98437454	98438110	657	*	6.51565	6.92551	5.94097	0.601979	0.0017811	0.0438729
chr9	7263848	7264504	657	*	7.52616	7.89853	7.02293	0.59957	0.000978128	0.0301498
chr9	49992632	49993288	657	*	7.25923	7.63462	6.75043	0.599358	0.00111447	0.0329104
chr13	71992959	71993615	657	*	6.64195	7.06144	6.04805	0.599317	0.00210049	0.0490844
chr8	83904099	83904755	657	*	6.52293	6.90334	6.00483	0.5987	0.00125161	0.0353743
chr6	19636535	19637191	657	*	6.91421	7.32837	6.33099	0.59775	0.00208368	0.0487877
chr3	113992033	113993259	1227	*	8.22757	8.5817	7.75721	0.597456	0.000611969	0.0220731
chr2	6835535	6836191	657	*	6.65002	7.05573	6.08354	0.596525	0.00196967	0.047082
chr6	2478441	2479097	657	*	6.61821	7.0029	6.0921	0.596264	0.00143558	0.0382209
chr18	2935666	2936322	657	*	8.80324	9.19989	8.25436	0.592505	0.00188773	0.0457828
chr16	54948832	54949488	657	*	7.05032	7.44458	6.50603	0.592433	0.00184132	0.0449905
chr13	202718412	202719068	657	*	7.98629	8.3193	7.55258	0.589907	0.000307049	0.0136008
chr1	270045803	270046459	657	*	8.91024	9.28364	8.4051	0.587313	0.00142992	0.0382042
chr3	9692538	9693194	657	*	7.62611	7.96596	7.18069	0.58612	0.000523263	0.0198929
chr7	29962560	29963216	657	*	8.88206	9.24548	8.39511	0.585981	0.00119158	0.0341233
chr5	17392368	17393024	657	*	8.6828	9.0626	8.16582	0.580336	0.00194649	0.0469543
chr17	10713043	10713699	657	*	9.05288	9.37666	8.63473	0.57864	0.00030023	0.013377
chr14	2381099	2381755	657	*	8.48477	8.81997	8.04735	0.578215	0.000595064	0.021722
chr17	51939175	51939831	657	*	9.15209	9.50113	8.6907	0.575799	0.00109763	0.032668
chr16	41369160	41369816	657	*	7.57209	7.90189	7.14383	0.572987	0.00059039	0.0216034
chr3	9753904	9754560	657	*	6.64808	7.00301	6.17629	0.572902	0.00142554	0.0381546
chr2	150560363	150561019	657	*	7.21867	7.57431	6.74564	0.571927	0.00153869	0.0396509
chr3	6122250	6122906	657	*	7.43497	7.78866	6.9654	0.570042	0.00148582	0.0389424
chr1	3055513	3056169	657	*	6.9868	7.34221	6.51416	0.566736	0.00176509	0.0435495
chr9	64020306	64020962	657	*	9.84792	10.1979	9.38498	0.566298	0.00152317	0.0394437
chr18	14142402	14143058	657	*	9.68756	10.0239	9.24815	0.563052	0.00112508	0.0330325
chr13	206536584	206537240	657	*	10.2463	10.5734	9.82265	0.561223	0.000834271	0.026833
chr2	150151279	150151935	657	*	8.73944	9.08787	8.27912	0.558574	0.00185929	0.0452835
chr11	15534462	15535118	657	*	8.27037	8.59417	7.85221	0.558312	0.000778427	0.02558
chr10	52235252	52235908	657	*	7.78039	8.11483	7.34426	0.558095	0.00127072	0.0356673
chr7	74851027	74851683	657	*	7.73282	8.07611	7.28145	0.554993	0.00179736	0.0441299
chr8	31416795	31417451	657	*	7.57286	7.90822	7.13517	0.554717	0.00146726	0.0386566
chr1	54370474	54371130	657	*	7.60288	7.93143	7.17674	0.553726	0.00116652	0.0338427
chr3	126714749	126715405	657	*	7.50725	7.84611	7.06353	0.550485	0.00186899	0.0454468
chr14	56363549	56364205	657	*	8.41361	8.74905	7.97576	0.546019	0.0019421	0.0469233
chr4	108841248	108841904	657	*	7.95192	8.27678	7.532	0.545736	0.00142408	0.0381546
chr7	53904581	53905237	657	*	8.72608	9.05131	8.30554	0.54466	0.00148227	0.0389167
chr18	9738941	9739597	657	*	8.10984	8.43644	7.68697	0.544389	0.00157298	0.04032
chr10	52180860	52181516	657	*	7.02344	7.33533	6.62498	0.544042	0.000865244	0.0276531
chr3	39945325	39945981	657	*	9.26933	9.59642	8.84565	0.542629	0.00169455	0.0427273
chr15	48605856	48606512	657	*	7.25259	7.57749	6.83259	0.537601	0.00190905	0.0461983
chr6	83917457	83918113	657	*	7.68524	8.00917	7.26687	0.535567	0.00196842	0.047082
chr4	130427044	130427700	657	*	8.11581	8.42747	7.71773	0.532388	0.00139939	0.0379237
chr8	68360461	68361117	657	*	8.56192	8.87037	8.16907	0.527718	0.00145708	0.0385897
chr12	3698444	3699100	657	*	7.81219	8.11582	7.42715	0.518311	0.00172361	0.0430165
chr9	139264477	139265133	657	*	8.9981	9.27138	8.66067	0.515407	0.000198302	0.010267
chr3	47818267	47818923	657	*	8.63667	8.93397	8.26176	0.514871	0.001503	0.0391081
chr4	22096476	22097132	657	*	7.86894	8.16271	7.49964	0.51012	0.00159902	0.0407804
chr10	66472165	66472821	657	*	9.03622	9.33123	8.66497	0.507592	0.00183098	0.0448101
chr1	250994174	250994830	657	*	8.07579	8.36899	7.70738	0.507056	0.00170501	0.04287
chr10	42372834	42373490	657	*	8.17822	8.45354	7.83767	0.50559	0.000560401	0.0207568
chr13	131260729	131261385	657	*	8.14789	8.436	7.78752	0.500692	0.00179324	0.0441004
chr10	47169506	47170162	657	*	8.8743	9.15775	8.52119	0.498968	0.00144039	0.0382814
chr1	268562077	268562733	657	*	8.87005	9.14041	8.53706	0.495374	0.000671546	0.0234924
chr14	107052815	107053471	657	*	8.64606	8.91364	8.31728	0.47807	0.00156248	0.0401867
chr4	99364102	99364758	657	*	8.93173	9.18331	8.62683	0.458394	0.00142364	0.0381546
chr15	95101222	95101878	657	*	6.13532	5.40273	6.61887	-0.628998	0.00199396	0.0475672
chr13	192148264	192148920	657	*	7.10482	6.5165	7.52154	-0.632882	0.0010033	0.0307333
chr14	115210849	115211505	657	*	6.21035	5.35338	6.7443	-0.64569	0.00188885	0.0457828
chr11	76523532	76524188	657	*	6.70412	5.85612	7.23464	-0.652243	0.00172741	0.0430404
chr4	129301496	129302152	657	*	5.95595	5.19053	6.4534	-0.660923	0.0013109	0.0363048
chr11	9308681	9309337	657	*	6.76841	6.09105	7.22752	-0.673701	0.000731114	0.0246674
chr9	36951638	36952294	657	*	7.06642	6.32882	7.55212	-0.674373	0.000959238	0.0298388
chr12	11453802	11454458	657	*	5.06369	3.9363	5.68873	-0.685959	0.00150327	0.0391081
chr13	100348988	100349644	657	*	5.94242	5.18726	6.43558	-0.694941	0.000723371	0.0245153
chr9	120225710	120226366	657	*	6.90926	6.10214	7.42374	-0.697017	0.000822839	0.0266921
chr6	141421320	141421976	657	*	6.14141	5.28459	6.6753	-0.698906	0.000909233	0.0286958
chr7	19210624	19211280	657	*	4.96711	3.18143	5.74107	-0.705375	0.00215592	0.0499388
chr6	74227912	74228568	657	*	6.93871	5.46914	7.65144	-0.71277	0.00157167	0.04032
chr14	115212946	115213602	657	*	5.44756	4.51059	6.01088	-0.718373	0.000841645	0.0270129
chr17	31162779	31163435	657	*	7.42227	6.86266	7.82447	-0.721207	3.25e-05	0.00272292
chr11	813856	814512	657	*	6.91783	5.50629	7.61746	-0.744784	0.0011889	0.0341233
chr12	26297281	26297937	657	*	5.9146	4.74925	6.55072	-0.747384	0.000869442	0.0277288
chr1	204036329	204036985	657	*	4.26318	2.29742	5.06558	-0.753263	0.00195705	0.047082
chr1	147704878	147705534	657	*	6.39436	5.60742	6.90068	-0.762728	0.000238614	0.0114783
chr10	57595739	57596395	657	*	4.48224	2.96982	5.20425	-0.763844	0.00116124	0.0337651
chr2	119821979	119822635	657	*	5.96695	5.15638	6.48281	-0.766597	0.000253849	0.0119427
chr3	67694788	67695444	657	*	5.11145	4.20325	5.66446	-0.770319	0.000381334	0.0159315
chrX	105491753	105492409	657	*	5.54926	4.23508	6.22539	-0.773554	0.000846706	0.0271178
chr17	28726286	28726942	657	*	7.44894	6.71218	7.93428	-0.774471	0.000122658	0.00731551
chr16	20090839	20091495	657	*	7.61286	6.8815	8.09588	-0.783495	9.28e-05	0.0061381
chr15	121547111	121547767	657	*	7.48505	6.88097	7.90956	-0.784624	6.22e-06	0.000660158
chr6	4691627	4692283	657	*	6.31584	5.41847	6.86491	-0.806557	0.000208323	0.0105196
chr5	10786096	10786752	657	*	6.54657	5.80979	7.03191	-0.830644	2.65e-05	0.0022952
chr6	103403715	103404371	657	*	6.79178	5.79143	7.37685	-0.851108	0.000177074	0.00944542
chr12	6043681	6044337	657	*	4.05488	1.90625	4.88227	-0.857793	0.00153903	0.0396509
chr5	5567761	5568417	657	*	4.03328	2.26344	4.80454	-0.862932	0.000957273	0.0298388
chr3	115045397	115046053	657	*	4.63759	2.92024	5.39963	-0.877079	0.000802059	0.0261299
chr11	839513	840169	657	*	6.35835	5.16215	7.00319	-0.896524	0.000223732	0.0109835
chr8	12866048	12866704	657	*	6.12431	4.78835	6.80587	-0.90087	0.000326624	0.0141777
chr1	204081915	204082571	657	*	7.11911	5.80734	7.79463	-0.904942	0.000294068	0.01318
chr11	804248	804904	657	*	7.24664	5.82459	7.9487	-0.910309	0.000374682	0.0157668
chr5	54682715	54683371	657	*	4.54294	1.93488	5.41949	-0.91131	0.00205749	0.0483239
chr9	120394275	120394931	657	*	5.80046	4.7534	6.40077	-0.913973	9.53e-05	0.00614168
chr14	135089034	135089690	657	*	6.07499	5.03696	6.6724	-0.918042	8.81e-05	0.00592847
chr6	91038028	91038684	657	*	5.78905	4.6426	6.41971	-0.919924	0.000144805	0.00824682
chr13	82053896	82054552	657	*	7.58122	6.69331	8.12679	-0.933387	1.74e-05	0.00165581
chr9	11304060	11304716	657	*	6.17904	4.75227	6.88217	-1.00143	0.00020468	0.010405
chr5	2612570	2613226	657	*	3.92717	1.41263	4.79506	-1.00814	0.00141805	0.0381546
chr12	1305852	1306508	657	*	5.20011	3.24118	6.0015	-1.00902	0.000655157	0.0232981
chr14	89338955	89339611	657	*	6.31291	4.95865	6.99896	-1.03537	0.000117861	0.00713763
chr11	4651004	4651660	657	*	4.69445	2.91703	5.467	-1.05647	0.000379365	0.0159197
chr13	82101726	82102382	657	*	5.60277	4.36086	6.26013	-1.06011	5.53e-05	0.00405052
chr11	6296727	6297383	657	*	4.11139	1.62754	4.9763	-1.11206	0.00105258	0.0317038
chr5	57616308	57616964	657	*	5.12835	3.28184	5.91238	-1.13089	0.000324543	0.0141686
chr1	1882026	1882682	657	*	5.49786	3.70324	6.27333	-1.14214	0.000272593	0.0125442
chr13	207767984	207768640	657	*	5.64195	3.95388	6.39868	-1.29149	9.96e-05	0.00636707
chr5	26266040	26266696	657	*	6.11954	4.83087	6.78918	-1.31875	5.17e-06	0.000584528
chr5	57784111	57784767	657	*	7.2901	5.89629	7.9856	-1.34063	1.22e-05	0.00118751
chr1	25139696	25140352	657	*	3.92604	1.53222	4.78181	-1.3512	0.00047459	0.0186269
chr10	65985979	65986635	657	*	4.30085	1.58763	5.18643	-1.41155	0.000688288	0.0238056
chr7	10520728	10521384	657	*	4.4431	2.43171	5.25207	-1.41769	0.000171018	0.00924865
chr3	15315855	15316962	1108	*	3.61745	0.113138	4.55244	-1.53035	0.00129934	0.0361834
chr2	132315233	132315889	657	*	3.13582	0	4.06988	-1.56439	0.00118131	0.0341233
chr17	21032409	21033065	657	*	4.74822	2.16565	5.62247	-1.60112	0.00038175	0.0159315
chr17	43712918	43713574	657	*	3.36348	0	4.31112	-1.66258	0.00129732	0.0361834
chr17	56183110	56183766	657	*	5.76539	3.99165	6.53732	-1.68415	2.22e-05	0.00203778
chr7	65808980	65809636	657	*	5.63385	3.7966	6.41638	-1.70791	2.65e-05	0.0022952
chr11	19522623	19523279	657	*	5.18935	1.94865	6.11095	-1.7202	0.000735296	0.0247533
chr1	26643163	26643819	657	*	6.23002	4.19707	7.04202	-1.81502	4.67e-05	0.00355708
chr5	10500298	10500954	657	*	6.77524	5.16161	7.51787	-1.87034	1.02e-06	0.000140989
chr16	74176276	74176932	657	*	5.59428	3.21512	6.44849	-1.93402	0.000106911	0.00669253
chr4	21964272	21964928	657	*	3.48344	0.113138	4.41194	-2.00906	0.00055313	0.0206117
chr6	105897002	105897658	657	*	5.86629	4.29524	6.60046	-2.06515	1.02e-08	2.23e-06
chr5	101985280	101985936	657	*	5.10924	2.54758	5.98157	-2.48715	4.71e-05	0.00356504
chr11	18416381	18417037	657	*	3.3535	0	4.3535	-2.53951	0.00171532	0.0428802
chr17	45929481	45930137	657	*	4.56923	0	5.54357	-2.54613	0.00105268	0.0317038
chr4	130826087	130827289	1203	*	2.65475	0	3.65475	-2.59207	0.00110998	0.0328421
chr7	53649192	53649848	657	*	5.00609	2.76341	5.845	-2.62467	4.3e-06	0.000521743
chr17	52979803	52980459	657	*	4.60929	1.36877	5.53088	-2.8516	0.000130173	0.00760267
chr14	7592349	7593005	657	*	5.19103	2.80476	6.046	-3.02435	6.21e-07	9.04e-05
chr7	13773984	13774640	657	*	3.48966	0	4.43519	-3.11379	0.000201493	0.0103472
chr12	61424391	61425047	657	*	3.38398	0	4.38398	-3.35242	0.000897443	0.0285018
chr11	47469997	47470653	657	*	5.37867	2.6122	6.26857	-3.55142	1.82e-07	2.93e-05
chr6	150602258	150602914	657	*	4.26918	1.26222	5.17653	-3.57591	6e-06	0.000653517
chr17	56155279	56155935	657	*	5.15884	2.2378	6.06031	-3.6438	1.71e-06	0.000225135
chr3	69997646	69998302	657	*	2.82138	0	3.82138	-3.65859	0.000475848	0.0186269
chr6	167208804	167209460	657	*	4.25671	0.548307	5.20044	-3.7286	7.32e-05	0.00501647
chr5	8738125	8738781	657	*	6.895	4.01694	7.79338	-3.73043	1.71e-08	3.54e-06
chr8	135211739	135213023	1285	*	3.53555	0	4.53555	-3.8731	0.000653608	0.0232977
chr17	22951098	22951754	657	*	4.73407	1.71491	5.64223	-3.87677	7.43e-08	1.32e-05
chr11	821593	822249	657	*	4.95626	1.53905	5.88711	-4.25923	1.47e-06	0.000195627
chr1	267743374	267744030	657	*	6.78596	3.34168	7.71812	-4.35711	6.96e-09	1.57e-06
chr8	77024811	77025467	657	*	6.96499	2.21887	7.93785	-4.61355	0.000106282	0.00668074
chr4	117635375	117636031	657	*	3.72287	0	4.72287	-4.6239	0.000408866	0.0168313
chr1	175457614	175458270	657	*	3.6084	0	4.6084	-4.68368	0.000356974	0.0152399
chr3	83660112	83660768	657	*	3.64842	0	4.64842	-4.77371	0.000340539	0.0146975
chr10	3888946	3889602	657	*	3.77745	0	4.74594	-4.85314	5.37e-05	0.00396571
chr13	147211306	147211962	657	*	3.82616	0	4.80107	-5.06252	4.27e-05	0.00331979
chr1	222760195	222760851	657	*	5.13794	0.878791	6.09977	-5.1691	4.94e-13	3.16e-10
chr9	8610334	8610990	657	*	3.14816	0	4.14816	-5.46899	8.94e-05	0.005943
chr1	150273433	150274089	657	*	5.12855	0.539051	6.09827	-5.60598	9.51e-11	2.94e-08
chr10	45885020	45885676	657	*	5.00099	0.0689277	5.97716	-5.69351	6.26e-06	0.000660158
chr7	112527371	112528027	657	*	3.95898	0	4.95898	-5.90506	0.000148566	0.00836067
chr13	138218892	138219548	657	*	3.24051	0	4.24051	-6.08182	2.88e-05	0.00243333
chr11	783805	784461	657	*	3.72049	0	4.72049	-6.81115	8.68e-06	0.000853821
chr13	125264329	125264985	657	*	3.66523	0	4.66523	-6.88682	1.41e-06	0.00018994
chr18	24513431	24514087	657	*	3.96245	0	4.96245	-7.20708	4.29e-07	6.56e-05
chr1	7202598	7203254	657	*	4.10785	0	5.10785	-7.37137	2.23e-08	4.38e-06
chr15	131760606	131761262	657	*	4.31388	0	5.31388	-7.56579	1.22e-07	2.08e-05
chr1	231059159	231059815	657	*	4.39591	0	5.39591	-7.66507	7.37e-10	2.03e-07

## Sheet: TE_Diff
Chr	start	end	width	strand	Conc	Conc_Western.pig	Conc_Chinese.pig	Fold	p.value	FDR
chrX	60794359	60795991	1633	*	7.94984	8.88461	4.45041	4.4138	1.29e-51	2.99e-47
chr6	100798917	100800549	1633	*	6.60494	0	7.60494	-9.40956	4.05e-20	4.7e-16
chr6	10622360	10623992	1633	*	6.44836	0	7.44836	-9.229	1.77e-18	1.36e-14
chr1	150272948	150274580	1633	*	6.03071	0	7.03071	-8.84398	9.85e-18	5.71e-14
chr13	125263840	125265472	1633	*	6.14474	0	7.14474	-8.93844	1.34e-17	6.19e-14
chr18	3755447	3757079	1633	*	5.9422	0	6.9422	-8.74193	6.4e-17	2.47e-13
chr17	49236518	49238150	1633	*	6.00095	0	7.00095	-8.7835	1.28e-16	4.22e-13
chr3	127679430	127681062	1633	*	6.15615	2.06525	7.11318	-4.95848	1.99e-16	5.46e-13
chr2	34131753	34133385	1633	*	6.2096	0	7.2096	-8.95381	2.12e-16	5.46e-13
chr5	39003531	39005163	1633	*	5.87154	0	6.87154	-8.66403	2.41e-16	5.6e-13
chr16	74220395	74222027	1633	*	6.18542	0	7.18542	-8.92114	4.85e-16	1.02e-12
chr9	132298799	132300431	1633	*	5.69896	6.69896	0	8.71672	5.37e-16	1.04e-12
chr3	94619705	94621337	1633	*	5.65005	0	6.65005	-8.45158	1.09e-15	1.94e-12
chr9	49947297	49948929	1633	*	5.62169	0	6.62169	-8.42295	1.36e-15	2.25e-12
chr17	21135602	21137234	1633	*	5.8145	0	6.8145	-8.58779	1.47e-15	2.28e-12
chr8	134546754	134548386	1633	*	5.62911	6.62911	0	8.63419	2.12e-15	3.06e-12
chr7	639187	640819	1633	*	5.56788	0	6.56788	-8.34744	8.81e-15	1.2e-11
chr5	33902686	33904318	1633	*	5.44774	0	6.44774	-8.2444	9.93e-15	1.28e-11
chr1	228987449	228989081	1633	*	5.38457	6.38457	0	8.39796	1.15e-14	1.41e-11
chr4	20238227	20239859	1633	*	5.53272	0	6.53272	-8.2995	2.6e-14	3.01e-11
chr2	130147747	130149379	1633	*	5.64867	0	6.64867	-8.39287	3.11e-14	3.43e-11
chr7	117309195	117310827	1633	*	8.43899	9.12662	7.07821	2.02608	7.64e-14	8.05e-11
chrX	78532246	78533878	1633	*	5.41982	6.39938	0.268015	5.96152	8.77e-14	8.84e-11
chr17	21048027	21049659	1633	*	5.5181	0	6.5181	-8.2585	1.32e-13	1.27e-10
chr1	199029041	199030673	1633	*	5.32159	0	6.32159	-8.08375	2.13e-13	1.98e-10
chr18	804864	806496	1633	*	5.1912	0	6.1912	-7.97182	2.36e-13	2.1e-10
chr5	2293384	2295016	1633	*	5.86497	0.806728	6.84315	-5.87408	2.65e-13	2.28e-10
chr7	95965040	95966672	1633	*	8.14311	6.32096	8.92317	-2.57673	3.06e-13	2.53e-10
chr8	77067701	77069333	1633	*	5.68495	0	6.68079	-7.76672	3.84e-13	3.06e-10
chr8	1891040	1892672	1633	*	5.37799	6.37799	0	8.32065	4.61e-13	3.49e-10
chr16	23049976	23051608	1633	*	6.9558	7.9558	0	9.59388	4.68e-13	3.49e-10
chr5	65830240	65831872	1633	*	5.56034	6.55698	0	7.86478	5.9e-13	4.27e-10
chr1	222759457	222761089	1633	*	5.90036	0	6.89444	-7.33703	6.23e-13	4.38e-10
chr17	56247620	56249252	1633	*	5.3173	0	6.3173	-8.04376	1.24e-12	8.46e-10
chr1	149035738	149037370	1633	*	5.06536	0	6.06536	-7.83116	1.42e-12	9.37e-10
chr6	14924870	14926502	1633	*	5.14035	0	6.14035	-7.88793	1.95e-12	1.26e-09
chr1	130486535	130488167	1633	*	7.28907	7.92467	6.12553	1.7657	2.23e-12	1.4e-09
chr6	86077084	86078716	1633	*	5.24591	0	6.24591	-7.96234	3.28e-12	2e-09
chr13	73433653	73435285	1633	*	5.01931	0	6.01931	-7.77185	3.94e-12	2.34e-09
chr6	70547963	70549595	1633	*	5.20064	0	6.20064	-7.91894	4.73e-12	2.74e-09
chr8	133790000	133791632	1633	*	8.41752	8.98105	7.47996	1.42955	5.48e-12	3.1e-09
chr9	138281395	138283027	1633	*	5.37485	0	6.37019	-7.4553	6.11e-12	3.37e-09
chr17	56223344	56224976	1633	*	5.1535	0	6.1535	-7.8689	7.27e-12	3.92e-09
chr7	102837589	102839221	1633	*	5.24465	0	6.24465	-7.93952	8.22e-12	4.33e-09
chr11	11770758	11772390	1633	*	8.54269	9.05761	7.73447	1.20628	9.11e-12	4.63e-09
chr18	55176871	55178503	1633	*	6.78914	4.95066	7.57187	-2.59249	9.18e-12	4.63e-09
chr15	108281534	108283166	1633	*	4.97647	0	5.97647	-7.71719	9.52e-12	4.69e-09
chr5	66089595	66091227	1633	*	5.40014	0	6.40014	-8.05983	1.1e-11	5.3e-09
chr1	155959557	155961189	1633	*	5.3847	0	6.3847	-8.03954	1.62e-11	7.68e-09
chr8	2542392	2544024	1633	*	4.77117	5.77117	0	7.7402	1.67e-11	7.73e-09
chr5	54681994	54683626	1633	*	5.98783	2.19414	6.93486	-4.57251	1.89e-11	8.58e-09
chr17	21031937	21033569	1633	*	5.00448	0	6.00448	-7.72357	2.02e-11	9e-09
chr6	10600859	10602491	1633	*	5.03187	0	6.03187	-7.74353	2.27e-11	9.88e-09
chrX	78510338	78511970	1633	*	5.51619	6.45073	2.02144	4.3432	2.3e-11	9.88e-09
chr18	45949643	45951275	1633	*	5.74516	2.57502	6.66271	-3.97043	2.61e-11	1.1e-08
chr8	5112104	5113736	1633	*	6.07183	7.00173	2.6738	4.20581	3.04e-11	1.26e-08
chr2	30893602	30895234	1633	*	4.85869	0	5.85869	-7.59032	3.46e-11	1.41e-08
chr2	62070452	62072084	1633	*	8.03582	8.60304	7.08776	1.43682	4.09e-11	1.64e-08
chr10	63002915	63004547	1633	*	4.9678	0	5.9678	-7.67109	5.07e-11	1.99e-08
chr13	126276854	126278486	1633	*	5.29007	1.91703	6.21871	-4.18878	5.27e-11	2.03e-08
chr16	62368838	62370470	1633	*	4.96571	0	5.96571	-7.6607	6.73e-11	2.56e-08
chr1	182807496	182809128	1633	*	4.8005	0	5.8005	-7.52485	7.3e-11	2.73e-08
chr11	6880705	6882337	1633	*	7.00735	7.75469	5.36937	2.34763	7.87e-11	2.89e-08
chr15	84670625	84672257	1633	*	4.87095	0	5.87095	-7.56114	1.63e-10	5.9e-08
chr6	15163381	15165013	1633	*	4.861	0	5.861	-7.55069	1.68e-10	5.93e-08
chr2	127610299	127611931	1633	*	5.59317	0	6.58584	-6.97933	1.69e-10	5.93e-08
chr8	76999868	77001500	1633	*	5.36448	0	6.36448	-7.95078	1.81e-10	6.24e-08
chr11	69696512	69698144	1633	*	4.74389	5.74389	0	7.65241	2.01e-10	6.86e-08
chr18	22747376	22749008	1633	*	4.83563	0	5.83563	-7.52313	2.12e-10	7.1e-08
chr2	132375725	132377357	1633	*	4.84016	0	5.84016	-7.52892	2.17e-10	7.18e-08
chr1	131826707	131828339	1633	*	7.22771	7.84361	6.13069	1.65368	2.92e-10	9.52e-08
chr15	130675392	130677024	1633	*	7.6132	8.25907	6.41333	1.80282	3.19e-10	1.03e-07
chr3	14547484	14549116	1633	*	5.06543	0	6.06543	-7.69372	3.32e-10	1.05e-07
chr9	113774109	113775741	1633	*	5.28119	0	6.27121	-6.67812	4.98e-10	1.56e-07
chr6	101793785	101795417	1633	*	9.11906	9.62353	8.33666	1.11822	5.44e-10	1.68e-07
chr15	108299755	108301387	1633	*	4.56784	0	5.56784	-7.27906	6.03e-10	1.84e-07
chr8	74475644	74477276	1633	*	6.91609	7.63279	5.42839	2.17294	6.23e-10	1.87e-07
chr5	1438945	1440577	1633	*	7.41147	8.24196	5.23819	2.95334	6.43e-10	1.89e-07
chr11	69720839	69722471	1633	*	7.1341	7.97659	4.86084	3.06262	6.45e-10	1.89e-07
chr9	138413424	138415056	1633	*	4.62313	0	5.62313	-7.31893	7e-10	2.03e-07
chrX	36382011	36383643	1633	*	5.17065	0	6.16527	-7.16962	8.28e-10	2.37e-07
chr1	148153474	148155106	1633	*	4.79944	0	5.79944	-7.45556	8.39e-10	2.37e-07
chr3	71888833	71890465	1633	*	4.61717	0	5.61717	-7.30407	1.03e-09	2.84e-07
chr10	3888413	3890045	1633	*	4.71624	0	5.71624	-7.38114	1.03e-09	2.84e-07
chr12	22989758	22991390	1633	*	9.42085	9.87331	8.758	0.928891	1.07e-09	2.9e-07
chr1	111656198	111657830	1633	*	8.79652	9.43891	7.60912	1.77232	1.08e-09	2.9e-07
chr18	33205620	33207252	1633	*	5.09068	0	6.07978	-6.50666	1.22e-09	3.21e-07
chr10	18070328	18071960	1633	*	4.92099	5.89606	0.0540542	5.66678	1.22e-09	3.21e-07
chr5	20784091	20785723	1633	*	4.51445	0	5.51445	-7.21381	1.26e-09	3.29e-07
chr2	61916726	61918358	1633	*	5.22994	0	6.21959	-6.60969	1.49e-09	3.84e-07
chr13	199681421	199683053	1633	*	4.91422	5.87871	0.552126	5.15296	1.64e-09	4.17e-07
chr2	132291578	132293210	1633	*	4.51017	0	5.51017	-7.19841	1.98e-09	4.98e-07
chr5	42660745	42662377	1633	*	8.40507	7.307	9.02129	-1.63241	2.04e-09	5.08e-07
chr5	60362225	60363857	1633	*	4.53368	0	5.53368	-7.20869	2.43e-09	5.99e-07
chr13	67151718	67153350	1633	*	4.70011	0	5.70011	-7.34	2.59e-09	6.31e-07
chr11	28558487	28560119	1633	*	4.64965	0	5.64965	-7.2961	2.86e-09	6.9e-07
chr14	65192257	65193889	1633	*	5.65133	2.27744	6.58001	-4.19514	2.92e-09	6.99e-07
chr16	47058970	47060602	1633	*	6.51216	4.38528	7.33676	-2.88741	3.25e-09	7.68e-07
chr1	260421839	260423471	1633	*	4.53671	0	5.53671	-7.20139	3.36e-09	7.87e-07
chr8	4586786	4588418	1633	*	4.60104	0	5.60104	-7.25183	3.45e-09	7.98e-07
chr11	47469560	47471192	1633	*	6.28411	3.6372	7.16409	-3.43768	4.18e-09	9.59e-07
chr3	15315694	15317326	1633	*	4.52985	0	5.52985	-7.18739	4.32e-09	9.81e-07
chr1	18885215	18886847	1633	*	4.56798	0	5.56798	-7.21727	4.49e-09	1.01e-06
chr18	40111528	40113160	1633	*	4.43405	0	5.43405	-7.11013	4.56e-09	1.02e-06
chr8	103349117	103350749	1633	*	4.44198	0	5.44198	-7.11507	4.72e-09	1.04e-06
chr6	149212931	149214563	1633	*	5.13681	0.10097	6.11465	-5.67005	4.8e-09	1.05e-06
chr1	32230848	32232480	1633	*	9.15381	9.66788	8.34769	1.12639	5e-09	1.08e-06
chr6	150688151	150689783	1633	*	8.42639	8.93285	7.63913	1.09696	5.22e-09	1.12e-06
chr6	92879058	92880690	1633	*	8.67256	9.31054	7.50072	1.73418	5.25e-09	1.12e-06
chr3	114499728	114501360	1633	*	5.31359	6.26963	1.25521	4.78086	5.29e-09	1.12e-06
chr16	45114122	45115754	1633	*	7.33734	5.86988	8.04962	-2.12822	5.8e-09	1.21e-06
chr13	86965689	86967321	1633	*	6.4021	4.49137	7.19624	-2.6477	5.92e-09	1.22e-06
chr5	100641153	100642785	1633	*	6.22458	2.91439	7.14996	-4.08086	6.21e-09	1.27e-06
chrX	121776168	121777800	1633	*	5.72189	6.59829	3.1156	3.42273	6.31e-09	1.28e-06
chr2	84035957	84037589	1633	*	4.27227	5.27227	0	7.16419	6.69e-09	1.35e-06
chr5	56542786	56544418	1633	*	6.66814	7.26861	5.62061	1.53811	7.93e-09	1.58e-06
chr12	54690714	54692346	1633	*	7.86982	8.39911	7.02499	1.18482	8.57e-09	1.7e-06
chr6	91038398	91040030	1633	*	5.98019	3.50726	6.84403	-3.25117	8.66e-09	1.7e-06
chr9	136665063	136666695	1633	*	4.98392	0	5.96145	-5.56488	8.88e-09	1.72e-06
chr10	11049177	11050809	1633	*	7.62887	8.1608	6.77721	1.19447	8.91e-09	1.72e-06
chr1	259845689	259847321	1633	*	5.33708	0.908325	6.30319	-5.12897	9.04e-09	1.73e-06
chr1	123443163	123444795	1633	*	6.17312	6.91125	4.58232	2.27363	9.11e-09	1.73e-06
chr13	200706439	200708071	1633	*	4.39894	0	5.39894	-7.0571	9.32e-09	1.76e-06
chr8	121265690	121267322	1633	*	9.48852	9.87448	8.96002	0.755332	1.05e-08	1.96e-06
chr6	128775985	128777617	1633	*	8.99456	9.47263	8.27461	0.979394	1.07e-08	1.99e-06
chr9	33535997	33537629	1633	*	4.59037	0	5.59037	-7.20127	1.11e-08	2.04e-06
chr8	77025120	77026752	1633	*	7.79216	0.226379	8.78834	-7.72277	1.29e-08	2.36e-06
chr8	79657518	79659150	1633	*	4.3605	0	5.3605	-7.01383	1.32e-08	2.39e-06
chr2	132307332	132308964	1633	*	4.35606	0	5.35606	-7.00241	1.71e-08	3.08e-06
chrX	25510446	25512078	1633	*	5.92741	2.58759	6.85434	-4.09381	1.93e-08	3.43e-06
chr13	205825680	205827312	1633	*	4.30293	0	5.30293	-6.95512	1.95e-08	3.44e-06
chr17	56266714	56268346	1633	*	4.42301	0	5.42301	-7.0433	2.15e-08	3.78e-06
chr16	62602985	62604617	1633	*	6.10019	6.78933	4.7331	1.97629	2.25e-08	3.92e-06
chr7	115871107	115872739	1633	*	7.34331	8.04288	5.93204	2.04312	2.34e-08	4.05e-06
chr15	43860603	43862235	1633	*	4.45331	0	5.45331	-7.06225	2.49e-08	4.27e-06
chr13	61841798	61843430	1633	*	4.36418	0	5.36418	-6.98405	3.23e-08	5.5e-06
chr4	25806165	25807797	1633	*	4.502	0	5.502	-7.08656	3.36e-08	5.68e-06
chr11	1966695	1968327	1633	*	4.89205	5.86528	0.126509	5.54347	3.49e-08	5.86e-06
chr2	5499108	5500740	1633	*	7.01269	7.70156	5.64674	1.97594	3.52e-08	5.86e-06
chr3	53941022	53942654	1633	*	4.22431	0	5.22431	-6.87088	3.55e-08	5.88e-06
chr14	84439514	84441146	1633	*	4.27509	0	5.27509	-6.90945	3.58e-08	5.88e-06
chr2	78438089	78439721	1633	*	8.12618	8.66732	7.25017	1.21051	3.72e-08	6.07e-06
chr5	94189405	94191037	1633	*	4.41165	0	5.41165	-7.01074	3.91e-08	6.34e-06
chr3	13627838	13629470	1633	*	4.23922	0	5.23922	-6.87728	3.99e-08	6.43e-06
chr15	16139420	16141052	1633	*	4.47306	0	5.47306	-7.05676	4.15e-08	6.63e-06
chr10	11739439	11741071	1633	*	7.20577	7.75307	6.3132	1.22746	4.37e-08	6.93e-06
chr9	131793866	131795498	1633	*	5.19847	0	6.1879	-6.48381	4.66e-08	7.35e-06
chr8	23454575	23456207	1633	*	8.20635	8.61134	7.64129	0.778112	4.75e-08	7.44e-06
chr5	5605998	5607630	1633	*	4.63308	0	5.63308	-7.16951	4.92e-08	7.65e-06
chr4	84535639	84537271	1633	*	4.43225	0	5.42244	-6.44682	5.28e-08	8.13e-06
chr2	128499433	128501065	1633	*	4.35101	0	5.35101	-6.94985	5.29e-08	8.13e-06
chr6	75573918	75575550	1633	*	4.48114	0	5.47154	-6.48295	5.64e-08	8.59e-06
chrX	7277569	7279201	1633	*	8.44589	9.00481	7.52131	1.28429	5.73e-08	8.67e-06
chr9	87258549	87260181	1633	*	4.26121	0	5.26121	-6.87775	6.09e-08	9.17e-06
chr9	55903033	55904665	1633	*	4.17002	0	5.17002	-6.80457	6.38e-08	9.54e-06
chr13	116019807	116021439	1633	*	5.4155	6.38377	0.892908	5.26758	6.43e-08	9.55e-06
chr1	157961078	157962710	1633	*	4.1718	0	5.1718	-6.80291	6.88e-08	1.02e-05
chr1	204035805	204037437	1633	*	4.17586	0	5.17586	-6.80584	6.94e-08	1.02e-05
chr1	12369821	12371453	1633	*	7.99826	8.42473	7.39016	0.815332	7.12e-08	1.04e-05
chr11	49535526	49537158	1633	*	8.55738	9.02275	7.86614	0.904561	9.2e-08	1.33e-05
chr6	141348747	141350379	1633	*	4.42247	0	5.42247	-6.97964	9.32e-08	1.34e-05
chr7	59042453	59044085	1633	*	5.22536	1.24476	6.17893	-4.74849	9.57e-08	1.37e-05
chr1	34435635	34437267	1633	*	4.98944	0	5.97106	-5.82718	9.85e-08	1.4e-05
chr12	35469408	35471040	1633	*	4.14066	0	5.14066	-6.76244	9.95e-08	1.41e-05
chr10	34753737	34755369	1633	*	4.47249	0	5.47249	-7.01288	1.01e-07	1.41e-05
chr9	120727388	120729020	1633	*	4.69629	0	5.69629	-7.17935	1.01e-07	1.41e-05
chr7	10538407	10540039	1633	*	4.77234	0.10097	5.74375	-5.29396	1.02e-07	1.41e-05
chr3	108869666	108871298	1633	*	7.89284	8.34286	7.23526	0.859842	1.07e-07	1.47e-05
chrX	77870329	77871961	1633	*	4.86527	0.422898	5.83171	-5.0943	1.16e-07	1.59e-05
chr15	84047849	84049481	1633	*	5.17513	0	6.16977	-6.98749	1.18e-07	1.61e-05
chr4	4577238	4578870	1633	*	8.18214	8.86539	6.8393	1.92327	1.19e-07	1.61e-05
chr4	129131945	129133577	1633	*	4.21248	0	5.21248	-6.80749	1.2e-07	1.62e-05
chr3	13483028	13484660	1633	*	4.77782	0.00262566	5.75123	-5.32724	1.21e-07	1.62e-05
chrX	8439501	8441133	1633	*	8.02759	8.4859	7.35197	0.88	1.27e-07	1.7e-05
chr4	37156824	37158456	1633	*	4.17283	0	5.17283	-6.77444	1.3e-07	1.71e-05
chr1	144183116	144184748	1633	*	4.2724	0	5.2724	-6.84896	1.3e-07	1.71e-05
chr9	20872561	20874193	1633	*	7.95816	6.635	8.63654	-1.8924	1.32e-07	1.72e-05
chrX	8976892	8978524	1633	*	4.46823	0	5.46823	-6.99243	1.44e-07	1.88e-05
chr14	136305542	136307174	1633	*	4.98522	0.548307	5.95152	-5.14164	1.56e-07	2.02e-05
chr18	46793393	46795025	1633	*	4.29856	0	5.29856	-6.85965	1.61e-07	2.07e-05
chr5	71540005	71541637	1633	*	4.21792	0	5.21792	-6.79656	1.68e-07	2.15e-05
chr15	46103029	46104661	1633	*	4.30183	0	5.30183	-6.85684	1.73e-07	2.2e-05
chr3	42628547	42630179	1633	*	7.07119	5.49714	7.80597	-2.21541	1.76e-07	2.23e-05
chr3	120755641	120757273	1633	*	6.03695	4.23753	6.81323	-2.49054	1.8e-07	2.27e-05
chr1	160340869	160342501	1633	*	5.23105	6.17595	1.49302	4.52288	1.92e-07	2.4e-05
chr11	19275739	19277371	1633	*	6.52781	0	7.52571	-7.92118	1.93e-07	2.41e-05
chr3	51720505	51722137	1633	*	4.31568	0	5.31568	-6.86263	1.95e-07	2.42e-05
chr11	62342024	62343656	1633	*	6.88086	7.6066	5.35075	2.16468	2.03e-07	2.5e-05
chr5	88606244	88607876	1633	*	9.20499	9.69224	8.46377	0.952197	2.07e-07	2.53e-05
chr8	5413666	5415298	1633	*	9.1935	9.67202	8.47252	0.925102	2.1e-07	2.56e-05
chr1	177593764	177595396	1633	*	7.98854	8.45568	7.29336	0.894435	2.22e-07	2.69e-05
chr9	87052658	87054941	2284	*	4.63677	0.515469	5.59471	-4.84495	2.38e-07	2.87e-05
chr2	149741327	149742959	1633	*	5.3986	6.23986	3.13593	3.03502	2.57e-07	3.08e-05
chr1	187669881	187671513	1633	*	8.09401	6.88933	8.74122	-1.6985	2.61e-07	3.12e-05
chr1	20941711	20943343	1633	*	4.69397	0.10097	5.66377	-5.20212	2.76e-07	3.29e-05
chr16	63276471	63278103	1633	*	4.23961	0	5.23961	-6.78439	2.88e-07	3.4e-05
chr7	84703529	84705161	1633	*	5.36235	6.32334	1.13384	4.87755	3.26e-07	3.84e-05
chr6	105897754	105899386	1633	*	4.93394	0.685933	5.89547	-4.90077	3.4e-07	3.98e-05
chrX	33887451	33889083	1633	*	4.64703	0	5.63288	-5.99081	3.5e-07	4.07e-05
chr14	136291288	136292920	1633	*	4.68036	0	5.66519	-5.99315	3.54e-07	4.11e-05
chr10	65985522	65987154	1633	*	5.04028	0.908325	5.99854	-4.79875	3.58e-07	4.12e-05
chr2	150560729	150562361	1633	*	8.64114	9.07023	8.02766	0.796384	3.71e-07	4.26e-05
chr1	45310675	45312307	1633	*	7.0872	7.86824	5.25908	2.51339	3.99e-07	4.55e-05
chrX	78601890	78603522	1633	*	9.4323	9.80972	8.91974	0.704516	4.36e-07	4.95e-05
chr14	63624086	63625718	1633	*	4.01352	0	5.01352	-6.58947	4.55e-07	5.14e-05
chr2	68727414	68729046	1633	*	4.68366	0	5.67612	-6.54151	4.92e-07	5.54e-05
chr15	137528639	137530271	1633	*	9.13492	9.53468	8.58004	0.738736	5.05e-07	5.65e-05
chr9	136944579	136946211	1633	*	8.87151	9.35821	8.13156	0.92884	5.09e-07	5.67e-05
chr1	180542842	180544474	1633	*	5.55909	2.24245	6.48481	-4.04554	5.18e-07	5.74e-05
chr1	141309725	141311357	1633	*	7.83649	7.05939	8.33878	-0.976062	5.24e-07	5.78e-05
chr15	13079724	13081356	1633	*	6.58973	5.54711	7.18862	-1.40774	5.36e-07	5.89e-05
chr18	5632338	5633970	1633	*	4.85097	0.811341	5.80643	-4.76067	5.38e-07	5.89e-05
chr12	58051791	58053423	1633	*	5.46777	3.40873	6.28337	-2.76025	5.73e-07	6.23e-05
chr6	21321300	21322932	1633	*	4.11499	5.11499	0	6.83207	5.75e-07	6.23e-05
chr4	38508944	38510576	1633	*	4.0425	0	5.0425	-6.59562	5.82e-07	6.28e-05
chr5	58321009	58322641	1633	*	6.55367	5.57902	7.13008	-1.2851	5.97e-07	6.4e-05
chr14	36062858	36064490	1633	*	10.1545	10.609	9.48721	0.838331	6.58e-07	7.03e-05
chr8	84247106	84248738	1633	*	5.23048	1.4229	6.17802	-4.49547	6.91e-07	7.33e-05
chr9	120225368	120227000	1633	*	7.51061	6.3198	8.15395	-1.63605	6.93e-07	7.33e-05
chr10	11574560	11576192	1633	*	4.40794	0	5.40794	-6.84911	6.98e-07	7.35e-05
chr1	98608957	98610589	1633	*	3.98085	0	4.98085	-6.53842	7.11e-07	7.42e-05
chr3	10068181	10069813	1633	*	7.08283	7.77815	5.68978	1.94528	7.11e-07	7.42e-05
chr18	36854983	36856615	1633	*	5.14586	1.71487	6.07737	-4.12327	7.14e-07	7.42e-05
chr12	36887263	36888895	1633	*	9.35475	9.73337	8.83997	0.699464	7.66e-07	7.93e-05
chr1	204941236	204942868	1633	*	8.03898	8.48983	7.37962	0.827656	7.74e-07	7.98e-05
chr13	45635001	45636633	1633	*	4.93908	0.685933	5.90075	-4.88132	7.83e-07	8.02e-05
chr5	74399056	74400688	1633	*	4.0506	5.0414	0	6.22382	7.86e-07	8.02e-05
chr15	130795409	130797041	1633	*	6.72904	5.08882	7.47681	-2.26773	7.93e-07	8.06e-05
chr1	231058670	231060302	1633	*	5.31166	1.55326	6.25735	-4.40838	8.22e-07	8.32e-05
chr1	147704409	147706041	1633	*	6.46927	5.17355	7.14072	-1.79526	8.38e-07	8.44e-05
chr12	23523511	23525143	1633	*	3.9738	4.9738	0	6.70213	8.61e-07	8.64e-05
chr1	73965935	73967567	1633	*	6.737	5.50658	7.39125	-1.69564	8.79e-07	8.78e-05
chr15	112768346	112769978	1633	*	4.19756	0	5.18698	-6.13831	8.94e-07	8.89e-05
chrX	84176263	84177895	1633	*	8.77443	9.18632	8.19573	0.750317	9.11e-07	9.02e-05
chr3	32471876	32473508	1633	*	4.23927	0	5.22806	-6.16769	9.31e-07	9.18e-05
chr1	141268120	141269752	1633	*	6.16814	3.72222	7.02928	-3.16863	9.39e-07	9.22e-05
chr15	137168046	137169678	1633	*	7.6954	8.12194	7.08714	0.773821	9.94e-07	9.72e-05
chr7	58372111	58373743	1633	*	3.9238	0	4.9238	-6.47464	1e-06	9.74e-05
chr1	42843692	42845324	1633	*	4.4961	0	5.46741	-5.29811	1.02e-06	9.9e-05
chr3	1474909	1476541	1633	*	6.70442	7.39221	5.34294	1.88964	1.03e-06	9.96e-05
chr6	126615127	126616759	1633	*	7.17234	7.83333	5.91679	1.72397	1.04e-06	9.96e-05
chr2	68297265	68298897	1633	*	7.89454	8.53628	6.70946	1.61459	1.04e-06	9.98e-05
chr9	128491179	128492811	1633	*	4.5109	0	5.5109	-6.89182	1.06e-06	0.000101307
chr9	98131447	98133079	1633	*	4.40883	0	5.40883	-6.81888	1.07e-06	0.000101634
chr4	40249958	40251590	1633	*	3.88202	4.88202	0	6.61445	1.14e-06	0.000107989
chr2	79600079	79601711	1633	*	3.97101	0	4.97101	-6.49805	1.15e-06	0.000108472
chr2	3749844	3751476	1633	*	7.00425	5.5912	7.70424	-1.95556	1.17e-06	0.00011007
chr13	203992237	203993869	1633	*	9.85771	10.1895	9.42604	0.62341	1.19e-06	0.000111243
chr18	20145488	20147120	1633	*	7.91735	7.31826	8.3394	-0.762198	1.24e-06	0.000115153
chr8	39290530	39292162	1633	*	6.59507	7.37893	4.7496	2.50405	1.3e-06	0.000120431
chr14	132615206	132616838	1633	*	6.33014	4.84633	7.046	-2.0373	1.34e-06	0.000124118
chr6	31986180	31987812	1633	*	6.08539	4.88979	6.73007	-1.60809	1.4e-06	0.000128763
chr3	124432599	124434231	1633	*	6.56711	7.23406	5.28886	1.7413	1.41e-06	0.000128763
chr6	20454512	20456144	1633	*	3.917	0	4.917	-6.44114	1.48e-06	0.000134643
chr1	65909208	65910840	1633	*	4.93318	2.14595	5.8247	-3.49573	1.48e-06	0.000134643
chr11	5978721	5980353	1633	*	7.39392	7.85916	6.70298	0.844932	1.51e-06	0.000136833
chr14	16469724	16471356	1633	*	8.83793	9.22392	8.30937	0.701523	1.55e-06	0.00014004
chr16	20090384	20092016	1633	*	8.27935	7.46153	8.79809	-0.995968	1.57e-06	0.00014111
chr17	50838297	50839929	1633	*	4.56925	0.10097	5.53629	-5.03588	1.63e-06	0.000145491
chr15	8057882	8059514	1633	*	8.79235	9.22745	8.16641	0.779888	1.69e-06	0.000150726
chr2	34165762	34167394	1633	*	7.58075	6.37741	8.22758	-1.60821	1.77e-06	0.000157435
chr11	18211345	18212977	1633	*	4.09847	0	5.09847	-6.55651	1.78e-06	0.000157546
chr8	5444259	5445891	1633	*	7.21779	7.83819	6.10594	1.45709	1.79e-06	0.000157546
chr9	136767700	136769332	1633	*	7.60731	8.05299	6.95904	0.799049	1.79e-06	0.000157546
chr1	9308500	9310132	1633	*	8.15993	8.62831	7.46198	0.847787	1.82e-06	0.000158982
chr1	27468836	27470468	1633	*	4.27176	0	5.26171	-6.14756	1.85e-06	0.000160953
chr14	124399360	124400992	1633	*	8.0756	8.47242	7.52641	0.71448	1.91e-06	0.000165522
chr8	70875852	70877484	1633	*	9.94965	10.2989	9.48784	0.644604	1.92e-06	0.000166052
chr3	96181508	96183140	1633	*	3.93138	0	4.93138	-6.42679	1.97e-06	0.000169055
chr14	29593576	29595208	1633	*	4.46779	0	5.43554	-4.98832	1.97e-06	0.000169055
chr9	117202282	117203914	1633	*	4.12385	0	5.12385	-6.56328	1.98e-06	0.000169055
chr17	13233691	13235323	1633	*	4.93343	0.10097	5.90789	-5.32692	1.99e-06	0.000169277
chr15	96855325	96856957	1633	*	8.61449	9.00686	8.07381	0.706777	2e-06	0.000169765
chr10	57148741	57150373	1633	*	6.03629	3.7955	6.87499	-2.94736	2.09e-06	0.000176806
chr17	13147823	13149455	1633	*	6.36488	1.05211	7.34661	-5.74349	2.13e-06	0.000179317
chr5	94033700	94035332	1633	*	6.72866	3.3829	7.6559	-4.04785	2.15e-06	0.000180716
chr9	36674535	36676167	1633	*	3.97678	0	4.97678	-6.45049	2.19e-06	0.000183031
chr13	127029691	127031323	1633	*	4.36584	5.36584	0	6.89364	2.21e-06	0.000183838
chr10	10370475	10372107	1633	*	7.67931	8.12485	7.03134	0.794404	2.21e-06	0.000183838
chr1	76398623	76400255	1633	*	3.99002	0	4.99002	-6.45735	2.25e-06	0.000185927
chr4	83845109	83846741	1633	*	4.55785	0.290224	5.5199	-4.79257	2.26e-06	0.00018635
chr1	204676915	204678547	1633	*	4.84123	5.71272	2.28856	3.29568	2.31e-06	0.000189704
chr5	88458848	88460480	1633	*	5.18142	2.76723	6.03932	-3.13642	2.33e-06	0.000190987
chr13	121236058	121237690	1633	*	3.99029	0	4.99029	-6.45253	2.4e-06	0.00019576
chrX	867543	869175	1633	*	4.59471	5.58814	0	6.53808	2.44e-06	0.000198428
chr7	52021103	52022735	1633	*	3.87475	0	4.87475	-6.369	2.45e-06	0.000198428
chr16	74175715	74177347	1633	*	6.31127	0.553258	7.29788	-6.01104	2.47e-06	0.000199546
chr1	273374202	273375834	1633	*	8.0976	8.48859	7.55958	0.697426	2.79e-06	0.000224191
chr8	21987836	21989468	1633	*	3.95156	4.95156	0	6.58513	2.8e-06	0.000224686
chr18	50797799	50799431	1633	*	3.99534	0	4.99534	-6.4415	2.82e-06	0.000225099
chr4	120808808	120810440	1633	*	6.58493	5.45676	7.21021	-1.46267	2.86e-06	0.000227534
chrX	82436426	82438058	1633	*	8.03991	8.48335	7.39642	0.782073	2.99e-06	0.000237609
chr15	58720182	58721814	1633	*	7.08043	5.9219	7.71459	-1.49977	3.06e-06	0.000241613
chr5	21357887	21359519	1633	*	4.37347	0	5.35468	-5.63407	3.07e-06	0.000241613
chr12	57601574	57603206	1633	*	8.38995	8.96138	7.42979	1.18151	3.1e-06	0.000243783
chr10	20461131	20462763	1633	*	4.47768	0	5.47768	-6.76152	3.13e-06	0.000244305
chr13	44840665	44842297	1633	*	4.08975	0	5.08975	-6.49682	3.13e-06	0.000244305
chr6	35919116	35920748	1633	*	6.1613	6.84284	4.82542	1.78601	3.16e-06	0.00024568
chr3	9643095	9644727	1633	*	8.25166	8.6451	7.70893	0.698957	3.28e-06	0.000254048
chr1	101713239	101714871	1633	*	4.77017	0	5.74875	-5.49569	3.37e-06	0.000260467
chr10	32579886	32581518	1633	*	4.39143	0.344766	5.3471	-4.60454	3.52e-06	0.000271073
chr18	15128077	15129709	1633	*	5.21461	1.2709	6.16695	-4.55381	3.58e-06	0.000274899
chr1	15586567	15588199	1633	*	8.9387	9.30334	8.44954	0.658177	3.67e-06	0.000280634
chr9	48265832	48267464	1633	*	8.32615	8.83741	7.52703	0.938728	3.85e-06	0.000293779
chr9	138133809	138135441	1633	*	4.12592	0	5.12592	-6.4947	3.97e-06	0.000301313
chr14	22107122	22108754	1633	*	4.44695	0	5.44695	-6.71181	3.98e-06	0.000301313
chr3	121975169	121976801	1633	*	7.67719	8.36749	6.30528	1.8191	4.2e-06	0.000316934
chr6	2000150	2001782	1633	*	9.162	9.52894	8.66868	0.658741	4.3e-06	0.000323635
chr4	127760267	127761899	1633	*	4.37512	5.35928	0	5.78944	4.45e-06	0.000333381
chr4	44600149	44601781	1633	*	9.75993	10.1466	9.23002	0.685329	4.49e-06	0.000334495
chr1	179019104	179020736	1633	*	4.24664	5.22058	0	5.25238	4.49e-06	0.000334495
chr9	116568414	116570046	1633	*	3.80646	0	4.80646	-6.25779	4.54e-06	0.000337089
chr6	1441184	1442816	1633	*	7.64019	8.10377	6.95297	0.810508	4.85e-06	0.000359188
chr9	51641394	51643026	1633	*	4.22845	0	5.22845	-6.53672	4.94e-06	0.000364445
chr6	31967197	31968829	1633	*	6.25492	5.1632	6.86921	-1.36554	4.96e-06	0.000364837
chr16	62797242	62798874	1633	*	4.15031	5.15031	0	6.63948	5.33e-06	0.00039065
chr10	9709572	9711204	1633	*	4.3758	0	5.3758	-6.62217	5.45e-06	0.000398127
chr3	129749051	129750683	1633	*	4.52208	0.422898	5.47937	-4.6559	5.51e-06	0.000400989
chr14	28964851	28966483	1633	*	8.93898	9.3157	8.42773	0.667668	5.52e-06	0.000400989
chr6	34932566	34934198	1633	*	9.06445	9.44235	8.55101	0.670008	5.59e-06	0.000404686
chr15	87218023	87219655	1633	*	4.73637	0	5.71443	-5.42628	5.64e-06	0.000407164
chr16	79436469	79438101	1633	*	8.67975	9.48468	6.69661	2.59761	5.7e-06	0.000409953
chr7	115919616	115921248	1633	*	4.95486	5.90588	1.05026	4.4989	5.84e-06	0.000418678
chr3	107222228	107223860	1633	*	5.99262	4.49274	6.71195	-1.96488	6.16e-06	0.000440912
chr15	118256017	118257649	1633	*	4.66418	1.53222	5.57946	-3.77466	6.19e-06	0.000441701
chr1	43003211	43004843	1633	*	5.75521	3.87776	6.54418	-2.46347	6.25e-06	0.000444004
chr18	16872147	16873779	1633	*	4.298	0	5.2782	-5.51306	6.29e-06	0.000446014
chr8	32969895	32971527	1633	*	4.89758	1.58403	5.82313	-3.95911	6.37e-06	0.00044952
chr9	42720050	42721682	1633	*	5.49296	2.81765	6.37536	-3.33953	6.4e-06	0.00044952
chr13	132207091	132208723	1633	*	4.76413	1.51088	5.68643	-3.92594	6.4e-06	0.00044952
chr6	146649582	146651214	1633	*	4.21764	5.21764	0	6.65497	6.49e-06	0.00045427
chr4	117667978	117669610	1633	*	4.01633	0	5.01633	-6.35088	6.8e-06	0.000474685
chr8	4493691	4495323	1633	*	5.25604	2.41611	6.1516	-3.51423	6.85e-06	0.000477027
chrX	84380496	84382128	1633	*	6.23308	6.82319	5.21752	1.21263	7.28e-06	0.000505301
chr1	7546396	7548028	1633	*	5.5591	3.65009	6.35297	-2.48506	7.5e-06	0.000517755
chr2	128576520	128578152	1633	*	4.39617	0	5.37932	-5.59731	7.51e-06	0.000517755
chr16	62754168	62755800	1633	*	7.40738	7.81946	6.8283	0.712027	7.53e-06	0.000517755
chr2	33546492	33548124	1633	*	3.84988	0	4.84988	-6.21999	7.63e-06	0.000523013
chr3	28316083	28317715	1633	*	5.30136	3.20057	6.12255	-2.71693	7.71e-06	0.000526953
chr9	105712800	105714432	1633	*	6.48869	5.66498	7.00975	-0.937491	7.89e-06	0.000537548
chr6	166396763	166398395	1633	*	7.75567	8.15108	7.20918	0.686706	7.92e-06	0.000538472
chr1	43608090	43609722	1633	*	8.83239	9.15057	8.42357	0.584539	8.15e-06	0.000552556
chr10	10263768	10265400	1633	*	10.0468	10.4238	9.53519	0.661804	8.29e-06	0.000560223
chrX	66762821	66764453	1633	*	4.51393	1.05264	5.44691	-4.04895	8.32e-06	0.000560223
chr1	261731589	261733221	1633	*	8.25925	8.68933	7.64371	0.734368	8.38e-06	0.000562648
chr6	108726006	108727638	1633	*	9.87953	10.2331	9.41012	0.63036	8.91e-06	0.00059562
chr9	116672324	116673956	1633	*	4.31958	0	5.31958	-6.50666	8.92e-06	0.00059562
chr15	125544279	125545911	1633	*	5.04133	1.94528	5.9544	-3.73487	8.96e-06	0.000596804
chr3	132749653	132751285	1633	*	4.09894	0	5.09894	-6.35443	9.39e-06	0.000623787
chr2	88022214	88023846	1633	*	10.6449	11.002	10.1692	0.633656	9.47e-06	0.000627048
chr1	159677251	159678883	1633	*	9.16007	9.5409	8.64119	0.663195	1.03e-05	0.000677676
chr4	12050601	12052233	1633	*	6.99711	6.21948	7.49962	-0.869848	1.03e-05	0.000680785
chrX	67414059	67415691	1633	*	7.41312	7.80514	6.87312	0.676522	1.06e-05	0.000697735
chr4	69802155	69803787	1633	*	8.74915	9.11301	8.2614	0.64062	1.08e-05	0.000706235
chr5	93932683	93934315	1633	*	3.68754	0	4.68754	-6.0444	1.16e-05	0.00075555
chr14	100468231	100469863	1633	*	3.9191	0	4.9049	-5.68927	1.2e-05	0.000783666
chr11	10994046	10995678	1633	*	6.54521	5.57807	7.11905	-1.10281	1.25e-05	0.000808612
chr8	5352324	5353956	1633	*	6.42494	7.07079	5.22517	1.45933	1.25e-05	0.000808612
chr8	121089499	121091131	1633	*	8.24325	8.74046	7.47843	0.851355	1.26e-05	0.000814966
chr11	29629887	29631519	1633	*	3.791	0	4.791	-6.09235	1.31e-05	0.000844841
chr12	21872988	21874620	1633	*	9.36832	9.69758	8.94099	0.592582	1.32e-05	0.000844841
chr1	217129355	217130987	1633	*	7.90772	8.3355	7.29694	0.720636	1.32e-05	0.000844841
chr6	141420756	141422388	1633	*	6.44323	4.82757	7.18626	-2.04885	1.35e-05	0.00086106
chr12	33122455	33124087	1633	*	3.65523	0	4.65523	-5.9926	1.37e-05	0.000872774
chr6	2163439	2165071	1633	*	6.42284	7.00396	5.4343	1.12333	1.4e-05	0.000890082
chr14	23088633	23090265	1633	*	8.94234	9.29378	8.47673	0.620742	1.42e-05	0.000894904
chr7	57578567	57580199	1633	*	8.79406	9.16796	8.28802	0.648566	1.42e-05	0.000894904
chr17	48855664	48857296	1633	*	4.28236	0.499443	5.22898	-4.3306	1.44e-05	0.000905099
chr5	7746551	7748183	1633	*	4.24699	0	5.24699	-6.36444	1.45e-05	0.000909232
chr14	233199	234831	1633	*	5.53804	4.09243	6.24544	-1.81336	1.45e-05	0.000909232
chr10	8057712	8059344	1633	*	6.07731	6.88488	4.07577	2.54444	1.47e-05	0.000917503
chr18	10492651	10494283	1633	*	6.51779	5.69075	7.04016	-0.906495	1.49e-05	0.000926002
chrX	59747488	59749120	1633	*	7.61752	8.02358	7.05034	0.688372	1.5e-05	0.000933233
chr9	5003281	5004913	1633	*	3.79336	0	4.79336	-6.06342	1.52e-05	0.000942827
chr5	4897057	4898689	1633	*	8.60456	8.97938	8.09681	0.648025	1.54e-05	0.000949001
chrX	9895208	9896840	1633	*	7.34477	7.75733	6.76475	0.696253	1.54e-05	0.000950052
chr2	9887562	9889194	1633	*	3.94547	0	4.93286	-5.66697	1.57e-05	0.000964346
chr18	15803195	15804827	1633	*	5.45618	3.2436	6.29149	-2.76628	1.77e-05	0.00108529
chr11	50968809	50970441	1633	*	4.11781	0	5.09535	-5.24328	1.78e-05	0.00108529
chr2	84678410	84680042	1633	*	9.69061	10.1269	9.06221	0.724958	1.79e-05	0.00108981
chr6	164712997	164714629	1633	*	3.77156	0	4.77156	-6.01244	1.8e-05	0.00109709
chr13	140365759	140367391	1633	*	4.91706	2.65062	5.75876	-2.79992	1.82e-05	0.0011016
chr12	48965362	48966994	1633	*	5.78419	6.51102	4.24888	1.91438	1.9e-05	0.00115114
chr1	158563676	158565308	1633	*	8.03286	8.59694	7.09376	1.03724	1.91e-05	0.00115314
chr12	51196083	51197715	1633	*	8.64606	9.03052	8.12037	0.655297	1.93e-05	0.00116068
chr8	11136569	11138201	1633	*	3.7716	0	4.7716	-5.99504	1.95e-05	0.00117233
chr8	119540073	119541705	1633	*	5.01329	2.11972	5.9128	-3.43467	1.98e-05	0.00118513
chr10	45237558	45239190	1633	*	3.66286	0	4.66286	-5.9185	2.01e-05	0.00120068
chr13	46837452	46839084	1633	*	4.19009	0	5.19009	-6.24551	2.05e-05	0.00121879
chr7	1083172	1084804	1633	*	4.24035	0	5.20603	-4.83209	2.08e-05	0.00123552
chr14	23447027	23448659	1633	*	9.98793	10.2974	9.5935	0.560794	2.11e-05	0.00124761
chr13	84750526	84752158	1633	*	4.42162	0.448867	5.37492	-4.42204	2.11e-05	0.00124761
chr8	40368696	40370328	1633	*	7.83154	7.05811	8.33232	-0.835845	2.12e-05	0.00124761
chr13	178057739	178059371	1633	*	4.58944	0.95089	5.53032	-4.14116	2.13e-05	0.00124761
chr11	49281270	49282902	1633	*	6.92535	6.14703	7.42814	-0.840546	2.13e-05	0.00124761
chr3	126510704	126512336	1633	*	4.86085	1.2709	5.79967	-4.08323	2.14e-05	0.00125431
chr6	25932761	25934393	1633	*	7.22553	7.64161	6.63846	0.691471	2.16e-05	0.00126033
chr1	208296001	208297633	1633	*	9.39531	9.80391	8.82313	0.681522	2.23e-05	0.00129999
chr9	62101145	62102777	1633	*	7.96793	8.36893	7.41064	0.672441	2.27e-05	0.00131863
chr13	99033437	99035069	1633	*	4.44389	5.39794	0.448437	4.51389	2.3e-05	0.00133468
chr9	117286629	117288261	1633	*	8.85801	9.17012	8.45919	0.563549	2.32e-05	0.00133885
chr17	28648176	28649808	1633	*	4.16308	0	5.16308	-6.192	2.35e-05	0.00135329
chr8	131358940	131360572	1633	*	4.51307	0.422898	5.47008	-4.48987	2.36e-05	0.00135682
chr10	22080496	22082128	1633	*	7.03168	7.47428	6.38995	0.724854	2.38e-05	0.00136615
chr4	33800386	33802018	1633	*	3.62894	0	4.62894	-5.85236	2.41e-05	0.00138163
chr3	53490035	53491667	1633	*	9.54748	9.92248	9.03942	0.639565	2.47e-05	0.00140877
chr6	2596760	2598392	1633	*	8.47693	8.83548	7.99872	0.620756	2.48e-05	0.00141008
chr6	77735736	77737368	1633	*	6.19593	4.64006	6.92701	-1.89031	2.5e-05	0.00141862
chr3	48648188	48649820	1633	*	8.51583	8.93239	7.92782	0.689022	2.5e-05	0.00141862
chr11	52136330	52137962	1633	*	3.92821	0	4.92821	-6.02763	2.54e-05	0.00143489
chr12	3861404	3863036	1633	*	4.20084	0	5.20084	-6.19096	2.55e-05	0.00143496
chr6	107875554	107877186	1633	*	5.19249	2.99222	6.02632	-2.70307	2.55e-05	0.0014364
chr7	97824138	97825770	1633	*	5.88613	6.70124	3.83066	2.53624	2.6e-05	0.00145743
chr1	266694252	266695884	1633	*	8.92003	9.40998	8.17245	0.803796	2.65e-05	0.0014821
chr13	147172564	147174196	1633	*	4.84407	1.63213	5.76404	-3.69798	2.67e-05	0.00149296
chr8	68947843	68949475	1633	*	8.63409	9.01582	8.11351	0.646029	2.69e-05	0.00149938
chr6	12593758	12595390	1633	*	8.84927	9.23232	8.32621	0.646325	2.72e-05	0.00151073
chr1	29977056	29978688	1633	*	8.27438	8.68383	7.70053	0.677923	2.81e-05	0.00155704
chr14	99898890	99900522	1633	*	3.76662	0	4.75234	-5.41629	2.87e-05	0.00158829
chr13	148041347	148042979	1633	*	3.65304	0	4.65304	-5.81997	2.89e-05	0.00159548
chr12	6832525	6834157	1633	*	6.53452	5.52095	7.12397	-1.09699	2.96e-05	0.0016292
chr15	92988194	92989826	1633	*	7.74587	8.21184	7.05331	0.754279	3.02e-05	0.00165767
chr13	10756513	10758145	1633	*	10.0113	10.4927	9.28383	0.779874	3.09e-05	0.00169395
chr5	61311556	61313188	1633	*	3.58983	0	4.58983	-5.76013	3.1e-05	0.00169641
chr15	138682442	138684074	1633	*	6.90917	7.45452	6.02189	0.933074	3.14e-05	0.00171194
chr9	47728172	47729804	1633	*	8.1781	8.50612	7.75286	0.579129	3.17e-05	0.00172545
chr1	95202757	95204389	1633	*	7.66245	7.99816	7.22414	0.587688	3.22e-05	0.00174721
chr6	86033640	86035272	1633	*	9.28605	9.6523	8.79396	0.623538	3.31e-05	0.00178664
chr15	79899426	79901058	1633	*	4.1244	0	5.1244	-6.06454	3.31e-05	0.00178664
chr17	56150958	56152590	1633	*	7.80318	5.86956	8.6008	-2.35114	3.32e-05	0.00179012
chr16	37071810	37073442	1633	*	7.37428	6.29457	7.98487	-1.17463	3.36e-05	0.00180589
chr1	13969641	13971273	1633	*	4.51575	1.81858	5.4	-3.18266	3.41e-05	0.00183074
chr15	104059097	104060729	1633	*	7.90199	8.35182	7.24483	0.723541	3.46e-05	0.00185101
chr1	183745375	183747007	1633	*	8.36268	8.72815	7.87201	0.620683	3.47e-05	0.00185101
chr13	108333439	108335071	1633	*	8.0876	8.46894	7.56776	0.63936	3.47e-05	0.00185101
chr7	61825350	61826982	1633	*	9.03231	9.42168	8.49736	0.648514	3.51e-05	0.00186345
chr5	3586585	3588217	1633	*	8.01492	8.36707	7.54806	0.60623	3.53e-05	0.00186781
chr18	50309532	50311164	1633	*	8.12297	8.51733	7.57848	0.652891	3.53e-05	0.00186781
chr7	65490165	65491797	1633	*	7.51646	6.75927	8.01047	-0.795331	3.58e-05	0.00189225
chr1	227957231	227958863	1633	*	5.72639	4.20219	6.45089	-1.79331	3.6e-05	0.00189416
chr6	146051583	146053215	1633	*	7.70983	8.10195	7.16965	0.650989	3.62e-05	0.0019023
chrX	67494289	67495921	1633	*	7.62692	8.10999	6.89542	0.775084	3.66e-05	0.00191801
chr13	131687888	131689520	1633	*	4.74044	5.68614	0.981835	4.13025	3.68e-05	0.00192727
chr1	274117766	274119398	1633	*	8.98992	9.38025	8.45314	0.647993	3.75e-05	0.00195961
chr13	201652233	201653865	1633	*	3.85104	0	4.85104	-5.85831	3.78e-05	0.00197011
chr16	37304758	37306390	1633	*	10.7283	11.0882	10.2478	0.612636	3.9e-05	0.00202479
chr9	93053290	93054922	1633	*	5.04063	2.1925	5.9368	-3.32499	3.99e-05	0.00206831
chr5	90814783	90816415	1633	*	11.0932	11.4102	10.6864	0.562017	4.04e-05	0.00208915
chr1	200911266	200912898	1633	*	4.28191	0	5.26188	-5.17837	4.06e-05	0.00209241
chr13	138357611	138359243	1633	*	3.99976	0	4.97313	-4.97043	4.07e-05	0.00209241
chr15	48389098	48390730	1633	*	5.46508	3.40426	6.28092	-2.4566	4.07e-05	0.00209241
chrX	33808063	33809695	1633	*	4.29308	0.196034	5.2503	-4.42857	4.09e-05	0.00209481
chr8	32228621	32230253	1633	*	8.56452	8.96626	8.0058	0.657645	4.12e-05	0.00210529
chr1	132557856	132559488	1633	*	6.60933	7.15742	5.71461	0.922896	4.12e-05	0.00210529
chr3	13532433	13534065	1633	*	4.06933	0	5.06933	-5.95065	4.16e-05	0.00211332
chr3	125506343	125507975	1633	*	7.8167	8.26653	7.15953	0.718604	4.16e-05	0.00211332
chr1	16195604	16197236	1633	*	7.78352	8.15617	7.27976	0.625676	4.23e-05	0.0021408
chr12	42099515	42101147	1633	*	8.26312	8.656	7.72148	0.647714	4.24e-05	0.0021408
chr12	49834443	49836075	1633	*	4.46618	0.981316	5.40026	-3.89947	4.24e-05	0.0021408
chr1	14929307	14930939	1633	*	8.1067	8.46064	7.63669	0.604595	4.39e-05	0.00221092
chr6	115399187	115400819	1633	*	10.011	10.3033	9.644	0.52945	4.5e-05	0.00226174
chr14	63207708	63209340	1633	*	4.79702	2.81144	5.6023	-2.35244	4.51e-05	0.00226406
chr13	29752536	29754168	1633	*	9.31254	9.64068	8.88709	0.573836	4.58e-05	0.00229239
chr8	2811355	2812987	1633	*	6.94223	7.39983	6.2682	0.725274	4.63e-05	0.00230836
chr11	76513901	76515533	1633	*	10.4833	10.8587	9.97455	0.626176	4.63e-05	0.00230836
chr6	95473652	95475284	1633	*	8.86107	9.18747	8.43854	0.571877	4.64e-05	0.0023094
chr18	20521000	20522632	1633	*	5.66545	4.40329	6.32818	-1.38954	4.67e-05	0.00231725
chr17	30238723	30240355	1633	*	9.31379	9.63669	8.89713	0.567223	4.68e-05	0.00231725
chr8	73304163	73305795	1633	*	10.5795	10.9177	10.1369	0.584877	4.71e-05	0.00232655
chr12	36974862	36976494	1633	*	7.88636	8.24522	7.4076	0.608036	4.76e-05	0.0023479
chr9	93601266	93602898	1633	*	3.68963	0	4.68963	-5.67866	4.8e-05	0.00235738
chr6	25447755	25449387	1633	*	4.53638	1.37128	5.45363	-3.54952	4.8e-05	0.00235738
chr11	4553617	4555249	1633	*	9.34862	9.75665	8.77759	0.661177	4.84e-05	0.00237287
chr14	100742363	100743995	1633	*	3.6086	0	4.6086	-5.61304	5.02e-05	0.00245614
chr9	131821477	131823109	1633	*	7.64776	6.77768	8.18668	-0.881777	5.06e-05	0.00246772
chr10	14570595	14572227	1633	*	4.61563	0.968296	5.55688	-3.93525	5.14e-05	0.00250319
chr13	202997392	202999024	1633	*	6.85704	7.51772	5.60269	1.37414	5.2e-05	0.00252441
chr9	48392298	48393930	1633	*	5.78853	4.654	6.41569	-1.20242	5.21e-05	0.00252441
chr7	13416986	13418618	1633	*	7.65315	8.16185	6.86039	0.808657	5.3e-05	0.00256319
chr14	136467720	136469352	1633	*	7.34925	6.51201	7.87561	-0.845671	5.38e-05	0.00259559
chr12	13100708	13102340	1633	*	7.1439	7.66512	6.31979	0.835317	5.6e-05	0.00269682
chr7	117758322	117759954	1633	*	3.67992	0	4.67992	-5.60937	5.62e-05	0.00270169
chr5	4696927	4698559	1633	*	8.00966	8.44077	7.39199	0.682564	5.74e-05	0.00275255
chr1	76916263	76917895	1633	*	6.19719	5.32174	6.73812	-0.875963	5.94e-05	0.00284168
chr8	40501371	40503003	1633	*	7.29382	7.68045	6.76406	0.632533	5.96e-05	0.00284956
chr1	106966859	106968491	1633	*	5.51249	4.03514	6.22693	-1.64842	6.04e-05	0.00288118
chr11	4650808	4652440	1633	*	5.42445	2.62323	6.31707	-3.14993	6.14e-05	0.00292055
chr7	116711741	116713373	1633	*	7.64366	8.11514	6.93873	0.732796	6.48e-05	0.00307802
chr2	117407536	117409168	1633	*	7.8035	8.13842	7.36655	0.575388	6.55e-05	0.00310624
chr7	55526249	55527881	1633	*	7.95066	8.3079	7.47477	0.600059	6.6e-05	0.00311971
chr14	109799528	109801160	1633	*	4.01974	0	5.01974	-5.72457	6.61e-05	0.00311971
chr1	167300774	167302406	1633	*	6.41826	5.41244	7.00515	-1.00619	6.63e-05	0.00312259
chr15	108712406	108714038	1633	*	3.92218	0	4.92218	-5.66967	6.66e-05	0.0031319
chr14	26110870	26112502	1633	*	7.48165	6.96442	7.86159	-0.621677	6.71e-05	0.00314086
chr3	29000580	29002212	1633	*	6.49239	2.73563	7.43802	-4.00094	6.72e-05	0.00314086
chr3	16670876	16672508	1633	*	10.1061	10.4329	9.68298	0.56562	6.72e-05	0.00314086
chrX	41725423	41727055	1633	*	8.20544	8.57988	7.69839	0.617123	6.82e-05	0.00317625
chr8	7363071	7364703	1633	*	8.07772	7.54471	8.46606	-0.631279	6.83e-05	0.00317625
chr5	9430436	9432068	1633	*	4.29687	0.422898	5.24681	-4.0832	6.84e-05	0.00317649
chr9	88289137	88290769	1633	*	8.18487	8.55025	7.69438	0.60715	6.89e-05	0.00319539
chr4	21147452	21149084	1633	*	4.3507	0	5.33161	-5.04334	7e-05	0.00323405
chr4	34043406	34045038	1633	*	6.18591	5.18392	6.77154	-0.996644	7.01e-05	0.00323405
chr16	24438095	24439727	1633	*	5.91675	6.58539	4.63194	1.35212	7.25e-05	0.00333895
chr2	85540824	85542456	1633	*	4.50156	0.908325	5.44052	-3.83763	7.26e-05	0.00333895
chr7	35914355	35915987	1633	*	5.45205	2.71832	6.33932	-3.068	7.31e-05	0.00335636
chr11	1499428	1501060	1633	*	8.94191	9.34423	8.38204	0.643223	7.42e-05	0.00339792
chr5	34025468	34027100	1633	*	5.65393	3.18755	6.51712	-2.77649	7.44e-05	0.00339792
chr12	16952294	16953926	1633	*	4.4608	1.30411	5.37756	-3.46268	7.46e-05	0.00339792
chr15	1385934	1387566	1633	*	5.8007	6.44685	4.59985	1.25175	7.46e-05	0.00339792
chr1	189151124	189152756	1633	*	3.94289	0	4.91977	-4.77857	7.51e-05	0.00341063
chr5	51536112	51537744	1633	*	8.94904	9.25041	8.56762	0.533925	7.6e-05	0.00344687
chr8	30198025	30199657	1633	*	5.64714	6.41523	3.89565	1.97923	7.63e-05	0.00345332
chr13	80307344	80308976	1633	*	4.15027	0	5.13934	-5.32303	7.73e-05	0.00349124
chr6	67279853	67281485	1633	*	3.4773	0	4.4773	-5.35503	7.75e-05	0.00349601
chr2	24627712	24629344	1633	*	4.27944	0.422898	5.22876	-4.02927	7.82e-05	0.00351303
chr12	53241111	53242743	1633	*	6.54079	7.16992	5.39954	1.16164	7.84e-05	0.00351303
chr3	49075334	49076966	1633	*	4.97431	1.89924	5.88607	-3.3645	7.85e-05	0.00351303
chr2	84365190	84366822	1633	*	5.83171	3.33614	6.69777	-2.80464	7.85e-05	0.00351303
chr1	77540155	77541787	1633	*	9.6851	9.9841	9.30748	0.5303	8.09e-05	0.00361107
chr10	8168889	8170521	1633	*	3.59417	4.59417	0	5.51273	8.38e-05	0.0037361
chr1	22536175	22537807	1633	*	3.81496	0	4.78717	-4.63014	8.42e-05	0.00374422
chr8	124148231	124149863	1633	*	7.83236	8.20196	7.3342	0.606994	8.46e-05	0.00374875
chr1	184256243	184257875	1633	*	10.8652	11.198	10.4317	0.568451	8.46e-05	0.00374875
chr12	25671035	25672667	1633	*	6.83854	7.32717	6.09408	0.746286	8.49e-05	0.00375609
chr15	39132354	39133986	1633	*	8.94728	9.31372	8.45486	0.603551	8.58e-05	0.00378899
chr3	101843215	101844847	1633	*	6.70686	6.00175	7.17842	-0.719117	8.6e-05	0.00379089
chr9	70737125	70738757	1633	*	6.61861	7.09869	5.89406	0.730508	8.71e-05	0.00382929
chr1	192823903	192825535	1633	*	7.77982	6.88508	8.32791	-0.86824	8.73e-05	0.00383275
chr11	51543560	51545192	1633	*	3.5938	0	4.5938	-5.3586	8.78e-05	0.00383929
chr2	46399723	46401355	1633	*	4.68687	2.32719	5.539	-2.62665	8.79e-05	0.00383929
chr14	90435304	90436936	1633	*	5.91327	4.20115	6.67438	-1.8834	8.8e-05	0.00383929
chr11	13216034	13217666	1633	*	4.73795	2.68833	5.55226	-2.30449	8.82e-05	0.00384047
chr1	178952247	178953879	1633	*	6.46543	7.05772	5.44325	1.00613	8.88e-05	0.00385731
chr6	53848892	53850524	1633	*	8.30695	8.65552	7.84637	0.584186	8.89e-05	0.00385731
chr8	119279999	119281631	1633	*	5.26248	5.97821	3.7792	1.60183	8.91e-05	0.00385731
chr18	9737985	9739617	1633	*	9.38386	9.71413	8.95481	0.56463	8.93e-05	0.00385731
chrX	97734835	97736467	1633	*	9.75698	10.0982	9.30925	0.576413	8.94e-05	0.00385731
chr6	37864519	37866151	1633	*	7.34166	8.01409	6.04211	1.34531	9.05e-05	0.00389686
chr4	85888942	85890574	1633	*	8.18801	8.55732	7.69038	0.605256	9.08e-05	0.00390543
chr6	68733233	68734865	1633	*	7.76014	8.11232	7.29321	0.587794	9.15e-05	0.00392634
chr10	52180379	52182011	1633	*	7.86111	8.18074	7.4499	0.551993	9.19e-05	0.00393624
chr13	40290865	40292497	1633	*	7.76162	8.10727	7.30617	0.580146	9.21e-05	0.00393702
chr4	79455162	79456794	1633	*	9.01336	9.27906	8.68742	0.485646	9.34e-05	0.00398477
chr6	73887648	73889280	1633	*	5.1026	2.4126	5.98624	-2.93756	9.36e-05	0.00398854
chr14	23475572	23477204	1633	*	9.39577	9.74084	8.94131	0.578395	9.87e-05	0.00419616
chr5	67590245	67591877	1633	*	4.00398	0	5.00398	-5.49825	9.93e-05	0.00421652
chr18	45813097	45814729	1633	*	5.09777	1.66874	6.0292	-3.58226	9.96e-05	0.00422045
chr5	65849712	65851344	1633	*	4.12842	5.09688	0	4.4973	0.000100066	0.00422549
chr17	31162286	31163918	1633	*	8.10563	7.43766	8.56044	-0.690871	0.000100108	0.00422549
chr14	79827282	79828914	1633	*	4.16896	0	5.15817	-5.19029	0.000102914	0.00433607
chrX	20220407	20222039	1633	*	10.4244	10.8123	9.89244	0.619667	0.000103211	0.00434066
chr7	28965586	28967218	1633	*	6.61987	5.90986	7.09359	-0.716152	0.000103757	0.00435575
chr11	17985175	17986807	1633	*	5.07922	1.90832	5.99682	-3.36194	0.000106702	0.00446829
chr1	216741079	216742711	1633	*	3.52609	0	4.52609	-5.21664	0.000106824	0.00446829
chr5	67434565	67436197	1633	*	4.32978	1.1987	5.245	-3.29457	0.000109078	0.00455437
chr1	4246305	4247937	1633	*	8.71456	9.0303	8.30979	0.544516	0.000110709	0.00461147
chr9	41854984	41856616	1633	*	8.89492	9.28467	8.35925	0.619196	0.000110844	0.00461147
chr5	19786891	19788523	1633	*	9.12275	9.50617	8.59902	0.613484	0.000111289	0.00462168
chr9	63933827	63935459	1633	*	6.85909	5.97535	7.40312	-0.836857	0.00011339	0.00470052
chr7	56310462	56312094	1633	*	7.23026	6.39775	7.75478	-0.793612	0.000113693	0.00470464
chr14	21945091	21946723	1633	*	3.89132	0	4.89132	-5.35989	0.00011419	0.00471176
chr1	121440479	121442111	1633	*	5.84637	4.59678	6.50578	-1.25014	0.000114271	0.00471176
chr4	88200768	88202400	1633	*	3.97025	0.00262566	4.92339	-3.94322	0.000114612	0.00471258
chr4	93097428	93099060	1633	*	7.06184	6.21145	7.59327	-0.806843	0.000114698	0.00471258
chr4	25464610	25466242	1633	*	5.78646	4.58184	6.43365	-1.17927	0.000114957	0.00471485
chr9	105621753	105623385	1633	*	4.96807	1.10097	5.91777	-3.90618	0.000115301	0.00472063
chr15	139720037	139721669	1633	*	9.55113	9.89709	9.09513	0.575355	0.000118598	0.004842
chr11	49932227	49933859	1633	*	6.81211	5.78922	7.40462	-0.970724	0.000118684	0.004842
chr8	85037882	85039514	1633	*	5.26247	3.25797	6.07047	-2.15138	0.000118926	0.00484334
chr16	19699356	19700988	1633	*	7.68433	8.05096	7.19156	0.595175	0.000119844	0.0048684
chr5	100689836	100691468	1633	*	3.68544	0	4.68544	-5.23	0.000119961	0.0048684
chr8	44543826	44545458	1633	*	8.55981	8.96021	8.00368	0.627661	0.000120176	0.00486862
chr2	61272058	61273690	1633	*	9.705	10.0315	9.28228	0.554997	0.000120597	0.00487712
chr13	206753087	206754719	1633	*	7.63133	8.41102	5.81142	1.94664	0.000121708	0.00491348
chr9	128451554	128453186	1633	*	3.96671	0	4.96671	-5.34856	0.000122667	0.00494359
chr6	15149196	15150828	1633	*	4.31308	0.290224	5.26801	-3.95342	0.000123205	0.00495664
chr4	129232935	129234567	1633	*	8.1911	7.50185	8.65558	-0.69406	0.000124082	0.00498328
chr10	44538244	44539876	1633	*	6.76563	7.24399	6.04502	0.714415	0.000124531	0.00499265
chr14	2908460	2910092	1633	*	7.12907	7.62371	6.37038	0.738047	0.000125085	0.00500622
chr9	35966776	35968408	1633	*	4.80425	2.48683	5.65174	-2.50456	0.000125642	0.00501982
chr15	55604672	55606304	1633	*	4.12189	0	5.09117	-4.30698	0.000129494	0.00516482
chr10	46211971	46213603	1633	*	6.51274	7.12129	5.43954	1.01742	0.000130039	0.00517763
chr4	2326319	2327951	1633	*	4.02897	5.01924	0	5.1025	0.000131787	0.00523826
chr8	84390477	84392109	1633	*	10.4027	10.7052	10.0195	0.52682	0.000132752	0.00526757
chr8	39702846	39704478	1633	*	7.81512	8.18111	7.32352	0.592885	0.000133163	0.00527483
chr11	54389745	54391377	1633	*	5.2694	6.02072	3.61046	1.72466	0.00013356	0.00528156
chr7	99909988	99911620	1633	*	8.70797	9.01374	8.31945	0.530701	0.000136244	0.00537849
chr9	11302878	11304510	1633	*	5.91323	4.01633	6.70524	-2.0129	0.000136483	0.00537878
chrX	36704631	36706263	1633	*	6.79717	6.06748	7.27947	-0.713805	0.0001376	0.00541359
chr1	53726076	53727708	1633	*	6.26896	6.85421	5.26808	0.93551	0.000138162	0.00542647
chr10	20292113	20293745	1633	*	6.87904	7.34582	6.18466	0.692055	0.000139185	0.00545439
chr6	106419579	106421211	1633	*	9.25125	9.59761	8.79455	0.572482	0.000139427	0.00545439
chr13	202415314	202416946	1633	*	7.56168	6.82323	8.04774	-0.718016	0.000139579	0.00545439
chr16	51530705	51532337	1633	*	8.43341	8.85727	7.83063	0.644661	0.000141118	0.00550429
chr1	235458683	235460315	1633	*	5.52883	2.8417	6.41224	-2.82438	0.000141331	0.00550429
chr1	162209731	162211363	1633	*	6.11936	6.91591	4.19281	2.02773	0.000142023	0.00550979
chr5	14020485	14022117	1633	*	10.0092	10.2825	9.67158	0.490701	0.000142131	0.00550979
chr1	18289269	18290901	1633	*	8.36574	8.73756	7.86351	0.596468	0.000142185	0.00550979
chr1	247970478	247972110	1633	*	7.33559	6.42564	7.88925	-0.839158	0.000144012	0.00557126
chr7	74468782	74470414	1633	*	5.08166	1.66465	6.01249	-3.45898	0.000144697	0.00557179
chr11	22424367	22425999	1633	*	6.77072	5.64811	7.39434	-1.05611	0.000144737	0.00557179
chr13	206562122	206563754	1633	*	10.4652	10.7157	10.1619	0.459753	0.000144968	0.00557179
chr1	15702940	15704572	1633	*	8.25613	8.58152	7.83531	0.550541	0.000145046	0.00557179
chr10	10641420	10643052	1633	*	8.11675	8.43935	7.7006	0.548034	0.00014537	0.00557179
chr6	86388882	86390514	1633	*	4.44675	0	5.42891	-4.74902	0.000145468	0.00557179
chr5	64567077	64568709	1633	*	4.56905	0.908325	5.51086	-3.64286	0.000148838	0.00569146
chr10	18419732	18421364	1633	*	3.69591	4.68325	0	4.85556	0.000149237	0.0056973
chr8	82335022	82336654	1633	*	4.50395	0.10097	5.46944	-4.17175	0.000150434	0.00573357
chr9	9970049	9971681	1633	*	7.14313	7.78476	5.95841	1.12718	0.000151584	0.0057679
chr6	152431655	152433287	1633	*	7.38575	6.50642	7.92813	-0.811959	0.000156929	0.00595728
chrX	60906801	60908433	1633	*	5.41672	6.21965	3.44733	2.06249	0.000157244	0.00595728
chr2	10738265	10739897	1633	*	4.46512	0.685933	5.4116	-3.70874	0.000157332	0.00595728
chr9	33374599	33376231	1633	*	4.01275	0	5.01275	-5.18875	0.000158412	0.0059884
chr1	241118902	241120534	1633	*	5.28339	3.6021	6.03888	-1.71206	0.000158807	0.00599353
chr1	128369032	128370664	1633	*	6.48901	5.21922	7.15375	-1.21098	0.000159151	0.00599675
chr7	10801496	10803128	1633	*	4.41756	1.16878	5.33961	-3.24487	0.000163813	0.00616241
chr4	63129076	63130708	1633	*	6.85982	5.86566	7.44283	-0.908556	0.000164191	0.00616661
chr8	123327560	123329192	1633	*	3.75128	4.75128	0	5.15466	0.000164471	0.00616713
chr12	53165085	53166717	1633	*	9.64654	9.96842	9.2316	0.543917	0.000167838	0.00627449
chr2	143326305	143327937	1633	*	9.23279	9.56885	8.79388	0.558376	0.000167965	0.00627449
chr12	55528886	55530518	1633	*	5.45231	3.94697	6.17281	-1.48288	0.000168146	0.00627449
chr8	54685409	54687041	1633	*	4.75298	1.4229	5.67941	-3.32757	0.000168746	0.00628675
chr8	52376839	52378471	1633	*	8.20631	7.66702	8.59796	-0.608344	0.000172087	0.00640091
chr9	38429771	38431403	1633	*	3.53375	0	4.53375	-4.91698	0.000172452	0.0064042
chr13	19029253	19030885	1633	*	3.70559	0	4.70559	-4.98269	0.000175124	0.00649303
chr14	17779311	17780943	1633	*	3.91461	0	4.91461	-5.06526	0.00017659	0.00653694
chr9	122079386	122081018	1633	*	3.39887	0	4.39887	-4.83652	0.000176999	0.00654161
chr6	70599733	70601365	1633	*	4.28295	0.685933	5.22208	-3.51534	0.000177562	0.00655198
chr14	24115463	24117095	1633	*	8.87363	9.27114	8.32308	0.612431	0.000180456	0.00664152
chr18	53952113	53953745	1633	*	4.87889	2.07202	5.77193	-2.82497	0.000180584	0.00664152
chr18	39901751	39903383	1633	*	4.05471	0	5.04303	-4.78396	0.000180848	0.00664152
chr4	21488770	21490402	1633	*	3.91252	4.85961	0.117059	3.63188	0.000183253	0.00671919
chr3	83659645	83661277	1633	*	5.15736	2.65595	6.02398	-2.53603	0.000184869	0.00676773
chr11	76996582	76998214	1633	*	9.35808	9.71991	8.87399	0.580212	0.000186607	0.00681416
chr1	159530352	159531984	1633	*	10.0557	10.3574	9.67391	0.520166	0.000186726	0.00681416
chr8	1311875	1313507	1633	*	4.18578	0.10097	5.14263	-3.8434	0.000187354	0.00682633
chr16	73756063	73757695	1633	*	7.58118	5.2021	8.43539	-2.42585	0.000188745	0.00686168
chr15	91640394	91642026	1633	*	4.45283	1.81672	5.33186	-2.67313	0.000188916	0.00686168
chr4	119958963	119960595	1633	*	9.13082	9.4751	8.67774	0.563851	0.000189566	0.00687372
chr14	97191635	97193267	1633	*	5.76609	4.20225	6.49879	-1.51667	0.000189894	0.00687372
chr18	42306391	42308023	1633	*	5.84838	3.62479	6.68502	-2.27003	0.000190137	0.00687372
chr5	65119353	65120985	1633	*	6.82528	7.34669	6.00068	0.756656	0.000192605	0.00695206
chr18	24079292	24080924	1633	*	7.60275	6.72384	8.14498	-0.790927	0.000194163	0.00699741
chr1	161320366	161321998	1633	*	7.83534	8.23407	7.28246	0.611075	0.000195116	0.00702083
chr14	130166223	130167855	1633	*	7.41315	7.94872	6.55192	0.778809	0.00019952	0.00716608
chr4	90885182	90886814	1633	*	3.49681	0	4.49681	-4.79334	0.000199771	0.00716608
chr14	82067583	82069215	1633	*	5.14729	2.59072	6.01915	-2.59135	0.000201	0.00719903
chr3	106998604	107000236	1633	*	6.61481	5.9094	7.0865	-0.679318	0.000201663	0.00721163
chr1	162877194	162878826	1633	*	8.41211	7.98336	8.7422	-0.548131	0.000201987	0.0072121
chr3	87180535	87182167	1633	*	4.51522	1.81668	5.39958	-2.67741	0.000203889	0.0072688
chr6	130416029	130417661	1633	*	5.83773	4.03435	6.61467	-1.77896	0.000204313	0.00727272
chr1	140804130	140805762	1633	*	3.97253	0	4.96124	-4.65313	0.0002062	0.00732865
chr15	18840136	18841768	1633	*	6.01168	5.24961	6.50773	-0.711006	0.000206634	0.00733283
chr8	31942059	31943691	1633	*	6.59095	5.4644	7.21575	-1.0079	0.000207312	0.00734393
chr6	146806069	146807701	1633	*	5.27669	3.13289	6.10346	-2.13918	0.000207581	0.00734393
chr4	117829288	117830920	1633	*	3.82512	0	4.82512	-4.8963	0.000208728	0.00737325
chr1	33485218	33486850	1633	*	4.44629	1.9613	5.31132	-2.47281	0.000210475	0.00741689
chr7	58608017	58609649	1633	*	4.11044	0.138282	5.06373	-3.71738	0.000210604	0.00741689
chr4	97903811	97905443	1633	*	3.39885	0	4.39885	-4.70795	0.000211137	0.00742441
chrX	37021307	37022939	1633	*	9.02532	9.35236	8.60171	0.544506	0.000211886	0.00743944
chr2	56922312	56923944	1633	*	3.5931	4.57992	0	4.56813	0.000212474	0.0074488
chr1	89760131	89761763	1633	*	5.13716	6.00795	2.592	2.56214	0.000215249	0.00753469
chr6	49062441	49064073	1633	*	6.08834	4.26902	6.86793	-1.79732	0.000215786	0.00754211
chr11	49471198	49472830	1633	*	8.03559	8.39244	7.56041	0.571698	0.000218698	0.00763238
chr3	132487898	132489530	1633	*	7.31046	7.84672	6.44741	0.771976	0.000222222	0.00774367
chr3	70516226	70517858	1633	*	7.11671	7.52863	6.53795	0.618958	0.000223263	0.00776828
chr10	33640229	33641861	1633	*	3.44305	0	4.44305	-4.67168	0.000226878	0.0078761
chr1	12009703	12011335	1633	*	5.83476	6.46674	4.68377	1.03114	0.000227042	0.0078761
chr6	128029682	128031314	1633	*	8.67098	9.02526	8.20035	0.567923	0.000229264	0.00794023
chr14	102305118	102306750	1633	*	6.73699	6.00228	7.22144	-0.687645	0.000229576	0.00794023
chr9	25784461	25786093	1633	*	3.83768	0	4.83768	-4.81518	0.000231189	0.00798411
chr7	90253	91885	1633	*	7.58941	6.80931	8.09293	-0.713228	0.000232356	0.00800907
chr10	10401394	10403026	1633	*	5.7586	6.3839	4.63034	0.996601	0.000232603	0.00800907
chr8	65199352	65200984	1633	*	4.45722	0	5.43292	-4.18539	0.00023509	0.00807126
chr18	45154036	45155668	1633	*	6.68025	7.14197	5.99714	0.662779	0.000235105	0.00807126
chr14	100777283	100778915	1633	*	3.86665	0	4.83866	-4.12091	0.00023564	0.00807763
chr8	83677892	83679524	1633	*	8.7099	8.99067	8.36094	0.493194	0.000236734	0.00810317
chr4	51395359	51396991	1633	*	5.71255	4.01993	6.47011	-1.62114	0.000237101	0.00810376
chr1	32098146	32099778	1633	*	8.30098	8.86381	7.36539	0.821202	0.000237738	0.00810402
chr14	130439346	130440978	1633	*	6.86394	7.54444	5.53225	1.20693	0.000237808	0.00810402
chr13	70369682	70371314	1633	*	3.87431	0	4.87431	-4.79573	0.00024041	0.00818065
chr13	205017543	205019175	1633	*	4.61265	1.71091	5.51274	-2.81617	0.000241792	0.0082156
chr5	17358086	17359718	1633	*	9.42257	9.73099	9.02975	0.52278	0.000243126	0.00824885
chr5	5546149	5547781	1633	*	8.07212	7.49167	8.4849	-0.615299	0.000245724	0.0083248
chr4	71330096	71331728	1633	*	3.79312	0	4.76494	-4.0539	0.000246287	0.00833171
chrX	33916906	33918538	1633	*	5.02889	2.91502	5.8518	-2.04744	0.00024686	0.0083389
chr1	221634195	221635827	1633	*	8.05024	8.38576	7.61227	0.549848	0.000248205	0.00837214
chr6	58334099	58335731	1633	*	9.82415	10.181	9.34906	0.568041	0.000249279	0.00838871
chr13	80406361	80407993	1633	*	8.11318	8.4697	7.6386	0.568002	0.00024942	0.00838871
chr9	124814800	124816432	1633	*	6.48117	7.03785	5.56286	0.799718	0.000250796	0.00841458
chr1	124041630	124043262	1633	*	9.02885	9.38516	8.55461	0.567549	0.000250916	0.00841458
chr1	82256522	82258154	1633	*	9.4372	9.8159	8.92227	0.585734	0.000252838	0.00845894
chr8	1538021	1539653	1633	*	4.74116	1.5604	5.65934	-3.02358	0.000252969	0.00845894
chr14	30792271	30793903	1633	*	4.47321	1.10097	5.40181	-3.17064	0.000254549	0.00849953
chr13	195323542	195325174	1633	*	9.81313	10.164	9.34856	0.561972	0.00025552	0.00851966
chr1	1312809	1314441	1633	*	7.17033	7.56382	6.62753	0.598761	0.000256726	0.0085296
chr2	151178977	151180609	1633	*	9.11101	9.50153	8.57387	0.595558	0.000257171	0.0085296
chr6	70304847	70306479	1633	*	3.82393	0	4.82393	-4.71669	0.000257466	0.0085296
chrX	45194858	45196490	1633	*	8.64031	8.967	8.2173	0.540348	0.00025763	0.0085296
chr9	70373164	70374796	1633	*	4.96418	2.28059	5.84729	-2.57881	0.000257658	0.0085296
chrX	36989422	36991054	1633	*	10.4549	10.7942	10.0105	0.551361	0.000260167	0.00860036
chr12	20901703	20903335	1633	*	9.70726	10.0381	9.27721	0.543296	0.000263664	0.00870355
chr13	48090727	48092359	1633	*	4.11855	0.422898	5.06178	-3.38708	0.000265045	0.00873669
chr12	56977144	56978776	1633	*	7.3664	7.76151	6.82047	0.597663	0.00026891	0.0088515
chr13	136971346	136972978	1633	*	8.53586	8.91185	8.02596	0.58249	0.000269472	0.00885743
chr13	38163416	38165048	1633	*	4.40081	0	5.38238	-4.30413	0.000271258	0.00890348
chr1	266199858	266201490	1633	*	7.1466	4.39173	8.03557	-2.63533	0.000271948	0.0089135
chr6	62259757	62261389	1633	*	3.73313	0	4.70375	-3.94711	0.000274834	0.00899242
chr13	80939084	80940716	1633	*	3.38395	4.38395	0	4.58678	0.000275132	0.00899242
chr13	122934087	122935719	1633	*	6.78274	7.40122	5.67722	0.953238	0.000275599	0.00899501
chr17	60496571	60498203	1633	*	4.57103	2.29305	5.41406	-2.20175	0.00027839	0.00906978
chr1	106707082	106708714	1633	*	6.68532	3.83465	7.58168	-2.71218	0.000278673	0.00906978
chr1	234774373	234776005	1633	*	7.08892	7.49148	6.5286	0.602661	0.000279106	0.00907114
chr8	81275742	81277374	1633	*	8.40792	8.75298	7.95349	0.554907	0.000282621	0.00917252
chr17	13054297	13055929	1633	*	5.04992	2.39732	5.93039	-2.5153	0.000285516	0.00924781
chrX	6815016	6816648	1633	*	8.04575	8.42555	7.52878	0.583855	0.000286106	0.00924781
chr1	2811150	2812782	1633	*	7.14253	7.69465	6.23679	0.780822	0.000286138	0.00924781
chr4	27977568	27979200	1633	*	5.50767	3.67626	6.28925	-1.70579	0.000288604	0.00931451
chr1	148125737	148127369	1633	*	6.73701	5.99352	7.22522	-0.681261	0.00029046	0.00936137
chr9	93636655	93638287	1633	*	7.14295	5.85605	7.81213	-1.12029	0.000293317	0.00944033
chr1	185397194	185398826	1633	*	9.2069	9.46379	8.89415	0.460451	0.000294485	0.00946478
chr14	124461126	124462758	1633	*	3.77858	0	4.77858	-4.562	0.000299819	0.00962287
chrX	84518787	84520419	1633	*	8.39883	8.70628	8.00761	0.518089	0.000301985	0.00967164
chr11	1207427	1209059	1633	*	8.81138	9.16361	8.3444	0.559323	0.000302347	0.00967164
chr6	100215166	100216798	1633	*	8.64247	8.97498	8.20962	0.54169	0.000302591	0.00967164
chr10	16740151	16741783	1633	*	9.56266	9.93549	9.05859	0.57584	0.000303769	0.00969593
chr7	108712998	108714630	1633	*	5.36781	6.15386	3.50874	1.72493	0.000304453	0.00970438
chr1	20405896	20407528	1633	*	5.86799	4.66794	6.51391	-1.02715	0.000308512	0.00982026
chr7	5978055	5979687	1633	*	5.4189	6.27966	2.97675	2.3139	0.000310619	0.00987377
chr1	118384207	118385839	1633	*	4.49321	2.03749	5.35533	-2.30063	0.000317035	0.0100639
chrX	40680919	40682551	1633	*	8.56977	8.83173	8.24946	0.465888	0.00031956	0.0101196
chr6	80329965	80331597	1633	*	8.47508	8.09595	8.77502	-0.508517	0.000319663	0.0101196
chr13	90033613	90035245	1633	*	10.1341	10.4409	9.74403	0.515573	0.000322739	0.01018
chr2	133727607	133729239	1633	*	5.45738	4.23276	6.11006	-1.03364	0.000322867	0.01018
chr6	33217839	33219471	1633	*	6.86346	6.20057	7.31594	-0.637679	0.000322888	0.01018
chr17	5191431	5193063	1633	*	10.1969	10.5124	9.79236	0.524148	0.000326002	0.0102642
chr14	88512940	88514572	1633	*	7.92477	8.30261	7.41145	0.578002	0.000328514	0.0103293
chr10	45883889	45885521	1633	*	6.77538	0	7.77538	-4.9056	0.000329909	0.0103591
chr13	131203927	131205559	1633	*	7.72761	8.28997	6.79334	0.787399	0.00033047	0.0103626
chr16	52691973	52693605	1633	*	7.43444	7.81251	6.92069	0.577044	0.000331818	0.0103908
chr1	255094194	255095826	1633	*	6.53761	5.79705	7.02458	-0.670297	0.000338063	0.0105721
chr6	99300538	99302170	1633	*	6.20783	5.25339	6.77729	-0.801976	0.000342505	0.0106966
chr10	16360892	16362524	1633	*	3.72201	0	4.72201	-4.40362	0.000347198	0.0108258
chr5	12050431	12052063	1633	*	4.79561	2.00589	5.68733	-2.5318	0.000347577	0.0108258
chr14	98791739	98793371	1633	*	8.99969	9.32826	8.57353	0.534772	0.000350508	0.0109024
chr15	33092985	33094617	1633	*	6.84644	0	7.84644	-4.79107	0.000356193	0.0110644
chr14	79853102	79854734	1633	*	5.30903	2.95612	6.16043	-2.15522	0.000358259	0.0111137
chr14	19768197	19769829	1633	*	6.73251	0	7.73251	-4.78053	0.000359794	0.0111464
chr10	40718355	40719987	1633	*	7.4702	7.8562	6.9416	0.581609	0.000360443	0.0111516
chr1	159733668	159735300	1633	*	9.51686	9.81978	9.13295	0.50919	0.000362491	0.0111877
chr2	156637	158269	1633	*	7.38651	7.7646	6.87272	0.574965	0.000363084	0.0111877
chr11	19075654	19077286	1633	*	9.03351	9.3604	8.61016	0.532603	0.000363318	0.0111877
chr9	1989511	1991143	1633	*	5.79435	6.55294	4.09614	1.50108	0.00036354	0.0111877
chr10	10614420	10616052	1633	*	6.20575	6.72391	5.3894	0.704784	0.000365844	0.0112322
chr3	33713407	33715039	1633	*	6.84589	6.28949	7.24643	-0.590821	0.000365957	0.0112322
chr10	53471796	53473428	1633	*	6.27228	5.35735	6.82773	-0.761976	0.000367659	0.0112695
chr6	9567362	9568994	1633	*	7.41609	7.90393	6.67349	0.667239	0.000372195	0.0113818
chr6	37473589	37475221	1633	*	3.39164	0	4.39164	-4.22395	0.000372304	0.0113818
chr5	27940872	27942504	1633	*	6.7857	5.95124	7.31097	-0.711127	0.000373135	0.0113922
chr12	42119814	42121446	1633	*	8.57434	8.89118	8.16776	0.522762	0.000374783	0.011402
chr9	70428950	70430582	1633	*	4.34691	1.25674	5.25961	-2.74573	0.000374942	0.011402
chr16	71357436	71359068	1633	*	8.77876	9.08596	8.38793	0.512666	0.000375461	0.011402
chr7	55908409	55910041	1633	*	8.15252	8.55655	7.58932	0.592645	0.000375816	0.011402
chr5	39176881	39178513	1633	*	7.79333	7.27608	8.17328	-0.574203	0.000376397	0.011402
chr12	33418788	33420420	1633	*	5.99096	6.68013	4.62378	1.15184	0.000377004	0.011402
chr8	18408722	18410354	1633	*	9.0238	9.39015	8.53154	0.564438	0.000377354	0.011402
chr1	99023579	99025211	1633	*	9.32838	9.60688	8.98293	0.482495	0.000377393	0.011402
chr9	49318647	49320279	1633	*	5.4184	3.83758	6.15454	-1.36627	0.000379741	0.011458
chr3	45347266	45348898	1633	*	6.91179	7.42865	6.09871	0.700589	0.000380289	0.0114596
chr1	161176728	161178360	1633	*	5.94729	4.41613	6.67325	-1.31173	0.000381142	0.0114704
chr14	125405530	125407162	1633	*	9.13232	9.451	8.72267	0.523828	0.000383617	0.0115142
chr7	92715435	92717067	1633	*	8.16162	8.51818	7.68694	0.55617	0.000383961	0.0115142
chr4	48555762	48557394	1633	*	8.27523	8.59115	7.87017	0.521429	0.000384089	0.0115142
chr7	94444305	94445937	1633	*	9.92812	10.24	9.52973	0.51707	0.000384967	0.0115256
chr4	38098764	38100396	1633	*	5.90062	6.55059	4.68594	1.00242	0.000387828	0.0115963
chr9	44002062	44003694	1633	*	5.00417	1.5604	5.9363	-2.99199	0.000389123	0.01162
chr10	51400039	51401671	1633	*	5.85491	6.42713	4.89247	0.789406	0.000390169	0.0116363
chr3	49197646	49199278	1633	*	9.74322	10.1237	9.22508	0.573963	0.000391403	0.0116581
chr9	125612602	125614234	1633	*	9.41078	9.70582	9.03948	0.499917	0.000391922	0.0116586
chr4	18501004	18502636	1633	*	3.70948	0	4.70948	-4.25425	0.000402199	0.0119489
chr6	86685	88317	1633	*	10.2207	10.5799	9.74139	0.55686	0.000402732	0.0119494
chr10	20019065	20020697	1633	*	6.12599	5.15628	6.70071	-0.788253	0.000404904	0.0119928
chr1	107792326	107793958	1633	*	4.42418	2.17317	5.26408	-1.9965	0.000405229	0.0119928
chr11	10062306	10063938	1633	*	5.54422	3.62547	6.33959	-1.67302	0.000408445	0.0120572
chr9	90705750	90707382	1633	*	4.93436	1.81145	5.84908	-2.73156	0.000408655	0.0120572
chr8	69221419	69223051	1633	*	4.57828	2.4087	5.40832	-1.91561	0.000408966	0.0120572
chr1	95254844	95256476	1633	*	7.43423	7.87323	6.80013	0.615226	0.00041404	0.0121913
chr4	37087456	37089088	1633	*	6.15904	4.75087	6.85789	-1.16898	0.000416847	0.0122584
chr4	117844936	117846568	1633	*	6.97116	6.15567	7.48897	-0.692875	0.000419628	0.0123127
chr10	42372310	42373942	1633	*	8.84275	9.11168	8.51193	0.470239	0.000419759	0.0123127
chr4	123228667	123230299	1633	*	9.85933	10.1381	9.51349	0.480858	0.000423357	0.0124026
chr14	111460355	111461987	1633	*	9.29978	8.8051	9.66747	-0.5611	0.00042706	0.0124953
chr2	1066013	1067645	1633	*	9.79921	10.1232	9.38074	0.525917	0.000428274	0.012515
chr12	23289986	23291618	1633	*	6.84498	7.25989	6.26026	0.594028	0.000437617	0.0127719
chr8	138463621	138465253	1633	*	6.85647	5.65133	7.5038	-0.97115	0.000438997	0.0127961
chr16	74158812	74160444	1633	*	3.86431	0	4.86431	-4.19685	0.000443399	0.0129081
chr5	68912723	68914355	1633	*	5.12099	3.50518	5.86405	-1.34885	0.000445927	0.0129655
chr8	32076656	32078288	1633	*	8.53914	8.83308	8.16958	0.495679	0.000450151	0.0130719
chr10	51620288	51621920	1633	*	10.8201	11.0986	10.4747	0.479489	0.000453088	0.0131407
chr13	204996386	204998018	1633	*	6.51931	5.77933	7.00602	-0.652691	0.000455298	0.0131783
chr11	67444449	67446081	1633	*	4.47821	0.908325	5.41615	-2.97783	0.000455952	0.0131783
chr5	5993629	5995261	1633	*	9.43676	9.69656	9.11966	0.458011	0.000456152	0.0131783
chr5	87352944	87354576	1633	*	9.1631	9.46168	8.78616	0.500728	0.000456661	0.0131783
chr11	66985559	66987191	1633	*	5.50166	3.67033	6.28323	-1.55791	0.000457313	0.0131807
chr1	71172591	71174223	1633	*	7.8713	8.29094	7.27708	0.59695	0.000460401	0.0132533
chr7	32529078	32530710	1633	*	5.97924	4.19749	6.75254	-1.49739	0.000464191	0.0133458
chr14	43371513	43373145	1633	*	4.6054	1.42773	5.5234	-2.67148	0.000465417	0.0133644
chr16	33749529	33751161	1633	*	5.53448	3.2038	6.38345	-2.0015	0.000467193	0.0133815
chr16	37951213	37952845	1633	*	8.84433	9.17474	8.41506	0.529441	0.00046749	0.0133815
chr6	100853537	100855169	1633	*	3.31714	0	4.31714	-3.97812	0.000467742	0.0133815
chr1	238980018	238981650	1633	*	4.77617	1.93463	5.67185	-2.45908	0.000469083	0.0134033
chr12	26395035	26396667	1633	*	7.78616	8.15458	7.29014	0.559482	0.000470585	0.0134296
chr11	20905138	20906770	1633	*	10.0061	10.2732	9.67821	0.465775	0.000472382	0.0134643
chr13	140793592	140795224	1633	*	7.68023	7.2904	7.98682	-0.507302	0.000473337	0.013475
chr18	21268003	21269635	1633	*	3.93589	0	4.89747	-3.34642	0.000479004	0.0136196
chr2	143688327	143689959	1633	*	9.8956	10.1841	9.5346	0.489351	0.000481227	0.013666
chr6	110855066	110856698	1633	*	6.78004	6.21478	7.18512	-0.584459	0.000481958	0.01367
chr1	163369320	163370952	1633	*	5.52627	3.50161	6.33711	-1.71718	0.00048281	0.0136774
chr13	129835230	129836862	1633	*	3.83512	0	4.78949	-3.23929	0.000485898	0.0137481
chr13	82229489	82231121	1633	*	9.36838	9.71863	8.90486	0.544412	0.000486769	0.013756
chr5	58174430	58176062	1633	*	6.74903	6.1692	7.1615	-0.588314	0.000487943	0.0137724
chr1	766343	767975	1633	*	8.15209	8.50092	7.69107	0.54376	0.000490388	0.0138245
chr13	202712206	202713838	1633	*	8.87749	9.18214	8.49081	0.504873	0.000491722	0.0138453
chr18	17835573	17837205	1633	*	10.1675	10.4609	9.79883	0.493493	0.000494624	0.0139101
chr8	33373228	33374860	1633	*	7.06736	7.49389	6.45913	0.598465	0.000496765	0.0139534
chr2	65509655	65511287	1633	*	3.54579	4.54579	0	4.05048	0.00049968	0.0140183
chr5	47772366	47773998	1633	*	6.08865	5.30196	6.59487	-0.666301	0.000508153	0.0142387
chr3	54656915	54658547	1633	*	6.01556	6.54912	5.15962	0.699983	0.000511225	0.0143075
chr11	51000272	51001904	1633	*	3.34089	0	4.34089	-3.86959	0.000525202	0.0146809
chr5	88338764	88340396	1633	*	8.8769	9.29009	8.29562	0.586352	0.000526848	0.0147071
chr13	100348676	100350308	1633	*	7.06724	6.17086	7.61593	-0.720759	0.000527927	0.0147071
chr1	111560223	111561855	1633	*	6.22154	5.284	6.78506	-0.74291	0.000528041	0.0147071
chr15	105077939	105079571	1633	*	3.36986	0	4.35103	-3.60934	0.00052924	0.0147228
chr8	43606364	43607996	1633	*	3.53516	4.53516	0	3.98236	0.000530584	0.0147425
chr17	43962123	43963755	1633	*	10.1721	10.4947	9.75604	0.519115	0.00053428	0.0148274
chr7	103861273	103862905	1633	*	5.53331	3.79825	6.2985	-1.41294	0.000539	0.0149405
chr1	185820581	185822213	1633	*	9.13426	9.4476	8.73342	0.510939	0.000541126	0.0149815
chr11	75959649	75961281	1633	*	6.83404	7.47873	5.63843	0.925753	0.000543807	0.0150377
chr4	8396268	8397900	1633	*	6.94375	6.1965	7.43357	-0.645614	0.000548	0.0151356
chr1	137689736	137691368	1633	*	9.48697	9.80447	9.07928	0.514301	0.000549022	0.0151458
chr3	103814864	103816496	1633	*	9.08876	9.35504	8.76194	0.462786	0.000550371	0.015165
chr4	127568135	127569767	1633	*	3.6353	0	4.6353	-3.90214	0.000551535	0.0151696
chr11	64989748	64991380	1633	*	6.21016	6.86417	4.98066	0.949539	0.000551849	0.0151696
chr1	4987116	4988748	1633	*	5.88387	4.90193	6.46277	-0.766571	0.000554385	0.0152213
chr8	86441511	86443143	1633	*	6.10543	4.83008	6.77162	-0.987863	0.00055595	0.0152462
chr7	86554242	86555874	1633	*	4.36509	1.41017	5.26892	-2.42197	0.000558095	0.0152869
chr8	74419473	74421105	1633	*	7.83187	8.12496	7.46365	0.491733	0.000560818	0.0153434
chr15	67017285	67018917	1633	*	7.83384	8.13416	7.45412	0.498714	0.000561638	0.0153477
chr7	115985501	115987133	1633	*	8.28717	8.7583	7.58301	0.626319	0.000563882	0.0153909
chr1	118976468	118978100	1633	*	7.32379	6.77924	7.71819	-0.570612	0.000565048	0.015396
chr8	119466899	119468531	1633	*	5.04838	3.6102	5.7541	-1.12564	0.000565399	0.015396
chr4	7604865	7606497	1633	*	3.46209	0	4.46209	-3.8225	0.000569032	0.0154767
chr4	94053734	94055366	1633	*	10.0361	10.3379	9.65395	0.498984	0.000570594	0.015501
chr10	48601104	48602736	1633	*	6.00492	6.71631	4.54145	1.14942	0.000571389	0.0155044
chr6	34948064	34949696	1633	*	7.57547	7.92726	7.10923	0.541106	0.000573001	0.01553
chr1	149340540	149342172	1633	*	5.43469	3.3978	6.24724	-1.65291	0.00057443	0.0155506
chr18	53024300	53025932	1633	*	3.65733	0	4.65733	-3.85377	0.000579712	0.0156605
chr1	26211998	26213630	1633	*	5.27051	3.66826	6.01091	-1.2675	0.000579843	0.0156605
chr13	76944668	76946300	1633	*	10.3708	10.7176	9.91328	0.536442	0.00058222	0.0157064
chr16	47477333	47478965	1633	*	9.22084	8.53301	9.68469	-0.618304	0.000583643	0.0157265
chr1	121328937	121330569	1633	*	3.79145	0	4.74892	-3.11593	0.000584697	0.0157366
chr11	77521363	77522995	1633	*	7.39884	7.85952	6.71802	0.616472	0.000585853	0.0157494
chr1	4144089	4145721	1633	*	7.29918	7.73939	6.66251	0.599979	0.000586885	0.0157589
chr3	54694661	54696293	1633	*	4.56188	1.41468	5.47807	-2.55551	0.000589765	0.0158178
chr6	96992289	96993921	1633	*	6.06748	4.81161	6.72855	-0.956163	0.000590565	0.015821
chr7	3445419	3447051	1633	*	4.16663	5.13994	0	3.40679	0.000597601	0.015991
chrX	45258199	45259831	1633	*	6.74052	7.18384	6.09726	0.601898	0.000600524	0.0160507
chr1	86607328	86608960	1633	*	6.76768	6.24893	7.14844	-0.55935	0.00060137	0.0160548
chr4	8687445	8689077	1633	*	8.91744	9.37034	8.25364	0.607441	0.000604263	0.0161085
chr9	18105255	18106887	1633	*	4.64163	0.929764	5.5855	-2.87589	0.000604995	0.0161085
chr2	82052236	82053868	1633	*	8.07916	8.42285	7.62712	0.53247	0.000605467	0.0161085
chr1	262514766	262516398	1633	*	7.04913	7.65372	5.98859	0.807572	0.000610965	0.0162361
chr9	116714291	116715923	1633	*	5.46102	3.61443	6.24506	-1.46345	0.000621537	0.0164981
chr9	102847156	102848788	1633	*	7.99314	8.36662	7.48786	0.552959	0.000627363	0.0166337
chr15	58601288	58602920	1633	*	4.38072	1.52541	5.27743	-2.27259	0.000631746	0.0167308
chr13	87054979	87056611	1633	*	7.04525	7.40966	6.55649	0.547131	0.000632853	0.016741
chr14	28839734	28841366	1633	*	6.60258	5.36391	7.25907	-0.936785	0.000634706	0.0167709
chr11	77072547	77074179	1633	*	8.6627	8.99412	8.23171	0.522103	0.00064641	0.0170602
chr2	15447167	15448799	1633	*	6.50422	1.90832	7.47408	-3.27308	0.000647127	0.0170602
chr14	44706497	44708129	1633	*	7.69511	8.07197	7.18359	0.55422	0.000656015	0.0172748
chr1	201191621	201193253	1633	*	4.43404	0.10097	5.3978	-3.13623	0.000657515	0.0172757
chr14	2312042	2313674	1633	*	8.62315	8.90801	8.26785	0.47974	0.000658	0.0172757
chr6	169083967	169085599	1633	*	4.93455	2.55105	5.78923	-1.88621	0.000658286	0.0172757
chr2	102590213	102591845	1633	*	10.6986	10.9853	10.3404	0.481093	0.00065954	0.0172891
chr13	47358547	47360179	1633	*	5.53796	3.89355	6.28653	-1.26296	0.000663201	0.0173654
chr13	47567010	47568642	1633	*	10.1737	10.4383	9.84942	0.45743	0.000664779	0.017387
chr4	6446286	6447918	1633	*	7.78407	8.23244	7.13003	0.600291	0.000666703	0.0174177
chr9	115833096	115834728	1633	*	5.03248	2.74036	5.87712	-1.81713	0.00066764	0.0174225
chr11	18755895	18757527	1633	*	11.0191	11.293	10.6807	0.467556	0.000672246	0.017523
chr15	80604943	80606575	1633	*	6.00719	4.99185	6.59723	-0.764648	0.000674223	0.0175446
chr18	54310785	54312417	1633	*	6.90127	6.07132	7.42478	-0.666059	0.000674588	0.0175446
chr14	121220247	121221879	1633	*	8.68546	9.00404	8.27598	0.509872	0.000675365	0.0175451
chr1	132883537	132885169	1633	*	6.49162	6.97215	5.76602	0.624166	0.000676518	0.0175554
chr1	158505770	158507402	1633	*	8.69717	9.04244	8.24237	0.530842	0.000682786	0.0176982
chr10	25987396	25989028	1633	*	8.3146	8.66172	7.85656	0.531524	0.000684022	0.0177104
chr13	78887982	78889614	1633	*	5.08986	3.71512	5.78083	-1.02679	0.000685513	0.0177292
chr2	27684770	27686402	1633	*	10.8124	11.1263	10.4106	0.505517	0.000689185	0.0177753
chr10	54676188	54677820	1633	*	7.81865	8.1323	7.41729	0.505835	0.000689824	0.0177753
chr12	19463538	19465170	1633	*	6.68252	7.12398	6.04322	0.592923	0.000690144	0.0177753
chr11	50101089	50102721	1633	*	8.74025	9.06321	8.32348	0.513121	0.000690361	0.0177753
chr13	112850012	112851644	1633	*	9.24247	9.56645	8.82402	0.513789	0.000695764	0.0178945
chr2	46817644	46819276	1633	*	6.67601	7.09909	6.07481	0.580668	0.000697509	0.0179195
chr15	45397807	45399439	1633	*	4.8444	2.44417	5.70084	-1.87086	0.000703538	0.0180544
chr4	87993180	87994812	1633	*	10.4945	10.766	10.1598	0.464018	0.000704609	0.0180618
chr3	132306464	132308096	1633	*	8.94345	9.26565	8.52795	0.512281	0.00070762	0.018119
chr3	2912403	2914035	1633	*	6.37724	6.91566	5.50848	0.68056	0.000709021	0.0181348
chr2	41974458	41976090	1633	*	4.04717	0.422898	4.98745	-2.70222	0.000711911	0.0181887
chr13	190285859	190287491	1633	*	9.57591	9.87328	9.2009	0.489702	0.000718868	0.0183462
chr16	27345227	27346859	1633	*	3.59221	0	4.59221	-3.59692	0.000720499	0.0183501
chr1	251143780	251145412	1633	*	8.76668	9.05411	8.40736	0.480478	0.000720605	0.0183501
chr9	66609108	66610740	1633	*	8.55362	8.92694	8.04865	0.547653	0.000723178	0.0183954
chr15	68942538	68944170	1633	*	4.13612	0.685933	5.06856	-2.58472	0.000728187	0.0185025
chr13	142956474	142958106	1633	*	6.25248	4.83271	6.954	-1.04936	0.000730449	0.0185396
chr5	81974331	81975963	1633	*	4.81591	2.82246	5.62232	-1.53213	0.000731901	0.0185562
chr6	58031904	58033536	1633	*	6.59949	5.89122	7.07244	-0.61221	0.000733654	0.0185691
chr4	80733931	80735563	1633	*	4.81492	2.79727	5.62478	-1.53799	0.000734012	0.0185691
chr7	1609660	1611292	1633	*	6.85606	7.41107	5.94234	0.696598	0.000740545	0.0187083
chr18	28537789	28539421	1633	*	5.64437	4.7975	6.17445	-0.665423	0.000741131	0.0187083
chr1	82131088	82132720	1633	*	6.95764	6.32211	7.39731	-0.587945	0.000745153	0.0187894
chr5	10500167	10501799	1633	*	7.86078	5.08837	8.75114	-2.13101	0.000746225	0.018796
chr12	12342186	12343818	1633	*	10.379	10.7012	9.96357	0.510474	0.000747635	0.018803
chr8	1054367	1055999	1633	*	8.91171	9.28411	8.40841	0.546503	0.000748129	0.018803
chr14	133763648	133765280	1633	*	5.45642	6.00952	4.548	0.696094	0.000750148	0.018815
chrX	6045459	6047091	1633	*	8.91501	9.26571	8.45071	0.531648	0.000750231	0.018815
chr14	10024798	10026430	1633	*	3.25161	0	4.25161	-3.46272	0.000754781	0.0189087
chr1	81908411	81910043	1633	*	9.82416	10.0775	9.51662	0.442389	0.000759149	0.0189937
chr6	131917276	131918908	1633	*	10.6323	10.9636	10.2015	0.517137	0.000759812	0.0189937
chr7	91106554	91108186	1633	*	4.44155	2.31909	5.26558	-1.61201	0.000761496	0.0190152
chr11	4897113	4898745	1633	*	3.89359	0	4.85401	-2.94629	0.000766427	0.0191178
chr8	124451781	124453413	1633	*	4.49468	1.78178	5.38024	-2.06348	0.000767804	0.0191315
chr17	32517354	32518986	1633	*	5.37397	4.1875	6.01609	-0.857612	0.00076929	0.019148
chr9	11333451	11335083	1633	*	3.57432	0	4.57432	-3.50862	0.000776638	0.0192982
chr13	131648349	131649981	1633	*	9.82032	10.1409	9.40751	0.508252	0.000778123	0.0192982
chr15	132902253	132903885	1633	*	4.97749	2.10097	5.87576	-2.17466	0.000778653	0.0192982
chr1	109930328	109931960	1633	*	9.99043	10.3176	9.56656	0.513406	0.000778659	0.0192982
chr7	56467759	56469391	1633	*	4.29739	1.35809	5.20015	-2.204	0.000779641	0.019302
chr14	109637757	109639389	1633	*	9.14529	9.40555	8.82751	0.449467	0.000781444	0.0193233
chr14	46353352	46354984	1633	*	9.25687	9.54149	8.90194	0.475816	0.000783185	0.0193233
chr14	91515925	91517557	1633	*	8.04804	8.35185	7.6627	0.494343	0.00078356	0.0193233
chr7	8123629	8125261	1633	*	3.88709	0.226379	4.82889	-2.67962	0.000783839	0.0193233
chr14	135286356	135287988	1633	*	6.12847	4.66674	6.83947	-1.06662	0.00078624	0.0193619
chr15	33179372	33181004	1633	*	5.55989	3.84379	6.32171	-1.27831	0.000788358	0.0193934
chr2	84620688	84622320	1633	*	9.7348	10.0969	9.2503	0.537812	0.000792222	0.0194678
chr17	58677791	58679423	1633	*	4.78337	2.73511	5.59749	-1.5478	0.000794285	0.0194979
chr4	5722709	5724341	1633	*	5.93486	6.63042	4.54079	1.01773	0.000799178	0.0195972
chr8	81798182	81799814	1633	*	6.22674	4.73204	6.94496	-1.0848	0.000800951	0.0196199
chr6	2372477	2374109	1633	*	7.04043	7.43126	6.50271	0.55555	0.00081223	0.0198752
chr5	99268395	99270027	1633	*	3.7602	0	4.71209	-2.79676	0.000813708	0.0198904
chr3	26259966	26261598	1633	*	4.94659	1.99717	5.85004	-2.20729	0.000815229	0.0199065
chrX	57150298	57151930	1633	*	8.38322	8.71539	7.95095	0.51574	0.000830117	0.0202487
chr17	31194019	31195651	1633	*	7.26031	6.6708	7.67762	-0.568529	0.000832463	0.0202846
chr1	254649548	254651180	1633	*	7.68111	8.23445	6.77202	0.685394	0.000837658	0.0203898
chr10	52744926	52746558	1633	*	7.06825	7.46739	6.51458	0.558242	0.000838836	0.020397
chr7	107334	108966	1633	*	8.32375	7.80181	8.70621	-0.547945	0.000839782	0.0203986
chr9	95059906	95061538	1633	*	6.30304	6.82812	5.46911	0.652728	0.000843203	0.0204603
chr14	18374957	18376589	1633	*	3.62305	0	4.62305	-3.42274	0.000844415	0.0204654
chr6	36379375	36381007	1633	*	6.8272	6.21404	7.25613	-0.574963	0.000845182	0.0204654
chr7	67915362	67916994	1633	*	3.32558	0	4.30788	-3.14458	0.000849007	0.0205203
chr15	48053268	48054900	1633	*	8.42626	8.73092	8.03954	0.493125	0.000850022	0.0205203
chr6	130375257	130376889	1633	*	3.689	0	4.64736	-2.79749	0.000850566	0.0205203
chr4	117067375	117069007	1633	*	9.79958	10.12	9.38704	0.505551	0.000850989	0.0205203
chr14	111929918	111931550	1633	*	9.03363	9.32551	8.66731	0.48034	0.000852547	0.0205364
chr12	14817327	14818959	1633	*	5.74566	4.07204	6.49972	-1.2072	0.000854515	0.0205625
chr7	107815231	107816863	1633	*	8.64958	8.99516	8.19426	0.524161	0.000856748	0.0205948
chr17	16940781	16942413	1633	*	6.53901	7.01416	5.82576	0.604484	0.000857819	0.0205992
chr9	93860274	93861906	1633	*	5.70776	4.67927	6.30209	-0.7401	0.00086239	0.0206876
chr15	33241243	33242875	1633	*	7.01448	5.90337	7.63465	-0.792813	0.00086342	0.0206908
chr2	62250335	62251967	1633	*	11.0374	11.378	10.5908	0.520157	0.000865181	0.0207116
chr13	123649346	123650978	1633	*	8.93222	9.21055	8.58704	0.467707	0.000868349	0.0207569
chr4	92289584	92291216	1633	*	8.54264	8.86434	8.128	0.506005	0.000869671	0.0207569
chr7	1795038	1796670	1633	*	10.1081	10.3758	9.77923	0.456309	0.00086976	0.0207569
chr2	1745796	1747428	1633	*	7.06061	7.42912	6.56442	0.53852	0.000871086	0.0207666
chr15	73645372	73647004	1633	*	6.79046	6.0964	7.25711	-0.597276	0.000872404	0.0207666
chr14	138752940	138754572	1633	*	6.77777	7.21828	6.14047	0.581325	0.000872855	0.0207666
chr8	39513860	39515492	1633	*	6.70316	7.1016	6.15083	0.556986	0.00087399	0.0207709
chr10	33135682	33137314	1633	*	4.96218	3.14008	5.74223	-1.33204	0.00087483	0.0207709
chr1	86007096	86008728	1633	*	6.44953	5.78585	6.90237	-0.587867	0.000877741	0.0208182
chr2	150150791	150152423	1633	*	9.56314	9.88022	9.15614	0.501951	0.000878615	0.0208182
chr14	56364177	56365809	1633	*	9.73352	9.99745	9.41024	0.451876	0.000880599	0.0208439
chr7	96641052	96642684	1633	*	5.41693	3.30274	6.23989	-1.53859	0.000890641	0.0210319
chr6	152506275	152507907	1633	*	5.9318	0	6.9318	-3.49205	0.000891224	0.0210319
chr13	109732079	109733711	1633	*	6.94481	6.20787	7.43023	-0.608926	0.000891266	0.0210319
chr16	34651726	34653358	1633	*	4.46636	1.67909	5.35789	-2.04551	0.000901391	0.0212492
chr6	137530491	137532123	1633	*	4.50419	1.4229	5.41634	-2.20839	0.000912618	0.021492
chr8	30939365	30940997	1633	*	4.46252	1.92078	5.33299	-1.83212	0.000919524	0.0216188
chr9	6746558	6748190	1633	*	9.50156	9.7711	9.16981	0.457205	0.00091987	0.0216188
chr7	94183668	94185300	1633	*	7.1993	6.70401	7.56731	-0.535322	0.000924527	0.0217062
chr2	142349074	142350706	1633	*	9.38854	9.68214	9.0195	0.480647	0.000927312	0.0217496
chr16	46664964	46666596	1633	*	7.46648	6.78334	7.92821	-0.590857	0.000928676	0.0217532
chr3	106105771	106107403	1633	*	7.97435	8.32334	7.51305	0.52351	0.000929341	0.0217532
chr6	7334219	7335851	1633	*	6.3961	5.71416	6.85729	-0.590068	0.000939127	0.0219407
chr1	37911219	37912851	1633	*	10.6444	10.9119	10.3158	0.454703	0.000939248	0.0219407
chr8	113356730	113358362	1633	*	9.79958	10.0968	9.42483	0.483639	0.000942944	0.0219805
chr6	147428420	147430052	1633	*	10.3328	10.6444	9.93474	0.495702	0.000943128	0.0219805
chr14	98711016	98712648	1633	*	7.55921	7.92877	7.06111	0.536896	0.000943798	0.0219805
chr7	39642463	39644095	1633	*	7.46904	6.90456	7.87373	-0.555602	0.000947184	0.0220372
chr9	49278472	49280104	1633	*	4.67568	1.89158	5.56696	-2.00488	0.000951467	0.0221147
chr9	8567774	8569406	1633	*	5.68574	4.13852	6.41504	-1.08194	0.0009634	0.0223541
chr5	88292135	88293767	1633	*	8.54873	8.87005	8.1347	0.502928	0.000963697	0.0223541
chr9	117156599	117158231	1633	*	6.7028	4.26023	7.5636	-1.75006	0.00096914	0.0224579
chr13	22706296	22707928	1633	*	9.26191	9.59717	8.82438	0.512905	0.000976014	0.0225946
chr15	125719216	125720848	1633	*	9.6617	9.89584	9.38205	0.415574	0.000983527	0.0227242
chr6	87389281	87390913	1633	*	8.99046	9.25816	8.6615	0.454214	0.000983574	0.0227242
chr17	43689661	43691293	1633	*	9.0641	9.32308	8.74824	0.444456	0.000988292	0.0228104
chr9	20372372	20374004	1633	*	8.47608	8.71962	8.18291	0.427056	0.000991033	0.022851
chr14	28590687	28592319	1633	*	9.9792	10.2517	9.64299	0.458825	0.000995297	0.0229265
chrX	97228312	97229944	1633	*	6.43648	6.87229	5.80905	0.571791	0.000996815	0.0229386
chr12	17175177	17176809	1633	*	4.39132	1.2709	5.30589	-2.17162	0.00100018	0.0229841
chr1	127864960	127866592	1633	*	6.28822	5.65612	6.72626	-0.572186	0.00100077	0.0229841
chr17	54110306	54111938	1633	*	9.53314	9.79748	9.20925	0.450023	0.00100548	0.0230692
chr11	67413751	67415383	1633	*	6.40874	5.55458	6.94161	-0.641875	0.00100754	0.0230731
chr6	93407581	93409213	1633	*	3.27311	0	4.27311	-3.15219	0.00100763	0.0230731
chr14	90620936	90622568	1633	*	4.25423	1.46514	5.1459	-1.9423	0.00101176	0.0231446
chr14	49790694	49792326	1633	*	6.34906	5.1498	6.99477	-0.817551	0.00103501	0.0236531
chr1	149128492	149130124	1633	*	4.3692	1.2709	5.28241	-2.12983	0.00104468	0.0238083
chr15	39541920	39543552	1633	*	5.80084	4.21766	6.53744	-1.07961	0.0010448	0.0238083
chr6	167208988	167210620	1633	*	6.17257	5.40406	6.6713	-0.60885	0.00104488	0.0238083
chr14	15207065	15208697	1633	*	6.00674	4.85459	6.63905	-0.78725	0.00104715	0.0238367
chr4	1009472	1011104	1633	*	9.47664	9.75852	9.12597	0.46674	0.00106177	0.0241456
chr8	47206861	47209550	2690	*	4.66953	1.42773	5.59118	-2.18347	0.00106656	0.0242308
chr12	39462649	39464281	1633	*	7.27598	6.76498	7.65257	-0.53509	0.00107128	0.0243141
chr3	26684177	26685809	1633	*	4.02583	0.422898	4.96521	-2.38023	0.00107949	0.0244764
chr14	28103623	28105255	1633	*	6.199	4.7446	6.90838	-0.981467	0.00108716	0.0246034
chr16	21891066	21892698	1633	*	5.80772	4.20714	6.54779	-1.08257	0.0010873	0.0246034
chr18	2866741	2868373	1633	*	8.56795	8.95565	8.03616	0.541414	0.00108837	0.0246034
chr8	44131954	44133586	1633	*	5.79364	4.79571	6.37791	-0.699236	0.00108933	0.0246034
chr4	2825410	2827042	1633	*	3.92653	0.474377	4.85907	-2.30406	0.00109141	0.0246264
chr9	135014450	135016082	1633	*	8.85765	9.13244	8.51791	0.458824	0.00111373	0.0250938
chr3	98218374	98220006	1633	*	10.2283	10.5044	9.88657	0.460088	0.00111429	0.0250938
chr4	93204003	93205635	1633	*	8.95022	9.23487	8.59525	0.468093	0.00112284	0.0252571
chr5	90131190	90132822	1633	*	10.4288	10.7852	9.95434	0.522051	0.00112406	0.0252571
chr3	69605163	69606795	1633	*	6.17265	5.20674	6.74607	-0.680567	0.00112481	0.0252571
chr2	27044168	27045800	1633	*	9.32374	9.61899	8.95209	0.477613	0.00112914	0.0253161
chr8	130532403	130534035	1633	*	3.44271	4.44271	0	3.09448	0.00113107	0.0253161
chr10	47687326	47688958	1633	*	8.45415	8.75033	8.08104	0.478876	0.00113136	0.0253161
chr13	44374605	44376237	1633	*	7.36619	7.81403	6.71331	0.571163	0.00113181	0.0253161
chr2	57244678	57246310	1633	*	8.50254	8.84047	8.06043	0.510167	0.00113479	0.0253582
chr9	117713406	117715038	1633	*	4.67498	2.24245	5.53476	-1.65403	0.00114195	0.0254936
chr1	90744146	90745778	1633	*	8.0135	8.39939	7.48511	0.538404	0.00114366	0.0255018
chr15	133628172	133629804	1633	*	6.04823	4.87289	6.6872	-0.788001	0.00114512	0.0255018
chr6	108449944	108451576	1633	*	9.40267	8.97767	9.73055	-0.502545	0.00114653	0.0255018
chr1	148662638	148664270	1633	*	7.35728	6.348	7.94532	-0.697832	0.00114672	0.0255018
chr16	44467361	44468993	1633	*	5.43365	4.38596	6.03416	-0.717656	0.00114942	0.0255347
chr2	43427853	43429485	1633	*	7.71334	8.06655	7.24462	0.519607	0.001153	0.0255347
chr1	16508156	16509788	1633	*	3.23905	0	4.23905	-2.99499	0.00115334	0.0255347
chr8	71178182	71179814	1633	*	6.2224	5.44709	6.72395	-0.604841	0.00115358	0.0255347
chr18	19689797	19691429	1633	*	8.09129	8.44272	7.62571	0.518497	0.00115412	0.0255347
chr14	63150576	63152208	1633	*	7.20584	7.58213	6.69539	0.532629	0.0011553	0.0255347
chr14	43384984	43386616	1633	*	4.44829	1.93862	5.31571	-1.69184	0.00115591	0.0255347
chr14	106663371	106665003	1633	*	6.75704	5.96544	7.26526	-0.609825	0.00115941	0.0255876
chr8	40969512	40971144	1633	*	8.12416	8.40365	7.7772	0.46282	0.00116251	0.0256295
chr12	53780624	53782256	1633	*	9.84321	10.1616	9.43401	0.495475	0.00116352	0.0256295
chr13	157171776	157173408	1633	*	3.52904	0	4.52904	-3.03278	0.00116804	0.0257047
chr10	56985524	56987156	1633	*	8.26299	8.54517	7.91185	0.464808	0.00117544	0.0258006
chr1	215109689	215111321	1633	*	6.86809	6.35543	7.24558	-0.53159	0.00117547	0.0258006
chr7	52139229	52140861	1633	*	10.5301	10.8008	10.1967	0.453558	0.00117625	0.0258006
chr15	96457226	96458858	1633	*	4.61095	2.1987	5.46864	-1.61928	0.00117775	0.0258006
chr8	135637602	135639234	1633	*	6.83196	7.24908	6.24282	0.552942	0.00117797	0.0258006
chr15	23614973	23616605	1633	*	5.43788	3.81904	6.18152	-1.07407	0.00118643	0.0259582
chr13	71761181	71762813	1633	*	10.4144	10.6981	10.0609	0.465935	0.0011874	0.0259582
chr8	39891243	39892875	1633	*	4.64581	2.50874	5.47172	-1.42771	0.00119425	0.0260833
chr4	35143282	35144914	1633	*	5.79388	4.92598	6.33198	-0.635219	0.00119648	0.0261075
chr10	62879550	62881182	1633	*	6.67374	7.10805	6.04945	0.560548	0.00121632	0.0265153
chr13	114706448	114708080	1633	*	4.58075	5.58075	0	3.09008	0.00121805	0.0265158
chr13	181311500	181313132	1633	*	5.19698	3.48273	5.95847	-1.126	0.00121863	0.0265158
chr1	21528161	21529793	1633	*	9.73977	10.0066	9.4121	0.449033	0.00122657	0.0266636
chr12	52981180	52982812	1633	*	6.37414	5.76302	6.80208	-0.556437	0.00122884	0.0266878
chrX	12223771	12225403	1633	*	10.0351	10.3778	9.58475	0.510431	0.0012312	0.026714
chr7	90987212	90988844	1633	*	6.54663	5.46994	7.15627	-0.72414	0.00123542	0.0267583
chr4	39549574	39551206	1633	*	5.54548	4.61429	6.10676	-0.658294	0.00123621	0.0267583
chr13	11723756	11725388	1633	*	7.66422	7.99439	7.23533	0.502136	0.0012367	0.0267583
chr9	2275392	2277024	1633	*	7.34626	7.70697	6.86418	0.521683	0.00124923	0.0269969
chr3	56443862	56445494	1633	*	6.65109	5.95008	7.12083	-0.577775	0.00125006	0.0269969
chr13	51302606	51304238	1633	*	7.12413	6.6388	7.48665	-0.521335	0.00125146	0.0270018
chr12	32043235	32044867	1633	*	9.77778	10.0802	9.39475	0.480861	0.00125518	0.0270465
chr4	129278795	129280427	1633	*	4.30857	0.908325	5.23858	-2.16622	0.00125586	0.0270465
chr8	125839722	125841354	1633	*	4.99288	3.14251	5.77754	-1.2188	0.00125768	0.0270491
chr16	6334934	6336566	1633	*	7.87949	8.20118	7.46486	0.495729	0.00125831	0.0270491
chr9	12933532	12935164	1633	*	7.22986	6.15069	7.84027	-0.722444	0.00126021	0.0270647
chr7	104249005	104250637	1633	*	8.31747	7.75406	8.72161	-0.543026	0.00127253	0.0273041
chr1	10973606	10975238	1633	*	7.13969	5.08412	7.95481	-1.35148	0.00127609	0.0273445
chr15	48366914	48368546	1633	*	6.64433	5.52554	7.26681	-0.738686	0.00127678	0.0273445
chr9	117826614	117828246	1633	*	6.41165	6.9054	5.65508	0.59235	0.00128059	0.0274007
chr10	23221463	23223095	1633	*	10.3327	10.6101	9.98892	0.458478	0.0012833	0.0274125
chr17	54531662	54533294	1633	*	7.09578	7.51547	6.50146	0.550344	0.0012835	0.0274125
chr18	55781887	55783519	1633	*	8.65042	9.04082	8.11351	0.535911	0.00128574	0.0274351
chr9	75643556	75645188	1633	*	5.54085	4.47213	6.14802	-0.714828	0.00129394	0.0275846
chr1	248740653	248742285	1633	*	9.29468	9.56059	8.96843	0.44693	0.00129634	0.0276104
chrX	83132289	83133921	1633	*	7.92632	8.27416	7.46702	0.512052	0.00130042	0.0276717
chr11	58649182	58650814	1633	*	5.78052	4.89879	6.3238	-0.632001	0.00130848	0.02781
chr2	68938326	68939958	1633	*	6.50832	5.79964	6.98145	-0.577658	0.00130931	0.02781
chr2	143825113	143826745	1633	*	8.25478	8.54499	7.89111	0.469958	0.001311	0.0278204
chr1	204127577	204129209	1633	*	7.85408	7.10478	8.34476	-0.58834	0.00131335	0.0278249
chr8	130487070	130488702	1633	*	6.43102	5.53989	6.97779	-0.634234	0.00131362	0.0278249
chr3	115099024	115100656	1633	*	7.88515	8.27852	7.34258	0.5362	0.00131776	0.0278669
chr13	100390459	100392091	1633	*	7.07728	6.23526	7.60549	-0.616103	0.00131896	0.0278669
chr6	21654898	21656530	1633	*	4.52699	2.10399	5.38579	-1.56632	0.00131986	0.0278669
chr4	33746228	33747860	1633	*	4.90236	3.01612	5.69271	-1.21647	0.00132041	0.0278669
chr4	12269995	12271627	1633	*	8.70852	8.97142	8.3868	0.443248	0.00132229	0.0278812
chr8	136101425	136103057	1633	*	5.84029	6.3307	5.09163	0.586885	0.00132884	0.0279566
chr5	68830667	68832299	1633	*	5.11506	3.17311	5.91393	-1.26741	0.00133007	0.0279566
chr14	14680707	14682339	1633	*	3.48542	4.4718	0	2.79158	0.00133019	0.0279566
chr2	85436319	85437951	1633	*	7.87826	7.3896	8.24262	-0.520373	0.00133069	0.0279566
chr11	51493725	51495357	1633	*	10.1207	10.3422	9.85888	0.395564	0.00133538	0.0280146
chr8	87773957	87775589	1633	*	10.289	10.5369	9.98945	0.427343	0.00133587	0.0280146
chr11	17959395	17961027	1633	*	5.9736	5.17203	6.48585	-0.600993	0.00133779	0.0280294
chr8	135843982	135845614	1633	*	10.7167	11.0289	10.3175	0.486777	0.00134492	0.0281534
chr14	33166967	33168599	1633	*	6.57038	6.98289	5.99047	0.545051	0.00134871	0.0281769
chr5	93902724	93904356	1633	*	8.39273	7.91242	8.75244	-0.517137	0.00134935	0.0281769
chr15	82936467	82938099	1633	*	4.47449	1.57408	5.37449	-1.85306	0.00134969	0.0281769
chr9	39367976	39369608	1633	*	10.1386	10.4141	9.79771	0.455472	0.00135103	0.0281796
chr13	195259327	195260959	1633	*	3.15924	0	4.15924	-2.8025	0.00135529	0.0282429
chr9	18308682	18310314	1633	*	3.88462	0	4.88462	-2.90109	0.00135922	0.0282994
chr11	25312988	25314620	1633	*	6.85807	7.28277	6.25359	0.549217	0.00136626	0.0284205
chr15	132018798	132020430	1633	*	6.5773	6.00355	6.98669	-0.542298	0.00136983	0.0284691
chr2	143889964	143891596	1633	*	10.1535	10.477	9.73595	0.494116	0.00137415	0.0285334
chr4	75902673	75904305	1633	*	9.7375	10.0434	9.3488	0.481326	0.00137566	0.028539
chr12	31206727	31208359	1633	*	9.65516	9.95397	9.27784	0.475042	0.00137803	0.0285627
chr7	59368619	59370251	1633	*	7.61233	8.00241	7.07601	0.532852	0.0013803	0.0285842
chr8	11894724	11896356	1633	*	8.30536	8.69301	7.77367	0.531432	0.00138195	0.0285929
chr1	31857064	31858696	1633	*	5.26503	4.12247	5.89455	-0.74433	0.0013862	0.0286465
chr6	120174966	120176598	1633	*	6.41602	6.94998	5.55903	0.61847	0.00138702	0.0286465
chr1	82278779	82280411	1633	*	6.90273	5.91183	7.48465	-0.666903	0.00139492	0.0287841
chr10	17267744	17269376	1633	*	6.12227	5.2256	6.67108	-0.628802	0.00140201	0.0289046
chr1	134537372	134539004	1633	*	9.12943	9.45264	8.71225	0.493167	0.00140707	0.0289832
chrX	82370668	82372300	1633	*	8.79938	9.09717	8.42371	0.473494	0.00142701	0.0293678
chr1	19711603	19713235	1633	*	5.76843	4.23662	6.49453	-0.969022	0.00142966	0.0293961
chr14	120645406	120647038	1633	*	10.3554	10.5984	10.0629	0.420333	0.0014473	0.0297326
chr1	149686670	149688302	1633	*	4.24025	1.36833	5.13818	-1.80502	0.00144955	0.0297523
chr5	17915201	17916833	1633	*	4.66355	5.48987	2.52332	1.35392	0.00145381	0.0298133
chr6	148495499	148497131	1633	*	7.93888	8.21586	7.59579	0.454876	0.00145621	0.0298361
chr1	71004455	71006087	1633	*	4.1612	5.1242	0	2.42049	0.00145934	0.029859
chr8	39204440	39206072	1633	*	4.94469	5.93828	0	2.85136	0.00146017	0.029859
chr13	109529348	109530980	1633	*	6.29608	5.6216	6.75387	-0.56237	0.00146243	0.029859
chr13	22436401	22438033	1633	*	3.25594	0	4.25594	-2.73552	0.00146247	0.029859
chr18	52402481	52404113	1633	*	8.3983	8.741	7.94795	0.504793	0.00146645	0.0299137
chr1	268406371	268408003	1633	*	7.1955	7.56891	6.69034	0.521373	0.00146933	0.0299204
chr13	182408066	182409698	1633	*	11.0727	11.3912	10.6632	0.488651	0.00146936	0.0299204
chr16	34215502	34217134	1633	*	4.35469	1.5413	5.24824	-1.7656	0.00147092	0.029926
chr8	14939987	14941619	1633	*	4.50011	1.94037	5.37227	-1.60698	0.00147367	0.0299555
chr9	45485198	45486830	1633	*	4.59687	2.18045	5.455	-1.52659	0.00147529	0.0299622
chr13	44718692	44720324	1633	*	5.21818	6.09208	2.63937	1.63215	0.00147985	0.0300284
chr14	50562032	50563664	1633	*	4.31276	1.2709	5.2224	-1.86627	0.00148587	0.0301243
chr2	17307417	17309049	1633	*	6.05668	6.59468	5.18901	0.615724	0.00148812	0.0301435
chr17	6176227	6177859	1633	*	5.35895	0	6.35895	-2.81743	0.00149106	0.0301465
chrX	45281905	45283537	1633	*	6.64887	7.10335	5.98162	0.560011	0.00149114	0.0301465
chr1	148861767	148863399	1633	*	5.67523	4.49734	6.31493	-0.745393	0.00149217	0.0301465
chr17	21001895	21003527	1633	*	6.2389	5.38575	6.77139	-0.61028	0.0014965	0.0301879
chr3	129675701	129677333	1633	*	4.66911	1.80141	5.56674	-1.76919	0.00149682	0.0301879
chr13	9451871	9453503	1633	*	5.08879	3.41542	5.84281	-1.04003	0.00149909	0.0302072
chrX	120032350	120033982	1633	*	5.55267	6.16095	4.48037	0.693641	0.00150577	0.0302979
chr13	125172082	125173714	1633	*	5.13565	3.02371	5.95831	-1.31912	0.0015062	0.0302979
chr1	43254652	43256284	1633	*	5.9709	4.89857	6.57919	-0.692919	0.00150803	0.0303084
chr14	51329564	51331196	1633	*	7.51987	6.76058	8.01477	-0.580692	0.00151125	0.0303117
chr11	5794203	5795835	1633	*	7.98689	8.30761	7.57387	0.489918	0.00151158	0.0303117
chr5	61766608	61768240	1633	*	10.8807	11.1712	10.5167	0.4661	0.00151212	0.0303117
chr13	25169549	25171181	1633	*	5.65748	4.62419	6.25338	-0.675412	0.00151728	0.0303888
chr10	9741490	9743122	1633	*	7.1387	6.65388	7.50092	-0.514519	0.0015252	0.0305212
chr8	19279667	19281299	1633	*	9.07519	9.43273	8.59877	0.511328	0.0015302	0.0305696
chr16	17991201	17992833	1633	*	6.53823	7.02783	5.79148	0.576145	0.00153026	0.0305696
chr15	107626484	107628116	1633	*	7.85705	7.22442	8.29534	-0.549612	0.00153903	0.0307183
chr1	206658851	206660483	1633	*	6.76342	6.06881	7.23031	-0.563299	0.00154248	0.0307607
chr14	50812521	50814153	1633	*	7.89817	8.17972	7.548	0.458791	0.00154695	0.0308152
chr7	60505208	60506840	1633	*	6.23229	6.68667	5.56528	0.557416	0.00154787	0.0308152
chr14	43070691	43072323	1633	*	6.59948	7.01792	6.00769	0.540102	0.00156635	0.0311561
chr11	19298514	19300146	1633	*	4.06598	1.72919	4.91562	-1.43956	0.00158085	0.0313965
chr1	32673538	32675170	1633	*	5.02998	3.44648	5.76665	-0.965723	0.00158161	0.0313965
chr7	15253798	15255430	1633	*	7.9471	7.42853	8.32776	-0.5219	0.0015837	0.0313965
chr1	154918693	154920325	1633	*	8.38309	8.69497	7.98463	0.482181	0.00158411	0.0313965
chr13	148577709	148579341	1633	*	10.4507	10.7458	10.0792	0.468864	0.0015852	0.0313965
chr2	31113474	31115106	1633	*	6.23393	6.70509	5.5297	0.564142	0.00159265	0.0315171
chr14	35865348	35866980	1633	*	6.57924	5.78626	7.08802	-0.585539	0.00159687	0.0315736
chr14	7172108	7173740	1633	*	7.80126	8.22787	7.19287	0.542788	0.0015996	0.0316006
chr6	72412113	72413745	1633	*	4.43245	1.41468	5.34051	-1.82223	0.00160298	0.0316308
chr2	83236466	83238098	1633	*	6.93661	6.20786	7.41849	-0.569004	0.00160386	0.0316308
chr13	77923757	77925389	1633	*	6.1357	5.26203	6.67597	-0.609235	0.00161193	0.031763
chr3	12460715	12462347	1633	*	3.85705	0	4.85705	-2.69584	0.00161425	0.0317818
chr12	25768095	25769727	1633	*	5.20608	4.10975	5.82178	-0.695905	0.00162001	0.0318598
chr1	264368528	264370160	1633	*	8.00632	8.31097	7.61962	0.47596	0.00162097	0.0318598
chr13	132385357	132386989	1633	*	4.93066	3.28947	5.67861	-0.992962	0.00162294	0.0318716
chr9	1015223	1016855	1633	*	4.088	1.01247	4.99979	-1.83865	0.00162565	0.0318976
chr13	115487217	115488849	1633	*	10.7745	11.0904	10.3695	0.483466	0.00164716	0.0322876
chr1	1839719	1841351	1633	*	6.51967	7.08831	5.56756	0.634662	0.00164841	0.0322876
chr3	96284412	96286044	1633	*	3.06109	0	4.06109	-2.57218	0.00165056	0.0322876
chr13	46204692	46206324	1633	*	9.13022	9.41984	8.76748	0.463124	0.0016511	0.0322876
chr4	127172587	127174219	1633	*	7.59275	7.90335	7.19641	0.480043	0.00166023	0.0324389
chr13	90714133	90715765	1633	*	3.44657	0	4.44657	-2.62016	0.00166256	0.0324404
chr14	2545323	2546955	1633	*	9.20497	9.45076	8.90852	0.420944	0.00166311	0.0324404
chr2	105202102	105203734	1633	*	11.0133	11.2932	10.6658	0.454686	0.00166633	0.032476
chr1	33975513	33977145	1633	*	4.17076	5.09281	0.921784	1.87807	0.00167258	0.0325704
chr1	115861288	115862920	1633	*	6.68101	5.39606	7.34968	-0.781362	0.00167959	0.0326793
chr14	30477459	30479091	1633	*	4.07059	4.95711	1.34598	1.62651	0.00168235	0.0327055
chr15	53996456	53998088	1633	*	5.64125	4.3698	6.30642	-0.77215	0.00168624	0.0327192
chr2	136952000	136953632	1633	*	4.57854	1.66874	5.47922	-1.70496	0.00168694	0.0327192
chr8	72126260	72127892	1633	*	6.15642	4.68023	6.87061	-0.885982	0.00168734	0.0327192
chr8	133960306	133961938	1633	*	5.29054	3.55328	6.05612	-1.03646	0.0016887	0.0327192
chr3	73345934	73347566	1633	*	6.63344	7.01381	6.11541	0.519322	0.00169075	0.0327317
chr13	61380095	61381727	1633	*	7.16443	6.31913	7.6939	-0.596032	0.00169319	0.0327515
chr6	155003489	155005121	1633	*	3.45109	0	4.45109	-2.59664	0.00169888	0.0328342
chr3	65145950	65147582	1633	*	4.99201	5.87073	2.35948	1.58315	0.00171037	0.0330104
chr14	43455094	43456726	1633	*	3.5145	0	4.48024	-2.3018	0.00171085	0.0330104
chr6	18746799	18748431	1633	*	6.1695	5.24795	6.72734	-0.618795	0.00171453	0.0330539
chr10	23274134	23275766	1633	*	9.55134	9.89186	9.10477	0.497938	0.00171687	0.0330715
chr6	89388687	89390319	1633	*	7.1723	6.68395	7.53648	-0.510462	0.00172282	0.0331586
chr8	45831520	45833152	1633	*	7.48653	6.87213	7.91606	-0.53964	0.00172532	0.0331791
chr6	57029256	57030888	1633	*	6.5968	5.99528	7.02004	-0.536383	0.00174108	0.0334545
chr14	61792880	61794512	1633	*	8.60784	8.92465	8.2013	0.482428	0.00174514	0.0335047
chr10	67010597	67012229	1633	*	4.03788	0.685933	4.96544	-1.9023	0.00175158	0.0335539
chr1	1005196	1006828	1633	*	8.84575	9.13994	8.4758	0.465666	0.00175191	0.0335539
chr6	363215	364847	1633	*	5.64282	4.25999	6.33572	-0.825619	0.00175205	0.0335539
chr13	77180325	77181957	1633	*	10.9429	11.2338	10.5781	0.462829	0.00175528	0.033588
chr13	206676109	206677741	1633	*	9.62971	9.93856	9.23622	0.476567	0.00175859	0.0336188
chrX	97300492	97302124	1633	*	9.67214	9.96038	9.31155	0.460634	0.00175979	0.0336188
chr2	11959461	11961093	1633	*	6.03762	6.59014	5.13078	0.611885	0.00176152	0.0336242
chr8	119516960	119518592	1633	*	4.58389	2.56482	5.39395	-1.18855	0.00176681	0.0336973
chr7	94651790	94653422	1633	*	8.39992	8.69093	8.03499	0.463255	0.0017741	0.0338077
chr8	6865364	6866996	1633	*	6.65585	7.07518	6.06226	0.534066	0.00177607	0.0338077
chr17	17006646	17008278	1633	*	10.1494	10.4281	9.80364	0.452047	0.00177698	0.0338077
chr10	54342197	54343829	1633	*	6.77356	7.40892	5.61086	0.713215	0.00178135	0.0338633
chr17	41843356	41844988	1633	*	3.44417	0	4.44417	-2.53872	0.00178867	0.0339536
chr6	166434992	166436624	1633	*	7.00394	7.46182	6.32928	0.550056	0.0017901	0.0339536
chr10	31221169	31222801	1633	*	4.92884	5.72109	3.03038	1.12298	0.0017905	0.0339536
chr1	158861331	158862963	1633	*	10.1253	10.4062	9.77612	0.453929	0.00179239	0.0339616
chr15	29713094	29714726	1633	*	7.5974	7.2141	7.89994	-0.471032	0.00179533	0.0339895
chr11	70698709	70700341	1633	*	5.19472	3.50615	5.95154	-0.996058	0.00180016	0.0340276
chr1	10141408	10143040	1633	*	8.14104	7.70614	8.47475	-0.492006	0.00180028	0.0340276
chr1	138490659	138492291	1633	*	6.28302	5.66979	6.71199	-0.537244	0.00181042	0.0341809
chr7	111058259	111059891	1633	*	5.96966	5.09641	6.50978	-0.598726	0.00181134	0.0341809
chr4	27418559	27420191	1633	*	6.6462	5.69064	7.21604	-0.625851	0.0018153	0.0342278
chr16	44990660	44992292	1633	*	4.63573	1.80141	5.53087	-1.63354	0.00181844	0.0342592
chr10	45931001	45932633	1633	*	4.67174	0	5.67174	-2.58323	0.0018202	0.0342645
chr14	115010908	115012540	1633	*	6.17935	5.36809	6.69549	-0.580459	0.00182249	0.0342797
chr4	20489224	20490856	1633	*	3.46772	0	4.46772	-2.51821	0.00182643	0.0343259
chr9	65840301	65841933	1633	*	3.87792	0.422898	4.8106	-1.91077	0.00183729	0.034502
chr8	20455949	20457581	1633	*	9.35154	9.599	9.05266	0.421171	0.00183883	0.0345023
chr10	12669914	12671546	1633	*	9.48523	9.78855	9.10068	0.471278	0.00184028	0.0345023
chr6	99198883	99200515	1633	*	6.70566	7.1674	6.02249	0.551018	0.00184367	0.0345279
chr9	130282792	130284424	1633	*	4.61394	2.21487	5.47026	-1.39722	0.00184463	0.0345279
chr13	127358198	127359830	1633	*	6.74063	5.77487	7.314	-0.627496	0.00185493	0.0346536
chr7	68244941	68246573	1633	*	4.67455	2.26355	5.53211	-1.39081	0.00185494	0.0346536
chrX	86788252	86789884	1633	*	5.92008	4.61567	6.59374	-0.770127	0.00185863	0.0346536
chr8	41988121	41989753	1633	*	5.18754	3.49647	5.94482	-0.99044	0.00185876	0.0346536
chr13	187635954	187637586	1633	*	5.29085	3.99377	5.96264	-0.769957	0.00185882	0.0346536
chr15	122126212	122127844	1633	*	4.19636	1.75764	5.05677	-1.40493	0.00186206	0.0346583
chr4	83399359	83400991	1633	*	9.45585	9.6963	9.16717	0.413567	0.00186206	0.0346583
chr14	55967108	55968740	1633	*	5.10028	2.97531	5.92464	-1.22918	0.00186706	0.0346679
chr2	143916826	143918458	1633	*	9.35993	9.64518	9.00403	0.456573	0.00186711	0.0346679
chr16	30562182	30563814	1633	*	5.13882	3.05331	5.95798	-1.21495	0.00186801	0.0346679
chrX	82612339	82613971	1633	*	4.59798	2.45402	5.42478	-1.24774	0.00186856	0.0346679
chr2	141944454	141946086	1633	*	10.3532	10.6261	10.0162	0.445808	0.00187453	0.0347096
chr1	29186465	29188097	1633	*	4.46093	2.02167	5.32139	-1.40023	0.00187474	0.0347096
chr8	75590154	75591786	1633	*	10.1749	10.4308	9.86363	0.429138	0.00187568	0.0347096
chr11	74293887	74295519	1633	*	8.79303	9.06985	8.45017	0.448901	0.0018768	0.0347096
chr5	19328148	19329780	1633	*	4.41694	1.2709	5.33306	-1.7619	0.00188024	0.0347455
chr16	30434933	30436565	1633	*	6.68433	7.09384	6.11036	0.526173	0.00190261	0.0351309
chr13	197006649	197008281	1633	*	9.9873	10.3255	9.54466	0.492761	0.00190718	0.0351871
chr2	89775181	89776813	1633	*	7.60336	7.07738	7.98798	-0.515119	0.00191048	0.0352201
chr1	10200849	10202481	1633	*	4.84151	3.08952	5.60969	-1.00949	0.00191492	0.0352739
chr5	93701990	93703622	1633	*	4.49175	1.4229	5.40312	-1.70924	0.00192879	0.035501
chr18	9581256	9582888	1633	*	10.8043	11.1016	10.4295	0.465183	0.00193232	0.035524
chr9	26863713	26865345	1633	*	8.84662	9.15974	8.44616	0.47694	0.0019331	0.035524
chr2	108651680	108653312	1633	*	3.07564	0	4.07564	-2.40251	0.0019416	0.0356519
chr3	83480682	83482314	1633	*	7.1814	6.46025	7.66	-0.553694	0.0019556	0.0358338
chr15	36593361	36594993	1633	*	3.2109	0	4.2109	-2.41334	0.00195585	0.0358338
chr8	6384835	6386467	1633	*	5.59512	6.27585	4.26249	0.778166	0.0019576	0.0358338
chr8	12762924	12764556	1633	*	8.79731	9.09752	8.41776	0.467277	0.00195769	0.0358338
chr1	149928044	149929676	1633	*	6.95361	6.30555	7.39919	-0.53944	0.00196281	0.0358991
chr5	65865337	65866969	1633	*	5.59337	3.84696	6.36056	-1.00065	0.00196479	0.0359069
chr14	31137163	31138795	1633	*	6.01832	4.92149	6.63416	-0.665775	0.00198487	0.0362453
chr2	123284133	123285765	1633	*	6.67868	5.7749	7.23009	-0.598677	0.00199744	0.0364462
chr15	118184640	118186272	1633	*	5.17292	3.13117	5.98615	-1.16306	0.00201025	0.0366244
chr11	22931813	22933445	1633	*	5.53085	4.02061	6.2524	-0.862089	0.00201037	0.0366244
chr17	58893878	58895510	1633	*	6.77979	7.18964	6.20514	0.52343	0.0020152	0.0366836
chr1	107217494	107219126	1633	*	9.28934	9.54155	8.9835	0.424589	0.00201894	0.0367229
chr9	78534232	78535864	1633	*	4.79816	2.46894	5.64697	-1.30994	0.00202337	0.0367746
chr4	111824222	111825854	1633	*	8.67901	8.949	8.34659	0.441601	0.00203026	0.0368303
chr3	91106670	91108302	1633	*	4.69784	5.43288	3.12247	0.90044	0.00203077	0.0368303
chr11	19376802	19378434	1633	*	10.4168	10.6713	10.1076	0.426444	0.00203121	0.0368303
chr1	99310719	99312351	1633	*	10.2363	10.5217	9.88014	0.45447	0.00203581	0.036885
chr18	39625092	39626724	1633	*	4.64844	5.54816	1.75186	1.5879	0.00203991	0.036905
chr9	49630461	49632093	1633	*	9.56311	9.8099	9.26522	0.418417	0.0020401	0.036905
chr4	98469599	98471231	1633	*	7.12192	6.54734	7.53174	-0.52236	0.00204211	0.0369125
chr8	82597257	82598889	1633	*	8.89736	9.1733	8.55585	0.446803	0.0020439	0.0369161
chr8	78788158	78789790	1633	*	5.71403	4.84746	6.25163	-0.585342	0.00204649	0.036934
chr1	145926179	145927811	1633	*	8.80876	9.10566	8.4345	0.463356	0.00205544	0.0370667
chr14	103802088	103803720	1633	*	4.77223	2.45661	5.61952	-1.2926	0.00206342	0.0371816
chr6	37898851	37900483	1633	*	3.69333	4.66865	0	2.23046	0.002078	0.0374153
chr3	28975291	28976923	1633	*	3.52877	0	4.51191	-2.28656	0.00208009	0.0374239
chr7	46773363	46774995	1633	*	9.9796	10.2887	9.58577	0.471366	0.00208514	0.0374855
chr10	51682885	51684517	1633	*	3.37289	0	4.37289	-2.35766	0.00209672	0.0376646
chr16	63670209	63671841	1633	*	5.23983	6.23983	0	2.38035	0.00209867	0.0376703
chr15	44663657	44665289	1633	*	5.42267	3.7928	6.16845	-0.918569	0.00210143	0.0376907
chr1	12297025	12298657	1633	*	10.0839	10.3429	9.76801	0.430177	0.00210478	0.0377216
chr16	35603207	35604839	1633	*	7.48279	7.004	7.84165	-0.499851	0.00210895	0.0377459
chr8	55607232	55608864	1633	*	5.65084	4.68823	6.22312	-0.612165	0.00210939	0.0377459
chr5	84475382	84477014	1633	*	6.15616	4.8099	6.84025	-0.770503	0.00211843	0.0378784
chr3	120583858	120585490	1633	*	3.40201	0	4.40201	-2.34738	0.00212309	0.0379324
chr3	95633036	95634668	1633	*	4.8557	3.31968	5.58268	-0.861292	0.00213315	0.0380827
chr8	48020282	48021914	1633	*	10.2117	10.4713	9.89494	0.430401	0.00213883	0.0381515
chr1	99478393	99480025	1633	*	6.39574	5.29846	7.01173	-0.656696	0.00214029	0.0381515
chr2	116303728	116305360	1633	*	5.26228	3.12213	6.08858	-1.18268	0.00214999	0.0382949
chr13	201334509	201336141	1633	*	5.9173	4.97527	6.48241	-0.602153	0.00215375	0.0383325
chr6	110644133	110645765	1633	*	5.61029	6.26558	4.37606	0.713851	0.00215614	0.0383456
chr5	89478879	89480511	1633	*	9.52924	9.81716	9.16915	0.454897	0.00216651	0.0384997
chr2	141598128	141599760	1633	*	4.81378	2.84691	5.61634	-1.0857	0.00216813	0.0384997
chr6	145585863	145587495	1633	*	7.64181	8.05474	7.06106	0.520664	0.00216985	0.0385006
chrX	15364509	15366141	1633	*	8.82816	9.12012	8.46173	0.458322	0.00217322	0.0385309
chr8	76075175	76076807	1633	*	3.94409	0	4.92099	-2.19396	0.00217858	0.0385965
chr3	49594105	49595737	1633	*	6.86512	7.25581	6.32765	0.512228	0.0021909	0.0387851
chr14	92406002	92407634	1633	*	3.96767	1.13828	4.86244	-1.52316	0.00219419	0.0388138
chr3	92335803	92337435	1633	*	9.91657	10.1743	9.60257	0.428192	0.0021977	0.0388462
chr8	39359955	39361587	1633	*	5.63815	6.40017	3.92094	0.953843	0.00220182	0.0388842
chr1	104351998	104353630	1633	*	8.21819	8.5521	7.78297	0.485338	0.00220321	0.0388842
chr9	33413939	33415571	1633	*	5.59534	0	6.59534	-2.31241	0.00220724	0.0388855
chr1	215442865	215444497	1633	*	6.64014	5.76436	7.1812	-0.581159	0.0022097	0.0388855
chr13	179756707	179758339	1633	*	3.83508	0.422898	4.76568	-1.76079	0.0022098	0.0388855
chr9	61267831	61269463	1633	*	6.9451	6.42174	7.32832	-0.508138	0.00221	0.0388855
chr14	10568007	10569639	1633	*	9.45783	9.74575	9.09774	0.453986	0.00222066	0.0390435
chr4	62487406	62489038	1633	*	7.29649	7.67656	6.77902	0.507218	0.0022228	0.0390515
chr14	125158040	125159672	1633	*	10.0928	10.3917	9.71524	0.462493	0.0022293	0.039136
chr8	4183435	4185067	1633	*	5.34012	3.30385	6.15258	-1.11158	0.00224815	0.0394371
chr8	6114345	6115977	1633	*	8.02389	8.33934	7.61958	0.473019	0.00225501	0.0395275
chr9	120408470	120410102	1633	*	6.30833	5.43083	6.85003	-0.578878	0.00226209	0.0396215
chr13	3523618	3525250	1633	*	9.26028	9.53567	8.91961	0.443587	0.00226679	0.0396495
chr6	116013284	116014916	1633	*	3.77146	0	4.77146	-2.30523	0.0022671	0.0396495
chr4	109121319	109122951	1633	*	9.05057	9.32161	8.71655	0.440073	0.00227379	0.0397199
chr18	20243710	20245342	1633	*	5.25326	0	6.25326	-2.29862	0.00227456	0.0397199
chr3	117857518	117859150	1633	*	10.0355	10.2833	9.73626	0.417477	0.0022776	0.0397275
chr6	148760613	148762245	1633	*	7.63167	8.00024	7.13537	0.50124	0.00227842	0.0397275
chr3	97613739	97615371	1633	*	6.03216	5.1006	6.59357	-0.592844	0.00228176	0.0397558
chr4	71833919	71835551	1633	*	5.62218	4.22338	6.31884	-0.779292	0.00228796	0.0398339
chr1	29354818	29356450	1633	*	4.25537	1.24476	5.16297	-1.58881	0.00229164	0.039868
chr13	33805357	33806989	1633	*	5.83934	4.25015	6.57715	-0.867221	0.00229769	0.0399432
chr17	52934389	52936021	1633	*	6.33396	6.80747	5.62444	0.541387	0.00230888	0.0401076
chr15	133354769	133356401	1633	*	3.37897	0	4.37897	-2.25496	0.00231078	0.0401107
chr12	47240918	47242550	1633	*	8.36556	8.64214	8.02306	0.443731	0.0023164	0.0401781
chr13	77944266	77945898	1633	*	6.7273	7.15694	6.11268	0.523294	0.00232955	0.040376
chr16	47649737	47651369	1633	*	7.5033	6.88589	7.93429	-0.523639	0.00233269	0.0403864
chr13	53979126	53980758	1633	*	4.32178	1.2709	5.232	-1.5792	0.00233364	0.0403864
chr11	15534378	15536010	1633	*	9.5341	9.77077	9.25084	0.404349	0.00233992	0.0404649
chr1	76792311	76793943	1633	*	10.3798	10.6176	10.0948	0.406388	0.00234632	0.0405453
chr14	92309914	92311546	1633	*	5.60903	4.30025	6.28379	-0.729624	0.00236229	0.0407638
chr1	81996738	81998370	1633	*	8.50639	8.77027	8.18318	0.432525	0.00236248	0.0407638
chr7	87025159	87026791	1633	*	8.33378	8.64478	7.93678	0.468957	0.00236452	0.0407686
chr17	43895389	43897021	1633	*	9.14291	9.47654	8.70815	0.481969	0.00236785	0.0407718
chr17	179232	180864	1633	*	6.62888	7.04917	6.03335	0.518921	0.00236822	0.0407718
chr6	68789915	68791547	1633	*	8.10803	8.41102	7.72401	0.463285	0.00237604	0.040876
chr3	98268066	98269698	1633	*	10.1937	10.4936	9.81468	0.461091	0.00238247	0.0409563
chr4	43391656	43393288	1633	*	6.09061	6.53837	5.4379	0.528554	0.00238845	0.0410286
chr12	14076022	14077654	1633	*	7.24502	6.71558	7.63147	-0.50573	0.00239705	0.0411458
chr13	72038149	72039781	1633	*	4.82171	2.9773	5.60541	-0.991932	0.0024023	0.0412053
chr4	59573452	59575084	1633	*	10.0962	10.392	9.72383	0.457901	0.0024075	0.041264
chr1	56798067	56799699	1633	*	5.06574	2.49186	5.9392	-1.33939	0.00241908	0.0414319
chr18	5799130	5800762	1633	*	3.67084	0.10097	4.60878	-1.74983	0.00242812	0.0415561
chr9	95280615	95282247	1633	*	8.5397	8.85328	8.13847	0.470021	0.00243309	0.0416104
chr7	36851445	36853077	1633	*	4.95958	2.96459	5.76621	-1.05615	0.00245785	0.0420027
chr16	52266357	52267989	1633	*	3.70245	0.10097	4.64176	-1.75134	0.00246016	0.0420112
chr8	87436495	87438127	1633	*	6.97986	6.5604	7.30444	-0.475759	0.00246449	0.0420455
chr15	105383514	105385146	1633	*	7.0708	6.53327	7.46153	-0.50622	0.00246579	0.0420455
chr18	14481964	14483596	1633	*	8.43883	8.75518	8.03304	0.470798	0.00250011	0.0425993
chr2	41218691	41220323	1633	*	8.7428	8.98394	8.4531	0.408509	0.00250666	0.0426795
chr14	107817636	107819268	1633	*	4.51415	0	5.51415	-2.20981	0.00250929	0.042693
chr10	1348315	1349947	1633	*	4.0988	5.01604	0.933864	1.60464	0.00251261	0.042718
chr3	101570695	101572327	1633	*	6.86243	6.25291	7.28959	-0.517531	0.00251868	0.0427899
chr13	5395989	5397621	1633	*	9.88175	10.205	9.46452	0.474221	0.0025274	0.0429065
chr13	201268739	201270371	1633	*	7.44337	7.83038	6.91288	0.503408	0.00253106	0.0429298
chrX	10581303	10582935	1633	*	8.05451	8.34977	7.68285	0.456536	0.00253248	0.0429298
chrX	4622979	4624611	1633	*	3.4776	4.46332	0	2.11735	0.00253645	0.0429657
chr16	26638141	26639773	1633	*	6.0183	5.14588	6.55809	-0.566925	0.00253976	0.0429904
chr9	67890200	67891832	1633	*	6.13279	6.56383	5.51528	0.518574	0.00255107	0.0431504
chr13	82680097	82681729	1633	*	9.14015	9.42439	8.78582	0.447823	0.00255309	0.0431529
chrX	114194495	114196127	1633	*	4.7292	5.56777	2.48949	1.15677	0.00255959	0.0432314
chr17	20896601	20898233	1633	*	5.33661	3.32455	6.14568	-1.04395	0.00256159	0.0432336
chr5	49160233	49161865	1633	*	9.67618	9.93631	9.35861	0.4269	0.00257175	0.0433735
chrX	101477857	101479489	1633	*	10.4035	10.6718	10.0738	0.434122	0.00257647	0.0434216
chr1	72616088	72617720	1633	*	4.14993	0	5.11686	-1.95288	0.00258062	0.0434598
chr4	105859852	105861484	1633	*	6.24244	4.97841	6.90567	-0.694267	0.00258499	0.0434946
chr18	53102318	53103950	1633	*	8.84585	9.24619	8.28985	0.507392	0.00258644	0.0434946
chr2	90580933	90582565	1633	*	5.73126	4.36969	6.41907	-0.735596	0.0026057	0.0437867
chr8	82267808	82269440	1633	*	4.25236	5.17561	0.981835	1.59116	0.00260986	0.0438249
chrX	112047539	112049171	1633	*	5.83702	6.41113	4.8691	0.589096	0.00261928	0.0439512
chr6	80385338	80386970	1633	*	7.83224	7.4232	8.15056	-0.470047	0.0026218	0.0439616
chr6	32493553	32495185	1633	*	8.24256	8.57628	7.80767	0.478763	0.00262465	0.0439776
chr4	106126499	106128131	1633	*	6.23362	5.44264	6.74159	-0.545942	0.00263153	0.0440611
chr18	24724849	24726481	1633	*	4.87493	0	5.87493	-2.14472	0.00264084	0.0441352
chr14	87915089	87916721	1633	*	8.86069	9.17064	8.46541	0.464786	0.00264264	0.0441352
chr13	199431696	199433328	1633	*	4.81238	0	5.81238	-2.14553	0.00264383	0.0441352
chr12	52190796	52192428	1633	*	4.87432	3.23046	5.62279	-0.864337	0.00264421	0.0441352
chr4	14886118	14887750	1633	*	3.34933	0	4.34933	-2.11215	0.00264548	0.0441352
chr4	20142904	20144536	1633	*	7.85653	7.35326	8.22892	-0.495284	0.00266237	0.0443571
chr3	53031846	53033478	1633	*	10.4403	10.709	10.1098	0.433731	0.0026636	0.0443571
chr3	126904618	126906250	1633	*	8.51059	8.81449	8.1251	0.460764	0.00266453	0.0443571
chr1	77809444	77811076	1633	*	8.83645	9.10762	8.50223	0.435669	0.00266775	0.0443789
chr3	18386834	18388466	1633	*	9.11784	9.56838	8.45913	0.522334	0.00267137	0.0444006
chr15	27176929	27178561	1633	*	3.7203	0	4.7203	-2.12572	0.00267375	0.0444006
chr9	25916612	25918244	1633	*	5.5771	3.68326	6.36863	-0.975005	0.00267481	0.0444006
chr8	37379304	37380936	1633	*	8.07703	8.3365	7.76044	0.425834	0.00268506	0.0445389
chr2	26321258	26322890	1633	*	9.14267	9.41651	8.80439	0.437718	0.00268781	0.0445527
chr1	75153664	75155296	1633	*	7.39579	6.81229	7.8101	-0.509642	0.00269619	0.0446419
chr2	119682075	119683707	1633	*	4.34128	2.13582	5.17573	-1.12375	0.00269705	0.0446419
chrX	59606058	59607690	1633	*	9.15602	9.40746	8.8513	0.417717	0.00270223	0.0446958
chr9	32810979	32812611	1633	*	10.8008	11.0652	10.477	0.429418	0.00270692	0.0447415
chr1	246147885	246149517	1633	*	7.07775	6.55438	7.46097	-0.497924	0.00273565	0.045184
chr14	137858773	137860405	1633	*	5.37484	6.3266	1.44844	1.77716	0.00275459	0.0454645
chr1	112491731	112493363	1633	*	4.12101	1.10097	5.02923	-1.46298	0.00275849	0.0454964
chr7	48049926	48051558	1633	*	10.7528	11.0478	10.3816	0.453236	0.00276229	0.0455266
chr11	46607753	46609385	1633	*	6.98743	6.2537	7.47147	-0.53222	0.00276988	0.0456193
chr10	53846086	53847718	1633	*	4.19272	1.61003	5.06698	-1.2722	0.00277552	0.0456555
chr1	268115529	268117161	1633	*	8.74804	9.01954	8.41331	0.435251	0.00277601	0.0456555
chr9	93540211	93541843	1633	*	4.10238	0.908325	5.02133	-1.52123	0.00279012	0.0457416
chr9	82128153	82129785	1633	*	5.9876	4.63892	6.67228	-0.715356	0.00279292	0.0457416
chrX	753529	755161	1633	*	7.5906	7.93829	7.13159	0.483319	0.0027933	0.0457416
chr14	30821096	30822728	1633	*	8.89378	9.14446	8.59018	0.416482	0.00279358	0.0457416
chr7	13670368	13672000	1633	*	7.99802	8.39801	7.44269	0.503424	0.00279542	0.0457416
chr1	261186774	261188406	1633	*	7.51279	7.9549	6.87209	0.516811	0.00279602	0.0457416
chr6	148349796	148351428	1633	*	7.17351	7.53651	6.68731	0.490025	0.00279992	0.0457416
chr7	59396640	59398272	1633	*	10.0568	10.307	9.75408	0.415294	0.00280042	0.0457416
chr13	73831244	73832876	1633	*	10.8896	11.2307	10.4421	0.479775	0.00280046	0.0457416
chr7	31583926	31585558	1633	*	9.92515	10.1628	9.64047	0.402466	0.00280099	0.0457416
chr16	55488894	55490526	1633	*	6.14642	5.44112	6.61807	-0.526081	0.00281816	0.0459621
chr7	7980170	7981802	1633	*	9.32193	9.5517	9.04851	0.394123	0.00281846	0.0459621
chr7	117659459	117661091	1633	*	9.30168	9.59957	8.92584	0.454284	0.00282124	0.0459751
chr7	96075859	96077491	1633	*	5.69225	4.62686	6.29837	-0.609575	0.00282851	0.0460612
chr7	14362037	14363669	1633	*	6.00002	4.46144	6.72753	-0.793251	0.00283129	0.0460741
chr17	31977001	31978633	1633	*	7.88147	8.1356	7.5728	0.418826	0.00283731	0.0461397
chr10	829191	830823	1633	*	5.32374	5.87529	4.41957	0.565704	0.00284186	0.0461812
chr1	17573273	17574905	1633	*	7.70198	8.04276	7.25496	0.479354	0.0028453	0.0462047
chr3	125351591	125353223	1633	*	10.6796	10.9572	10.3356	0.439296	0.00285391	0.046312
chr3	53243393	53245025	1633	*	6.55481	5.74673	7.06967	-0.54276	0.00285999	0.0463782
chr5	42241349	42242981	1633	*	7.76039	8.18562	7.15484	0.510086	0.0028621	0.04638
chr1	216226772	216228404	1633	*	4.40061	1.56668	5.29572	-1.37946	0.00286684	0.0464245
chr10	25519281	25520913	1633	*	7.84266	8.14849	7.45405	0.459265	0.00287452	0.0465027
chr5	87754980	87756612	1633	*	8.04885	8.35275	7.66338	0.457646	0.00287569	0.0465027
chr15	23761534	23763166	1633	*	6.44102	5.82043	6.87354	-0.511976	0.00287819	0.0465107
chr1	246836304	246837936	1633	*	5.51638	3.63748	6.30558	-0.938874	0.00288626	0.0466086
chr16	55223838	55225470	1633	*	3.93693	0.992235	4.84006	-1.4134	0.00289343	0.0466917
chr6	155115438	155117070	1633	*	8.21741	7.7283	8.58203	-0.488807	0.00289787	0.0467003
chr7	10507053	10508685	1633	*	7.66174	8.03161	7.16308	0.49098	0.00289799	0.0467003
chr4	116933805	116935437	1633	*	7.57179	6.90367	8.02668	-0.518406	0.00290172	0.046728
chr2	68654151	68655783	1633	*	8.59724	8.87879	8.24707	0.441942	0.00290596	0.0467291
chr3	72892234	72893866	1633	*	7.79426	8.1753	7.27499	0.494943	0.00290762	0.0467291
chr5	73343938	73345570	1633	*	4.89024	3.14212	5.65774	-0.879894	0.00290784	0.0467291
chr2	117923041	117924673	1633	*	7.20312	6.55318	7.64959	-0.515384	0.00291406	0.0467805
chr9	38050840	38052472	1633	*	3.97364	1.69203	4.81708	-1.12324	0.00291508	0.0467805
chr13	99501759	99503391	1633	*	8.8069	9.05145	8.51226	0.409082	0.00292853	0.0469638
chr14	114019930	114021562	1633	*	4.06532	0.829719	4.98663	-1.51615	0.00293881	0.0470961
chr7	56596322	56597954	1633	*	5.79105	4.75138	6.389	-0.595684	0.00294849	0.0472187
chr17	37052806	37054438	1633	*	3.4184	0	4.36474	-1.66441	0.00295194	0.0472413
chr3	125725280	125726912	1633	*	4.55963	0	5.55963	-2.0311	0.00295429	0.0472463
chr13	3191738	3193370	1633	*	9.96147	10.2358	9.62242	0.435333	0.00296059	0.0473143
chr12	57729282	57730914	1633	*	8.64618	8.93176	8.28974	0.444806	0.00296896	0.0474153
chr3	124195069	124196701	1633	*	9.62823	9.89122	9.30636	0.426084	0.00297979	0.0475555
chr6	2779684	2781316	1633	*	6.86667	7.21677	6.40343	0.481769	0.00298329	0.0475787
chr10	53990477	53992109	1633	*	6.05555	4.77305	6.7236	-0.677293	0.00298897	0.0476108
chr4	12414148	12415780	1633	*	4.89965	2.57408	5.74805	-1.13298	0.00298941	0.0476108
chr10	52482169	52483801	1633	*	9.37079	9.66638	8.99861	0.451316	0.00299461	0.0476522
chr5	39051862	39053494	1633	*	5.07237	3.40746	5.8248	-0.831796	0.00299613	0.0476522
chr6	147319784	147321416	1633	*	10.2479	10.5006	9.94132	0.416292	0.00300231	0.0477177
chr13	157074925	157076557	1633	*	4.74433	3.07516	5.49757	-0.832575	0.003014	0.0478198
chr2	127016657	127018289	1633	*	10.0441	10.2981	9.73556	0.417639	0.00301501	0.0478198
chr16	54948319	54949951	1633	*	7.51147	7.86487	7.0424	0.48245	0.00301696	0.0478198
chr9	65065734	65067366	1633	*	10.3938	10.6639	10.0611	0.431843	0.00301698	0.0478198
chr13	93306579	93308211	1633	*	9.5888	9.82457	9.30682	0.3996	0.00302334	0.0478499
chr3	14184296	14185928	1633	*	4.56656	2.21487	5.41783	-1.13945	0.00302595	0.0478499
chr1	162549352	162550984	1633	*	8.00866	7.51654	8.37493	-0.487145	0.00302703	0.0478499
chr13	190411797	190413429	1633	*	7.19513	7.60516	6.62015	0.502294	0.00302714	0.0478499
chr8	19200918	19202550	1633	*	9.98189	10.2508	9.65109	0.430477	0.0030453	0.0481041
chr7	19628936	19630568	1633	*	5.64286	4.68342	6.21405	-0.571312	0.00304851	0.0481221
chr6	159187440	159189072	1633	*	4.79897	1.80141	5.7057	-1.39492	0.00305143	0.0481353
chr15	43787170	43788802	1633	*	8.66416	8.96642	8.28132	0.455348	0.00306149	0.0482611
chr12	49646746	49648378	1633	*	7.40274	7.75668	6.93272	0.482315	0.00306629	0.048304
chr1	206283720	206285352	1633	*	6.89837	7.22581	6.47412	0.469028	0.00308881	0.0486256
chr1	102361039	102362671	1633	*	4.68464	5.48685	2.72013	0.967949	0.00310438	0.0488375
chr15	66731618	66733250	1633	*	10.0118	10.2675	9.70078	0.418548	0.00311288	0.0489064
chrX	40642556	40644188	1633	*	6.59764	6.05741	6.98978	-0.495023	0.00311298	0.0489064
chr3	107043061	107044693	1633	*	4.72128	2.60445	5.54458	-1.01751	0.00311707	0.0489299
chr2	60881711	60883343	1633	*	7.90937	8.17271	7.58699	0.425018	0.00311869	0.0489299
chr9	99141089	99142721	1633	*	4.26099	1.85094	5.11845	-1.152	0.00312428	0.0489844
chr6	70782864	70786022	3159	*	6.10111	5.11848	6.68023	-0.57342	0.00313028	0.0490452
chr2	136593862	136595494	1633	*	5.2047	3.69553	5.92602	-0.757008	0.00314373	0.0492228
chr3	33996488	33998120	1633	*	8.5223	8.90093	8.0075	0.489854	0.0031504	0.0492838
chr2	120413099	120414731	1633	*	5.65284	4.37035	6.32089	-0.667029	0.00315189	0.0492838
chr15	63999681	64001313	1633	*	5.66302	3.94582	6.42504	-0.843988	0.00315742	0.0492983
chr12	20406629	20408261	1633	*	10.5413	10.8382	10.1671	0.450383	0.00315753	0.0492983
chr4	82287898	82289530	1633	*	7.54701	7.89022	7.09579	0.475842	0.00315919	0.0492983
chr2	125811472	125813104	1633	*	7.77007	8.10264	7.33711	0.471202	0.00316254	0.0493173
chr6	61925902	61927534	1633	*	5.37639	4.29282	5.98817	-0.599607	0.00317905	0.0495166
chr2	46024108	46025740	1633	*	9.95843	10.2229	9.63431	0.42575	0.00317959	0.0495166
chr13	67982456	67984088	1633	*	6.55219	5.83894	7.02733	-0.5189	0.00318484	0.049565
chr3	26403467	26405099	1633	*	9.59109	9.84845	9.27762	0.419523	0.00319095	0.0496268
chr9	77447648	77449280	1633	*	5.61141	4.77825	6.13618	-0.538525	0.00320686	0.0498408
