# Supplementary material for: Effective Quality Breeding Directions—Comparison and Conservative Analysis of Hepatic Super-Enhancers between Chinese and Western Pig Breeds
Source: Biology (Basel). 2022 Nov 8;11(11):1631. doi: 10.3390/biology11111631 (PMC9687233; doi:10.3390/biology11111631)
Supplement: Supplementary file 1 [file biology-11-01631-s001.zip › Table S3.xlsx]

## Sheet: H3K4me3_Western_Unique_Anno
seqnames	start	end	annotation	geneChr	geneStart	geneEnd	geneLength	geneStrand	geneId	transcriptId	Gene_name
chr9	39642296	39642951	Distal Intergenic	9	39534791	39619870	85080	2	100519965	NM_001253825	ALG9
chr2	7925140	7925795	Distal Intergenic	2	7939125	8087656	148532	1	100522538	NM_001204770	MACROD1
chr2	90436612	90437267	Promoter (<=1kb)	2	90437027	90594724	157698	1	100462744	NM_001190281	ATG10
chr5	89586714	89587369	Promoter (2-3kb)	5	89581974	89584469	2496	2	100037966	NM_001097461	SOCS2
chr11	76514400	76515055	Distal Intergenic	11	77210232	77230687	20456	1	100153456	NM_001243422	NAXD
chr6	54685294	54685949	Distal Intergenic	6	54701733	54706079	4347	2	396656	NM_213770	IRF3
chr7	78029152	78029807	Distal Intergenic	7	78114372	78120404	6033	1	780431	NM_001078683	NDRG2
chr11	7758892	7759547	Promoter (<=1kb)	11	7733880	7759435	25556	2	100048931	NM_001097504	HSPH1
chr7	34122470	34123125	Promoter (<=1kb)	7	33723283	34122597	399315	2	100156900	NM_001243303	BTBD9
chr10	32134002	32134657	Distal Intergenic	10	32138232	32138980	749	1	445453	NM_001003922	CCL27
chr3	44148369	44149024	Distal Intergenic	3	43980634	44022611	41978	2	445530	NM_001004041	TTL
chr2	60233795	60234450	Promoter (1-2kb)	2	60204948	60235588	30641	2	100037269	NM_001083931	SLC27A1
chr10	57829853	57830508	Distal Intergenic	10	58021216	58057964	36749	1	100525480	NM_001244388	CCNY
chr15	120446705	120447360	Distal Intergenic	15	120453415	120453479	65	1	114483190	NR_162168	MIR26B
chr2	59523468	59524123	Distal Intergenic	2	59604389	59609103	4715	1	100144498	NM_001123179	RAB3A
chr9	49987236	49987891	Promoter (<=1kb)	9	49982278	49986760	4483	2	100511890	NM_001243907	HSPA8
chr1	57128507	57129162	Distal Intergenic	1	57148582	57165689	17108	2	100152352	NM_001195598	SRSF12
chr7	76120669	76121324	Distal Intergenic	7	76111005	76119617	8613	1	100294711	NM_001160093	PRMT5
chr3	10038984	10039639	Promoter (<=1kb)	3	10038074	10039441	1368	2	493184	NM_001007518	HSPB1
chr16	37305247	37305902	Distal Intergenic	16	36738809	36738895	87	1	104796081	NR_128481	MIR9799
chr7	92497565	92498220	Distal Intergenic	7	92550133	92644842	94710	2	100513412	NM_001243061	ACTN1
chr3	8356089	8356744	Distal Intergenic	3	8230502	8232769	2268	1	100512708	NM_001244699	PVRIG
chr15	48669073	48669728	Distal Intergenic	15	48646651	48661606	14956	2	100233180	NM_001143706	ERLIN2
chr15	63504672	63505327	Distal Intergenic	15	63487965	63493303	5339	2	100157120	NM_001190276	NR4A2
chr2	7802015	7802670	Promoter (<=1kb)	2	7798672	7801955	3284	2	397273	NM_214144	PRDX5
chr15	137636455	137637110	Distal Intergenic	15	137490440	137535556	45117	1	397401	NM_214199	RAMP1
chr6	62938898	62939553	Distal Intergenic	6	63363201	63364211	1011	1	100145895	NM_001128469	ISG15
chr7	53854357	53855012	Distal Intergenic	7	53877831	53890558	12728	2	100174957	NM_001134349	KLF15
chr15	101372997	101373652	Promoter (<=1kb)	15	101360355	101373498	13144	2	492279	NM_001254716	HSPD1
chr5	18587654	18588309	Distal Intergenic	5	18642823	18648851	6029	1	100154297	NM_001205327	AMHR2
chr12	5564634	5565289	Distal Intergenic	12	5451274	5477553	26280	1	100113422	NM_001101028	ACOX1
chr1	72974658	72975313	Distal Intergenic	1	72403091	72520396	117306	2	100739102	NM_001037152	ATG5
chrX	37021775	37022430	Distal Intergenic	19	36990081	37002934	12854	1	100515940	NM_001246203	DDX3X
chr1	270040767	270041422	Distal Intergenic	1	269975919	269985478	9560	2	100125953	NM_001105298	TOR1A
chr6	2000639	2001294	Distal Intergenic	6	1919879	1941069	21191	2	100462754	NM_001190290	MAP1LC3B
chr7	23780277	23780932	Promoter (<=1kb)	7	23777104	23780346	3243	2	100156389	NM_001145383	GPANK1
chr3	42540597	42541252	Distal Intergenic	3	42633516	42649682	16167	1	100514222	NM_001244277	CARD19
chr18	46205324	46205979	Distal Intergenic	18	46415213	46415280	68	1	100316604	NR_038485	MIR148A
chr3	86579941	86580596	Distal Intergenic	3	86215804	86252125	36322	1	100170118	NM_001129963	RTN4
chr9	104910496	104911151	Distal Intergenic	9	106121909	106161841	39933	2	595123	NM_001031793	NAMPT
chr11	66678211	66678866	Distal Intergenic	11	67019299	67059375	40077	1	100152933	NM_001244301	IPO5
chr11	74295221	74295876	Distal Intergenic	11	74266991	74267044	54	1	104794460	NR_128460	MIR7144
chr6	150688638	150689293	Distal Intergenic	6	149836417	149845854	9438	2	445466	NM_001003926	ANGPTL3
chr18	39211679	39212334	Distal Intergenic	18	40486371	40532259	45889	2	100623924	NM_001252232	FKBP9
chr6	87174	87829	Distal Intergenic	6	181225	182187	963	2	494018	NM_001008690	MC1R
chr3	72346566	72347221	Distal Intergenic	3	72289584	72319751	30168	1	100511319	NM_001243818	C3H2orf42
chr18	50310021	50310676	Distal Intergenic	18	50319796	50343101	23306	2	397163	NM_214089	RAMP3
chr9	117064081	117064736	Distal Intergenic	9	116181988	116193100	11113	2	100125972	NM_001129958	SERPINC1
chr4	44600638	44601293	Distal Intergenic	4	46701282	46723548	22267	1	100153645	NM_001130226	CALB1
chr9	6747047	6747702	Promoter (<=1kb)	9	6746101	6750428	4328	1	396784	NM_213830	FOLR3
chr4	98095911	98096566	Promoter (<=1kb)	4	98093426	98096526	3101	2	100155916	NM_001204370	TNFAIP8L2
chr5	22421528	22422183	Promoter (<=1kb)	5	22406364	22421448	15085	2	100153518	NM_001197306	STAT6
chr9	6866577	6867232	Distal Intergenic	9	6793971	6807286	13316	1	100462718	NM_001190279	INPPL1
chr7	36692941	36693596	Distal Intergenic	7	36510253	36531796	21544	2	396601	NM_213756	TREM1
chr12	18957777	18958432	Distal Intergenic	12	18915541	18919752	4212	1	100514424	NM_001244966	SLC25A39
chr6	76117261	76117916	Distal Intergenic	6	75648362	75678111	29750	2	414412	NM_001104953	SDHB
chr3	39538490	39539145	Distal Intergenic	3	39750742	39758516	7775	1	100738177	NM_001285973	ECI1
chr9	74173734	74174389	Promoter (<=1kb)	9	74174484	74210405	35922	1	100626716	NM_001243655	COL1A2
chr6	45184005	45184660	Distal Intergenic	6	45175501	45181383	5883	1	100628065	NM_001243377	LIN37
chr10	33938622	33939277	Distal Intergenic	10	33891811	33931871	40061	1	396723	NM_213804	DDX58
chr12	57546553	57547208	Distal Intergenic	12	57206596	57238438	31843	2	100520804	NM_001243216	ELAC2
chr14	33638868	33639523	Distal Intergenic	14	33202420	33217626	15207	2	100156537	NM_001243621	PRKAB1
chrX	45908889	45909544	Distal Intergenic	19	45968814	46003215	34402	2	100037295	NM_001097433	KDM5C
chr7	76195449	76196104	Distal Intergenic	7	76187447	76191612	4166	2	100157971	NM_001185151	MRPL52
chr2	4858959	4859614	Distal Intergenic	2	4870681	4887545	16865	2	100739347	NM_001315593	ALDH3B1
chr6	52506334	52506989	Promoter (<=1kb)	6	52506979	52516704	9726	1	396838	NM_001244209	CALM3
chr18	18008180	18008835	Distal Intergenic	18	18039629	18039709	81	1	100316554	NR_038491	MIR29B-1
chrY	9985249	9985904	Distal Intergenic	20	10124811	10132684	7874	1	396714	NM_213800	AMELY
chr9	46302612	46303267	Promoter (2-3kb)	9	46300094	46308503	8410	1	396581	NM_001097412	HMBS
chrX	101478346	101479001	Distal Intergenic	19	101418290	101437059	18770	1	100037300	NM_001097436	XIAP
chr10	31713936	31714591	Distal Intergenic	10	32093783	32094482	700	1	448797	NM_001005151	CCL21
chr3	7180145	7180800	Distal Intergenic	3	7520771	7535420	14650	2	397107	NM_214042	NTAN1
chr2	6571884	6572539	Promoter (<=1kb)	2	6564332	6572218	7887	2	100511913	NM_001243915	KAT5
chr5	93301412	93302067	Promoter (<=1kb)	5	93303058	93307510	4453	1	100622968	NM_001267842	DUSP6
chr4	72458582	72459237	Distal Intergenic	4	74295941	74328557	32617	2	100151838	NM_001244414	SDCBP
chr6	95547941	95548596	Distal Intergenic	6	95506522	95509432	2911	2	100144585	NM_001123043	HPCAL4
chr10	44107596	44108251	Promoter (<=1kb)	10	44107926	44226734	118809	1	445003	NM_001255969	MRC1
chr3	75625793	75626448	Distal Intergenic	3	76693750	76729097	35348	2	100174962	NM_001134354	ACTR2
chr12	23524139	23524794	Distal Intergenic	12	23347060	23357616	10557	2	497064	NM_001144902	PSMB3
chr12	20180163	20180818	Distal Intergenic	12	20172377	20172474	98	2	104797351	NR_128467	MIR9788-1
chr13	32028524	32029179	Distal Intergenic	13	31995601	32002440	6840	2	396679	NM_001244426	AMT
chr7	98688707	98689362	Intron (NM_001244571/100624723, intron 2 of 2)	7	98670211	98692230	22020	1	100624723	NM_001244571	BATF
chr2	6401891	6402546	Distal Intergenic	2	6440483	6445927	5445	1	100525557	NM_001244509	FIBP
chr13	136619096	136619751	Distal Intergenic	13	136395651	136428170	32520	1	100359353	NM_001172369	ROPN1
chr6	8321614	8322269	Distal Intergenic	6	7012618	7052203	39586	2	100192320	NM_001136512	BCO1
chr9	33041170	33041825	Distal Intergenic	9	33214591	33225080	10490	2	397411	NM_001348795	MMP7
chr8	1600998	1601653	Distal Intergenic	8	1809785	1934002	124218	1	397014	NM_213964	HTT
chr18	7416051	7416706	Distal Intergenic	18	7443327	7446625	3299	2	100525899	NM_001206438	PRSS2
chr2	5087068	5087723	Distal Intergenic	2	5120202	5123168	2967	1	733611	NM_001044559	PPP1CA
chr11	19467036	19467691	Distal Intergenic	11	19349094	19377699	28606	2	595120	NM_001042375	ITM2B
chr13	31255940	31256595	Distal Intergenic	13	31319512	31330545	11034	2	497236	NM_001012298	SLC26A6
chr13	23865090	23865745	Distal Intergenic	13	23867476	23876850	9375	2	100134978	NM_001143928	XIRP1
chr3	17933866	17934521	Exon (NM_001244989/100514708, exon 3 of 12)	3	17938129	17941071	2943	2	474162	NM_001006592	MYLPF
chr9	129116796	129117451	Distal Intergenic	9	129263524	129316226	52703	2	100294706	NM_001160091	SMYD2
chrX	42175415	42176070	Distal Intergenic	19	42090263	42142164	51902	2	100216310	NM_001141988	SYN1
chr13	206865305	206865960	Distal Intergenic	13	206884550	206904470	19921	1	100233171	NM_001143700	AGPAT3
chr4	124263864	124264519	Distal Intergenic	4	124359786	124367612	7827	2	100135671	NM_001114284	RPL5
chr9	67023204	67023859	Distal Intergenic	9	67400727	67405372	4646	2	397106	NM_214041	IL10
chr4	98614521	98615176	Distal Intergenic	4	98562092	98567014	4923	1	397648	NM_001348806	MCL1
chr12	19713630	19714285	Distal Intergenic	12	19747352	19755522	8171	2	100624959	NM_001244554	TMEM106A
chr10	8028791	8029446	Distal Intergenic	10	7797518	7971822	174305	1	100415922	NM_001184753	SPATA17
chr2	87866156	87866811	Promoter (<=1kb)	2	87866631	87882623	15993	1	100523776	NM_001204771	BHMT2
chr9	36945779	36946434	Distal Intergenic	9	36620658	36759552	138895	1	100101922	NM_001123080	ATM
chr5	701842	702497	Distal Intergenic	5	467546	480836	13291	2	100518971	NM_001201431	SELENOO
chr2	16249220	16249875	Distal Intergenic	2	16130809	16132863	2055	2	100359358	NM_001195352	MDK
chr9	135097072	135097727	Distal Intergenic	9	135031207	135078840	47634	2	396922	NM_213888	CD46
chr8	135831932	135832587	Distal Intergenic	8	135775743	135802333	26591	2	100511394	NM_001243830	ENOPH1
chr3	117275767	117276422	Promoter (<=1kb)	3	117275981	117316200	40220	1	100523371	NM_001375388	APOB
chr2	70804535	70805190	Distal Intergenic	2	70813749	70858784	45036	2	100514153	NM_001244930	HNRNPM
chr3	96615438	96616093	Distal Intergenic	3	96656099	96703212	47114	2	100513078	NM_001244749	DYNC2LI1
chr18	49110165	49110820	Distal Intergenic	18	48710492	48712749	2258	1	100188980	NM_001134968	PGAM2
chr7	24213176	24213831	Promoter (1-2kb)	7	24215493	24217983	2491	1	100144528	NM_001123224	RNF5
chr4	107439129	107439784	Distal Intergenic	4	107534671	107545810	11140	1	100127159	NM_001128445	SLC16A1
chr7	20897749	20898404	Distal Intergenic	7	20881642	20882307	666	2	595122	NM_001031792	LOC595122
chr11	4720074	4720729	Distal Intergenic	11	4426797	4427953	1157	2	100736641	NM_001251818	GPR12
chr9	3287727	3288382	Promoter (<=1kb)	9	3288288	3297049	8762	1	396998	NM_213953	HPX
chr15	95230105	95230760	Distal Intergenic	15	95042567	95100198	57632	1	100037960	NM_001097457	MFSD6
chr5	10803448	10804103	Distal Intergenic	5	10749513	10749610	98	2	104796095	NR_128504	MIR9819
chr6	55230101	55230756	Distal Intergenic	6	55336552	55340995	4444	2	100627842	NM_001243416	JOSD2
chr8	123326916	123327571	Distal Intergenic	8	124538775	124961521	422747	2	396691	NM_001039745	BMPR1B
chr4	128088716	128089371	Distal Intergenic	4	127426404	127442130	15727	1	100151938	NM_001128473	GBP1
chr6	88232290	88232945	Distal Intergenic	6	88139623	88149531	9909	1	387287	NM_001043346	HCRTR1
chr1	15788216	15788871	Distal Intergenic	1	15758542	15779147	20606	2	403124	NM_214416	IYD
chr13	207548384	207549039	Distal Intergenic	13	207514281	207544108	29828	2	396943	NM_213908	ITGB2
chr5	57576562	57577217	Promoter (<=1kb)	5	57576754	57598395	21642	1	100155466	NM_001244240	ARHGDIB
chr1	133203588	133204243	Distal Intergenic	1	131728781	131746098	17318	2	492313	NM_001244536	THBS1
chr10	13735188	13735843	Distal Intergenic	10	13757495	13773068	15574	1	397639	NM_214355	EPHX1
chr7	76198046	76198701	Distal Intergenic	7	76202126	76235403	33278	1	100037972	NM_001110421	SLC7A7
chr12	45396813	45397468	Distal Intergenic	12	45332625	45339165	6541	2	100316851	NM_001168420	TIAF1
chr8	74476394	74477049	Distal Intergenic	8	74412350	74428713	16364	2	100513994	NM_001244920	LRAT
chr13	31848349	31849004	Distal Intergenic	13	31849255	31904377	55123	2	100512072	NM_001243188	USP4
chr4	699918	700573	Distal Intergenic	4	463531	486465	22935	2	100511321	NM_001243819	HSF1
chr2	59401040	59401695	Distal Intergenic	2	59409036	59411358	2323	2	100379630	NM_001174056	GDF15
chr5	16007575	16008230	Promoter (<=1kb)	5	16008244	16014427	6184	1	100153250	NM_001190240	GPD1
chr4	8214178	8214833	Intron (NM_001168418/100156471, intron 40 of 49)	4	8276935	8277018	84	1	104797353	NR_128477	MIR9795
chr3	121975658	121976313	Distal Intergenic	3	119951351	119988552	37202	2	733666	NM_001044596	KCNS3
chrX	110818769	110819424	Distal Intergenic	19	110694564	110704560	9997	2	100359355	NM_001195354	MOSPD1
chr5	63941694	63942349	Distal Intergenic	5	63929669	63935054	5386	2	100125962	NM_001105306	LAG3
chr15	7494627	7495282	Distal Intergenic	15	4177333	4259056	81724	2	397282	NM_001204765	ACVR2A
chr9	114832892	114833547	Distal Intergenic	9	114825085	114825978	894	2	100312979	NM_001167654	PIGC
chr4	108854401	108855056	Promoter (<=1kb)	4	108854300	108857769	3470	1	606753	NM_001243435	ADORA3
chr5	51862898	51863553	Promoter (<=1kb)	5	51862952	51915153	52202	1	100157080	NM_001195511	GYS2
chr14	130440182	130440837	Distal Intergenic	14	129670514	129742205	71692	2	100155791	NM_001243591	MCMBP
chr18	6414773	6415428	Distal Intergenic	18	6209218	6228912	19695	2	397557	NM_214295	NOS3
chr1	269575421	269576076	Distal Intergenic	1	269387433	269401242	13810	2	100127351	NM_001113047	CRAT
chr4	93884882	93885537	Distal Intergenic	4	93899019	93926284	27266	2	100126859	NM_001111257	LMNA
chr3	59071510	59072165	Promoter (<=1kb)	3	59067327	59072034	4708	2	396869	NM_001278755	GNLY
chr13	17998494	17999149	Distal Intergenic	13	18372171	18424127	51957	1	100511961	NM_001243922	CMTM7
chr4	4398324	4398979	Distal Intergenic	4	2920208	3012388	92181	1	100155245	NM_001194975	AGO2
chr4	96035607	96036262	Promoter (<=1kb)	4	96035578	96038602	3025	1	100155146	NM_001190208	S100A16
chr7	98495373	98496028	Distal Intergenic	7	98449508	98451971	2464	1	100144486	NM_001123113	FOS
chr11	78718788	78719443	Intron (NM_001267851/100620378, intron 4 of 13)	11	78709105	78742879	33775	1	100620378	NM_001267851	TMCO3
chr2	74283413	74284068	Distal Intergenic	2	74305736	74313831	8096	1	100142670	NM_001123135	PLIN5
chr8	120145558	120146213	Distal Intergenic	8	120563752	120566022	2271	1	100141311	NM_001123122	H2AFZ
chr14	22455775	22456430	Distal Intergenic	14	24730114	24756813	26700	2	100499508	NM_001194973	PIWIL1
chr1	3195187	3195842	Distal Intergenic	1	2893742	2893818	77	1	104796103	NR_128518	MIR9831
chr14	129379081	129379736	Distal Intergenic	14	129079050	129090790	11741	2	100154143	NM_001244531	PRDX3
chr7	99924238	99924893	Distal Intergenic	7	100126699	100126779	81	2	104796127	NR_128556	MIR9860
chr5	23032928	23033583	Distal Intergenic	5	23039206	23041959	2754	2	100144492	NM_001123097	CDK4
chr6	56496645	56497300	Distal Intergenic	6	56546714	56556093	9380	1	100626318	NM_001244165	LOC100626318
chr1	43601066	43601721	Distal Intergenic	1	43449354	43458925	9572	2	397421	NM_214213	PLN
chr4	8812426	8813081	Distal Intergenic	4	8532726	8605632	72907	1	100152481	NM_001243334	DNAAF11
chr8	32110253	32110908	Distal Intergenic	8	32353775	32367288	13514	1	396637	NM_213763	UCHL1
chr1	271080181	271080836	Distal Intergenic	1	270652699	270702920	50222	1	100524188	NM_001244285	FUBP3
chr3	18013208	18013863	Distal Intergenic	3	18023104	18041732	18629	1	100623146	NM_001243019	KIF22
chr11	61132348	61133003	Distal Intergenic	11	60735358	60735437	80	1	100498723	NR_035388	MIR92A-1
chr3	131253522	131254177	Distal Intergenic	3	131268928	131277064	8137	1	100626539	NM_001243681	RNASEH1
chr2	15228473	15229128	Promoter (<=1kb)	2	15227931	15245668	17738	1	414912	NM_001001865	SPI1
chr7	117309694	117310349	Distal Intergenic	7	117438872	117472005	33134	1	110255240	NM_214146	BDKRB2
chr14	30977632	30978287	Distal Intergenic	14	30991897	31006578	14682	1	100158159	NM_001243709	MORN3
chr9	107856971	107857626	Distal Intergenic	9	107642129	107668443	26315	1	397129	NM_214062	DLD
chr13	146192469	146193124	Promoter (<=1kb)	13	146193218	146215667	22450	1	100513438	NM_001244807	NAA50
chr16	79437944	79438599	Distal Intergenic	16	79458847	79473705	14859	2	100337674	NM_001195371	TRIP13
chrX	121776657	121777312	Distal Intergenic	19	123106086	123113177	7092	1	396705	NM_213797	FATE1
chr2	4479950	4480605	Distal Intergenic	2	4351113	4357167	6055	2	397465	NM_214234	GAL
chr5	69448160	69448815	Distal Intergenic	5	69526414	69550360	23947	2	397079	NM_214016	ADA2
chr8	5444178	5444833	Distal Intergenic	8	5628382	5632375	3994	2	100302364	NM_001162887	MSX1
chr9	132299251	132299906	Distal Intergenic	9	131633586	131636934	3349	1	503660	NM_001139470	SLC30A1
chr14	124655812	124656467	Distal Intergenic	14	124400330	124401739	1410	1	397355	NM_001123074	ADRB1
chr1	271836612	271837267	Intron (NM_001001644/414430, intron 3 of 7)	1	271724910	271928367	203458	2	414430	NM_001001644	MED27
chr3	17365275	17365930	Exon (NM_001284366/100522367, exon 6 of 11)	3	17362326	17373110	10785	2	100522367	NM_001284366	KAT8
chr6	163692043	163692698	Distal Intergenic	6	163279165	163397031	117867	1	100415810	NM_001177917	SPATA6
chr1	162056850	162057505	Distal Intergenic	1	162329776	162329860	85	2	100170404	NR_031532	MIR122
chr8	132275916	132276571	Distal Intergenic	8	131555673	131570067	14395	1	100626886	NM_001243622	HSD17B13
chr6	37865324	37865979	Distal Intergenic	6	35516097	35518080	1984	1	100127148	NM_001112679	CBLN1
chr15	134118855	134119510	Distal Intergenic	15	134033779	134048407	14629	1	100152603	NM_001278750	UGT1A6
chr10	11732228	11732883	Distal Intergenic	10	12405599	12431808	26210	2	100627128	NM_001243588	FH
chr13	200137060	200137715	Distal Intergenic	13	200128749	200129703	955	2	100302017	NM_001161642	CLDN14
chr1	130487180	130487835	Promoter (1-2kb)	1	130485531	130509561	24031	1	100158201	NM_001243710	PPP1R14D
chr6	88715821	88716476	Distal Intergenic	6	88695926	88705082	9157	1	100521499	NM_001244624	EIF3I
chr13	206754312	206754967	Distal Intergenic	13	206706060	206710598	4539	2	100038020	NM_001097496	CSTB
chr12	57634946	57635601	Distal Intergenic	12	58011831	58110575	98745	1	100521863	NM_001244626	COX10
chrX	57594689	57595344	Distal Intergenic	19	57521172	57558466	37295	1	664652	NM_001039748	OGT
chr6	108728009	108728664	Distal Intergenic	6	108971340	108997295	25956	1	100511266	NM_001256771	CABYR
chr3	38673346	38674001	Distal Intergenic	3	38595222	38598059	2838	2	397051	NM_213991	DNASE1
chr9	7779277	7779932	Distal Intergenic	9	7750696	7759721	9026	1	100512849	NM_001244296	P2RY6
chr1	274132326	274132981	Promoter (<=1kb)	1	274125819	274132793	6975	2	397316	NM_214160	FCN1
chr16	24439260	24439915	Distal Intergenic	16	24521318	24575939	54622	2	100037951	NM_001097448	C9
chr1	243027202	243027857	Distal Intergenic	1	241788801	241897432	108632	2	100192437	NM_001137629	ERP44
chr5	88580310	88580965	Distal Intergenic	5	88028339	88028418	80	2	100498734	NR_038560	MIR331
chr2	8502393	8503048	Distal Intergenic	2	8463402	8474963	11562	2	100217395	NM_001142844	LGALS12
chr9	102847645	102848300	Distal Intergenic	9	102869044	102875563	6520	1	448808	NM_001005152	FGL2
chr9	47326465	47327120	Distal Intergenic	9	46827307	46890625	63319	2	397247	NM_001001262	NECTIN1
chr9	136944912	136945567	Distal Intergenic	9	136582655	136742545	159891	2	100188977	NM_001134965	GRB10
chr5	15619218	15619873	Distal Intergenic	5	15674028	15691000	16973	1	396907	NM_001005348	TMBIM6
chr5	4897546	4898201	Promoter (<=1kb)	5	4874343	4898466	24124	2	100520379	NM_001244621	PARVG
chr2	6765264	6766481	Distal Intergenic	2	6594868	6602684	7817	1	100135665	NM_001114281	RELA
chr3	32007059	32007714	Distal Intergenic	3	31881891	31882722	832	1	100307052	NM_001204768	SOCS1
chr4	90749074	90749729	Distal Intergenic	4	90793361	90801019	7659	1	396842	NM_213844	CRP
chr9	11242232	11242887	Distal Intergenic	9	11251187	11337618	86432	1	397373	NM_001099928	MYO7A
chr14	28256188	28256843	Distal Intergenic	14	28301421	28393568	92148	1	397018	NM_213967	SCARB1
chr12	5835876	5836531	Distal Intergenic	12	5940723	6009095	68373	1	100192436	NM_001137628	GRB2
chrX	7278112	7278767	Distal Intergenic	19	8055782	8063457	7676	1	396940	NM_213906	AMELX
chr14	16451076	16451731	Distal Intergenic	14	16710051	16712283	2233	1	397130	NM_214063	HMGB2
chr4	70954710	70955365	Distal Intergenic	4	69968854	69968958	105	2	100316579	NR_035373	MIR124A-1
chr6	12606328	12606983	Distal Intergenic	6	13492876	13524442	31567	2	100625346	NM_001244337	COG4
chr15	138682932	138683587	Distal Intergenic	15	139474769	139474844	76	1	100526400	NR_038595	MIR149
chr12	21864163	21864818	Intron (NM_001001532/396663, intron 2 of 2)	12	21857286	21869209	11924	1	396663	NM_001001532	CCR7
chr8	83900202	83900857	Distal Intergenic	8	83353310	83426645	73336	1	100415930	NM_001177927	ANAPC10
chr11	78307434	78308089	Distal Intergenic	11	78512389	78518668	6280	1	733661	NM_001044591	F7
chr7	5980807	5981462	Distal Intergenic	7	6393454	6393532	79	2	104796083	NR_128484	MIR9802
chr14	15955246	15955901	Distal Intergenic	14	15718729	15752983	34255	1	100156186	NM_001190248	HPGD
chr12	25921612	25922267	Distal Intergenic	12	25970976	26005006	34031	1	100337667	NM_001195359	KAT7
chr12	39480096	39480751	Promoter (<=1kb)	12	39479190	39480511	1322	2	396668	NM_213779	CCL4
chr11	11770495	11771150	Distal Intergenic	11	12705652	12727978	22327	2	100153584	NM_001195510	SMAD9
chr10	65516859	65517514	Distal Intergenic	10	65559508	65572894	13387	1	654406	NM_001038626	AKR1C4
chr14	2909064	2909719	Distal Intergenic	14	2103731	2160886	57156	1	100125540	NM_001104952	SYK
chr8	18409404	18410059	Distal Intergenic	8	18563808	18620892	57085	2	100517041	NM_001252212	DHX15
chr1	32232923	32233578	Distal Intergenic	1	32006766	32020302	13537	2	397115	NM_214048	ARG1
chr2	149733590	149734245	Distal Intergenic	2	149768295	149884727	116433	2	397431	NM_001001267	HTR4
chr16	38038719	38039374	Distal Intergenic	16	38580344	38580420	77	2	104794446	NR_128440	MIR582
chr11	49535653	49536308	Distal Intergenic	11	50075782	50101836	26055	2	414911	NM_001038002	EDNRB
chr4	119959658	119960313	Intron (NM_214044/397109, intron 1 of 22)	4	119931471	120712461	780991	1	397109	NM_214044	DPYD
chr6	51259655	51260310	Intron (NM_001315716/100738193, intron 2 of 8)	6	51256033	51264923	8891	1	100738193	NM_001315716	BCL3
chr5	6988092	6988747	Distal Intergenic	5	6977664	6980149	2486	2	100153407	NM_001243420	CSDC2
chr8	1025894	1026549	Distal Intergenic	8	900279	926493	26215	2	100514302	NM_001244948	LETM1
chr5	17399340	17399995	Distal Intergenic	5	17314322	17347751	33430	1	100152462	NM_001195322	ACVR1B
chr17	62241565	62242220	Distal Intergenic	17	61904781	61904883	103	1	100316580	NR_035374	MIR133A-1
chr7	31580485	31581140	Distal Intergenic	7	31441764	31549830	108067	2	100155423	NM_001315611	FKBP5
chr8	113566048	113566703	Distal Intergenic	8	113826454	113944008	117555	1	100170126	NM_001129967	LEF1
chr13	206653219	206653874	Distal Intergenic	13	206676901	206699047	22147	1	396983	NM_213943	PDXK
chr10	41534389	41535044	Distal Intergenic	10	40764417	40789023	24607	1	100517235	NM_001317082	MTPAP
chr2	3066808	3067463	Distal Intergenic	2	3191718	3194820	3103	2	595129	NM_001031797	FADD
chr7	35296117	35296772	Distal Intergenic	7	34497779	34534356	36578	1	100154059	NM_001256594	GLP1R
chr3	126474691	126475346	Distal Intergenic	3	126419011	126429890	10880	2	100174954	NM_001134346	KLF11
chrX	84382102	84382757	Distal Intergenic	19	84300689	84302010	1322	1	100513514	NM_001244827	BEX3
chr15	132329136	132329791	Distal Intergenic	15	132356558	132360738	4181	1	100294684	NM_001160086	PTMA
chr7	114125026	114125681	Distal Intergenic	7	114345542	114357799	12258	1	397540	NM_001164005	CHGA
chr9	92958051	92958706	Distal Intergenic	9	93050787	93146077	95291	1	396910	NM_001308246	ABCB1
chr14	7222983	7223638	Distal Intergenic	14	6966888	7172641	205754	2	100302365	NM_001162888	PEBP4
chr1	208296502	208297157	Distal Intergenic	1	207173514	207209031	35518	1	100157597	NM_001243670	PSIP1
chr3	9345029	9345684	Distal Intergenic	3	8931394	8936438	5045	2	100302018	NM_001161643	CLDN15
chr3	1028973	1029628	Distal Intergenic	3	1065312	1065382	71	1	104796618	NR_128502	MIR9817
chr11	16825966	16826621	Distal Intergenic	11	16844002	16911806	67805	2	100625239	NM_001244492	RNASEH2B
chr14	131835909	131836564	Exon (NM_001258352/100152804, exon 14 of 20)	14	131770023	131849820	79798	1	100152804	NM_001258352	TACC2
chr2	150575164	150575819	Promoter (2-3kb)	2	150578738	150578817	80	1	100498761	NR_038529	MIR143
chr18	50027850	50028505	Distal Intergenic	18	50018487	50022799	4313	2	397270	NM_001195105	IGFBP1
chrX	84565025	84565680	Distal Intergenic	19	84676628	84683517	6890	1	397029	NM_213974	PLP1
chr9	525949	526604	Distal Intergenic	9	1049648	1082974	33327	1	100127356	NM_001113055	LMO1
chr17	61464083	61464738	Distal Intergenic	17	61566373	61571516	5144	2	100626738	NM_001243652	PSMA7
chr1	165774884	165775539	Distal Intergenic	1	166089583	166099794	10212	2	100519528	NM_001244619	CALML4
chr1	266695570	266696225	Distal Intergenic	1	267093204	267093292	89	1	104796077	NR_128475	MIR9793
chr17	58894200	58894855	Distal Intergenic	17	58875684	58891247	15564	1	100144530	NM_001123148	NPEPL1
chr15	139582575	139583230	Distal Intergenic	15	139557772	139568759	10988	1	724069	NM_001044529	CAPN10
chr1	9206950	9207605	Distal Intergenic	1	9667904	9718226	50323	1	100152509	NM_001185165	TMEM242
chr6	14603385	14604040	Distal Intergenic	6	14616508	14625985	9478	1	100511453	NM_001243842	MARVELD3
chrX	67494779	67495434	Distal Intergenic	19	68924500	68924579	80	2	100498791	NR_038563	MIR361
chr3	108870155	108870810	Intron (NM_001142845/100217396, intron 1 of 5)	3	108694373	108881885	187513	2	100217396	NM_001142845	LCLAT1
chr15	100238467	100239122	Exon (NM_001198924/100155879, exon 3 of 28)	15	100093267	100341653	248387	2	100155879	NM_001198924	HECW2
chr5	2815119	2815774	Distal Intergenic	5	3302755	3321091	18337	2	397239	NM_001044526	PPARA
chr11	19076107	19076762	Distal Intergenic	11	18988665	19011015	22351	2	397243	NM_214130	CYSLTR2
chr13	131099535	131100190	Distal Intergenic	13	131135970	131137865	1896	1	100499567	NM_001195231	HES1
chr9	64460706	64461361	Distal Intergenic	9	64560544	64567007	6464	1	100038330	NM_001097465	SNRPE
chr2	68955643	68956298	Promoter (2-3kb)	2	68958906	68962657	3752	1	100533476	NM_001204435	PPAN
chr12	53577462	53578117	Distal Intergenic	12	53601833	53640461	38629	1	100511592	NM_001243862	NDEL1
chr3	9834444	9835099	Distal Intergenic	3	9934761	9944924	10164	2	396927	NM_213893	ZP3
chr7	116711190	116711845	Distal Intergenic	7	116476789	116590181	113393	2	100511700	NM_001243882	CLMN
chr9	107240726	107241381	Distal Intergenic	9	107481502	107510671	29170	2	100170644	NM_001130248	SLC26A3
chrX	82336828	82337483	Distal Intergenic	19	82323635	82328919	5285	2	100157741	NM_001244061	TSPAN6
chr13	197744533	197745188	Distal Intergenic	13	197509331	197519530	10200	2	733678	NM_001044606	ATP5PO
chr5	10662944	10664159	Distal Intergenic	5	10601869	10606886	5018	1	100217379	NM_001142830	C1QTNF6
chr9	45223591	45224246	Distal Intergenic	9	45165815	45169712	3898	2	541593	NM_001014427	FXYD2
chr9	134855653	134856308	Distal Intergenic	9	134913128	134937759	24632	1	397160	NM_214086	CD34
chr18	43248734	43249389	Distal Intergenic	18	42903100	42913609	10510	1	100514551	NM_001244527	FKBP14
chr9	123462695	123463350	Distal Intergenic	9	123753247	123762526	9280	2	396944	NM_213909	GLUL
chr6	6437565	6438220	Distal Intergenic	6	6296429	6360434	64006	2	100312973	NM_001167649	HSD17B2
chr9	41855473	41856128	Distal Intergenic	9	41871072	41882415	11344	1	100144485	NM_001123146	NNMT
chr14	134444441	134445096	Distal Intergenic	14	133864087	133999164	135078	1	100156052	NM_001243608	LHPP
chr12	31857755	31858410	Distal Intergenic	12	31695849	31723539	27691	2	733665	NM_001044595	MMD
chr16	75251036	75251691	Distal Intergenic	16	72211469	72223190	11722	2	100627652	NM_001278779	CCT5
chr2	3781276	3781931	Distal Intergenic	2	4250642	4293914	43273	1	399527	NM_001129805	CPT1A
chr10	10228387	10229042	Distal Intergenic	10	9777072	9777150	79	2	100498722	NR_038547	MIR664
chr12	24800902	24801557	Distal Intergenic	12	24833644	24833723	80	2	100498783	NR_038531	MIR10A
chr16	48710911	48711566	Distal Intergenic	16	49189602	49191976	2375	1	100144487	NM_001123108	DRD1
chr1	22300497	22301152	Distal Intergenic	1	21767643	21801615	33973	2	100153726	NM_001244185	PEX3
chr3	10246688	10247343	Intron (NM_001129959/100170114, intron 1 of 15)	3	10212736	10270858	58123	2	100170114	NM_001129959	POR
chr3	2025318	2025973	Distal Intergenic	3	1964095	1993168	29074	1	100337670	NM_001195325	AMZ1
chr13	203992726	203993381	Distal Intergenic	13	203603753	203603846	94	2	104796616	NR_128487	MIR9805
chr8	121216904	121217559	Distal Intergenic	8	121225485	121251520	26036	1	100513366	NM_001315670	ADH4
chr3	59799271	59799926	Distal Intergenic	3	59776236	59777252	1017	2	100037998	NM_001097482	TMSB10
chr7	7980725	7981380	Distal Intergenic	7	8135209	8135268	60	2	104796818	NR_128452	MIR7136
chr1	236671391	236672046	Distal Intergenic	1	236532316	236534445	2130	2	100512882	NM_001244328	HINT2
chr5	26466841	26467496	Distal Intergenic	5	27252802	27252886	85	1	100316600	NR_038501	MIRLET7I
chrX	14257796	14258451	Distal Intergenic	19	13182015	13206946	24932	1	100153861	NM_001244107	SYAP1
chr12	53843553	53844208	Distal Intergenic	12	53869559	53883929	14371	2	100514007	NM_001244077	CCDC42
chr7	76521430	76522085	Intron (NM_001315790/102158035, intron 2 of 5)	7	76432040	76457403	25364	1	396984	NM_213944	DAD1
chr9	55474828	55475483	Intron (NM_001162886/100302363, intron 3 of 9)	9	55380286	55512115	131830	2	100302363	NM_001162886	ETS1
chr7	120551457	120552112	Distal Intergenic	7	120205008	120295737	90730	2	100154158	NM_001297633	BCL11B
chr6	159307804	159308459	Intron (NM_001168415/397439, intron 1 of 15)	6	159191045	159314985	123941	2	397439	NM_001168415	SCP2
chr13	40291136	40291791	Intron (NM_001252206/100516512, intron 1 of 3)	13	40276896	40307762	30867	2	100516512	NM_001252206	FAM107A
chr10	47921260	47921915	Distal Intergenic	10	48065892	48122180	56289	2	100513617	NM_001244859	PRPF18
chr1	117275737	117276392	Distal Intergenic	1	116579052	116603918	24867	1	606749	NM_001032357	RAB27A
chr1	15115258	15115913	Distal Intergenic	1	14777131	14795323	18193	2	100157036	NM_001243637	ARMT1
chr1	17426409	17427064	Distal Intergenic	1	16213441	16249367	35927	2	100502562	NM_001195780	PCMT1
chr8	72144379	72145034	Distal Intergenic	8	71838395	71910461	72067	2	414407	NM_001244155	SCARB2
chr1	84540040	84540695	Distal Intergenic	1	85758624	86017579	258956	2	100142669	NM_001123219	BCKDHB
chr2	60553603	60554258	Distal Intergenic	2	60305306	60308295	2990	1	100302088	NM_001161755	BST2
chr1	273753681	273754336	Distal Intergenic	1	273934219	274083264	149046	1	397533	NM_001014971	COL5A1
chr7	5286524	5287179	Distal Intergenic	7	5324467	5363346	38880	2	100049677	NM_001098591	BLOC1S5
chr2	68816258	68816913	Distal Intergenic	2	68841459	68841540	82	2	104796082	NR_128483	MIR9801
chr17	27331983	27332638	Distal Intergenic	17	26760048	26800828	40781	1	100524115	NM_001267832	SEC23B
chr12	22422169	22422824	Distal Intergenic	12	22454974	22462848	7875	2	100302699	NM_001164513	ZPBP2
chr13	135283870	135284525	Intron (NM_001105293/100125829, intron 1 of 10)	13	135260883	135446337	185455	1	100125829	NM_001105293	MUC13
chr3	49357589	49358244	Distal Intergenic	3	49065034	49109180	44147	2	100192439	NM_001137631	NCK2
chr11	15020205	15020860	Distal Intergenic	11	15317124	15410473	93350	2	397077	NM_214014	FOXO1
chr12	47797369	47798024	Distal Intergenic	12	47719157	47738346	19190	2	100462756	NM_001190292	INPP5K
chr7	4310557	4311212	Distal Intergenic	7	4108124	4156629	48506	1	396639	NM_001097415	LY86
chrX	112048055	112048710	Distal Intergenic	19	111969016	111974472	5457	2	100158042	NM_001244096	RBMX
chr3	16528411	16529066	Distal Intergenic	3	16407768	16487812	80045	2	100517581	NM_001244291	TPST1
chr7	91447902	91448557	Distal Intergenic	7	91481238	91493821	12584	1	100153020	NM_001243402	RDH12
chr12	56977612	56978267	Intron (NM_213745/396571, intron 2 of 12)	12	56931628	57029258	97631	1	396571	NM_213745	MYOCD
chr4	79567951	79568606	Distal Intergenic	4	79621343	79652502	31160	2	100627960	NM_001243391	UBE2V2
chr10	26079792	26080447	Distal Intergenic	10	25822913	25866871	43959	1	100513224	NM_001244790	HSD17B3
chr13	133480358	133481013	Distal Intergenic	13	133851775	133869753	17979	2	100512372	NM_001244266	SLC51A
chr8	3901950	3902605	Distal Intergenic	8	4137035	4181195	44161	1	396847	NM_213849	MAN2B2
chr1	166981761	166982416	Distal Intergenic	1	166818174	166839717	21544	1	100415935	NM_001177931	SPESP1
chr2	6811509	6812164	Distal Intergenic	2	6997513	7023342	25830	2	397027	NM_001348784	CAPN1
chr1	14213978	14214633	Distal Intergenic	1	14221334	14491165	269832	2	397435	NM_214220	ESR1
chr9	48268175	48268830	Distal Intergenic	9	48163315	48163383	69	2	104796094	NR_128503	MIR9818
chr1	1841090	1841745	Distal Intergenic	1	1665568	1665643	76	2	104796099	NR_128509	MIR9824
chr18	14482437	14483092	Distal Intergenic	18	14734092	14751956	17865	1	396816	NM_001001539	AKR1B1
chr6	99504361	99505016	Distal Intergenic	6	98819156	98852561	33406	2	100037991	NM_001097475	NDUFV2
chr10	27240572	27241227	Distal Intergenic	10	27080197	27080276	80	2	100498785	NR_038539	MIR23B
chr2	64821040	64821695	Distal Intergenic	2	64844794	64862096	17303	2	396964	NM_213925	ADGRE5
chr10	59493126	59493781	Distal Intergenic	10	59205275	59454435	249161	2	100511150	NM_001243935	CAMK1D
chr5	62231691	62232346	Distal Intergenic	5	62078157	62084961	6805	1	397165	NM_214091	CD69
chr3	132312972	132313627	Distal Intergenic	3	132384820	132408943	24124	2	445522	NM_001184752	TPO
chr3	93261526	93262181	Distal Intergenic	3	93169800	93185221	15422	2	403163	NM_214419	EPCAM
chr1	248741142	248741797	Distal Intergenic	1	248604838	248609574	4737	2	595111	NM_001031782	KLF4
chr1	137281566	137282221	Distal Intergenic	1	137390085	137690430	300346	2	397350	NM_214172	IGF1R
chr17	35374456	35375111	Intron (NM_214285/397536, intron 1 of 1)	17	35367659	35414083	46425	2	397536	NM_214285	BCL2L1
chr5	24906089	24906744	Distal Intergenic	5	23111366	23132811	21446	2	100624883	NM_001244547	CTDSP2
chr12	34781510	34782165	Distal Intergenic	12	34609378	34609457	80	2	100498767	NR_038555	MIR142
chr15	133535943	133536598	Distal Intergenic	15	133651464	133691766	40303	1	100462746	NM_001190272	ATG16L1
chr4	117743224	117743879	Distal Intergenic	4	117852776	117875673	22898	2	100154102	NM_001243470	RTCA
chr4	75830166	75830821	Distal Intergenic	4	75762209	75763449	1241	1	414395	NM_001129954	RPS20
chr6	157472508	157473163	Distal Intergenic	6	157483794	157519059	35266	1	100628197	NM_001243354	DHCR24
chr3	40348159	40348814	Distal Intergenic	3	40245473	40256960	11488	2	474165	NM_001048070	JPT2
chr16	47576133	47576788	Distal Intergenic	16	47600522	47650672	50151	1	397236	NM_001163647	OCLN
chr1	268059244	268059899	Distal Intergenic	1	268213685	268215498	1814	2	100157969	NM_001258431	PTRH1
chr2	1066508	1067163	Distal Intergenic	2	1188555	1197642	9088	2	494568	NM_001037721	CTSD
chr1	268304877	268305532	Distal Intergenic	1	268277083	268280493	3411	1	100307051	NM_001166044	CDK9
chr1	159723714	159724369	Distal Intergenic	1	159530623	159601981	71359	1	100155834	NM_001244578	RNF152
chr2	178372	179027	Distal Intergenic	2	223691	226544	2854	2	100626800	NM_001315689	SIGIRR
chr1	899879	900534	Distal Intergenic	1	1013707	1013802	96	2	104796093	NR_128500	MIR9815
chr16	71764786	71765441	Distal Intergenic	16	71947669	71979232	31564	1	100271903	NM_001145987	TNIP1
chr11	2834118	2834773	Distal Intergenic	11	2750363	2750446	84	2	104796092	NR_128499	MIR9814
chr3	77216975	77217630	Distal Intergenic	3	76837673	76868156	30484	1	595116	NM_001031787	RAB1A
chr14	56543932	56544587	Distal Intergenic	14	54925761	54990806	65046	2	100157377	NM_001243663	EDARADD
chr6	53558799	53559454	Distal Intergenic	6	53525499	53536712	11214	2	641359	NM_001037150	SULT2A1
chr12	47241395	47242050	Distal Intergenic	12	46812499	46895819	83321	1	100522463	NM_001253818	ABR
chr5	10894745	10895400	Distal Intergenic	5	10956014	10973300	17287	1	100157265	NM_001190157	PVALB
chr5	9623889	9624544	Distal Intergenic	5	9505205	9515723	10519	2	100514523	NM_001244970	KDELR3
chr16	51482065	51482720	Distal Intergenic	16	51458262	51460414	2153	1	100522469	NM_001256075	DUSP1
chr1	131172006	131172661	Distal Intergenic	1	130896488	130910582	14095	2	100156047	NM_001167635	IVD
chr17	57964193	57964848	Distal Intergenic	17	57975982	57986117	10136	2	100144524	NM_001123216	ZBP1
chr14	28965340	28965995	Distal Intergenic	14	29288053	29288337	285	1	100127140	NM_001112677	SUMO4
chr8	80605974	80606629	Distal Intergenic	8	81212690	81272754	60065	2	397457	NM_214229	EDNRA
chr14	128781764	128782419	Distal Intergenic	14	128617849	128619019	1171	2	100523144	NM_001246670	PRLHR
chr7	31252536	31253191	Intron (NM_001130241/397297, intron 1 of 6)	7	31222542	31295221	72680	1	397297	NM_214152	PPARD
chr6	6435294	6435949	Distal Intergenic	6	6296429	6360434	64006	2	100312973	NM_001167649

## Sheet: H3K4me3_Chinese_Uniue_Anno
seqnames	start	end	annotation	geneChr	geneStart	geneEnd	geneLength	geneStrand	geneId	transcriptId	Gene
chr13	192148265	192148920	Distal Intergenic	13	193516598	193517462	865	2	100294681	NM_001160083	CLDN17
chr14	115210850	115211505	Intron (NM_214050/397117, intron 3 of 5)	14	115206434	115216621	10188	1	397117	NM_214050	GSTO1
chr11	76523533	76524188	Distal Intergenic	11	77210232	77230687	20456	1	100153456	NM_001243422	NAXD
chr4	129301497	129302152	Distal Intergenic	4	129258943	129287726	28784	1	100038009	NM_001085443	SELENOF
chr11	9308682	9309337	Distal Intergenic	11	10146485	10165196	18712	1	100156440	NM_001190192	RFC3
chr9	36951639	36952294	Distal Intergenic	9	36620658	36759552	138895	1	100101922	NM_001123080	ATM
chr12	11453803	11454458	Distal Intergenic	12	11664449	11680709	16261	2	397091	NM_214026	PRKAR1A
chr13	100348989	100349644	Distal Intergenic	13	100083329	100083405	77	1	100316611	NR_035366	MIR16-1
chr9	120225711	120226366	Distal Intergenic	9	120657386	120674793	17408	2	100126165	NM_001109947	ANGPTL1
chr6	141421321	141421976	Distal Intergenic	6	141927468	141947756	20289	1	733651	NM_001044582	ZRANB2
chr7	19210625	19211280	Distal Intergenic	7	19351485	19375515	24031	1	100157072	NM_001244467	ALDH5A1
chr6	74227913	74228568	Distal Intergenic	6	74434750	74486784	52035	1	100626319	NM_001244197	TMEM51
chr17	31162780	31163435	Distal Intergenic	17	31517021	31537361	20341	1	552898	NM_001123073	ADRA1D
chr11	813857	814512	Distal Intergenic	11	845471	925169	79699	2	396914	NM_213881	CRYL1
chr12	26297282	26297937	Distal Intergenic	12	26356794	26368430	11637	1	100240723	NM_001144122	SGCA
chr1	204036330	204036985	Distal Intergenic	1	203684047	203694674	10628	1	397402	NM_214200	PLIN2
chr1	147704879	147705534	Distal Intergenic	1	147649516	147685289	35774	1	414286	NM_001001546	MBP
chr10	57595740	57596395	Distal Intergenic	10	58021216	58057964	36749	1	100525480	NM_001244388	CCNY
chr2	119821980	119822635	Distal Intergenic	2	119794608	119804406	9799	2	100522183	NM_001202540	TMED7
chr3	67694789	67695444	Distal Intergenic	3	68155656	68231184	75529	2	494561	NM_001122987	HK2
chrX	105491754	105492409	Distal Intergenic	19	106333825	106362187	28363	1	445538	NM_001004048	XPNPEP2
chr17	28726287	28726942	Distal Intergenic	17	30219870	30223499	3630	2	100157642	NM_001130732	THBD
chr16	20090840	20091495	Distal Intergenic	16	20032978	20059628	26651	2	100270814	NM_001145386	C1QTNF3
chr15	121547112	121547767	Distal Intergenic	15	121581977	121586020	4044	1	397386	NM_214189	INHA
chr6	4691628	4692283	Distal Intergenic	6	4795203	4798158	2956	2	100579143	NM_001097485	HSBP1
chr5	10786097	10786752	Distal Intergenic	5	10749513	10749610	98	2	104796095	NR_128504	MIR9819
chr6	103403716	103404371	Distal Intergenic	6	103413841	103420307	6467	2	733637	NM_001044572	LOC733637
chr12	6043682	6044337	Intron (NM_001164514/100302700, intron 7 of 7)	12	6033661	6045435	11775	1	100302700	NM_001164514	SLC25A19
chr5	5567762	5568417	Distal Intergenic	5	5723190	5735097	11908	2	396592	NM_213753	TSPO
chr3	115045398	115046053	Distal Intergenic	3	113999278	114098949	99672	2	574068	NM_001025228	NCOA1
chr8	12866049	12866704	Intron (NM_001195345/100337668, intron 4 of 6)	8	12837827	12969135	131309	2	100337668	NM_001195345	LCORL
chr5	54682716	54683371	Distal Intergenic	5	54408310	54452409	44100	1	397632	NM_214350	PLCZ1
chr14	135089035	135089690	Distal Intergenic	14	135101612	135131056	29445	2	100153444	NM_001244367	UROS
chr6	91038029	91038684	Distal Intergenic	6	91045430	91048161	2732	1	100620145	NM_001244224	GJA4
chr13	82053897	82054552	Distal Intergenic	13	82188748	82192332	3585	1	100337656	NM_001195373	ZBTB38
chr9	11304061	11304716	Exon (NM_001099928/397373, exon 19 of 50)	9	11251187	11337618	86432	1	397373	NM_001099928	MYO7A
chr5	2612571	2613226	Distal Intergenic	5	3302755	3321091	18337	2	397239	NM_001044526	PPARA
chr12	1305853	1306508	Distal Intergenic	12	1113395	1117316	3922	1	100529116	NM_001201384	ARHGDIA
chr14	89338956	89339611	Distal Intergenic	14	89500380	89500477	98	2	104796106	NR_128522	MIR9835
chr11	4651005	4651660	Distal Intergenic	11	4426797	4427953	1157	2	100736641	NM_001251818	GPR12
chr11	6296728	6297383	Distal Intergenic	11	5986936	6000698	13763	2	100154155	NM_001243471	SLC46A3
chr5	57616309	57616964	Distal Intergenic	5	57576754	57598395	21642	1	100155466	NM_001244240	ARHGDIB
chr1	1882027	1882682	Distal Intergenic	1	1665568	1665643	76	2	104796099	NR_128509	MIR9824
chr13	207767985	207768640	Distal Intergenic	13	207514281	207544108	29828	2	396943	NM_213908	ITGB2
chr5	26266041	26266696	Distal Intergenic	5	27252802	27252886	85	1	100316600	NR_038501	MIRLET7I
chr5	57784112	57784767	Distal Intergenic	5	57822674	57902470	79797	1	397193	NM_214105	GUCY2C
chr1	25139697	25140352	Distal Intergenic	1	25646997	25663277	16281	2	100512200	NM_001244669	CCDC28A
chr10	65985980	65986635	Distal Intergenic	10	65680314	65693449	13136	2	733633	NR_145511	AKR1E2
chr7	10520729	10521384	Distal Intergenic	7	10759172	10759239	68	2	104796088	NR_128492	MIR9807
chr3	15315856	15316962	Distal Intergenic	3	16161524	16168619	7096	1	100516003	NM_001244393	SBDS
chr2	132315234	132315889	Distal Intergenic	2	134354724	134357155	2432	1	397208	NM_214118	CSF2
chr17	21032410	21033065	Distal Intergenic	17	16834869	16881328	46460	2	100627887	NM_001243407	TMX4
chr17	43712919	43713574	Distal Intergenic	17	43854173	43858921	4749	2	100156548	NM_001258405	ZHX3
chr17	56183111	56183766	Distal Intergenic	17	56674872	56683261	8390	2	100141408	NM_001123092	CBLN4
chr7	65808981	65809636	Distal Intergenic	7	65156476	65205249	48774	1	100154775	NM_001244216	SNX6
chr11	19522624	19523279	Distal Intergenic	11	19349094	19377699	28606	2	595120	NM_001042375	ITM2B
chr1	26643164	26643819	Distal Intergenic	1	26475879	26485837	9959	2	100622156	NM_001267890	TNFAIP3
chr5	10500299	10500954	Intron (NM_001144121/100240722, intron 8 of 12)	5	10491202	10521583	30382	2	100240722	NM_001144121	CYTH4
chr16	74176277	74176932	Distal Intergenic	16	72211469	72223190	11722	2	100627652	NM_001278779	CCT5
chr4	21964273	21964928	Distal Intergenic	4	21517486	21555115	37630	2	100155672	NM_001367266	SLC30A8
chr6	105897003	105897658	Distal Intergenic	6	105642730	105660279	17550	2	100627209	NM_001243579	TYMS
chr5	101985281	101985936	Distal Intergenic	5	100762918	100764771	1854	2	397005	NM_001244672	MYF6
chr11	18416382	18417037	Distal Intergenic	11	18205156	18251971	46816	2	100518446	NM_001244327	PHF11
chr17	45929482	45930137	Distal Intergenic	17	46119612	46122540	2929	1	768102	NM_001077217	SRSF6
chr4	130826088	130827289	Distal Intergenic	4	130645427	130653310	7884	1	100125346	NM_001103213	BCL10
chr7	53649193	53649848	Intron (NM_001244222/100156021, intron 5 of 9)	7	53640396	53672580	32185	1	100156021	NM_001244222	ZXDC
chr17	52979804	52980459	Intron (NM_001114672/100136901, intron 14 of 27)	17	52743570	52890236	146667	2	100134969	NM_001113452	NFATC2
chr14	7592350	7593005	Distal Intergenic	14	7952175	7961365	9191	2	100125345	NM_001103212	STC1
chr7	13773985	13774640	Distal Intergenic	7	13816244	13817644	1401	2	100152396	NM_001258302	NHLRC1
chr12	61424392	61425047	Distal Intergenic	12	61001254	61023920	22667	1	100512312	NM_001244149	COPS3
chr11	47469998	47470653	Distal Intergenic	11	47795111	47818543	23433	2	100623421	NM_001267850	COMMD6
chr6	150602259	150602914	Distal Intergenic	6	149836417	149845854	9438	2	445466	NM_001003926	ANGPTL3
chr3	69997647	69998302	Distal Intergenic	3	69527238	69540490	13253	2	100322871	NM_001170522	CCT7
chr6	167208805	167209460	Distal Intergenic	6	167176834	167188418	11585	2	100302639	NM_001164010	KLF17
chr5	8738126	8738781	Distal Intergenic	5	8742970	8745036	2067	2	100144302	NM_001123078	ATF4
chr8	135211740	135213023	Distal Intergenic	8	135280575	135314344	33770	2	100125960	NM_001105304	COPS4
chr17	22951099	22951754	Distal Intergenic	17	25364831	25373080	8250	1	768116	NM_001077228	SNRPB2
chr1	267743375	267744030	Distal Intergenic	1	267640752	267659921	19170	2	100126164	NM_001109946	ANGPTL2
chr8	77024812	77025467	Distal Intergenic	8	76279397	76281491	2095	1	397327	NM_214164	TIGD4
chr4	117635376	117636031	Distal Intergenic	4	117496915	117511211	14297	2	396925	NM_213891	VCAM1
chr1	175457615	175458270	Distal Intergenic	1	175317558	175332705	15148	2	100152728	NM_001244157	FKBP3
chr3	83660113	83660768	Distal Intergenic	3	85334523	85334627	105	1	100316589	NR_038486	MIR216-1
chr10	3888947	3889602	Distal Intergenic	10	1520866	1539776	18911	2	100511770	NM_001243893	RGS18
chr13	147211307	147211962	Distal Intergenic	13	147024573	147066761	42189	1	100516043	NM_001244415	CD200R1L
chr1	222760196	222760851	Distal Intergenic	1	222474650	222612989	138340	1	100513065	NM_001206404	TJP2
chr9	8610335	8610990	Distal Intergenic	9	8810721	8821608	10888	2	397168	NM_214093	KCNE3
chr1	150273434	150274089	Distal Intergenic	1	149737684	149773221	35538	1	414799	NM_001001770	CYB5A
chr10	45885021	45885676	Distal Intergenic	10	45368909	45401522	32614	2	100625702	NM_001244248	PTER
chr7	112527372	112528027	Distal Intergenic	7	112160823	112171754	10932	1	100154056	NM_001244210	CALM1
chr13	138218893	138219548	Intron (NM_213860/396867, intron 2 of 2)	13	138216027	138226397	10371	2	396867	NM_213860	LOC396867
chr13	125264330	125264985	Distal Intergenic	13	125337560	125338742	1183	2	494469	NM_001009583	SST
chr18	24513432	24514087	Distal Intergenic	18	24974851	25036699	61849	1	100513962	NM_001244900	AASS
chr1	7202599	7203254	Distal Intergenic	1	7289831	7323146	33316	1	396936	NM_213902	SLC22A2
chr15	131760607	131761262	Distal Intergenic	15	131743531	131752357	8827	1	100153399	NM_001198920	SPATA3
chr1	231059160	231059815	Distal Intergenic	1	230607469	230906988	299520	2	654405	NM_001038623	GNAQ

## Sheet: TE_Chinese_Unique_Anno
1	chr6	100798917	100800549	OVERLAP_GENES	PROXIMAL_GENES	CLOSEST_GENE	49236518	49238150		Gene
397	chr7	90253	91885		IRF4	IRF4	90253	91885		SPIN1
530	chr7	107334	108966		IRF4	IRF4	107334	108966		DPEP1
237	chr14	233199	234831	SPIN1		SPIN1	233199	234831		RHEB
664	chr6	363215	364847	DPEP1	SPATA2L,CDK10,CHMP1A,RPL13	DPEP1	363215	364847		CYTH4
14	chr7	639187	640819			IRF4	639187	640819		MYO7A
20	chr18	804864	806496			VIPR2	804864	806496		AUTS2
648	chr9	1015223	1016855		LMO1	LMO1	1015223	1016855		C2H11orf49
249	chr7	1083172	1084804			SERPINB9	1083172	1084804		KPNA3
373	chr8	1311875	1313507			RNF4	1311875	1313507		PHF11
406	chr8	1538021	1539653			RNF4	1538021	1539653		NUP93
21	chr5	2293384	2295016				2293384	2295016		RB1
570	chr4	2825410	2827042		MIR151	MIR151	2825410	2827042		SLC1A3
168	chr2	3749844	3751476			CPT1A	3749844	3751476		CTNNB1
5	chr18	3755447	3757079			INSIG1	3755447	3757079		OXCT1
260	chr12	3861404	3863036			BIRC5	3861404	3863036		GHR
60	chr10	3888413	3890045				3888413	3890045		UBE2K
724	chr8	4183435	4185067		MAN2B2	MAN2B2	4183435	4185067		UBAP1
218	chr8	4493691	4495323			MAN2B2	4493691	4495323		DLGAP2
72	chr8	4586786	4588418			MAN2B2	4586786	4588418		IFRD1
293	chr11	4650808	4652440			GPR12	4650808	4652440		MMP1
516	chr11	4897113	4898745			MIR9803	4897113	4898745		ATP6V1C1
477	chr1	4987116	4988748			QKI	4987116	4988748		CWF19L2
239	chr9	5003281	5004913			HBE1	5003281	5004913		ATM
403	chr5	5546149	5547781			TSPO	5546149	5547781		COX6C
102	chr5	5605998	5607630			TSPO	5605998	5607630		CPQ
146	chr18	5632338	5633970			RHEB	5632338	5633970		MAN1A1
739	chr18	5799130	5800762	RHEB		RHEB	5799130	5800762		OCLN
626	chr17	6176227	6177859			SLC7A2	6176227	6177859		ASH2L
265	chr12	6832525	6834157			CD300C	6832525	6834157		CYP2A19
549	chr6	7334219	7335851			BCO1	7334219	7335851		NCK2
299	chr8	7363071	7364703				7363071	7364703		DDT
219	chr1	7546396	7548028		TCP1	TCP1	7546396	7548028		GNB1L
482	chr4	7604865	7606497			ST3GAL1	7604865	7606497		ETFA
236	chr5	7746551	7748183		MCHR1	MCHR1	7746551	7748183		COX10
522	chr7	8123629	8125261		MIR7136	MIR7136	8123629	8125261		VWF
475	chr4	8396268	8397900		TG	TG	8396268	8397900		FBXL4
552	chr9	8567774	8569406			UCP3	8567774	8569406		PIN1
124	chrX	8976892	8978524			MSL3	8976892	8978524		IFIH1
300	chr5	9430436	9432068			CBY1	9430436	9432068		RCHY1
630	chr13	9451871	9453503			UBE2E2	9451871	9453503		STXBP6
207	chr10	9709572	9711204		MIR215,MIR194B	MIR194B	9709572	9711204		DDO
635	chr10	9741490	9743122		MIR215,MIR664,MIR194B	MIR664	9741490	9743122		NCK1
240	chr2	9887562	9889194			FADS1	9887562	9889194		KCNMA1
514	chr14	10024798	10026430			PPP2R2A	10024798	10026430		SCIN
446	chr11	10062306	10063938			RFC3	10062306	10063938		SLC10A7
669	chr1	10141408	10143040			MIR9857	10141408	10143040		BCKDHB
691	chr1	10200849	10202481			MIR9857	10200849	10202481		SRSF4
238	chr18	10492651	10494283		ZC3HAV1	ZC3HAV1	10492651	10494283		ATG10
513	chr5	10500167	10501799	CYTH4		CYTH4	10500167	10501799		ITGAV
116	chr7	10538407	10540039			MIR9807	10538407	10540039		UBE2D1
40	chr6	10600859	10602491				10600859	10602491		ABCB1
2	chr6	10622360	10623992				10622360	10623992		KITLG
356	chr2	10738265	10739897			CD5	10738265	10739897		SLC3A1
360	chr7	10801496	10803128		MIR9807	MIR9807	10801496	10803128		CACNA2D1
597	chr1	10973606	10975238			MIR9787	10973606	10975238		HORMAD1
231	chr11	10994046	10995678			RFC3	10994046	10995678		TSHR
245	chr8	11136569	11138201			CD38	11136569	11138201		NPC1
345	chr9	11302878	11304510	MYO7A		MYO7A	11302878	11304510		FOXN3
519	chr9	11333451	11335083	MYO7A		MYO7A	11333451	11335083		SCD
152	chr10	11574560	11576192			FH	11574560	11576192		PPP3CA
430	chr5	12050431	12052063		MIR9790	MIR9790	12050431	12052063		COMMD10
228	chr4	12050601	12052233			MYC	12050601	12052233		TNFAIP8
786	chr4	12414148	12415780		MYC	MYC	12414148	12415780		KCNK2
645	chr3	12460715	12462347			NCF1	12460715	12462347		SELENOF
595	chr9	12933532	12935164			NDUFC2	12933532	12935164		DIS3L2
416	chr17	13054297	13055929			PRNP	13054297	13055929		CDS1
145	chr15	13079724	13081356			HNMT	13079724	13081356		GRB10
184	chr17	13147823	13149455			PRNP	13147823	13149455		RABGGTB
319	chr11	13216034	13217666		POSTN	POSTN	13216034	13217666		MEF2A
182	chr17	13233691	13235323			PRNP	13233691	13235323		LEPR
120	chr3	13483028	13484660			AUTS2	13483028	13484660		DAB1
279	chr3	13532433	13534065		AUTS2	AUTS2	13532433	13534065		CYP4A21
99	chr3	13627838	13629470	AUTS2		AUTS2	13627838	13629470		ABCA1
270	chr1	13969641	13971273			VIP	13969641	13971273		IRF4
736	chr12	14076022	14077654			KPNA2	14076022	14077654		SPATA2L
789	chr3	14184296	14185928	AUTS2		AUTS2	14184296	14185928		LMO1
770	chr7	14362037	14363669			TPMT	14362037	14363669		MIR151
53	chr3	14547484	14549116	AUTS2		AUTS2	14547484	14549116		MAN2B2
287	chr10	14570595	14572227		PSEN2	PSEN2	14570595	14572227		TCP1
535	chr12	14817327	14818959			PECAM1	14817327	14818959		MCHR1
756	chr4	14886118	14887750			SQLE	14886118	14887750		MIR7136
27	chr6	14924870	14926502			HP	14924870	14926502		TG
623	chr8	14939987	14941619			MIR218-1	14939987	14941619		MIR215
201	chr18	15128077	15129709		MIR4337	MIR4337	15128077	15129709		ZC3HAV1
341	chr6	15149196	15150828			HP	15149196	15150828		MIR9807
48	chr6	15163381	15165013			HP	15163381	15165013		MIR9790
563	chr14	15207065	15208697			CTSB	15207065	15208697		MYC
640	chr7	15253798	15255430		ID4	ID4	15253798	15255430		POSTN
74	chr3	15315694	15317326			SBDS	15315694	15317326		PSEN2
495	chr2	15447167	15448799	C2H11orf49		ARFGAP2	15447167	15448799		MIR4337
241	chr18	15803195	15804827			CHCHD3	15803195	15804827		ID4
100	chr15	16139420	16141052			MIR128-1	16139420	16141052		ADSS2
429	chr10	16360892	16362524			AKT3	16360892	16362524		LOC100519311
577	chr1	16508156	16509788			PCMT1	16508156	16509788		C1QTNF3
213	chr18	16872147	16873779			CHCHD3	16872147	16873779		MIR129B
306	chr12	16952294	16953926			ITGB3	16952294	16953926		GOT2
554	chr12	17175177	17176809			CRHR1	17175177	17176809		DGKA
617	chr10	17267744	17269376		ADSS2	ADSS2	17267744	17269376		TRAF6
367	chr14	17779311	17780943				17779311	17780943		SLC15A4
609	chr11	17959395	17961027	KPNA3		KPNA3	17959395	17961027		CDK2AP1
326	chr11	17985175	17986807	KPNA3		KPNA3	17985175	17986807		NIFK
491	chr9	18105255	18106887				18105255	18106887		DDRGK1
177	chr11	18211345	18212977	PHF11		PHF11	18211345	18212977		TMEM33
613	chr9	18308682	18310314				18308682	18310314		DGKE
531	chr14	18374957	18376589				18374957	18376589		AQP7
443	chr4	18501004	18502636			MRPL13	18501004	18502636		CLN8
659	chr6	18746799	18748431	NUP93		NUP93	18746799	18748431		MMP3
386	chr15	18840136	18841768			LYPD1	18840136	18841768		USP7
75	chr1	18885215	18886847			RAB32	18885215	18886847		FZD6
366	chr13	19029253	19030885			CMTM7	19029253	19030885		CCT2
131	chr11	19275739	19277371	RB1		RB1	19275739	19277371		GZMK
638	chr11	19298514	19300146	RB1		RB1	19298514	19300146		MIR454
689	chr5	19328148	19329780		LOC100519311	LOC100519311	19328148	19329780		CCL3L1
791	chr7	19628936	19630568			ACOT13	19628936	19630568		MIR9859
618	chr1	19711603	19713235			RAB32	19711603	19713235		CRHR2
433	chr14	19768197	19769829				19768197	19769829		CARD19
444	chr10	20019065	20020697			CAPN2	20019065	20020697		JAML
174	chr16	20090384	20092016		C1QTNF3	C1QTNF3	20090384	20092016		GTF2H2
757	chr4	20142904	20144536			MAL2	20142904	20144536		STAR
169	chr18	20145488	20147120		MIR129B,LEP	MIR129B	20145488	20147120		LOC100153094
16	chr4	20238227	20239859			MAL2	20238227	20239859		HSPA8
727	chr18	20243710	20245342			MIR129B	20243710	20245342		LOC102167244
421	chr1	20405896	20407528			PLAGL1	20405896	20407528		CXCL16
172	chr6	20454512	20456144		GOT2	GOT2	20454512	20456144		TP53
197	chr10	20461131	20462763			CAPN2	20461131	20462763		FAM219B
676	chr4	20489224	20490856			MAL2	20489224	20490856		UBL7
282	chr18	20521000	20522632			FSCN3	20521000	20522632		BCL2L14
62	chr5	20784091	20785723			GDF11	20784091	20785723		FABP6
123	chr9	20872561	20874193			ME3	20872561	20874193		C5H12orf4
747	chr17	20896601	20898233				20896601	20898233		CCND2
135	chr1	20941711	20943343			PLAGL1	20941711	20943343		IPO5
628	chr17	21001895	21003527				21001895	21003527		WASHC1
39	chr17	21031937	21033569				21031937	21033569		UBL5
18	chr17	21048027	21049659				21048027	21049659		ADIPOR2
13	chr17	21135602	21137234				21135602	21137234		SHFL
301	chr4	21147452	21149084			SLC30A8	21147452	21149084		RBP7
464	chr18	21268003	21269635			ARF5	21268003	21269635		LSM3
196	chr5	21357887	21359519		DGKA,SUOX,CDK2	CDK2	21357887	21359519		GATA2
605	chr6	21654898	21656530				21654898	21656530		SLC66A1
568	chr16	21891066	21892698	SLC1A3	SLC1A3	SLC1A3	21891066	21892698		PROP1
331	chr14	21945091	21946723				21945091	21946723		RBP2
203	chr14	22107122	22108754				22107122	22108754		PMCH
351	chr11	22424367	22425999			GTF2F2	22424367	22425999		SFTPD
621	chr13	22436401	22438033			PLCD1	22436401	22438033		CALHM6
313	chr1	22536175	22537807			NMBR	22536175	22537807		HMGCR
51	chr18	22747376	22749008			POT1	22747376	22749008		ST8SIA2
701	chr11	22931813	22933445			GTF2F2	22931813	22933445		AZIN2
584	chr15	23614973	23616605			INSIG2	23614973	23616605		CKMT2
773	chr15	23761534	23763166			INSIG2	23761534	23763166		ZFAND4
378	chr18	24079292	24080924			SPAM1	24079292	24080924		SERP1
310	chr2	24627712	24629344		TRAF6	TRAF6	24627712	24629344		APCS
753	chr18	24724849	24726481			AASS	24724849	24726481		GJA4
634	chr13	25169549	25171181	CTNNB1		CTNNB1	25169549	25171181		TFAM
284	chr6	25447755	25449387			CDH11	25447755	25449387		HAAO
335	chr4	25464610	25466242				25464610	25466242		PTEN
90	chrX	25510446	25512078			NR0B1	25510446	25512078		STAMBPL1
646	chr12	25768095	25769727			KAT7	25768095	25769727		NRAS
396	chr9	25784461	25786093			C9H11orf54	25784461	25786093		CYP2C42
95	chr4	25806165	25807797				25806165	25807797		MTFMT
759	chr9	25916612	25918244			C9H11orf54	25916612	25918244		OPALIN
297	chr14	26110870	26112502		SLC15A4	SLC15A4	26110870	26112502		HPS1
485	chr1	26211998	26213630			PERP	26211998	26213630		ANXA2
528	chr3	26259966	26261598			ARL6IP1	26259966	26261598		MYOG
746	chr16	26638141	26639773	OXCT1		OXCT1	26638141	26639773		PRDX6
566	chr3	26684177	26685809			ARL6IP1	26684177	26685809		STARD4
758	chr15	27176929	27178561				27176929	27178561		RTCA
505	chr16	27345227	27346859	GHR		GHR	27345227	27346859		B3GNT5
672	chr4	27418559	27420191			ENY2	27418559	27420191		HSD17B4
178	chr1	27468836	27470468			BCLAF1	27468836	27470468		PDIA6
437	chr5	27940872	27942504			MIRLET7I	27940872	27942504		MIR28
417	chr4	27977568	27979200			ENY2	27977568	27979200		CKMT1A
567	chr14	28103623	28105255			SCARB1	28103623	28105255		PIGY
222	chr3	28316083	28317715			MIR7135	28316083	28317715		SPARCL1
511	chr18	28537789	28539421			CFTR	28537789	28539421		MIR4331-2
68	chr11	28558487	28560119				28558487	28560119		SNORC
255	chr17	28648176	28649808				28648176	28649808		ATG16L1
494	chr14	28839734	28841366			NCOR2	28839734	28841366		CAMLG
325	chr7	28965586	28967218			PRIM2	28965586	28967218		ACADM
706	chr3	28975291	28976923			MIR365-1	28975291	28976923		CASR
298	chr3	29000580	29002212			MIR365-1	29000580	29002212		NR1I2
688	chr1	29186465	29188097			SGK1	29186465	29188097		CYB5A
730	chr1	29354818	29356450			SGK1	29354818	29356450		CYP2J34
180	chr14	29593576	29595208		CDK2AP1	CDK2AP1	29593576	29595208		PMAIP1
232	chr11	29629887	29631519				29629887	29631519		KLF17
667	chr15	29713094	29714726		NIFK	NIFK	29713094	29714726		RPLP1
686	chr16	30562182	30563814				30562182	30563814		MIRLET7C
407	chr14	30792271	30793903			HPD	30792271	30793903		DHRS7
42	chr2	30893602	30895234			FSHB	30893602	30895234		PIGP
546	chr8	30939365	30940997	UBE2K		UBE2K	30939365	30940997		IFNE
698	chr14	31137163	31138795			ORAI1	31137163	31138795		RLN2
323	chr17	31162286	31163918			ADRA1D	31162286	31163918		VIPR2
529	chr17	31194019	31195651			ADRA1D	31194019	31195651		SERPINB9
615	chr1	31857064	31858696			ARG1	31857064	31858696		RNF4
387	chr8	31942059	31943691			UCHL1	31942059	31943691		CPT1A
206	chr6	31967197	31968829			AKTIP	31967197	31968829		INSIG1
171	chr6	31986180	31987812			AKTIP	31986180	31987812		BIRC5
161	chr3	32471876	32473508			NUBP1	32471876	32473508		GPR12
518	chr17	32517354	32518986		DDRGK1	DDRGK1	32517354	32518986		MIR9803
458	chr7	32529078	32530710			PI16	32529078	32530710		QKI
200	chr10	32579886	32581518	UBAP1		UBAP1	32579886	32581518		HBE1
639	chr1	32673538	32675170			ARG1	32673538	32675170		TSPO
214	chr8	32969895	32971527		TMEM33	TMEM33	32969895	32971527		SLC7A2
431	chr15	33092985	33094617			DLGAP2	33092985	33094617		CD300C
234	chr12	33122455	33124087		DGKE	DGKE	33122455	33124087		BCO1
539	chr10	33135682	33137314		AQP7	AQP7	33135682	33137314		ST3GAL1
524	chr15	33179372	33181004	DLGAP2		DLGAP2	33179372	33181004		UCP3
61	chr18	33205620	33207252	IFRD1		IFRD1	33205620	33207252		MSL3
425	chr6	33217839	33219471			NOD2	33217839	33219471		CBY1
537	chr15	33241243	33242875	DLGAP2	CLN8	CLN8	33241243	33242875		UBE2E2
357	chr9	33374599	33376231		MMP1	MMP1	33374599	33376231		MIR194B
720	chr9	33413939	33415571	MMP1	MMP3	MMP1	33413939	33415571		MIR664
390	chr1	33485218	33486850				33485218	33486850		FADS1
86	chr9	33535997	33537629			MMP12	33535997	33537629		PPP2R2A
221	chr2	33546492	33548124			BDNF	33546492	33548124		RFC3
394	chr10	33640229	33641861			APTX	33640229	33641861		MIR9857
434	chr3	33713407	33715039		USP7	USP7	33713407	33715039		CD5
606	chr4	33746228	33747860			FZD6	33746228	33747860		MIR9787
460	chr16	33749529	33751161			GZMK	33749529	33751161		CD38
257	chr4	33800386	33802018		FZD6	FZD6	33800386	33802018		FH
731	chr13	33805357	33806989			MANF	33805357	33806989		NCF1
278	chrX	33808063	33809695			GP91-PHOX	33808063	33809695		NDUFC2
138	chrX	33887451	33889083			GP91-PHOX	33887451	33889083		PRNP
15	chr5	33902686	33904318		CCT2	CCT2	33902686	33904318		HNMT
405	chrX	33916906	33918538			GP91-PHOX	33916906	33918538		VIP
305	chr5	34025468	34027100			CCT2	34025468	34027100		KPNA2
302	chr4	34043406	34045038	ATP6V1C1		ATP6V1C1	34043406	34045038		TPMT
8	chr2	34131753	34133385				34131753	34133385		PECAM1
176	chr2	34165762	34167394				34165762	34167394		SQLE
622	chr16	34215502	34217134		GZMK,GZMA	GZMK	34215502	34217134		HP
112	chr1	34435635	34437267				34435635	34437267		MIR218-1
544	chr16	34651726	34653358			DDX4	34651726	34653358		CTSB
114	chr10	34753737	34755369			DDX58	34753737	34755369		SBDS
586	chr4	35143282	35144914			NCALD	35143282	35144914		ARFGAP2
113	chr12	35469408	35471040		MIR454	MIR454	35469408	35471040		CHCHD3
709	chr16	35603207	35604839			IL6ST	35603207	35604839		MIR128-1
641	chr14	35865348	35866980			FBXO21	35865348	35866980		AKT3
304	chr7	35914355	35915987			NFYA	35914355	35915987		PCMT1
343	chr9	35966776	35968408	CWF19L2		CWF19L2	35966776	35968408		ITGB3
532	chr6	36379375	36381007			CBLN1	36379375	36381007		CRHR1
57	chrX	36382011	36383643			DDX3X	36382011	36383643		MRPL13
695	chr15	36593361	36594993			ANGPT2	36593361	36594993		LYPD1
186	chr9	36674535	36676167	ATM		ATM	36674535	36676167		RAB32
346	chrX	36704631	36706263			DDX3X	36704631	36706263		CMTM7
740	chr7	36851445	36853077			MED20	36851445	36853077		ACOT13
154	chr18	36854983	36856615				36854983	36856615		CAPN2
783	chr17	37052806	37054438			BPIFB5	37052806	37054438		MAL2
269	chr16	37071810	37073442			MIR9799	37071810	37073442		PLAGL1
449	chr4	37087456	37089088	COX6C		COX6C	37087456	37089088		FSCN3
121	chr4	37156824	37158456			COX6C	37156824	37158456		GDF11
436	chr6	37473589	37475221				37473589	37475221		ME3
780	chr9	38050840	38052472			RDX	38050840	38052472		SLC30A8
411	chr13	38163416	38165048			APPL1	38163416	38165048		ARF5
365	chr9	38429771	38431403			FDX1	38429771	38431403		CDK2
148	chr4	38508944	38510576			RPL30	38508944	38510576		GTF2F2
9	chr5	39003531	39005163			NAP1L1	39003531	39005163		PLCD1
787	chr5	39051862	39053494			NAP1L1	39051862	39053494		NMBR
439	chr5	39176881	39178513			NAP1L1	39176881	39178513		POT1
565	chr12	39462649	39464281		CCL3L1,CCL4	CCL4	39462649	39464281		INSIG2
561	chr15	39541920	39543552			SPATA4	39541920	39543552		SPAM1
590	chr4	39549574	39551206	CPQ		CPQ	39549574	39551206		AASS
550	chr7	39642463	39644095			HSP90AB1	39642463	39644095		CDH11
585	chr8	39891243	39892875			SPATA18	39891243	39892875		NR0B1
371	chr18	39901751	39903383			FKBP9	39901751	39903383		KAT7
76	chr18	40111528	40113160			FKBP9	40111528	40113160		C9H11orf54
251	chr8	40368696	40370328			PDGFRA	40368696	40370328		PERP
793	chrX	40642556	40644188		MIR9859	MIR9859	40642556	40644188		ARL6IP1
666	chr17	41843356	41844988			ADIG	41843356	41844988		ENY2
504	chr2	41974458	41976090			RPS13	41974458	41976090		BCLAF1
682	chr8	41988121	41989753			KIT	41988121	41989753		MIRLET7I
377	chr18	42306391	42308023		CRHR2	CRHR2	42306391	42308023		SCARB1
129	chr3	42628547	42630179		CARD19	CARD19	42628547	42630179		MIR7135
65	chr5	42660745	42662377			RESF1	42660745	42662377		CFTR
215	chr9	42720050	42721682			NNMT	42720050	42721682		NCOR2
164	chr1	42843692	42845324	MAN1A1		MAN1A1	42843692	42845324		PRIM2
212	chr1	43003211	43004843			MAN1A1	43003211	43004843		MIR365-1
632	chr1	43254652	43256284			PLN	43254652	43256284		SGK1
459	chr14	43371513	43373145			HPS4	43371513	43373145		HPD
579	chr14	43384984	43386616			HPS4	43384984	43386616		FSHB
658	chr14	43455094	43456726			HPS4	43455094	43456726		ORAI1
93	chr15	43860603	43862235			CLDN22	43860603	43862235		ADRA1D
442	chr9	44002062	44003694			APOA5	44002062	44003694		ARG1
569	chr8	44131954	44133586			GUCY1A1	44131954	44133586		UCHL1
576	chr16	44467361	44468993			NLN	44467361	44468993		AKTIP
708	chr15	44663657	44665289			CLDN22	44663657	44665289		NUBP1
198	chr13	44840665	44842297				44840665	44842297		PI16
673	chr16	44990660	44992292			CD180	44990660	44992292		NOD2
79	chr16	45114122	45115754			CD180	45114122	45115754		MMP12
247	chr10	45237558	45239190			PTER	45237558	45239190		BDNF
503	chr15	45397807	45399439			CASP3	45397807	45399439		APTX
624	chr9	45485198	45486830		JAML	JAML	45485198	45486830		MANF
155	chr13	45635001	45636633				45635001	45636633		GP91-PHOX
322	chr18	45813097	45814729			HOXA5	45813097	45814729		DDX4
661	chr8	45831520	45833152			GLRB	45831520	45833152		DDX58
426	chr10	45883889	45885521			PTER	45883889	45885521		NCALD
674	chr10	45931001	45932633			PTER	45931001	45932633		IL6ST
41	chr18	45949643	45951275			MIR148A	45949643	45951275		FBXO21
128	chr15	46103029	46104661			ACSL1	46103029	46104661		NFYA
317	chr2	46399723	46401355			TEAD1	46399723	46401355		CBLN1
764	chr11	46607753	46609385			KLF12	46607753	46609385		DDX3X
548	chr16	46664964	46666596			SLC30A5	46664964	46666596		ANGPT2
126	chr18	46793393	46795025			CYCS	46793393	46795025		MED20
248	chr13	46837452	46839084				46837452	46839084		BPIFB5
70	chr16	47058970	47060602			SLC30A5	47058970	47060602		MIR9799
564	chr8	47206861	47209550			PPID	47206861	47209550		RDX
498	chr13	47358547	47360179				47358547	47360179		APPL1
73	chr11	47469560	47471192			COMMD6	47469560	47471192		FDX1
486	chr16	47477333	47478965			MARVELD2	47477333	47478965		RPL30
733	chr16	47649737	47651369	OCLN	GTF2H2	GTF2H2	47649737	47651369		NAP1L1
469	chr5	47772366	47773998			INTS13	47772366	47773998		CCL4
410	chr13	48090727	48092359				48090727	48092359		SPATA4
598	chr15	48366914	48368546		STAR,ASH2L	STAR	48366914	48368546		HSP90AB1
277	chr15	48389098	48390730	ASH2L	STAR	STAR	48389098	48390730		SPATA18
288	chr9	48392298	48393930			MIR9818	48392298	48393930		FKBP9
235	chr17	48855664	48857296			SLC35C2	48855664	48857296		PDGFRA
393	chr6	49062441	49064073	CYP2A19		CYP2A19	49062441	49064073		ADIG
311	chr3	49075334	49076966	NCK2		NCK2	49075334	49076966		RPS13
6	chr17	49236518	49238150			NCOA3	49236518	49238150		KIT
551	chr9	49278472	49280104			MIR100	49278472	49280104		RESF1
253	chr11	49281270	49282902			EDNRB	49281270	49282902		NNMT
440	chr9	49318647	49320279			MIR100	49318647	49320279		PLN
559	chr14	49790694	49792326	DDT	LOC100153094,MIF	DDT	49790694	49792326		HPS4
280	chr12	49834443	49836075			ASPA	49834443	49836075		CLDN22
337	chr11	49932227	49933859			EDNRB	49932227	49933859		APOA5
12	chr9	49947297	49948929		HSPA8	HSPA8	49947297	49948929		GUCY1A1
625	chr14	50562032	50563664			SLC7A4	50562032	50563664		NLN
193	chr18	50797799	50799431			DDX56	50797799	50799431		CD180
175	chr17	50838297	50839929			CSE1L	50838297	50839929		PTER
242	chr11	50968809	50970441			EDNRB	50968809	50970441		CASP3
470	chr11	51000272	51001904			EDNRB	51000272	51001904		HOXA5
592	chr13	51302606	51304238		LOC102167244	LOC102167244	51302606	51304238		GLRB
633	chr14	51329564	51331196	GNB1L		GNB1L	51329564	51331196		MIR148A
400	chr4	51395359	51396991			CA3	51395359	51396991		ACSL1
316	chr11	51543560	51545192				51543560	51545192		TEAD1
205	chr9	51641394	51643026				51641394	51643026		KLF12
707	chr10	51682885	51684517			PIP4K2A	51682885	51684517		SLC30A5
132	chr3	51720505	51722137			SLC9A2	51720505	51722137		CYCS
191	chr7	52021103	52022735			MIR1839	52021103	52022735		PPID
259	chr11	52136330	52137962				52136330	52137962		COMMD6
755	chr12	52190796	52192428		CXCL16,MED11	MED11	52190796	52192428		MARVELD2
741	chr16	52266357	52267989			DUSP1	52266357	52267989		INTS13
364	chr8	52376839	52378471			NPY1R	52376839	52378471		MIR9818
588	chr12	52981180	52982812		TP53,EFNB3	EFNB3	52981180	52982812		SLC35C2
484	chr18	53024300	53025932			INHBA	53024300	53025932		NCOA3
771	chr3	53243393	53245025			IL1R2	53243393	53245025		MIR100
435	chr10	53471796	53473428			BMI1	53471796	53473428		EDNRB
765	chr10	53846086	53847718				53846086	53847718		ASPA
96	chr3	53941022	53942654				53941022	53942654		SLC7A4
370	chr18	53952113	53953745				53952113	53953745		DDX56
734	chr13	53979126	53980758				53979126	53980758		CSE1L
785	chr10	53990477	53992109				53990477	53992109		CA3
652	chr15	53996456	53998088			UBXN8	53996456	53998088		PIP4K2A
501	chr18	54310785	54312417				54310785	54312417		SLC9A2
38	chr5	54681994	54683626			PLCZ1	54681994	54683626		MIR1839
363	chr8	54685409	54687041				54685409	54687041		MED11
488	chr3	54694661	54696293			MGAT4A	54694661	54696293		DUSP1
34	chr18	55176871	55178503			RARRES2	55176871	55178503		NPY1R
775	chr16	55223838	55225470			MIR103-1	55223838	55225470		EFNB3
768	chr16	55488894	55490526			RARS1	55488894	55490526		INHBA
362	chr12	55528886	55530518			MYH2	55528886	55530518		IL1R2
344	chr15	55604672	55606304			MBOAT4	55604672	55606304		BMI1
710	chr8	55607232	55608864			HOPX	55607232	55608864		UBXN8
107	chr9	55903033	55904665			KCNJ5	55903033	55904665		PLCZ1
685	chr14	55967108	55968740			EDARADD	55967108	55968740		MGAT4A
268	chr17	56150958	56152590			CBLN4	56150958	56152590		RARRES2
32	chr17	56223344	56224976			CBLN4	56223344	56224976		MIR103-1
25	chr17	56247620	56249252			CBLN4	56247620	56249252		RARS1
92	chr17	56266714	56268346			CBLN4	56266714	56268346		MYH2
330	chr7	56310462	56312094			ETFA	56310462	56312094		MBOAT4
591	chr3	56443862	56445494			COX5B	56443862	56445494		HOPX
521	chr7	56467759	56469391	ETFA		ETFA	56467759	56469391		KCNJ5
782	chr7	56596322	56597954			ETFA	56596322	56597954		EDARADD
738	chr1	56798067	56799699			SRSF12	56798067	56799699		CBLN4
662	chr6	57029256	57030888			LOC100626318	57029256	57030888		COX5B
183	chr10	57148741	57150373			CCNY	57148741	57150373		SRSF12
509	chr6	58031904	58033536			PPP2R1A	58031904	58033536		LOC100626318
147	chr12	58051791	58053423	COX10		COX10	58051791	58053423		CCNY
468	chr5	58174430	58176062			PLBD1	58174430	58176062		PPP2R1A
149	chr5	58321009	58322641			PLBD1	58321009	58322641		PLBD1
163	chr7	58372111	58373743			PPCDC	58372111	58373743		PPCDC
493	chr15	58601288	58602920				58601288	58602920		VAPB
391	chr7	58608017	58609649		FAM219B	FAM219B	58608017	58609649		PHACTR3
600	chr11	58649182	58650814				58649182	58650814		ACAD8
525	chr17	58677791	58679423			VAPB	58677791	58679423		LY49
195	chr15	58720182	58721814				58720182	58721814		BHLHE40
111	chr7	59042453	59044085		UBL7	UBL7	59042453	59044085		ARL8B
66	chr5	60362225	60363857		BCL2L14	BCL2L14	60362225	60363857		CYP4F55
414	chr17	60496571	60498203			PHACTR3	60496571	60498203		MIR146A
723	chr9	61267831	61269463			ACAD8	61267831	61269463		GATA3
266	chr5	61311556	61313188			LY49	61311556	61313188		RPL7
656	chr13	61380095	61381727			BHLHE40	61380095	61381727		MRLN
94	chr13	61841798	61843430			ARL8B	61841798	61843430		FMO1
63	chr2	61916726	61918358			CYP4F55	61916726	61918358		NR4A2
800	chr6	61925902	61927534				61925902	61927534		TMEM26
413	chr6	62259757	62261389				62259757	62261389		GNRHR
45	chr16	62368838	62370470			MIR146A	62368838	62370470		SNX6
43	chr10	63002915	63004547			GATA3	63002915	63004547		NUCKS1
361	chr4	63129076	63130708			RPL7	63129076	63130708		AKR1E2
281	chr14	63207708	63209340			MRLN	63207708	63209340		KLF6
136	chr16	63276471	63278103		FABP6	FABP6	63276471	63278103		ATG7
141	chr14	63624086	63625718			MRLN	63624086	63625718		ICMT
329	chr9	63933827	63935459			FMO1	63933827	63935459		SLC15A1
799	chr15	63999681	64001313			NR4A2	63999681	64001313		GPR33
353	chr5	64567077	64568709	VWF		VWF	64567077	64568709		PPARG
69	chr14	65192257	65193889			TMEM26	65192257	65193889		ANKRD17
398	chr8	65199352	65200984			GNRHR	65199352	65200984		CCT7
271	chr7	65490165	65491797			SNX6	65490165	65491797		STEAP1
677	chr9	65840301	65841933			NUCKS1	65840301	65841933		CLDN12
697	chr5	65865337	65866969		C5H12orf4	C5H12orf4	65865337	65866969		APITD1
173	chr1	65909208	65910840	FBXL4		FBXL4	65909208	65910840		BIVM
140	chr10	65985522	65987154			AKR1E2	65985522	65987154		CORT
36	chr5	66089595	66091227		CCND2	CCND2	66089595	66091227		LRRK2
224	chrX	66762821	66764453				66762821	66764453		TGFA
457	chr11	66985559	66987191		IPO5	IPO5	66985559	66987191		SCARB2
663	chr10	67010597	67012229			KLF6	67010597	67012229		TNFRSF1B
67	chr13	67151718	67153350			ATG7	67151718	67153350		ATG5
309	chr6	67279853	67281485			ICMT	67279853	67281485		ACKR4
556	chr11	67413751	67415383			SLC15A1	67413751	67415383		TMEM51
328	chr5	67434565	67436197		WASHC1	WASHC1	67434565	67436197		PDSS2
456	chr11	67444449	67446081			SLC15A1	67444449	67446081		PPIL6
321	chr5	67590245	67591877			WASHC1	67590245	67591877		SDHB
533	chr7	67915362	67916994			GPR33	67915362	67916994		PDK4
801	chr13	67982456	67984088			PPARG	67982456	67984088		ARFIP1
680	chr7	68244941	68246573			GPR33	68244941	68246573		TIGD4
142	chr2	68727414	68729046	PIN1	UBL5	PIN1	68727414	68729046		ASNS
607	chr5	68830667	68832299		ADIPOR2	ADIPOR2	68830667	68832299		MRTO4
454	chr5	68912723	68914355			ADIPOR2	68912723	68914355		MIOS
601	chr2	68938326	68939958		SHFL,PPAN,P2RY11	SHFL	68938326	68939958		RPS3A
506	chr15	68942538	68944170	IFIH1		IFIH1	68942538	68944170		CLDN18
448	chr8	69221419	69223051			ANKRD17	69221419	69223051		CIR1
571	chr3	69605163	69606795			CCT7	69605163	69606795		WNT4
408	chr6	70304847	70306479		RBP7	RBP7	70304847	70306479		C1QA
401	chr13	70369682	70371314		LSM3,CHCHD4	LSM3	70369682	70371314		METTL11B
409	chr9	70373164	70374796			STEAP1	70373164	70374796		MBL1
438	chr9	70428950	70430582			CLDN12	70428950	70430582		TSPAN6
30	chr6	70547963	70549595			APITD1	70547963	70549595		MTX2
369	chr6	70599733	70601365			APITD1	70599733	70601365		HEXB
668	chr11	70698709	70700341			BIVM	70698709	70700341		POU2F1
796	chr6	70782864	70786022			CORT	70782864	70786022		PLEKHA3
578	chr8	71178182	71179814	RCHY1		RCHY1	71178182	71179814		ANAPC10
404	chr4	71330096	71331728				71330096	71331728		GHITM
127	chr5	71540005	71541637			LRRK2	71540005	71541637		IKBIP
729	chr4	71833919	71835551				71833919	71835551		POGK
59	chr3	71888833	71890465			TGFA	71888833	71890465		IL15
737	chr13	72038149	72039781		GATA2	GATA2	72038149	72039781		F2R
654	chr8	72126260	72127892			SCARB2	72126260	72127892		MECR
642	chr6	72412113	72413745			TNFRSF1B	72412113	72413745		CLGN
748	chr1	72616088	72617720			ATG5	72616088	72617720		HMGN3
778	chr5	73343938	73345570				73343938	73345570		SERPINA7
29	chr13	73433653	73435285			ACKR4	73433653	73435285		PLSCR1
538	chr15	73645372	73647004				73645372	73647004		AHR
374	chr16	73756063	73757695				73756063	73757695		GPR75
320	chr6	73887648	73889280			TMEM51	73887648	73889280		NDUFC1
159	chr1	73965935	73967567			PDSS2	73965935	73967567		HSD17B7
453	chr16	74158812	74160444				74158812	74160444		MIR331
192	chr16	74175715	74177347				74175715	74177347		NCOA4
10	chr16	74220395	74222027				74220395	74222027		RPS23
350	chr7	74468782	74470414	STXBP6		STXBP6	74468782	74470414		IL6
760	chr1	75153664	75155296			PPIL6	75153664	75155296		VTI1B
105	chr6	75573918	75575550			SDHB	75573918	75575550		MRPL24
599	chr9	75643556	75645188			PDK4	75643556	75645188		MEAF6
718	chr8	76075175	76076807			ARFIP1	76075175	76076807		CROT
187	chr1	76398623	76400255	DDO		DDO	76398623	76400255		SYNJ2BP
291	chr1	76916263	76917895			DDO	76916263	76917895		EPAS1
50	chr8	76999868	77001500			TIGD4	76999868	77001500		RBM25
87	chr8	77025120	77026752			TIGD4	77025120	77026752		NABP1
23	chr8	77067701	77069333			TIGD4	77067701	77069333		PSEN1
802	chr9	77447648	77449280			ASNS	77447648	77449280		CIDEA
258	chr6	77735736	77737368		SLC66A1,AKR7A2,MRTO4	MRTO4	77735736	77737368		MBL2
117	chrX	77870329	77871961				77870329	77871961		PSMB4
644	chr13	77923757	77925389	NCK1		NCK1	77923757	77925389		SMAD7
702	chr9	78534232	78535864			MIOS	78534232	78535864		CD36
704	chr8	78788158	78789790			RPS3A	78788158	78789790		CCDC59
502	chr13	78887982	78889614			CLDN18	78887982	78889614		NDUFV2
167	chr2	79600079	79601711		PROP1	PROP1	79600079	79601711		ACAA2
88	chr8	79657518	79659150				79657518	79659150		MIR16-1
324	chr14	79827282	79828914	KCNMA1		KCNMA1	79827282	79828914		MYF5
432	chr14	79853102	79854734	KCNMA1		KCNMA1	79853102	79854734		GALM
267	chr15	79899426	79901058			CIR1	79899426	79901058		HTR7
308	chr13	80307344	80308976		RBP2	RBP2	80307344	80308976		DIO2
423	chr6	80329965	80331597			WNT4	80329965	80331597		FGFBP3
751	chr6	80385338	80386970			C1QA	80385338	80386970		CASP8
500	chr15	80604943	80606575			CIR1	80604943	80606575		TMEM237
510	chr4	80733931	80735563			METTL11B	80733931	80735563		NAMPT
526	chr8	81798182	81799814			SLC10A7	81798182	81799814		AMPD1
508	chr5	81974331	81975963		PMCH	PMCH	81974331	81975963		TYMS
380	chr14	82067583	82069215		SFTPD,MBL1,SFTPA1	MBL1	82067583	82069215		BCAS2
767	chr9	82128153	82129785	SCIN		SCIN	82128153	82129785		FECH
512	chr1	82131088	82132720		CALHM6	CALHM6	82131088	82132720		SLC30A6
616	chr1	82278779	82280411			CALHM6	82278779	82280411		ICOS
354	chr8	82335022	82336654	SLC10A7		SLC10A7	82335022	82336654		PCLAF
687	chrX	82612339	82613971			TSPAN6	82612339	82613971		EEF1B2
611	chr15	82936467	82938099			MTX2	82936467	82938099		SLC2A2
643	chr2	83236466	83238098			HEXB	83236466	83238098		SS18
694	chr3	83480682	83482314				83480682	83482314		CCNB2
372	chr3	83659645	83661277				83659645	83661277		ACADL
188	chr4	83845109	83846741			POU2F1	83845109	83846741		BORCS7
118	chr15	84047849	84049481			PLEKHA3	84047849	84049481		STN1
150	chr8	84247106	84248738			ANAPC10	84247106	84248738		TEX9
312	chr2	84365190	84366822		HMGCR	HMGCR	84365190	84366822		TTR
97	chr14	84439514	84441146			GHITM	84439514	84441146		SERPINC1
711	chr5	84475382	84477014			IKBIP	84475382	84477014		DPH5
103	chr4	84535639	84537271			POGK	84535639	84537271		VCAM1
47	chr15	84670625	84672257			PLEKHA3	84670625	84672257		GSKIP
250	chr13	84750526	84752158				84750526	84752158		APC
338	chr8	85037882	85039514			IL15	85037882	85039514		ATIC
608	chr2	85436319	85437951			F2R	85436319	85437951		IGFBP2
303	chr2	85540824	85542456			F2R	85540824	85542456		ARPP19
540	chr1	86007096	86008728	BCKDHB		BCKDHB	86007096	86008728		TICAM2
28	chr6	86077084	86078716	SRSF4		SRSF4	86077084	86078716		ANGPTL1
352	chr6	86388882	86390514			MECR	86388882	86390514		KCNS3
478	chr8	86441511	86443143			CLGN	86441511	86443143		DPYD
479	chr7	86554242	86555874		ST8SIA2	ST8SIA2	86554242	86555874		SLC27A2
490	chr1	86607328	86608960			HMGN3	86607328	86608960		STX6
681	chrX	86788252	86789884			SERPINA7	86788252	86789884		INHA
80	chr13	86965689	86967321			PLSCR1	86965689	86967321		BMPR1B
133	chr9	87052658	87054941			AHR	87052658	87054941		ADRB1
383	chr3	87180535	87182167			GPR75	87180535	87182167		MASP1
209	chr15	87218023	87219655				87218023	87219655		SST
106	chr9	87258549	87260181			AHR	87258549	87260181		SCG2
742	chr8	87436495	87438127			NDUFC1	87436495	87438127		KLF11
333	chr4	88200768	88202400			HSD17B7	88200768	88202400		LOC396566
189	chr5	88458848	88460480			MIR331	88458848	88460480		GBP1
660	chr6	89388687	89390319		AZIN2	AZIN2	89388687	89390319		ID2
690	chr2	89775181	89776813		CKMT2	CKMT2	89775181	89776813		MIR9838
318	chr14	90435304	90436936			NCOA4	90435304	90436936		GRAMD2B
750	chr2	90580933	90582565	ATG10		RPS23	90580933	90582565		RSAD2
558	chr14	90620936	90622568		ZFAND4	ZFAND4	90620936	90622568		MARCHF3
447	chr9	90705750	90707382			IL6	90705750	90707382		FLVCR1
650	chr13	90714133	90715765		SERP1	SERP1	90714133	90715765		PID1
379	chr4	90885182	90886814		APCS	APCS	90885182	90886814		SLC30A1
589	chr7	90987212	90988844			VTI1B	90987212	90988844		HTR2B
82	chr6	91038398	91040030		GJA4	GJA4	91038398	91040030		SH3YL1
515	chr7	91106554	91108186			VTI1B	91106554	91108186		MIR10391
375	chr15	91640394	91642026	ITGAV		ITGAV	91640394	91642026		CSF2
735	chr14	92309914	92311546	UBE2D1	TFAM	UBE2D1	92309914	92311546		UROS
719	chr14	92406002	92407634			UBE2D1	92406002	92407634		UBE2B
274	chr9	93053290	93054922	ABCB1		ABCB1	93053290	93054922		EGFR
334	chr4	93097428	93099060			MRPL24	93097428	93099060		CD80
557	chr6	93407581	93409213			MEAF6	93407581	93409213		SELENOS
766	chr9	93540211	93541843			CROT	93540211	93541843		UBE3A
283	chr9	93601266	93602898			CROT	93601266	93602898		ZRANB2
419	chr9	93636655	93638287			CROT	93636655	93638287		STING1
692	chr5	93701990	93703622			KITLG	93701990	93703622		LSAMP
536	chr9	93860274	93861906			CROT	93860274	93861906		MCEE
610	chr5	93902724	93904356			KITLG	93902724	93904356		CD200R1L
229	chr5	93932683	93934315			KITLG	93932683	93934315		MBP
185	chr5	94033700	94035332	KITLG		KITLG	94033700	94035332		CD96
547	chr7	94183668	94185300			SYNJ2BP	94183668	94185300		CNDP1
98	chr5	94189405	94191037			KITLG	94189405	94191037		PGM1
11	chr3	94619705	94621337			EPAS1	94619705	94621337		NFKBIZ
713	chr3	95633036	95634668			SLC3A1	95633036	95634668		SERPINB10
22	chr7	95965040	95966672			RBM25	95965040	95966672		SCP2
769	chr7	96075859	96077491			RBM25	96075859	96077491		MIR122
179	chr3	96181508	96183140	SLC3A1		SLC3A1	96181508	96183140		CILP
649	chr3	96284412	96286044			SLC3A1	96284412	96286044		GUCA2A
583	chr15	96457226	96458858			NABP1	96457226	96458858		PYGL
541	chr7	96641052	96642684			PSEN1	96641052	96642684		GNPNAT1
489	chr6	96992289	96993921			CIDEA	96992289	96993921		ARID4A
376	chr14	97191635	97193267			MBL2	97191635	97193267		SOD1
728	chr3	97613739	97615371		HAAO	HAAO	97613739	97615371		MIR802
392	chr4	97903811	97905443			PSMB4	97903811	97905443		P14ARF
166	chr9	98131447	98133079	CACNA2D1		CACNA2D1	98131447	98133079		MIR31
703	chr4	98469599	98471231	HORMAD1		HORMAD1	98469599	98471231		ERG
153	chr1	98608957	98610589			SMAD7	98608957	98610589		PLIN2
795	chr9	99141089	99142721			CD36	99141089	99142721		MX1
527	chr5	99268395	99270027			CCDC59	99268395	99270027		TFF3
428	chr6	99300538	99302170			NDUFV2	99300538	99302170		PSIP1
714	chr1	99478393	99480025			ACAA2	99478393	99480025		IL33
263	chr14	99898890	99900522		PTEN	PTEN	99898890	99900522		TJP2
471	chr13	100348676	100350308			MIR16-1	100348676	100350308		OSTF1
604	chr13	100390459	100392091			MIR16-1	100390459	100392091		GNAQ
230	chr14	100468231	100469863			STAMBPL1	100468231	100469863		VCP
81	chr5	100641153	100642785			MYF5	100641153	100642785		SLC25A51
339	chr5	100689836	100691468			MYF5	100689836	100691468		SEC61B
285	chr14	100742363	100743995			STAMBPL1	100742363	100743995		TMEM38B
399	chr14	100777283	100778915		STAMBPL1	STAMBPL1	100777283	100778915		KLF4
1	chr6	100798917	100800549				100798917	100800549		ATP6V1G1
461	chr6	100853537	100855169				100853537	100855169		BRINP1
745	chr3	101570695	101572327			GALM	101570695	101572327		C5
199	chr1	101713239	101714871				101713239	101714871		RABEPK
314	chr3	101843215	101844847			GALM	101843215	101844847		CDK10
395	chr14	102305118	102306750			HTR7	102305118	102306750		LEP
33	chr7	102837589	102839221			DIO2	102837589	102839221		SUOX
77	chr8	103349117	103350749				103349117	103350749		GZMA
705	chr14	103802088	103803720			FGFBP3	103802088	103803720		MIF
474	chr7	103861273	103862905	TSHR		TSHR	103861273	103862905		PPAN
596	chr7	104249005	104250637			TSHR	104249005	104250637		CHCHD4
473	chr15	105077939	105079571			CASP8	105077939	105079571		AKR7A2
743	chr15	105383514	105385146			TMEM237	105383514	105385146		SPG21
336	chr9	105621753	105623385			NAMPT	105621753	105623385		DDX46
223	chr9	105712800	105714432			NAMPT	105712800	105714432		MIR125B-2
749	chr4	105859852	105861484		NRAS,AMPD1	AMPD1	105859852	105861484		PLGRKT
137	chr6	105897754	105899386			TYMS	105897754	105899386		CHMP1A
752	chr4	106126499	106128131			BCAS2	106126499	106128131		P2RY11
580	chr14	106663371	106665003		CYP2C42	CYP2C42	106663371	106665003		SFTPA1
415	chr1	106707082	106708714			FECH	106707082	106708714		MIR99A
292	chr1	106966859	106968491		MTFMT,SPG21	MTFMT	106966859	106968491		RPL13
381	chr3	106998604	107000236			SLC30A6	106998604	107000236
794	chr3	107043061	107044693			SLC30A6	107043061	107044693
210	chr3	107222228	107223860			SLC30A6	107222228	107223860
636	chr15	107626484	107628116			ICOS	107626484	107628116
445	chr1	107792326	107793958			PCLAF	107792326	107793958
744	chr14	107817636	107819268		OPALIN	OPALIN	107817636	107819268
261	chr6	107875554	107877186			NPC1	107875554	107877186
35	chr15	108281534	108283166			ICOS	108281534	108283166
55	chr15	108299755	108301387			ICOS	108299755	108301387
574	chr6	108449944	108451576	NPC1		NPC1	108449944	108451576
693	chr2	108651680	108653312				108651680	108653312
296	chr15	108712406	108714038			EEF1B2	108712406	108714038
620	chr13	109529348	109530980			SLC2A2	109529348	109530980
543	chr13	109732079	109733711			SLC2A2	109732079	109733711
294	chr14	109799528	109801160		HPS1	HPS1	109799528	109801160
465	chr6	110855066	110856698			SS18	110855066	110856698
671	chr7	111058259	111059891	FOXN3		FOXN3	111058259	111059891
451	chr14	111460355	111461987	SCD		SCD	111460355	111461987
472	chr1	111560223	111561855		ANXA2	ANXA2	111560223	111561855
763	chr1	112491731	112493363			CCNB2	112491731	112493363
160	chr15	112768346	112769978			ACADL	112768346	112769978
54	chr9	113774109	113775741		MYOG	MYOG	113774109	113775741
781	chr14	114019930	114021562			BORCS7	114019930	114021562
675	chr14	115010908	115012540			STN1	115010908	115012540
499	chr9	115833096	115834728		PRDX6	PRDX6	115833096	115834728
651	chr1	115861288	115862920			TEX9	115861288	115862920
726	chr6	116013284	116014916			TTR	116013284	116014916
715	chr2	116303728	116305360		STARD4	STARD4	116303728	116305360
204	chr9	116568414	116570046			SERPINC1	116568414	116570046
225	chr9	116672324	116673956			SERPINC1	116672324	116673956
492	chr9	116714291	116715923			SERPINC1	116714291	116715923
777	chr4	116933805	116935437			DPH5	116933805	116935437
553	chr9	117156599	117158231			SERPINC1	117156599	117158231
181	chr9	117202282	117203914				117202282	117203914
217	chr4	117667978	117669610			VCAM1	117667978	117669610
572	chr9	117713406	117715038				117713406	117715038
290	chr7	117758322	117759954			GSKIP	117758322	117759954
389	chr4	117829288	117830920		RTCA	RTCA	117829288	117830920
450	chr4	117844936	117846568		RTCA	RTCA	117844936	117846568
779	chr2	117923041	117924673			APC	117923041	117924673
700	chr15	118184640	118186272			ATIC	118184640	118186272
211	chr15	118256017	118257649			IGFBP2	118256017	118257649
422	chr1	118384207	118385839			ARPP19	118384207	118385839
480	chr1	118976468	118978100			ARPP19	118976468	118978100
481	chr8	119466899	119468531	PPP3CA		PPP3CA	119466899	119468531
665	chr8	119516960	119518592	PPP3CA		PPP3CA	119516960	119518592
246	chr8	119540073	119541705	PPP3CA		PPP3CA	119540073	119541705
761	chr2	119682075	119683707			TICAM2	119682075	119683707
151	chr9	120225368	120227000			ANGPTL1	120225368	120227000
725	chr9	120408470	120410102			ANGPTL1	120408470	120410102
798	chr2	120413099	120414731	COMMD10		COMMD10	120413099	120414731
712	chr3	120583858	120585490			KCNS3	120583858	120585490
115	chr9	120727388	120729020			ANGPTL1	120727388	120729020
130	chr3	120755641	120757273			KCNS3	120755641	120757273
194	chr4	120808808	120810440			DPYD	120808808	120810440
190	chr13	121236058	121237690		B3GNT5	B3GNT5	121236058	121237690
487	chr1	121328937	121330569			SLC27A2	121328937	121330569
332	chr1	121440479	121442111			SLC27A2	121440479	121442111
368	chr9	122079386	122081018			STX6	122079386	122081018
684	chr15	122126212	122127844			INHA	122126212	122127844
699	chr2	123284133	123285765	TNFAIP8	HSD17B4	HSD17B4	123284133	123285765
517	chr8	124451781	124453413			BMPR1B	124451781	124453413
420	chr14	124461126	124462758			ADRB1	124461126	124462758
631	chr13	125172082	125173714			MASP1	125172082	125173714
4	chr13	125263840	125265472			SST	125263840	125265472
226	chr15	125544279	125545911			SCG2	125544279	125545911
784	chr3	125725280	125726912		PDIA6	PDIA6	125725280	125726912
594	chr8	125839722	125841354			BMPR1B	125839722	125841354
44	chr13	126276854	126278486		MIR28	MIR28	126276854	126278486
254	chr3	126510704	126512336			KLF11	126510704	126512336
679	chr13	127358198	127359830			LOC396566	127358198	127359830
476	chr4	127568135	127569767			GBP1	127568135	127569767
49	chr2	127610299	127611931				127610299	127611931
7	chr3	127679430	127681062			ID2	127679430	127681062
555	chr1	127864960	127866592		CKMT1A	CKMT1A	127864960	127866592
359	chr1	128369032	128370664			MIR9838	128369032	128370664
340	chr9	128451554	128453186	KCNK2		KCNK2	128451554	128453186
165	chr9	128491179	128492811	KCNK2		KCNK2	128491179	128492811
104	chr2	128499433	128501065				128499433	128501065
220	chr2	128576520	128578152			GRAMD2B	128576520	128578152
119	chr4	129131945	129133577			SELENOF	129131945	129133577
342	chr4	129232935	129234567		SELENOF	SELENOF	129232935	129234567
593	chr4	129278795	129280427	SELENOF		SELENOF	129278795	129280427
629	chr3	129675701	129677333			RSAD2	129675701	129677333
208	chr3	129749051	129750683			RSAD2	129749051	129750683
467	chr13	129835230	129836862				129835230	129836862
17	chr2	130147747	130149379			MARCHF3	130147747	130149379
678	chr9	130282792	130284424			FLVCR1	130282792	130284424
534	chr6	130375257	130376889				130375257	130376889
384	chr6	130416029	130417661				130416029	130417661
603	chr8	130487070	130488702		PIGY	PIGY	130487070	130488702
156	chr15	130795409	130797041			PID1	130795409	130797041
256	chr8	131358940	131360572		SPARCL1	SPARCL1	131358940	131360572
101	chr9	131793866	131795498			SLC30A1	131793866	131795498
286	chr9	131821477	131823109			SLC30A1	131821477	131823109
614	chr15	132018798	132020430			HTR2B	132018798	132020430
216	chr13	132207091	132208723				132207091	132208723
64	chr2	132291578	132293210				132291578	132293210
89	chr2	132307332	132308964				132307332	132308964
52	chr2	132375725	132377357				132375725	132377357
647	chr13	132385357	132386989				132385357	132386989
170	chr14	132615206	132616838		MIR4331-2	MIR4331-2	132615206	132616838
227	chr3	132749653	132751285			SH3YL1	132749653	132751285
520	chr15	132902253	132903885	DIS3L2		MIR10391	132902253	132903885
732	chr15	133354769	133356401		SNORC	SNORC	133354769	133356401
573	chr15	133628172	133629804		ATG16L1	ATG16L1	133628172	133629804
424	chr2	133727607	133729239			CSF2	133727607	133729239
655	chr8	133960306	133961938	CDS1		CDS1	133960306	133961938
523	chr14	135286356	135287988			UROS	135286356	135287988
139	chr14	136291288	136292920				136291288	136292920
125	chr14	136305542	136307174				136305542	136307174
289	chr14	136467720	136469352				136467720	136469352
797	chr2	136593862	136595494			UBE2B	136593862	136595494
83	chr9	136665063	136666695	GRB10		GRB10	136665063	136666695
653	chr2	136952000	136953632		CAMLG,DDX46	CAMLG	136952000	136953632
545	chr6	137530491	137532123	RABGGTB	ACADM	RABGGTB	137530491	137532123
202	chr9	138133809	138135441				138133809	138135441
31	chr9	138281395	138283027				138281395	138283027
276	chr13	138357611	138359243		CASR	CASR	138357611	138359243
56	chr9	138413424	138415056			EGFR	138413424	138415056
452	chr8	138463621	138465253				138463621	138465253
670	chr1	138490659	138492291	MEF2A		MEF2A	138490659	138492291
244	chr13	140365759	140367391		NR1I2	NR1I2	140365759	140367391
463	chr13	140793592	140795224			CD80	140793592	140795224
385	chr1	140804130	140805762			SELENOS	140804130	140805762
162	chr1	141268120	141269752			UBE3A	141268120	141269752
144	chr1	141309725	141311357			UBE3A	141309725	141311357
110	chr6	141348747	141350379			ZRANB2	141348747	141350379
233	chr6	141420756	141422388			ZRANB2	141420756	141422388
717	chr2	141598128	141599760			STING1	141598128	141599760
507	chr13	142956474	142958106			LSAMP	142956474	142958106
122	chr1	144183116	144184748			MCEE	144183116	144184748
388	chr6	146806069	146807701	LEPR		LEPR	146806069	146807701
262	chr13	147172564	147174196			CD200R1L	147172564	147174196
158	chr1	147704409	147706041			MBP	147704409	147706041
264	chr13	148041347	148042979			CD96	148041347	148042979
418	chr1	148125737	148127369			MBP	148125737	148127369
58	chr1	148153474	148155106			MBP	148153474	148155106
575	chr1	148662638	148664270			CNDP1	148662638	148664270
627	chr1	148861767	148863399			CNDP1	148861767	148863399
26	chr1	149035738	149037370			CNDP1	149035738	149037370
560	chr1	149128492	149130124			CNDP1	149128492	149130124
78	chr6	149212931	149214563			PGM1	149212931	149214563
483	chr1	149340540	149342172			CNDP1	149340540	149342172
619	chr1	149686670	149688302		CYB5A	CYB5A	149686670	149688302
696	chr1	149928044	149929676			CYB5A	149928044	149929676
3	chr1	150272948	150274580			CYB5A	150272948	150274580
355	chr6	152431655	152433287		CYP2J34	CYP2J34	152431655	152433287
542	chr6	152506275	152507907		CYP2J34	CYP2J34	152506275	152507907
657	chr6	155003489	155005121			DAB1	155003489	155005121
776	chr6	155115438	155117070	DAB1		DAB1	155115438	155117070
37	chr1	155959557	155961189				155959557	155961189
788	chr13	157074925	157076557			NFKBIZ	157074925	157076557
581	chr13	157171776	157173408			NFKBIZ	157171776	157173408
108	chr1	157961078	157962710			SERPINB10	157961078	157962710
792	chr6	159187440	159189072			SCP2	159187440	159189072
441	chr1	161176728	161178360		PMAIP1	PMAIP1	161176728	161178360
790	chr1	162549352	162550984			MIR122	162549352	162550984
382	chr1	162877194	162878826			CILP	162877194	162878826
466	chr1	163369320	163370952			CILP	163369320	163370952
243	chr6	164712997	164714629	CYP4A21		CYP4A21	164712997	164714629
562	chr6	167208988	167210620		KLF17	KLF17	167208988	167210620
295	chr1	167300774	167302406		RPLP1	RPLP1	167300774	167302406
497	chr6	169083967	169085599			GUCA2A	169083967	169085599
252	chr13	178057739	178059371				178057739	178059371
722	chr13	179756707	179758339				179756707	179758339
143	chr1	180542842	180544474			PYGL	180542842	180544474
587	chr13	181311500	181313132		MIRLET7C,MIR125B-2,MIR99A	MIRLET7C	181311500	181313132
46	chr1	182807496	182809128			GNPNAT1	182807496	182809128
683	chr13	187635954	187637586				187635954	187637586
134	chr1	187669881	187671513			ARID4A	187669881	187671513
307	chr1	189151124	189152756		DHRS7	DHRS7	189151124	189152756
315	chr1	192823903	192825535				192823903	192825535
612	chr13	195259327	195260959			SOD1	195259327	195260959
19	chr1	199029041	199030673				199029041	199030673
754	chr13	199431696	199433328			MIR802	199431696	199433328
85	chr13	200706439	200708071		PIGP	PIGP	200706439	200708071
275	chr1	200911266	200912898			P14ARF	200911266	200912898
496	chr1	201191621	201193253		IFNE,MIR31	MIR31	201191621	201193253
716	chr13	201334509	201336141			PIGP	201334509	201336141
273	chr13	201652233	201653865			ERG	201652233	201653865
347	chr13	202415314	202416946			ERG	202415314	202416946
109	chr1	204035805	204037437			PLIN2	204035805	204037437
602	chr1	204127577	204129209			PLIN2	204127577	204129209
455	chr13	204996386	204998018			MX1	204996386	204998018
402	chr13	205017543	205019175			MX1	205017543	205019175
91	chr13	205825680	205827312			TFF3	205825680	205827312
637	chr1	206658851	206660483			PSIP1	206658851	206660483
582	chr1	215109689	215111321			IL33	215109689	215111321
721	chr1	215442865	215444497			IL33	215442865	215444497
772	chr1	216226772	216228404			IL33	216226772	216228404
327	chr1	216741079	216742711		RLN2,PLGRKT	RLN2	216741079	216742711
24	chr1	222759457	222761089			TJP2	222759457	222761089
272	chr1	227957231	227958863			OSTF1	227957231	227958863
157	chr1	231058670	231060302			GNAQ	231058670	231060302
348	chr1	235458683	235460315			VCP	235458683	235460315
462	chr1	238980018	238981650			SLC25A51	238980018	238981650
358	chr1	241118902	241120534			SEC61B	241118902	241120534
762	chr1	246147885	246149517	ABCA1		ABCA1	246147885	246149517
774	chr1	246836304	246837936			TMEM38B	246836304	246837936
349	chr1	247970478	247972110			KLF4	247970478	247972110
427	chr1	255094194	255095826			ATP6V1G1	255094194	255095826
84	chr1	259845689	259847321			BRINP1	259845689	259847321
71	chr1	260421839	260423471			C5	260421839	260423471
412	chr1	266199858	266201490			RABEPK	266199858	266201490

## Sheet: TE_Western_Unique_Anno
1	chrX	60794359	60795991	OVERLAP_GENES	PROXIMAL_GENES	CLOSEST_GENE	78532246	78533878		Gene
338	chr6	86685	88317			MC1R	86685	88317		MC1R
318	chr2	156637	158269		IFITM3	IFITM3	156637	158269		IFITM3
611	chr17	179232	180864			CLDN23	179232	180864		CLDN23
645	chrX	753529	755161			ARSE	753529	755161		ARSE
354	chr1	766343	767975			MIR9815	766343	767975		MIR9815
656	chr10	829191	830823			UCHL5	829191	830823		UCHL5
95	chrX	867543	869175			ARSE	867543	869175		GPIHBP1
546	chr1	1005196	1006828		MIR9815	MIR9815	1005196	1006828		LETM1
456	chr4	1009472	1011104			GPIHBP1	1009472	1011104		CTSD
409	chr8	1054367	1055999			LETM1	1054367	1055999		LATS2
342	chr2	1066013	1067645			CTSD	1066013	1067645		MIR9821
304	chr11	1207427	1209059		LATS2	LATS2	1207427	1209059		RGS18
289	chr1	1312809	1314441		MIR9821	MIR9821	1312809	1314441		RND3
619	chr10	1348315	1349947			RGS18	1348315	1349947		SELENOO
203	chr15	1385934	1387566			RND3	1385934	1387566		BANP
23	chr5	1438945	1440577			SELENOO	1438945	1440577		MRM2
109	chr6	1441184	1442816	BANP		BANP	1441184	1442816		FGF9
76	chr3	1474909	1476541			MRM2	1474909	1476541		SERPINB9
202	chr11	1499428	1501060			FGF9	1499428	1501060		CD81
407	chr7	1609660	1611292			SERPINB9	1609660	1611292		MIR9824
435	chr2	1745796	1747428			CD81	1745796	1747428		HTT
434	chr7	1795038	1796670			SERPINB9	1795038	1796670		LMO1
535	chr1	1839719	1841351			MIR9824	1839719	1841351		MAP1LC3B
7	chr8	1891040	1892672	HTT		HTT	1891040	1892672		MRPL17
43	chr11	1966695	1968327			FGF9	1966695	1968327		SYK
320	chr9	1989511	1991143			LMO1	1989511	1991143		MIR151
105	chr6	2000150	2001782			MAP1LC3B	2000150	2001782		HTRA3
131	chr6	2163439	2165071			MAP1LC3B	2163439	2165071		IRF8
482	chr9	2275392	2277024			MRPL17	2275392	2277024		MIR9831
386	chr14	2312042	2313674			SYK	2312042	2313674		INSIG1
239	chr4	2326319	2327951			MIR151	2326319	2327951		AP5Z1
421	chr6	2372477	2374109			MAP1LC3B	2372477	2374109		ANKRD28
13	chr8	2542392	2544024			HTRA3	2542392	2544024		NRN1
538	chr14	2545323	2546955			SYK	2545323	2546955		DPH3
150	chr6	2596760	2598392			IRF8	2596760	2598392		PPARA
669	chr6	2779684	2781316			IRF8	2779684	2781316		QKI
301	chr1	2811150	2812782			MIR9831	2811150	2812782		GPR12
183	chr8	2811355	2812987	HTRA3		HTRA3	2811355	2812987		PARVG
457	chr18	2866741	2868373		INSIG1	INSIG1	2866741	2868373		MSX1
237	chr14	2908460	2910092			SYK	2908460	2910092		SLC7A2
403	chr3	2912403	2914035			AP5Z1	2912403	2914035		PC
666	chr13	3191738	3193370			ANKRD28	3191738	3193370		SLC46A3
377	chr7	3445419	3447051			NRN1	3445419	3447051		MIR9802
599	chr13	3523618	3525250			DPH3	3523618	3525250		TSPO
167	chr5	3586585	3588217			PPARA	3586585	3588217		MIR30D
376	chr1	4144089	4145721			QKI	4144089	4145721		FOLR3
228	chr1	4246305	4247937			QKI	4246305	4247937		SLC7A1
189	chr11	4553617	4555249			GPR12	4553617	4555249		PEBP4
53	chr4	4577238	4578870				4577238	4578870		AMELX
623	chrX	4622979	4624611				4622979	4624611		MIR7136
193	chr5	4696927	4698559			PARVG	4696927	4698559		SPATA17
136	chr5	4897057	4898689	PARVG		PARVG	4897057	4898689		MSL3
15	chr8	5112104	5113736			MSX1	5112104	5113736		LRRC6
311	chr17	5191431	5193063	SLC7A2		SLC7A2	5191431	5193063		TMEM242
127	chr8	5352324	5353956			MSX1	5352324	5353956		SLC37A3
620	chr13	5395989	5397621				5395989	5397621		ZP3
58	chr8	5413666	5415298			MSX1	5413666	5415298		TBXAS1
86	chr8	5444259	5445891			MSX1	5444259	5445891		TMSB4X
44	chr2	5499108	5500740			PC	5499108	5500740		MIR4335
420	chr4	5722709	5724341				5722709	5724341		HSPB1
522	chr11	5794203	5795835			SLC46A3	5794203	5795835		MIR664
308	chr7	5978055	5979687			MIR9802	5978055	5979687		MIR9807
83	chr11	5978721	5980353		SLC46A3	SLC46A3	5978721	5980353		ADRA1A
346	chr5	5993629	5995261			TSPO	5993629	5995261		GEMIN8
411	chrX	6045459	6047091				6045459	6047091		RPL15
598	chr8	6114345	6115977			MSX1	6114345	6115977		TOP2B
484	chr16	6334934	6336566				6334934	6336566		FH
570	chr8	6384835	6386467			MSX1	6384835	6386467		SMAD9
389	chr4	6446286	6447918			MIR30D	6446286	6447918		QDPR
440	chr9	6746558	6748190	FOLR3	FOLR1,INPPL1,FOLR2	FOLR3	6746558	6748190		MPEG1
300	chrX	6815016	6816648				6815016	6816648		CLDN20
552	chr8	6865364	6866996				6865364	6866996		ACE2
17	chr11	6880705	6882337			SLC7A1	6880705	6882337		MYC
532	chr14	7172108	7173740	PEBP4		PEBP4	7172108	7173740		OPRM1
48	chrX	7277569	7279201			AMELX	7277569	7279201		AMZ2
653	chr7	7980170	7981802			MIR7136	7980170	7981802		COG4
134	chr10	8057712	8059344			SPATA17	8057712	8059344		DEGS1
85	chr15	8057882	8059514				8057882	8059514		MED28
208	chr10	8168889	8170521			SPATA17	8168889	8170521		CACNG1
54	chrX	8439501	8441133			MSL3	8439501	8441133		NHLRC1
379	chr4	8687445	8689077			LRRC6	8687445	8689077		CKAP4
88	chr1	9308500	9310132			TMEM242	9308500	9310132		AKR1B1
322	chr6	9567362	9568994				9567362	9568994		TDH
568	chr18	9581256	9582888			SLC37A3	9581256	9582888		ARMT1
101	chr3	9643095	9644727			ZP3	9643095	9644727		SLC25A15
217	chr18	9737985	9739617	TBXAS1		TBXAS1	9737985	9739617		IYD
137	chrX	9895208	9896840			TMSB4X	9895208	9896840		PCMT1
255	chr9	9970049	9971681		MOGAT2,MIR4335	MIR4335	9970049	9971681		HMGB2
69	chr3	10068181	10069813		HSPB1	HSPB1	10068181	10069813		GUSB
120	chr10	10263768	10265400			MIR664	10263768	10265400		AKT3
93	chr10	10370475	10372107			MIR664	10370475	10372107		TMX4
276	chr10	10401394	10403026			MIR664	10401394	10403026		CD82
662	chr7	10507053	10508685			MIR9807	10507053	10508685		ACVR1B
595	chr14	10568007	10569639			ADRA1A	10568007	10569639		MIR29B-1
622	chrX	10581303	10582935			GEMIN8	10581303	10582935		KRT74
321	chr10	10614420	10616052			MIR664	10614420	10616052		DESI2
253	chr10	10641420	10643052			MIR664	10641420	10643052		RAB32
158	chr13	10756513	10758145		RPL15	RPL15	10756513	10758145		IL27
37	chr10	11049177	11050809				11049177	11050809		DHX15
481	chr13	11723756	11725388			TOP2B	11723756	11725388		SMYD3
46	chr10	11739439	11741071			FH	11739439	11741071		CYSLTR2
12	chr11	11770758	11772390			SMAD9	11770758	11772390		SLC34A2
506	chr8	11894724	11896356			QDPR	11894724	11896356		ITM2B
550	chr2	11959461	11961093			MPEG1	11959461	11961093		PYY
274	chr1	12009703	12011335			CLDN20	12009703	12011335		OPN1SW
480	chrX	12223771	12225403			ACE2	12223771	12225403		C1QTNF3
493	chr4	12269995	12271627			MYC	12269995	12271627		GPR84
585	chr1	12297025	12298657			OPRM1	12297025	12298657		SAT1
408	chr12	12342186	12343818			AMZ2	12342186	12343818		CAPN2
50	chr1	12369821	12371453			OPRM1	12369821	12371453		ME3
155	chr6	12593758	12595390			COG4	12593758	12595390		STAT3
559	chr10	12669914	12671546			DEGS1	12669914	12671546		JUP
571	chr8	12762924	12764556			MED28	12762924	12764556		ESD
192	chr12	13100708	13102340			CACNG1	13100708	13102340		GOT2
191	chr7	13416986	13418618			NHLRC1	13416986	13418618		SLC30A8
647	chr7	13670368	13672000			NHLRC1	13670368	13672000		PLAGL1
249	chr5	14020485	14022117	CKAP4		CKAP4	14020485	14022117		CCR7
617	chr18	14481964	14483596			AKR1B1	14481964	14483596		MIR181A-1
495	chr14	14680707	14682339			TDH	14680707	14682339		PLCD1
180	chr1	14929307	14930939			ARMT1	14929307	14930939		RPL23
590	chrX	15364509	15366141				15364509	15366141		NR5A2
606	chr11	15534378	15536010	SLC25A15		SLC25A15	15534378	15536010		TNNT2
102	chr1	15586567	15588199			IYD	15586567	15588199		CWC25
252	chr1	15702940	15704572			IYD	15702940	15704572		PCDH7
178	chr1	16195604	16197236			PCMT1	16195604	16197236		PSMB3
84	chr14	16469724	16471356			HMGB2	16469724	16471356		PIWIL1
198	chr3	16670876	16672508	GUSB		GUSB	16670876	16672508		C9
306	chr10	16740151	16741783		AKT3	AKT3	16740151	16741783		RGCC
430	chr17	16940781	16942413			TMX4	16940781	16942413		HABP4
553	chr17	17006646	17008278			TMX4	17006646	17008278		B4GALNT2
519	chr2	17307417	17309049			CD82	17307417	17309049		CDH11
281	chr5	17358086	17359718		ACVR1B	ACVR1B	17358086	17359718		HSD17B3
657	chr1	17573273	17574905				17573273	17574905		ELF5
356	chr18	17835573	17837205			MIR29B-1	17835573	17837205		SGCA
511	chr5	17915201	17916833	KRT74		KRT74	17915201	17916833		ARL6IP1
525	chr16	17991201	17992833				17991201	17992833		PIWIL4
27	chr10	18070328	18071960			DESI2	18070328	18071960		CD59
250	chr1	18289269	18290901			RAB32	18289269	18290901		CSTF3
637	chr3	18386834	18388466		SULT1A3,CLN3,IL27	IL27	18386834	18388466		NCOR2
327	chr8	18408722	18410354			DHX15	18408722	18410354		SUMO4
254	chr10	18419732	18421364	SMYD3		SMYD3	18419732	18421364		PTH1R
390	chr11	18755895	18757527			CYSLTR2	18755895	18757527		SGK1
319	chr11	19075654	19077286			CYSLTR2	19075654	19077286		MIR574
677	chr8	19200918	19202550			SLC34A2	19200918	19202550		CD93
524	chr8	19279667	19281299			SLC34A2	19279667	19281299		VPS33A
576	chr11	19376802	19378434	ITM2B		ITM2B	19376802	19378434		HPD
397	chr12	19463538	19465170			PYY	19463538	19465170		FSHB
469	chr18	19689797	19691429			OPN1SW	19689797	19691429		MMD
232	chr16	19699356	19700988			C1QTNF3	19699356	19700988		MIR7-2
230	chr5	19786891	19788523			GPR84	19786891	19788523		FKBP5
227	chrX	20220407	20222039			SAT1	20220407	20222039		SIGLEC1
245	chr10	20292113	20293745			CAPN2	20292113	20293745		UCHL1
452	chr9	20372372	20374004	ME3		ME3	20372372	20374004		ARG1
685	chr12	20406629	20408261	STAT3		STAT3	20406629	20408261		AKTIP
558	chr8	20455949	20457581			SLC34A2	20455949	20457581		MIR9833
293	chr12	20901703	20903335	JUP	FKBP10	JUP	20901703	20903335		PRKAB1
351	chr11	20905138	20906770			ESD	20905138	20906770		SLC30A9
67	chr6	21321300	21322932			GOT2	21321300	21322932		AKAP1
261	chr4	21488770	21490402			SLC30A8	21488770	21490402		ABAT
479	chr1	21528161	21529793			PLAGL1	21528161	21529793		CBLN1
129	chr12	21872988	21874620		CCR7	CCR7	21872988	21874620		FBXO21
97	chr8	21987836	21989468				21987836	21989468		TBX2
148	chr10	22080496	22082128			MIR181A-1	22080496	22082128		MIR378-2
448	chr13	22706296	22707928			PLCD1	22706296	22707928		DDX3X
25	chr12	22989758	22991390			RPL23	22989758	22991390		MIR9799
8	chr16	23049976	23051608				23049976	23051608		HEY2
132	chr14	23088633	23090265				23088633	23090265		MIR582
486	chr10	23221463	23223095			NR5A2	23221463	23223095		RPL30
544	chr10	23274134	23275766			TNNT2	23274134	23275766		SPATA4
343	chr12	23289986	23291618		RPL23,CWC25	CWC25	23289986	23291618		SPATA18
142	chr14	23447027	23448659				23447027	23448659		LAYN
47	chr8	23454575	23456207		PCDH7	PCDH7	23454575	23456207		FKBP9
225	chr14	23475572	23477204				23475572	23477204		SDC2
73	chr12	23523511	23525143			PSMB3	23523511	23525143		FAM107A
260	chr14	24115463	24117095			PIWIL1	24115463	24117095		PDGFRA
201	chr16	24438095	24439727			C9	24438095	24439727		MIR9859
501	chr11	25312988	25314620			RGCC	25312988	25314620		MTPAP
660	chr10	25519281	25520913			HABP4	25519281	25520913		SAA3
211	chr12	25671035	25672667			B4GALNT2	25671035	25672667		RGN
143	chr6	25932761	25934393			CDH11	25932761	25934393		NNMT
394	chr10	25987396	25989028			HSD17B3	25987396	25989028		SPACA3
639	chr2	26321258	26322890			ELF5	26321258	26322890		RESF1
350	chr12	26395035	26396667		SGCA	SGCA	26395035	26396667		CMKLR1
689	chr3	26403467	26405099			ARL6IP1	26403467	26405099		CALCB
569	chr9	26863713	26865345			PIWIL4	26863713	26865345		CPE
462	chr2	27044168	27045800			CD59	27044168	27045800		PLN
395	chr2	27684770	27686402			CSTF3	27684770	27686402		ZHX3
453	chr14	28590687	28592319		NCOR2	NCOR2	28590687	28592319		LPIN3
111	chr14	28964851	28966483			SUMO4	28964851	28966483		MRC1
182	chr13	29752536	29754168	PTH1R	MYL3	PTH1R	29752536	29754168		GUCY1B1
156	chr1	29977056	29978688			SGK1	29977056	29978688		CRYBB1
205	chr8	30198025	30199657		TLR1,TLR6,MIR574	MIR574	30198025	30199657		HOXA13
186	chr17	30238723	30240355	CD93	THBD	CD93	30238723	30240355		MAGED1
566	chr16	30434933	30436565				30434933	30436565		ZUP1
541	chr14	30477459	30479091	VPS33A	DIABLO	VPS33A	30477459	30479091		BCL2L11
646	chr14	30821096	30822728		HPD	HPD	30821096	30822728		ARNTL
531	chr2	31113474	31115106			FSHB	31113474	31115106		RPP38
504	chr12	31206727	31208359			MMD	31206727	31208359		EWSR1
556	chr10	31221169	31222801			MIR7-2	31221169	31222801		FBXO9
652	chr7	31583926	31585558		CLPS,FKBP5	FKBP5	31583926	31585558		TEAD1
655	chr17	31977001	31978633		SIGLEC1,SPEF1	SIGLEC1	31977001	31978633		ABR
483	chr12	32043235	32044867			MMD	32043235	32044867		PRPF18
344	chr8	32076656	32078288			UCHL1	32076656	32078288		MIR9818
279	chr1	32098146	32099778			ARG1	32098146	32099778		PPID
175	chr8	32228621	32230253			UCHL1	32228621	32230253		CTSH
29	chr1	32230848	32232480			ARG1	32230848	32232480		STAR
632	chr6	32493553	32495185			AKTIP	32493553	32495185		OPTN
641	chr9	32810979	32812611			MIR9833	32810979	32812611		UXS1
499	chr14	33166967	33168599		PRKAB1	PRKAB1	33166967	33168599		PAFAH1B1
357	chr8	33373228	33374860			SLC30A9	33373228	33374860		MIR9827
326	chr12	33418788	33420420		AKAP1	AKAP1	33418788	33420420		NCK2
540	chr1	33975513	33977145				33975513	33977145		EDNRB
684	chr3	33996488	33998120		ABAT	ABAT	33996488	33998120		MRPS9
112	chr6	34932566	34934198			CBLN1	34932566	34934198		HSPA8
373	chr6	34948064	34949696			CBLN1	34948064	34949696		ASPA
100	chr6	35919116	35920748			CBLN1	35919116	35920748		RAMP3
68	chr14	36062858	36064490			FBXO21	36062858	36064490		TSSK1B
70	chr12	36887263	36888895	TBX2		TBX2	36887263	36888895		ZNF232
188	chr12	36974862	36976494		MIR378-2	MIR378-2	36974862	36976494		PIP4K2A
292	chrX	36989422	36991054	DDX3X		DDX3X	36989422	36991054		DUSP1
268	chrX	37021307	37022939		DDX3X	DDX3X	37021307	37022939		LDHB
173	chr16	37304758	37306390			MIR9799	37304758	37306390		MIR1839
638	chr8	37379304	37380936				37379304	37380936		INHBA
219	chr6	37864519	37866151				37864519	37866151		SPAG6
582	chr6	37898851	37900483				37898851	37900483		KCNIP1
443	chr1	37911219	37912851			HEY2	37911219	37912851		BMI1
349	chr16	37951213	37952845			MIR582	37951213	37952845		NFATC2
334	chr4	38098764	38100396			RPL30	38098764	38100396		IL1R2
212	chr15	39132354	39133986			SPATA4	39132354	39133986		EFNB3
514	chr8	39204440	39206072		SPATA18	SPATA18	39204440	39206072		AURKB
81	chr8	39290530	39292162			SPATA18	39290530	39292162		OOEP
593	chr8	39359955	39361587			SPATA18	39359955	39361587		CCDC42
500	chr9	39367976	39369608			LAYN	39367976	39369608		CYTH2
437	chr8	39513860	39515492			SPATA18	39513860	39515492		TSHZ2
578	chr18	39625092	39626724			FKBP9	39625092	39626724		SLITRK1
241	chr8	39702846	39704478			SPATA18	39702846	39704478		ZNF217
79	chr4	40249958	40251590			SDC2	40249958	40251590		MGAT4A
223	chr13	40290865	40292497	FAM107A		FAM107A	40290865	40292497		GLP2R
194	chr8	40501371	40503003			PDGFRA	40501371	40503003		MIR218B
309	chrX	40680919	40682551		MIR9859	MIR9859	40680919	40682551		ARPIN
316	chr10	40718355	40719987		MTPAP	MTPAP	40718355	40719987		RARRES2
471	chr8	40969512	40971144	PDGFRA		PDGFRA	40969512	40971144		IDH2
618	chr2	41218691	41220323			SAA3	41218691	41220323		MGST1
199	chrX	41725423	41727055		RGN	RGN	41725423	41727055		NLRP3
229	chr9	41854984	41856616		NNMT	NNMT	41854984	41856616		MYOCD
179	chr12	42099515	42101147		SPACA3	SPACA3	42099515	42101147		ITGB1
323	chr12	42119814	42121446			SPACA3	42119814	42121446		IL2RG
659	chr5	42241349	42242981			RESF1	42241349	42242981		RACK1
340	chr10	42372310	42373942				42372310	42373942		PEAK1
528	chr14	43070691	43072323			CMKLR1	43070691	43072323		ELAC2
614	chr4	43391656	43393288				43391656	43393288		COX10
468	chr2	43427853	43429485			CALCB	43427853	43429485		MIR99B
361	chr8	43606364	43607996	CPE		CPE	43606364	43607996		NPEPL1
119	chr1	43608090	43609722			PLN	43608090	43609722		CYP11A1
451	chr17	43689661	43691293			ZHX3	43689661	43691293		PEX2
678	chr15	43787170	43788802				43787170	43788802		MIR374A
610	chr17	43895389	43897021		ZHX3	ZHX3	43895389	43897021		BBS4
362	chr17	43962123	43963755		LPIN3	LPIN3	43962123	43963755		UPRT
465	chr13	44374605	44376237				44374605	44376237		SMIM7
236	chr10	44538244	44539876			MRC1	44538244	44539876		MIR325
233	chr8	44543826	44545458	GUCY1B1		GUCY1B1	44543826	44545458		KLF2
107	chr4	44600149	44601781				44600149	44601781		GABARAPL1
385	chr14	44706497	44708129			CRYBB1	44706497	44708129		PHYHIPL
518	chr13	44718692	44720324				44718692	44720324		SSTR1
277	chr18	45154036	45155668			HOXA13	45154036	45155668		CYP4F55
291	chrX	45194858	45196490			MAGED1	45194858	45196490		BRD4
378	chrX	45258199	45259831			MAGED1	45258199	45259831		RPL7
520	chrX	45281905	45283537		MAGED1	MAGED1	45281905	45283537		MIR146A
63	chr1	45310675	45312307			ZUP1	45310675	45312307		GATA3
329	chr3	45347266	45348898			BCL2L11	45347266	45348898		MRLN
688	chr2	46024108	46025740			ARNTL	46024108	46025740		FABP6
536	chr13	46204692	46206324				46204692	46206324		CLDN10
238	chr10	46211971	46213603			RPP38	46211971	46213603		KISS1
417	chr14	46353352	46354984			EWSR1	46353352	46354984		NTF3
583	chr7	46773363	46774995		FBXO9	FBXO9	46773363	46774995		REG3G
400	chr2	46817644	46819276			TEAD1	46817644	46819276		MIR24-1
604	chr12	47240918	47242550			ABR	47240918	47242550		AKAP3
388	chr13	47567010	47568642				47567010	47568642		C5H12orf4
464	chr10	47687326	47688958			PRPF18	47687326	47688958		PM20D1
160	chr9	47728172	47729804			MIR9818	47728172	47729804		CD302
586	chr8	48020282	48021914			PPID	48020282	48021914		ITGB6
643	chr7	48049926	48051558			CTSH	48049926	48051558		CD55
426	chr15	48053268	48054900			STAR	48053268	48054900		UBL5
103	chr9	48265832	48267464			MIR9818	48265832	48267464		PARK7
332	chr4	48555762	48557394				48555762	48557394		ANKRD17
372	chr10	48601104	48602736		OPTN	OPTN	48601104	48602736		TMTC4
151	chr3	48648188	48649820			UXS1	48648188	48649820		MIR124A-1
139	chr12	48965362	48966994			PAFAH1B1	48965362	48966994		CCT7
627	chr5	49160233	49161865			MIR9827	49160233	49161865		CLDN12
336	chr3	49197646	49199278			NCK2	49197646	49199278		PARM1
271	chr11	49471198	49472830			EDNRB	49471198	49472830		HACE1
51	chr11	49535526	49537158			EDNRB	49535526	49537158		LIN28B
591	chr3	49594105	49595737			MRPS9	49594105	49595737		SPARC
579	chr9	49630461	49632093			HSPA8	49630461	49632093		RPN1
679	chr12	49646746	49648378		ASPA,SPATA22	ASPA	49646746	49648378		GFPT1
398	chr11	50101089	50102721	EDNRB		EDNRB	50101089	50102721		NPY2R
168	chr18	50309532	50311164		WAP,RAMP3	RAMP3	50309532	50311164		GKN1
526	chr14	50812521	50814153			TSSK1B	50812521	50814153		ACKR4
141	chr12	51196083	51197715			ZNF232	51196083	51197715		MIR7144
335	chr10	51400039	51401671			PIP4K2A	51400039	51401671		ADAMTS20
496	chr11	51493725	51495357				51493725	51495357		LRAT
247	chr16	51530705	51532337			DUSP1	51530705	51532337		TLR2
204	chr5	51536112	51537744			LDHB	51536112	51537744		RPS20
345	chr10	51620288	51621920			PIP4K2A	51620288	51621920		TNFSF13B
474	chr7	52139229	52140861			MIR1839	52139229	52140861		NAXD
222	chr10	52180379	52182011		PIP4K2A	PIP4K2A	52180379	52182011		DDO
515	chr18	52402481	52404113			INHBA	52402481	52404113		PCCB
670	chr10	52482169	52483801			SPAG6	52482169	52483801		ANKRD10
314	chr16	52691973	52693605			KCNIP1	52691973	52693605		FYN
424	chr10	52744926	52746558			BMI1	52744926	52746558		NCK1
603	chr17	52934389	52936021		NFATC2	NFATC2	52934389	52936021		MIR340-1
634	chr3	53031846	53033478			IL1R2	53031846	53033478		TRIP13
629	chr18	53102318	53103950			INHBA	53102318	53103950		SNAI2
258	chr12	53165085	53166717			EFNB3	53165085	53166717		RBP1
206	chr12	53241111	53242743			AURKB	53241111	53242743		EDNRA
149	chr3	53490035	53491667				53490035	53491667		COL10A1
244	chr1	53726076	53727708			OOEP	53726076	53727708		CALHM6
472	chr12	53780624	53782256			CCDC42	53780624	53782256		SFXN1
215	chr6	53848892	53850524		CYTH2	CYTH2	53848892	53850524		ZBTB38
455	chr17	54110306	54111938	TSHZ2		TSHZ2	54110306	54111938		SLC10A7
554	chr10	54342197	54343829				54342197	54343829		XCL1
242	chr11	54389745	54391377			SLITRK1	54389745	54391377		TSPAN6
487	chr17	54531662	54533294			ZNF217	54531662	54533294		SMAD1
359	chr3	54656915	54658547			MGAT4A	54656915	54658547		GRK7
396	chr10	54676188	54677820				54676188	54677820		GLA
36	chr12	54690714	54692346	GLP2R		GLP2R	54690714	54692346		RCSD1
673	chr16	54948319	54949951			MIR218B	54948319	54949951		ANAPC10
197	chr7	55526249	55527881		ARPIN	ARPIN	55526249	55527881		HEXB
488	chr18	55781887	55783519			RARRES2	55781887	55783519		BEX1
325	chr7	55908409	55910041			IDH2	55908409	55910041		BEX3
439	chr14	56364177	56365809				56364177	56365809		PLP1
35	chr5	56542786	56544418			MGST1	56542786	56544418		HMGCR
269	chr2	56922312	56923944	NLRP3		NLRP3	56922312	56923944		MIR9849
294	chr12	56977144	56978776	MYOCD		MYOCD	56977144	56978776		SRSF4
473	chr10	56985524	56987156			ITGB1	56985524	56987156		ST8SIA2
422	chrX	57150298	57151930		IL2RG	IL2RG	57150298	57151930		PLSCR1
466	chr2	57244678	57246310		RACK1	RACK1	57244678	57246310		LTA4H
133	chr7	57578567	57580199			PEAK1	57578567	57580199		FABP3
99	chr12	57601574	57603206			ELAC2	57601574	57603206		SNRPF
667	chr12	57729282	57730914			COX10	57729282	57730914		MGARP
283	chr6	58334099	58335731		MIR99B,HAS1,MIR125A,MIRLET7E	MIR99B	58334099	58335731		SNCG
572	chr17	58893878	58895510		NPEPL1	NPEPL1	58893878	58895510		HSD17B7
505	chr7	59368619	59370251			CYP11A1	59368619	59370251		BHMT
650	chr7	59396640	59398272			CYP11A1	59396640	59398272		POLR1F
615	chr4	59573452	59575084			PEX2	59573452	59575084		MIR331
640	chrX	59606058	59607690		MIR545,MIR374A	MIR374A	59606058	59607690		ANXA8
135	chrX	59747488	59749120			MIR374A	59747488	59749120		SOCS2
527	chr7	60505208	60506840			BBS4	60505208	60506840		MYO6
1	chrX	60794359	60795991			UPRT	60794359	60795991		LOC100158001
683	chr2	60881711	60883343			SMIM7	60881711	60883343		COX7A2
256	chrX	60906801	60908433			MIR325	60906801	60908433		BTG1
234	chr2	61272058	61273690	KLF2		KLF2	61272058	61273690		FSHR
523	chr5	61766608	61768240	GABARAPL1	OLR1	GABARAPL1	61766608	61768240		CXCL12
545	chr14	61792880	61794512			PHYHIPL	61792880	61794512		CD5L
166	chr7	61825350	61826982			SSTR1	61825350	61826982		LOC100623180
16	chr2	62070452	62072084	CYP4F55		CYP4F55	62070452	62072084		ACTN1
145	chr9	62101145	62102777				62101145	62102777		MIR9842
431	chr2	62250335	62251967			BRD4	62250335	62251967		COL3A1
56	chr11	62342024	62343656				62342024	62343656		MRPL24
596	chr4	62487406	62489038			RPL7	62487406	62489038		RAP2B
41	chr16	62602985	62604617			MIR146A	62602985	62604617		ARHGEF2
117	chr16	62754168	62755800			MIR146A	62754168	62755800		SYNJ2BP
110	chr16	62797242	62798874			MIR146A	62797242	62798874		ATP5F1A
477	chr10	62879550	62881182			GATA3	62879550	62881182		HPCAL4
470	chr14	63150576	63152208	MRLN		MRLN	63150576	63152208		NABP1
584	chr16	63670209	63671841			FABP6	63670209	63671841		IL13RA1
367	chr11	64989748	64991380			CLDN10	64989748	64991380		PGRMC1
674	chr9	65065734	65067366			KISS1	65065734	65067366		NPC2
265	chr5	65119353	65120985			NTF3	65119353	65120985		HAAO
543	chr3	65145950	65147582			REG3G	65145950	65147582		PRKG1
358	chr2	65509655	65511287			MIR24-1	65509655	65511287		RPL17
9	chr5	65830240	65831872		AKAP3	AKAP3	65830240	65831872		IL12A
226	chr5	65849712	65851344		C5H12orf4	C5H12orf4	65849712	65851344		NDUFV2
406	chr9	66609108	66610740			PM20D1	66609108	66610740		ACAA2
682	chr15	66731618	66733250	CD302		CD302	66731618	66733250		MIR9860
369	chr15	67017285	67018917			ITGB6	67017285	67018917		XIAP
125	chrX	67414059	67415691				67414059	67415691		GLRX
170	chrX	67494289	67495921				67494289	67495921		FGL2
624	chr9	67890200	67891832		CD55	CD55	67890200	67891832		EIF2AK2
78	chr2	68297265	68298897			UBL5	68297265	68298897		AOX1
663	chr2	68654151	68655783			UBL5	68654151	68655783		LOC102160380
221	chr6	68733233	68734865			PARK7	68733233	68734865		MIR133A-2
612	chr6	68789915	68791547			PARK7	68789915	68791547		OAZ2
154	chr8	68947843	68949475			ANKRD17	68947843	68949475		SEC62
18	chr11	69696512	69698144			TMTC4	69696512	69698144		CABYR
24	chr11	69720839	69722471			TMTC4	69720839	69722471		LCLAT1
126	chr4	69802155	69803787			MIR124A-1	69802155	69803787		DRAM2
273	chr3	70516226	70517858			CCT7	70516226	70517858		HPS1
213	chr9	70737125	70738757			CLDN12	70737125	70738757		MIR190A
90	chr8	70875852	70877484	PARM1		PARM1	70875852	70877484		SS18
513	chr1	71004455	71006087	HACE1		HACE1	71004455	71006087		ANXA2
348	chr1	71172591	71174223		LIN28B	LIN28B	71172591	71174223		SLC25A24
324	chr16	71357436	71359068		SPARC	SPARC	71357436	71359068		MIR10382
476	chr13	71761181	71762813			RPN1	71761181	71762813		RBMX
664	chr3	72892234	72893866			GFPT1	72892234	72893866		LEF1
187	chr8	73304163	73305795			NPY2R	73304163	73305795		F9
542	chr3	73345934	73347566			GKN1	73345934	73347566		NCOA1
651	chr13	73831244	73832876			ACKR4	73831244	73832876		TTR
565	chr11	74293887	74295519		MIR7144	MIR7144	74293887	74295519		MIR10387
72	chr5	74399056	74400688			ADAMTS20	74399056	74400688		SERPINA3-2
368	chr8	74419473	74421105	LRAT		LRAT	74419473	74421105		CLMN
22	chr8	74475644	74477276		LRAT	LRAT	74475644	74477276		DPH5
564	chr8	75590154	75591786			TLR2	75590154	75591786		BDKRB2
503	chr4	75902673	75904305			RPS20	75902673	75904305		APC
364	chr11	75959649	75961281			TNFSF13B	75959649	75961281		GSKIP
184	chr11	76513901	76515533			NAXD	76513901	76515533		RHOB
607	chr1	76792311	76793943			DDO	76792311	76793943		PPP3CA
374	chr13	76944668	76946300			PCCB	76944668	76946300		DPYD
262	chr11	76996582	76998214			NAXD	76996582	76998214		MIR187
384	chr11	77072547	77074179			NAXD	77072547	77074179		SMNDC1
547	chr13	77180325	77181957		PCCB	PCCB	77180325	77181957		ADH1C
375	chr11	77521363	77522995			ANKRD10	77521363	77522995		ADRA2A
207	chr1	77540155	77541787			FYN	77540155	77541787		ADH5
636	chr1	77809444	77811076			FYN	77809444	77811076		POLR2H
605	chr13	77944266	77945898		NCK1	NCK1	77944266	77945898		DNTTIP2
45	chr2	78438089	78439721			MIR340-1	78438089	78439721		FBN1
14	chrX	78510338	78511970				78510338	78511970		TRA2B
6	chrX	78532246	78533878				78532246	78533878		BMPR1B
64	chrX	78601890	78603522				78601890	78603522		LPIN1
113	chr16	79436469	79438101		TRIP13	TRIP13	79436469	79438101		ADRB1
224	chr4	79455162	79456794			SNAI2	79455162	79456794		NCF2
284	chr13	80406361	80407993	RBP1		RBP1	80406361	80407993		PDIA6
296	chr13	80939084	80940716			RBP1	80939084	80940716		NIBAN1
299	chr8	81275742	81277374		EDNRA	EDNRA	81275742	81277374		WDFY1
412	chr1	81908411	81910043			COL10A1	81908411	81910043		ANCV1R
608	chr1	81996738	81998370			CALHM6	81996738	81998370		PIK3C3
380	chr2	82052236	82053868	SFXN1		SFXN1	82052236	82053868		ADAM17
353	chr13	82229489	82231121		ZBTB38	ZBTB38	82229489	82231121		LOC396566
287	chr1	82256522	82258154			CALHM6	82256522	82258154		GBP2
630	chr8	82267808	82269440	SLC10A7		SLC10A7	82267808	82269440		GBP1
686	chr4	82287898	82289530			XCL1	82287898	82289530		HSBP1L1
509	chrX	82370668	82372300		TSPAN6	TSPAN6	82370668	82372300		LPAR3
98	chrX	82436426	82438058			TSPAN6	82436426	82438058		MCMBP
580	chr8	82597257	82598889			SMAD1	82597257	82598889		PPP1R14D
625	chr13	82680097	82681729			GRK7	82680097	82681729		PIGY
490	chrX	83132289	83133921			GLA	83132289	83133921		PID1
561	chr4	83399359	83400991	RCSD1		RCSD1	83399359	83400991		HES1
278	chr8	83677892	83679524			ANAPC10	83677892	83679524		THBS1
34	chr2	84035957	84037589			HEXB	84035957	84037589		SLC30A1
74	chrX	84176263	84177895		BEX1	BEX1	84176263	84177895		TPO
116	chrX	84380496	84382128			BEX3	84380496	84382128		OAT
240	chr8	84390477	84392109				84390477	84392109		CDS1
303	chrX	84518787	84520419			PLP1	84518787	84520419		MIR29B-2
419	chr2	84620688	84622320			HMGCR	84620688	84622320		MIR9846
138	chr2	84678410	84680042			HMGCR	84678410	84680042		ENOPH1
61	chr7	84703529	84705161				84703529	84705161		GRB10
220	chr4	85888942	85890574			MIR9849	85888942	85890574		ROPN1
162	chr6	86033640	86035272			SRSF4	86033640	86035272		MLPH
609	chr7	87025159	87026791			ST8SIA2	87025159	87026791		RAMP1
383	chr13	87054979	87056611			PLSCR1	87054979	87056611		IGF1R
347	chr5	87352944	87354576			LTA4H	87352944	87354576		MIR149
450	chr6	87389281	87390913			FABP3	87389281	87390913		GLRX3
661	chr5	87754980	87756612			SNRPF	87754980	87756612		CAPN10
497	chr8	87773957	87775589			MGARP	87773957	87775589		HBEGF
633	chr14	87915089	87916721		ADIRF,SNCG	SNCG	87915089	87916721		CD14
401	chr4	87993180	87994812			HSD17B7	87993180	87994812		HDAC3
123	chr2	88022214	88023846			BHMT	88022214	88023846		NDFIP1
200	chr9	88289137	88290769			POLR1F	88289137	88290769		IL23R
447	chr5	88292135	88293767			MIR331	88292135	88293767		NFATC1
360	chr5	88338764	88340396			MIR331	88338764	88340396		PDE4B
312	chr14	88512940	88514572			ANXA8	88512940	88514572		MIR101-2
57	chr5	88606244	88607876			MIR331	88606244	88607876		JAK1
588	chr5	89478879	89480511			SOCS2	89478879	89480511		PGM1
270	chr1	89760131	89761763			MYO6	89760131	89761763		CD96
310	chr13	90033613	90035245			LOC100158001	90033613	90035245		HTR4
461	chr5	90131190	90132822			SOCS2	90131190	90132822		ADRB2
467	chr1	90744146	90745778		COX7A2	COX7A2	90744146	90745778		LOC100514340
174	chr5	90814783	90816415	BTG1		BTG1	90814783	90816415		ANGPTL3
575	chr3	91106670	91108302			FSHR	91106670	91108302		CD74
418	chr14	91515925	91517557	CXCL12		CXCL12	91515925	91517557		SERPINB10
433	chr4	92289584	92291216			CD5L	92289584	92291216		RNF152
592	chr3	92335803	92337435			LOC100623180	92335803	92337435		MC4R
331	chr7	92715435	92717067			ACTN1	92715435	92717067		PMAIP1
31	chr6	92879058	92880690			MIR9842	92879058	92880690		MIR122
157	chr15	92988194	92989826			COL3A1	92988194	92989826		UROD
460	chr4	93204003	93205635			MRPL24	93204003	93205635		TCTEX1D4
675	chr13	93306579	93308211	RAP2B		RAP2B	93306579	93308211		RPS29
371	chr4	94053734	94055366	ARHGEF2	RXFP4	ARHGEF2	94053734	94055366		BTG3
333	chr7	94444305	94445937			SYNJ2BP	94444305	94445937		CDKN3
551	chr7	94651790	94653422			SYNJ2BP	94651790	94653422		SOCS4
425	chr9	95059906	95061538				95059906	95061538		KTN1
161	chr1	95202757	95204389			ATP5F1A	95202757	95204389		ADAMTS1
339	chr1	95254844	95256476			ATP5F1A	95254844	95256476		SOD1
616	chr9	95280615	95282247				95280615	95282247		IFNGR2
185	chr6	95473652	95475284		HPCAL4	HPCAL4	95473652	95475284		CBR1
91	chr15	96855325	96856957			NABP1	96855325	96856957		PIGP
454	chrX	97228312	97229944			IL13RA1	97228312	97229944		PSMG1
549	chrX	97300492	97302124	IL13RA1		IL13RA1	97300492	97302124		GET1
218	chrX	97734835	97736467	PGRMC1		PGRMC1	97734835	97736467		MIR9805
152	chr7	97824138	97825770			NPC2	97824138	97825770		PLIN2
459	chr3	98218374	98220006			HAAO	98218374	98220006		PSIP1
613	chr3	98268066	98269698			HAAO	98268066	98269698		PDXK
446	chr14	98711016	98712648	PRKG1		PRKG1	98711016	98712648		CSTB
315	chr14	98791739	98793371	PRKG1		PRKG1	98791739	98793371		MIR101-1
328	chr1	99023579	99025211		RPL17	RPL17	99023579	99025211		MIR9823
146	chr13	99033437	99035069			IL12A	99033437	99035069		OSTF1
560	chr6	99198883	99200515			NDUFV2	99198883	99200515		KLF4
577	chr1	99310719	99312351	ACAA2		ACAA2	99310719	99312351		PALM2AKAP2
665	chr13	99501759	99503391			IL12A	99501759	99503391		AMBP
243	chr7	99909988	99911620			MIR9860	99909988	99911620		RAB14
305	chr6	100215166	100216798				100215166	100216798		GGTA1P
628	chrX	101477857	101479489			XIAP	101477857	101479489		NDUFA8
21	chr6	101793785	101795417				101793785	101795417		LHX2
681	chr1	102361039	102362671				102361039	102362671		MIR9793
387	chr2	102590213	102591845			GLRX	102590213	102591845		PTRH1
382	chr9	102847156	102848788		FGL2	FGL2	102847156	102848788		ST6GALNAC4
366	chr3	103814864	103816496			EIF2AK2	103814864	103816496		SARDH
163	chr15	104059097	104060729	SPATS2L		AOX1	104059097	104060729		FCN2
594	chr1	104351998	104353630			LOC102160380	104351998	104353630		FOLR1
539	chr2	105202102	105203734				105202102	105203734		MOGAT2
442	chr3	106105771	106107403				106105771	106107403		SULT1A3
246	chr6	106419579	106421211			MIR133A-2	106419579	106421211		FKBP10
573	chr1	107217494	107219126			OAZ2	107217494	107219126		MYL3
429	chr7	107815231	107816863				107815231	107816863		TLR1
165	chr13	108333439	108335071			SEC62	108333439	108335071		THBD
307	chr7	108712998	108714630				108712998	108714630		DIABLO
122	chr6	108726006	108727638			CABYR	108726006	108727638		CLPS
52	chr3	108869666	108871298	LCLAT1		LCLAT1	108869666	108871298		WAP
600	chr4	109121319	109122951			DRAM2	109121319	109122951		MIR545
416	chr14	109637757	109639389			HPS1	109637757	109639389		OLR1
415	chr1	109930328	109931960			MIR190A	109930328	109931960		ADIRF
587	chr6	110644133	110645765			SS18	110644133	110645765		RXFP4
26	chr1	111656198	111657830			ANXA2	111656198	111657830		ADH4
574	chr4	111824222	111825854			SLC25A24	111824222	111825854		MRPL44
428	chr14	111929918	111931550			MIR10382	111929918	111931550		SPINT1
631	chrX	112047539	112049171			RBMX	112047539	112049171		MIR29C
399	chr13	112850012	112851644				112850012	112851644		EIF4EBP3
444	chr8	113356730	113358362			LEF1	113356730	113358362		MIR143
626	chrX	114194495	114196127		F9	F9	114194495	114196127		FCN1
32	chr3	114499728	114501360			NCOA1	114499728	114501360		SPATS2L
478	chr13	114706448	114708080				114706448	114708080		INPPL1
492	chr3	115099024	115100656				115099024	115100656		CLN3
181	chr6	115399187	115400819			TTR	115399187	115400819		TLR6
534	chr13	115487217	115488849				115487217	115488849		SPEF1
42	chr7	115871107	115872739		MIR10387	MIR10387	115871107	115872739		SPATA22
114	chr7	115919616	115921248			SERPINA3-2	115919616	115921248		HAS1
370	chr7	115985501	115987133	SERPINA3-2		SERPINA3-2	115985501	115987133		ARPC5
49	chr13	116019807	116021439				116019807	116021439		RHOV
195	chr7	116711741	116713373			CLMN	116711741	116713373		SLC35A4
427	chr4	117067375	117069007			DPH5	117067375	117069007		MIR145
147	chr9	117286629	117288261				117286629	117288261		SH3BGR
5	chr7	117309195	117310827			BDKRB2	117309195	117310827		DPM2
196	chr2	117407536	117409168			APC	117407536	117409168		FOLR2
654	chr7	117659459	117661091			GSKIP	117659459	117661091		MIR125A
485	chr9	117826614	117828246				117826614	117828246		GRPEL2
601	chr3	117857518	117859150			RHOB	117857518	117859150		MIRLET7E
216	chr8	119279999	119281631			PPP3CA	119279999	119281631
264	chr4	119958963	119960595	DPYD		DPYD	119958963	119960595
521	chrX	120032350	120033982				120032350	120033982
507	chr6	120174966	120176598			MIR187	120174966	120176598
510	chr14	120645406	120647038			SMNDC1	120645406	120647038
128	chr8	121089499	121091131	ADH1C		ADH1C	121089499	121091131
391	chr14	121220247	121221879			ADRA2A	121220247	121221879
39	chr8	121265690	121267322	ADH5	ADH4	ADH5	121265690	121267322
33	chrX	121776168	121777800				121776168	121777800
104	chr3	121975169	121976801				121975169	121976801
297	chr13	122934087	122935719			POLR2H	122934087	122935719
341	chr4	123228667	123230299			DNTTIP2	123228667	123230299
257	chr8	123327560	123329192				123327560	123329192
38	chr1	123443163	123444795			FBN1	123443163	123444795
432	chr13	123649346	123650978			TRA2B	123649346	123650978
286	chr1	124041630	124043262			FBN1	124041630	124043262
209	chr8	124148231	124149863			BMPR1B	124148231	124149863
668	chr3	124195069	124196701			LPIN1	124195069	124196701
89	chr14	124399360	124400992	ADRB1		ADRB1	124399360	124400992
82	chr3	124432599	124434231			LPIN1	124432599	124434231
285	chr9	124814800	124816432		NCF2,ARPC5	NCF2	124814800	124816432
597	chr14	125158040	125159672			ADRB1	125158040	125159672
658	chr3	125351591	125353223			LPIN1	125351591	125353223
330	chr14	125405530	125407162				125405530	125407162
177	chr3	125506343	125507975			PDIA6	125506343	125507975
337	chr9	125612602	125614234			NIBAN1	125612602	125614234
449	chr15	125719216	125720848	WDFY1	MRPL44	WDFY1	125719216	125720848
687	chr2	125811472	125813104			ANCV1R	125811472	125813104
77	chr6	126615127	126616759			PIK3C3	126615127	126616759
635	chr3	126904618	126906250			ADAM17	126904618	126906250
672	chr2	127016657	127018289				127016657	127018289
92	chr13	127029691	127031323			LOC396566	127029691	127031323
537	chr4	127172587	127174219			GBP2	127172587	127174219
106	chr4	127760267	127761899			GBP1	127760267	127761899
275	chr6	128029682	128031314			HSBP1L1	128029682	128031314
40	chr6	128775985	128777617			LPAR3	128775985	128777617
267	chr14	130166223	130167855			MCMBP	130166223	130167855
280	chr14	130439346	130440978			MCMBP	130439346	130440978
10	chr1	130486535	130488167	PPP1R14D	SPINT1,RHOV	PPP1R14D	130486535	130488167
463	chr8	130532403	130534035		PIGY	PIGY	130532403	130534035
20	chr15	130675392	130677024			PID1	130675392	130677024
313	chr13	131203927	131205559			HES1	131203927	131205559
414	chr13	131648349	131649981			HES1	131648349	131649981
171	chr13	131687888	131689520			HES1	131687888	131689520
19	chr1	131826707	131828339			THBS1	131826707	131828339
413	chr6	131917276	131918908				131917276	131918908
2	chr9	132298799	132300431			SLC30A1	132298799	132300431
402	chr3	132306464	132308096			TPO	132306464	132308096
272	chr3	132487898	132489530			TPO	132487898	132489530
176	chr1	132557856	132559488			THBS1	132557856	132559488
392	chr1	132883537	132885169				132883537	132885169
410	chr14	133763648	133765280			OAT	133763648	133765280
11	chr8	133790000	133791632			CDS1	133790000	133791632
508	chr1	134537372	134539004				134537372	134539004
3	chr8	134546754	134548386			CDS1	134546754	134548386
458	chr9	135014450	135016082		MIR29C,MIR29B-2	MIR29B-2	135014450	135016082
475	chr8	135637602	135639234			MIR9846	135637602	135639234
498	chr8	135843982	135845614		ENOPH1	ENOPH1	135843982	135845614
494	chr8	136101425	136103057			ENOPH1	136101425	136103057
87	chr9	136767700	136769332		GRB10	GRB10	136767700	136769332
66	chr9	136944579	136946211			GRB10	136944579	136946211
295	chr13	136971346	136972978			ROPN1	136971346	136972978
75	chr15	137168046	137169678		MLPH	MLPH	137168046	137169678
65	chr15	137528639	137530271	RAMP1		RAMP1	137528639	137530271
365	chr1	137689736	137691368	IGF1R		IGF1R	137689736	137691368
642	chr14	137858773	137860405				137858773	137860405
159	chr15	138682442	138684074			MIR149	138682442	138684074
436	chr14	138752940	138754572			GLRX3	138752940	138754572
231	chr15	139720037	139721669			CAPN10	139720037	139721669
563	chr2	141944454	141946086			HBEGF	141944454	141946086
441	chr2	142349074	142350706	CD14	EIF4EBP3,SLC35A4	CD14	142349074	142350706
259	chr2	143326305	143327937		HDAC3	HDAC3	143326305	143327937
352	chr2	143688327	143689959	NDFIP1		NDFIP1	143688327	143689959
491	chr2	143825113	143826745			NDFIP1	143825113	143826745
502	chr2	143889964	143891596			NDFIP1	143889964	143891596
562	chr2	143916826	143918458			NDFIP1	143916826	143918458
589	chr6	145585863	145587495			IL23R	145585863	145587495
581	chr1	145926179	145927811			NFATC1	145926179	145927811
169	chr6	146051583	146053215			PDE4B	146051583	146053215
115	chr6	146649582	146651214	PDE4B		PDE4B	146649582	146651214
671	chr6	147319784	147321416		MIR101-2	MIR101-2	147319784	147321416
445	chr6	147428420	147430052	JAK1		JAK1	147428420	147430052
649	chr6	148349796	148351428			PGM1	148349796	148351428
512	chr6	148495499	148497131			PGM1	148495499	148497131
530	chr13	148577709	148579341			CD96	148577709	148579341
602	chr6	148760613	148762245			PGM1	148760613	148762245
60	chr2	149741327	149742959			HTR4	149741327	149742959
438	chr2	150150791	150152423			ADRB2	150150791	150152423
62	chr2	150560729	150562361	LOC100514340	MIR143,MIR145,GRPEL2	LOC100514340	150560729	150562361
30	chr6	150688151	150689783			ANGPTL3	150688151	150689783
290	chr2	151178977	151180609			CD74	151178977	151180609
529	chr1	154918693	154920325				154918693	154920325
393	chr1	158505770	158507402			SERPINB10	158505770	158507402
140	chr1	158563676	158565308			SERPINB10	158563676	158565308
557	chr1	158861331	158862963			RNF152	158861331	158862963
263	chr1	159530352	159531984	RNF152		RNF152	159530352	159531984
124	chr1	159677251	159678883			RNF152	159677251	159678883
317	chr1	159733668	159735300			RNF152	159733668	159735300
55	chr1	160340869	160342501			MC4R	160340869	160342501
266	chr1	161320366	161321998			PMAIP1	161320366	161321998
248	chr1	162209731	162211363			MIR122	162209731	162211363
118	chr6	166396763	166398395			UROD	166396763	166398395
555	chr6	166434992	166436624			TCTEX1D4	166434992	166436624
59	chr1	177593764	177595396				177593764	177595396
214	chr1	178952247	178953879			RPS29	178952247	178953879
108	chr1	179019104	179020736			RPS29	179019104	179020736
517	chr13	182408066	182409698			BTG3	182408066	182409698
164	chr1	183745375	183747007		CDKN3	CDKN3	183745375	183747007
210	chr1	184256243	184257875			SOCS4	184256243	184257875
302	chr1	185397194	185398826			KTN1	185397194	185398826
363	chr1	185820581	185822213			KTN1	185820581	185822213
404	chr13	190285859	190287491	ADAMTS1		ADAMTS1	190285859	190287491
676	chr13	190411797	190413429			ADAMTS1	190411797	190413429
288	chr13	195323542	195325174		SOD1	SOD1	195323542	195325174
567	chr13	197006649	197008281	IFNGR2		IFNGR2	197006649	197008281
28	chr13	199681421	199683053			CBR1	199681421	199683053
621	chr13	201268739	201270371			PIGP	201268739	201270371
355	chr13	202712206	202713838			PSMG1	202712206	202713838
190	chr13	202997392	202999024		GET1,SH3BGR	GET1	202997392	202999024
80	chr13	203992237	203993869			MIR9805	203992237	203993869
94	chr1	204676915	204678547			PLIN2	204676915	204678547
71	chr1	204941236	204942868				204941236	204942868
680	chr1	206283720	206285352			PSIP1	206283720	206285352
251	chr13	206562122	206563754			PDXK	206562122	206563754
548	chr13	206676109	206677741	PDXK	CSTB	PDXK	206676109	206677741
235	chr13	206753087	206754719		CSTB	CSTB	206753087	206754719
144	chr1	208296001	208297633				208296001	208297633
130	chr1	217129355	217130987		MIR101-1	MIR101-1	217129355	217130987
282	chr1	221634195	221635827			MIR9823	221634195	221635827
4	chr1	228987449	228989081			OSTF1	228987449	228989081
298	chr1	234774373	234776005				234774373	234776005
489	chr1	248740653	248742285			KLF4	248740653	248742285
405	chr1	251143780	251145412	PALM2AKAP2		PALM2AKAP2	251143780	251145412
423	chr1	254649548	254651180		AMBP	AMBP	254649548	254651180
648	chr1	261186774	261188406			RAB14	261186774	261188406
121	chr1	261731589	261733221			GGTA1P	261731589	261733221
381	chr1	262514766	262516398			NDUFA8	262514766	262516398
533	chr1	264368528	264370160			LHX2	264368528	264370160
153	chr1	266694252	266695884			MIR9793	266694252	266695884
644	chr1	268115529	268117161			PTRH1	268115529	268117161
516	chr1	268406371	268408003		ST6GALNAC4,DPM2	ST6GALNAC4	268406371	268408003
96	chr1	273374202	273375834			SARDH	273374202	273375834
172	chr1	274117766	274119398		FCN1,FCN2	FCN2	274117766	274119398
