# Supplementary material for: Effective Quality Breeding Directions—Comparison and Conservative Analysis of Hepatic Super-Enhancers between Chinese and Western Pig Breeds
Source: Biology (Basel). 2022 Nov 8;11(11):1631. doi: 10.3390/biology11111631 (PMC9687233; doi:10.3390/biology11111631)
Supplement: Supplementary file 1 [file biology-11-01631-s001.zip › Table S4.xlsx]

## Sheet: MS-SE-liver
CHROM	START	STOP	REGION_ID	NUM_LOCI	CONSTITUENT_SIZE	DR_H3K27ac.bam	DR_input.bam	enhancerRank	isSuper
chr2	6732462	6867864	29_Peak_20_lociStitched	29	71218	345905	49722.8	1	1
chr1	273693368	273839748	24_Peak_19767_lociStitched	24	99051	297298	42879.1	2	1
chr2	75183396	75280286	8_Peak_143_lociStitched	8	56950	252958	32799.8	3	1
chr17	57959978	57966167	11_Peak_1587_lociStitched	11	73296	244932	28117.3	4	1
chr17	57894956	57914385	11_Peak_1587_lociStitched	11	73296	244932	28117.3	4	1
chr17	57914548	57930294	11_Peak_1587_lociStitched	11	73296	244932	28117.3	4	1
chr17	57930483	57946221	11_Peak_1587_lociStitched	11	73296	244932	28117.3	4	1
chr7	92323337	92531733	39_Peak_41512_lociStitched	39	89369	252701	56496.2	5	1
chr5	3245619	3392885	30_Peak_42374_lociStitched	30	83999	245401	54480.5	6	1
chr14	56424479	56573988	31_Peak_21006_lociStitched	31	74271	230648	43507.1	7	1
chr3	127474363	127652352	36_Peak_83504_lociStitched	36	88876	229202	45858.2	8	1
chr7	4504764	4611185	12_Peak_9415_lociStitched	12	68059	217067	34703.9	9	1
chr9	9999174	10114459	46_Peak_41316_lociStitched	46	65372	217319	44716.3	10	1
chr9	129452790	129486548	24_Peak_34739_lociStitched	24	85244	212781	41931.4	11	1
chr9	129500527	129616104	24_Peak_34739_lociStitched	24	85244	212781	41931.4	11	1
chr16	51327704	51405201	10_Peak_182_lociStitched	10	66825	192638	23221.8	12	1
chr1	273577123	273661522	16_Peak_33979_lociStitched	16	58278	185987	24631.7	13	1
chr3	97195540	97384429	42_Peak_6307_lociStitched	42	101823	209204	50793.3	14	1
chr7	53838259	53915773	11_Peak_50552_lociStitched	11	60612	176222	25137.8	15	1
chr14	101347791	101475741	26_Peak_33168_lociStitched	26	84921	181843	32499.3	16	1
chr7	114189825	114249330	36_Peak_61953_lociStitched	36	98525	189372	46387.7	17	1
chr7	114083937	114173673	36_Peak_61953_lociStitched	36	98525	189372	46387.7	17	1
chr7	46821552	46948645	22_Peak_41849_lociStitched	22	69147	170641	33123.6	18	1
chr2	5077528	5257566	27_Peak_69367_lociStitched	27	76466	189533	53151.3	19	1
chr17	51787523	51976905	35_Peak_28201_lociStitched	35	86417	185728	50358.5	20	1
chr2	59483690	59537354	10_Peak_2284_lociStitched	10	32456	154534	19839.7	21	1
chr13	206437414	206540544	22_Peak_80276_lociStitched	22	56477	157744	27511	22	1
chr2	87818011	87923429	23_Peak_58009_lociStitched	23	70775	154979	25169.7	23	1
chr3	117986363	118033729	6_Peak_672_lociStitched	6	43044	142431	13967	24	1
chr12	60768241	60906058	35_Peak_4336_lociStitched	35	73336	166235	37899.7	25	1
chr5	7083438	7149982	16_Peak_11506_lociStitched	16	41820	149464	22571.7	26	1
chr9	63996325	64055450	15_Peak_39616_lociStitched	15	50318	152325	29134.6	27	1
chr1	1693409	1820632	24_Peak_15796_lociStitched	24	74990	154296	33294.3	28	1
chr14	56233795	56367362	25_Peak_81462_lociStitched	25	72745	160402	39514	29	1
chr6	155799434	155893630	22_Peak_47307_lociStitched	22	60594	148500	28993.5	30	1
chr3	8355277	8427384	14_Peak_65117_lociStitched	14	35698	142217	23384.3	31	1
chr5	93251096	93331594	14_Peak_34095_lociStitched	14	44147	144513	26522.5	32	1
chr4	98537734	98644939	21_Peak_31798_lociStitched	21	50974	150291	34562.9	33	1
chr14	106992265	107137937	28_Peak_68928_lociStitched	28	74201	158813	43734.2	34	1
chr13	124648495	124819361	32_Peak_83762_lociStitched	32	66147	160255	46783.1	35	1
chr13	22296950	22415910	27_Peak_40677_lociStitched	27	64239	149354	36044.9	36	1
chr12	14848525	15004535	40_Peak_27828_lociStitched	40	74849	157402	44341.9	37	1
chr12	11811403	11887833	17_Peak_74536_lociStitched	17	50109	136467	24466	38	1
chr7	74847133	74993553	26_Peak_21119_lociStitched	26	61652	151360	40333.4	39	1
chr3	620918	712549	10_Peak_248_lociStitched	10	41823	135265	26159	40	1
chr17	43363172	43462032	26_Peak_42704_lociStitched	26	56323	135111	27045.2	41	1
chr8	136405824	136578700	36_Peak_10827_lociStitched	36	59983	154482	46607.4	42	1
chr15	132299946	132359727	10_Peak_2566_lociStitched	10	32275	128381	21284.2	43	1
chr3	58798910	58846798	34_Peak_79758_lociStitched	34	74732	151630	48084.5	44	1
chr3	58736927	58775034	34_Peak_79758_lociStitched	34	74732	151630	48084.5	44	1
chr3	58860205	58906291	34_Peak_79758_lociStitched	34	74732	151630	48084.5	44	1
chr16	51419797	51483270	11_Peak_393_lociStitched	11	39569	121221	19346.6	45	1
chr4	99307393	99385372	10_Peak_4867_lociStitched	10	40398	126210	25360.7	46	1
chr7	38261437	38337697	17_Peak_19005_lociStitched	17	46102	121301	20597.5	47	1
chr7	98413663	98475847	15_Peak_24482_lociStitched	15	39214	119985	19538.8	48	1
chr10	10115356	10192130	14_Peak_142_lociStitched	14	42653	125092	24739.4	49	1
chr6	103629450	103718685	19_Peak_3367_lociStitched	19	55170	123796	24647.5	50	1
chr4	130540880	130644933	26_Peak_78299_lociStitched	26	54800	124156	28635.4	51	1
chr1	265035982	265121623	19_Peak_39896_lociStitched	19	48277	119221	24399.1	52	1
chr15	54506728	54638422	23_Peak_49271_lociStitched	23	52656	130351	36150	53	1
chr6	63043330	63133610	14_Peak_72824_lociStitched	14	42367	120415	27011.8	54	1
chr13	133877748	133974475	18_Peak_9275_lociStitched	18	48697	120385	27159.7	55	1
chr13	34307138	34352646	7_Peak_59354_lociStitched	7	36536	107865	14715.8	56	1
chr12	7588370	7671717	16_Peak_33410_lociStitched	16	43366	115819	22945.4	57	1
chr3	75533025	75629436	20_Peak_77126_lociStitched	20	46607	118325	25799.6	58	1
chr3	52244088	52360942	37_Peak_80006_lociStitched	37	67806	125974	34060	59	1
chr7	83049225	83117341	14_Peak_48900_lociStitched	14	39186	112381	20822.6	60	1
chr5	3418505	3478469	15_Peak_11975_lociStitched	15	32761	109488	18169.8	61	1
chr5	68735554	68808137	14_Peak_79591_lociStitched	14	45779	112217	20978.9	62	1
chr4	14932161	15063910	25_Peak_54824_lociStitched	25	62985	131143	40091.2	63	1
chr2	77178447	77222693	11_Peak_4069_lociStitched	11	37005	110699	20295.6	64	1
chr9	139292423	139409946	24_Peak_6176_lociStitched	24	51845	123060	32819.9	65	1
chr9	19962984	20058970	23_Peak_21590_lociStitched	23	52741	113866	23890.3	66	1
chr12	47783913	47840295	9_Peak_22889_lociStitched	9	36714	110500	20595.7	67	1
chr2	118728160	118793206	21_Peak_76116_lociStitched	21	42190	104178	14713.4	68	1
chr4	99166909	99226193	10_Peak_1324_lociStitched	10	22464	109249	20375.9	69	1
chr7	31222504	31290715	9_Peak_1103_lociStitched	9	41109	107964	19092.3	70	1
chr6	72521687	72601546	12_Peak_28186_lociStitched	12	46966	112039	23283.4	71	1
chr18	50623111	50700648	17_Peak_23829_lociStitched	17	35726	111949	23333.7	72	1
chr7	7816135	7911496	26_Peak_77274_lociStitched	26	54466	116814	28355.2	73	1
chr7	32665858	32800785	36_Peak_48479_lociStitched	36	64735	128316	40221.7	75	1
chr14	28241648	28270349	8_Peak_187_lociStitched	8	22916	99471.7	11381.5	76	1
chr6	3423856	3493448	14_Peak_21746_lociStitched	14	43072	105412	18468.3	77	1
chr2	26504792	26617305	30_Peak_5946_lociStitched	30	58897	119241	32415	78	1
chr5	77091340	77139474	14_Peak_543_lociStitched	14	22771	103956	17733.9	79	1
chr5	10726002	10806792	17_Peak_1341_lociStitched	17	45155	109658	23491.2	80	1
chr2	75982561	76126930	27_Peak_57469_lociStitched	27	55974	123363	37434.9	81	1
chr12	1059807	1167493	19_Peak_1134_lociStitched	19	41830	119768	33878	82	1
chr2	9478106	9551211	13_Peak_43420_lociStitched	13	29759	105863	20111.2	83	1
chr17	10656302	10752228	19_Peak_8619_lociStitched	19	44339	113398	27973.7	84	1
chr1	25809664	25925546	29_Peak_31069_lociStitched	29	57698	115320	30191.4	85	1
chr1	162323080	162392541	14_Peak_3240_lociStitched	14	47422	104409	21186.1	86	1
chr10	47113158	47231049	33_Peak_39033_lociStitched	33	58667	112656	30519.7	87	1
chr7	55668740	55841325	25_Peak_21493_lociStitched	25	53823	130661	48626.6	88	1
chr14	28376505	28484381	35_Peak_33068_lociStitched	35	65487	133844	51837.2	89	1
chr14	28297108	28361699	35_Peak_33068_lociStitched	35	65487	133844	51837.2	89	1
chr12	975880	1039375	15_Peak_21652_lociStitched	15	34579	100868	20172.4	91	1
chr6	49649597	49727064	10_Peak_1669_lociStitched	10	29312	103705	23123	92	1
chr5	7183881	7212271	5_Peak_10780_lociStitched	5	25248	91707.2	11350.7	93	1
chr12	18215881	18282406	11_Peak_14906_lociStitched	11	33793	102772	22436.7	94	1
chr2	135097287	135215669	20_Peak_26106_lociStitched	20	42763	112081	31950.3	95	1
chr13	39789735	39872776	26_Peak_25412_lociStitched	26	63406	116402	36279.1	96	1
chr13	61261110	61359337	21_Peak_19804_lociStitched	21	53523	104189	24615.7	97	1
chr6	68953521	69026887	12_Peak_1726_lociStitched	12	51950	104018	24489.6	98	1
chr6	146187816	146295110	32_Peak_77725_lociStitched	32	55436	108812	29360.8	99	1
chr9	7263207	7353863	20_Peak_3508_lociStitched	20	42233	108103	29094.8	100	1
chr13	207924833	207962741	22_Peak_6662_lociStitched	22	40710	104436	25468.9	101	1
chr16	27533957	27643607	32_Peak_65524_lociStitched	32	50500	107956	29158.6	102	1
chr3	8446434	8554668	15_Peak_4643_lociStitched	15	36936	109852	31257.5	103	1
chr1	147554220	147645243	22_Peak_31230_lociStitched	22	42053	102173	23666	104	1
chr12	5815165	5948476	31_Peak_3385_lociStitched	31	56803	118687	40216.4	105	1
chr2	97995713	98082696	30_Peak_17465_lociStitched	30	51639	93935.6	15776.5	106	1
chr3	117647288	117722728	19_Peak_4882_lociStitched	19	51575	99852.4	22149.2	107	1
chr7	4440885	4489799	10_Peak_70613_lociStitched	10	30831	92616.7	15163.9	108	1
chr6	47474170	47564855	17_Peak_44032_lociStitched	17	50959	104034	27039.1	109	1
chr7	54655077	54723460	16_Peak_1394_lociStitched	16	46885	97213.3	20220.9	110	1
chr7	86131070	86191044	12_Peak_2085_lociStitched	12	29055	94812.9	18454	111	1
chr13	96921878	96975473	13_Peak_6967_lociStitched	13	40843	93827.9	17618.8	112	1
chr1	8542306	8610225	11_Peak_2114_lociStitched	11	35512	93437.6	17294.7	113	1
chr15	45902433	45969131	12_Peak_61199_lociStitched	12	36146	96854.8	20930.5	114	1
chr14	141326626	141372921	7_Peak_28985_lociStitched	7	25251	91108.6	15198.6	115	1
chr7	4357141	4423052	13_Peak_3648_lociStitched	13	36099	92860.6	17109.9	116	1
chr17	46783760	46885625	14_Peak_26813_lociStitched	14	50380	101139	25565	117	1
chr7	39211451	39268714	11_Peak_13225_lociStitched	11	31663	97194.1	21693.5	118	1
chr12	3613734	3700749	20_Peak_37864_lociStitched	20	47650	109307	33851.4	119	1
chr13	124414757	124485991	18_Peak_38086_lociStitched	18	36275	93964.8	19097.8	120	1
chr3	37809056	37877176	12_Peak_394_lociStitched	12	36231	96557.1	21706.1	121	1
chr2	1342745	1385901	12_Peak_31152_lociStitched	12	38419	96211.1	21387.1	122	1
chr12	39586674	39661270	20_Peak_19971_lociStitched	20	42129	92234.6	17433	123	1
chr3	58954221	59016376	15_Peak_14713_lociStitched	15	38059	94498.4	20206.9	124	1
chr1	111374681	111447370	20_Peak_6033_lociStitched	20	46321	92917.8	18899.4	125	1
chr12	53360959	53407095	10_Peak_28599_lociStitched	10	20640	91566.1	17637.8	126	1
chr5	11364806	11419942	15_Peak_52512_lociStitched	15	44939	93401	19555.9	127	1
chr6	75229050	75305101	9_Peak_7694_lociStitched	9	33104	95740.6	22032	128	1
chrX	88168477	88234852	10_Peak_76962_lociStitched	10	49878	85882.6	12272.7	129	1
chr6	1098730	1154725	8_Peak_3449_lociStitched	8	42645	90411.4	16841	130	1
chr6	151076532	151195564	36_Peak_42167_lociStitched	36	51305	105593	32174.3	131	1
chr5	62173443	62273221	32_Peak_71663_lociStitched	32	54913	94799.7	21930.5	132	1
chr15	45476276	45570495	26_Peak_45633_lociStitched	26	56433	100296	27502.5	133	1
chr9	104844348	104916180	25_Peak_43765_lociStitched	25	28647	93633	20903.1	134	1
chr18	2895288	2971931	16_Peak_19817_lociStitched	16	42190	92791.7	20471.3	135	1
chr6	48051206	48095692	7_Peak_18682_lociStitched	7	22550	88992.2	16773.9	136	1
chr17	26250852	26306302	18_Peak_8809_lociStitched	18	37560	97465.3	25301.6	137	1
chr9	133253318	133337197	18_Peak_3992_lociStitched	18	40684	95311.7	23217.7	138	1
chr6	59720347	59792822	16_Peak_5730_lociStitched	16	29143	97566.6	25527.7	139	1
chr10	33270868	33350692	18_Peak_77653_lociStitched	18	38083	96954.2	25176.5	140	1
chr12	11578510	11683877	29_Peak_27255_lociStitched	29	43745	100225	28533.4	141	1
chr6	52587983	52634787	8_Peak_210_lociStitched	8	27757	86072.6	14565.4	142	1
chr7	93252851	93335407	19_Peak_22088_lociStitched	19	48648	97720.6	26425.3	143	1
chr11	67238218	67275996	27_Peak_64679_lociStitched	27	43115	103422	32163.6	144	1
chr2	39338055	39432242	19_Peak_58489_lociStitched	19	52095	95192.8	23963.2	145	1
chr3	121643082	121747596	18_Peak_6004_lociStitched	18	38415	99288.3	28218.8	146	1
chr1	99192511	99265177	12_Peak_4937_lociStitched	12	43228	88797.9	17861.3	147	1
chr7	91826379	91924327	28_Peak_57786_lociStitched	28	43116	94137.8	23252.9	148	1
chr11	9652875	9753867	22_Peak_44171_lociStitched	22	39865	94993.8	24155.3	149	1
chr3	117213462	117285286	17_Peak_1401_lociStitched	17	33948	87101	16304	150	1
chr6	53332907	53386810	12_Peak_37041_lociStitched	12	36572	88914.7	18301.8	151	1
chr13	125374566	125406852	6_Peak_5952_lociStitched	6	23066	83203.3	12773	152	1
chr14	113733211	113801471	13_Peak_72213_lociStitched	13	37548	97433	27070.2	153	1
chr14	65439840	65564248	34_Peak_75310_lociStitched	34	53159	98482	28322.7	154	1
chr3	72323690	72363593	9_Peak_5273_lociStitched	9	25178	81869	12142.5	155	1
chr3	31931024	32010450	13_Peak_1241_lociStitched	13	41357	89719.6	20134.5	156	1
chr17	12824142	12913447	18_Peak_33568_lociStitched	18	37456	91294.5	21728.2	157	1
chr2	4633187	4665244	5_Peak_5735_lociStitched	5	28798	83121	13616.5	158	1
chr3	4079095	4137090	10_Peak_73164_lociStitched	10	25035	88575.8	19115.2	159	1
chr5	60530854	60629086	20_Peak_24717_lociStitched	20	43620	97997.1	28684.3	160	1
chr15	137250540	137300358	10_Peak_66964_lociStitched	10	28228	84545.9	15480.4	161	1
chr13	131091121	131142537	14_Peak_5391_lociStitched	14	33312	84327.4	15491.6	162	1
chr3	117740021	117797612	17_Peak_79387_lociStitched	17	27517	85015.8	16292.5	163	1
chr9	47306555	47360621	13_Peak_54360_lociStitched	13	33726	84505.2	15879.2	164	1
chr14	72500131	72555560	9_Peak_14022_lociStitched	9	32344	84273.8	15823.1	165	1
chr11	78258522	78353216	20_Peak_43484_lociStitched	20	47180	93661.8	25226.5	166	1
chr7	100104808	100139119	7_Peak_42690_lociStitched	7	23781	81022	13127.4	167	1
chr8	4054202	4124105	11_Peak_2329_lociStitched	11	31322	86510.9	18833.5	168	1
chr3	8905866	8947181	6_Peak_1797_lociStitched	6	24634	80415.5	12898.5	169	1
chr2	151406486	151495705	10_Peak_56240_lociStitched	10	37051	91117	23792.3	170	1
chr12	50652468	50738474	19_Peak_50843_lociStitched	19	42691	90701.9	23496.8	171	1
chr10	28963708	29018966	18_Peak_46466_lociStitched	18	33223	82447.3	15606.9	172	1
chr1	252767643	252859681	30_Peak_30593_lociStitched	30	44300	91731.6	24912.2	173	1
chr5	2804227	2831949	6_Peak_46868_lociStitched	6	25631	78284.7	11591.6	174	1
chr6	15911100	15965274	12_Peak_69158_lociStitched	12	34384	83768.5	17156.3	175	1
chr15	131761245	131808853	12_Peak_4134_lociStitched	12	27876	81959.6	15349.2	176	1
chr7	53546483	53610794	13_Peak_74994_lociStitched	13	36375	85867.3	19337.4	177	1
chr17	48742036	48830548	17_Peak_11218_lociStitched	17	38494	88107.4	21587.3	178	1
chr6	155439166	155485167	12_Peak_60603_lociStitched	12	31229	80099.8	13932.9	179	1
chr18	5447533	5550218	25_Peak_37109_lociStitched	25	42294	92327.6	26212.4	180	1
chr6	63819420	63865965	7_Peak_309_lociStitched	7	20417	79263.5	13206.7	181	1
chr6	44772561	44783897	22_Peak_38282_lociStitched	22	36107	100187	34173.9	182	1
chr6	44655096	44759882	22_Peak_38282_lociStitched	22	36107	100187	34173.9	182	1
chr7	116741191	116822125	19_Peak_9917_lociStitched	19	38682	89650.6	23697.5	183	1
chr3	31497437	31578490	13_Peak_24401_lociStitched	13	41947	87229.2	21373.7	184	1
chr5	81743429	81846563	24_Peak_18516_lociStitched	24	42335	90337.2	24717.1	185	1
chr15	94085412	94174018	36_Peak_11534_lociStitched	36	47859	85702.3	20157.4	186	1
chr1	126680721	126729334	11_Peak_61739_lociStitched	11	26910	79146.8	13655.4	187	1
chr6	95004232	95082482	22_Peak_3667_lociStitched	22	46764	86604.7	21133.1	188	1
chr6	108842987	108921486	25_Peak_82660_lociStitched	25	40952	86482.3	21084.8	189	1
chr14	56588863	56628859	11_Peak_269_lociStitched	11	27360	77531.8	12228.5	190	1
chr12	4938047	5019367	16_Peak_26315_lociStitched	16	35102	90037.5	24745.7	191	1
chr6	6784051	6889927	28_Peak_79954_lociStitched	28	55198	96753	31495.6	192	1
chr7	23916805	23947994	9_Peak_579_lociStitched	9	17505	76572.5	11559	193	1
chr9	64779939	64808125	4_Peak_57967_lociStitched	4	26461	74367.9	9388.74	194	1
chr6	47637725	47658725	6_Peak_4687_lociStitched	6	19896	74106.9	9288.3	195	1
chr2	135281694	135347058	13_Peak_13084_lociStitched	13	21421	80101.3	15337.6	196	1
chr1	143492171	143540658	9_Peak_21477_lociStitched	9	29245	81298.2	16674.7	197	1
chr11	21890724	21934361	15_Peak_32769_lociStitched	15	26148	78654.5	14727.5	198	1
chr6	18105590	18168782	11_Peak_42376_lociStitched	11	40480	80791.4	16914.6	199	1
chr13	61525221	61573181	9_Peak_24292_lociStitched	9	24371	78719.8	14880.5	200	1
chr7	91986963	92044409	47_Peak_42402_lociStitched	47	61776	104128	40438.4	201	1
chr7	92057998	92151280	47_Peak_42402_lociStitched	47	61776	104128	40438.4	201	1
chr8	5890059	5962671	24_Peak_77283_lociStitched	24	32222	81184.5	17539.1	202	1
chr13	32675823	32750022	16_Peak_79690_lociStitched	16	37343	85417.9	21859	203	1
chr5	17374968	17418987	10_Peak_22641_lociStitched	10	25165	79381.9	16091.9	204	1
chr4	36454476	36507949	13_Peak_18234_lociStitched	13	34185	78285.9	15049.5	205	1
chr14	40217675	40293748	14_Peak_33771_lociStitched	14	36092	86306.5	23097.9	206	1
chr2	76602761	76695175	19_Peak_65148_lociStitched	19	36009	93077.9	29889.5	207	1
chr1	242957281	243041768	33_Peak_5486_lociStitched	33	40195	77026.8	13889.7	208	1
chr2	7276467	7328844	13_Peak_50336_lociStitched	13	33484	79761.9	16696.7	209	1
chr3	10026789	10050949	3_Peak_40_lociStitched	3	13598	70687.3	7629.73	210	1
chr7	64500782	64577049	17_Peak_3271_lociStitched	17	31351	84099.6	21331.9	211	1
chr12	47894269	47964163	16_Peak_34906_lociStitched	16	35355	87808.1	25262.9	212	1
chr13	67655752	67756964	17_Peak_55422_lociStitched	17	38079	89289.2	26750.3	213	1
chr6	3331003	3396136	12_Peak_3808_lociStitched	12	34595	84041.1	21566.7	214	1
chr18	14128390	14150142	4_Peak_10653_lociStitched	4	18161	71044.2	8583.34	215	1
chr3	96970772	97141056	50_Peak_17000_lociStitched	50	61132	99496.9	37138.9	216	1
chr14	113591371	113684032	20_Peak_1525_lociStitched	20	33291	89313.7	27031	217	1
chr1	238748173	238827730	11_Peak_60529_lociStitched	11	39173	84676.9	22401.1	218	1
chr6	32036440	32087871	15_Peak_1006_lociStitched	15	29491	76596.2	14498.4	219	1
chr3	72376143	72401434	6_Peak_64142_lociStitched	6	15285	69793	8148.76	220	1
chr10	14380738	14443958	15_Peak_30129_lociStitched	15	40938	79642.1	18094.7	221	1
chr13	207470673	207533681	11_Peak_1781_lociStitched	11	27891	78474.6	17168.1	222	1
chr5	77172512	77243601	18_Peak_27648_lociStitched	18	36814	80476.9	19385.3	223	1
chr9	20707243	20774854	11_Peak_36422_lociStitched	11	33197	81961.5	20928.5	224	1
chr1	51389594	51465705	33_Peak_18897_lociStitched	33	46516	84734.9	23757.9	225	1
chr1	51479114	51506992	33_Peak_18897_lociStitched	33	46516	84734.9	23757.9	225	1
chr3	19538657	19577659	7_Peak_16520_lociStitched	7	27598	74692.7	13841.8	226	1
chr7	47827324	47931992	30_Peak_5824_lociStitched	30	51933	92181.5	31432.7	227	1
chr3	7862080	7905631	12_Peak_117_lociStitched	12	25325	73153.1	12473.3	228	1
chr12	19976260	20026513	18_Peak_45545_lociStitched	18	36252	80448	19995.4	229	1
chr14	123387064	123461263	15_Peak_6034_lociStitched	15	39495	83659.4	23254	230	1
chr15	54654895	54728188	20_Peak_955_lociStitched	20	40305	79728.1	19378.7	231	1
chr14	6622948	6677940	14_Peak_68606_lociStitched	14	35556	76725.5	16434.4	232	1
chr1	4879798	4952094	13_Peak_15120_lociStitched	13	30463	77181.8	16957.9	233	1
chr4	110479522	110549682	19_Peak_49_lociStitched	19	30586	76626.2	16658.2	234	1
chr4	20774169	20878657	27_Peak_65446_lociStitched	27	49245	89180.5	29601.5	235	1
chr6	39771267	39805686	17_Peak_6087_lociStitched	17	34681	80522.9	20972.7	236	1
chr12	859723	923542	12_Peak_3005_lociStitched	12	24984	76193.5	16688.7	237	1
chr5	6983031	7036777	10_Peak_293_lociStitched	10	32189	74631	15156.4	238	1
chr13	74870222	74939895	19_Peak_9125_lociStitched	19	37917	75762	16333	239	1
chr14	64332994	64445296	34_Peak_29637_lociStitched	34	43434	83894.3	24748.9	240	1
chr2	141468339	141504610	13_Peak_21365_lociStitched	13	39041	82047.4	23098.1	241	1
chr5	2892759	2959528	19_Peak_22409_lociStitched	19	35841	76619.1	17779.6	242	1
chr11	7110311	7188945	17_Peak_45175_lociStitched	17	30025	80611.4	21901.9	243	1
chr9	53403410	53459601	11_Peak_22605_lociStitched	11	41031	80479.9	21770.7	244	1
chr8	69582974	69640476	31_Peak_77692_lociStitched	31	43279	70759.3	12053.9	245	1
chr14	82305414	82362518	20_Peak_1655_lociStitched	20	38797	78186.8	19592.4	246	1
chr3	17741310	17814624	18_Peak_18437_lociStitched	18	24101	87562.2	29019.3	247	1
chr6	53523571	53576790	11_Peak_585_lociStitched	11	33375	72087.9	13641.6	248	1
chr1	250512492	250563025	9_Peak_21987_lociStitched	9	29905	72577.1	14213.5	249	1
chr2	136862570	136902048	14_Peak_44259_lociStitched	14	29465	68699.6	10449.8	250	1
chr10	66465634	66512719	8_Peak_45835_lociStitched	8	20549	72435.6	14224.4	251	1
chr15	137831284	137864380	6_Peak_312_lociStitched	6	18983	67323.3	9305.31	252	1
chr4	88320669	88417865	19_Peak_2746_lociStitched	19	43318	82767.4	24849.7	253	1
chr14	30877444	30900661	5_Peak_49974_lociStitched	5	15954	67489.5	9614.16	254	1
chr2	69917598	69978446	15_Peak_14509_lociStitched	15	32447	74435.4	16616.8	255	1
chr8	55881885	55931021	8_Peak_3980_lociStitched	8	29148	71497.8	13807.2	256	1
chr1	165029724	165150872	33_Peak_63920_lociStitched	33	49272	89807	32128.4	257	1
chr18	43470448	43510514	13_Peak_60778_lociStitched	13	35766	67873.1	10200.3	258	1
chr1	223744300	223757165	3_Peak_754_lociStitched	3	11624	63594.3	6220.23	259	1
chr14	15704913	15754699	13_Peak_57539_lociStitched	13	30046	69379.4	12231	260	1
chr6	62935933	62992977	11_Peak_20034_lociStitched	11	18218	72253.9	15127.3	261	1
chr7	20626654	20683936	15_Peak_62652_lociStitched	15	30067	67661.5	10643	262	1
chr11	21205726	21263523	21_Peak_5893_lociStitched	21	40528	83376.1	26514	263	1
chr2	70889339	70941796	11_Peak_7255_lociStitched	11	31339	73802.3	16966.6	264	1
chr3	128756740	128867603	30_Peak_43015_lociStitched	30	44906	84647.2	27953.1	265	1
chr9	6063640	6126967	12_Peak_6993_lociStitched	12	29464	72224.4	15540.4	266	1
chr12	22053997	22097748	7_Peak_46832_lociStitched	7	36043	70566	13982.8	267	1
chr2	77439302	77492267	10_Peak_1636_lociStitched	10	26774	72323.7	15799.5	268	1
chr2	60395480	60463525	8_Peak_1302_lociStitched	8	22870	76115.5	19620.2	269	1
chr11	2869648	2948192	21_Peak_36533_lociStitched	21	38656	77507.2	21112.6	270	1
chr12	53086930	53113191	5_Peak_1175_lociStitched	5	15437	67585.3	11329	271	1
chr5	11251052	11337786	19_Peak_50650_lociStitched	19	39975	80411.1	24285.5	272	1
chr5	70104937	70158682	12_Peak_6858_lociStitched	12	31675	70679.9	14617.2	273	1
chr13	70897156	70950674	12_Peak_60387_lociStitched	12	32428	70866.8	14832.3	274	1
chr10	22946791	23012993	15_Peak_15509_lociStitched	15	36288	75073.1	19092.7	275	1
chr9	9422968	9457674	7_Peak_15535_lociStitched	7	25898	66645.7	10739.5	276	1
chr16	27196634	27278058	28_Peak_21184_lociStitched	28	52367	74002.9	18132.6	277	1
chr1	270039582	270101996	15_Peak_55449_lociStitched	15	34452	71295.5	15441.2	278	1
chr2	77243510	77310115	16_Peak_22702_lociStitched	16	32969	75852.5	20175.4	279	1
chr5	60713437	60778762	16_Peak_49863_lociStitched	16	33385	74169.4	18576.8	280	1
chr9	78420140	78472000	8_Peak_5977_lociStitched	8	29187	66599.2	11025.5	281	1
chr6	14942054	14998883	18_Peak_21015_lociStitched	18	34620	76332.5	20801.3	282	1
chr14	47843170	47884530	11_Peak_64587_lociStitched	11	30719	67935.2	12405.8	283	1
chr5	22427039	22467508	5_Peak_71936_lociStitched	5	25334	68821.6	13302.2	284	1
chr12	43807614	43890607	20_Peak_24148_lociStitched	20	33598	78584.6	23172.4	285	1
chr2	66211668	66227979	5_Peak_10945_lociStitched	5	18130	66268.7	10963.9	286	1
chr9	7596738	7677595	19_Peak_51779_lociStitched	19	32255	77971.5	22805.6	287	1
chr7	115779357	115828100	11_Peak_49795_lociStitched	11	26789	67753.4	12663.2	288	1
chr5	17175179	17284954	21_Peak_83033_lociStitched	21	32967	82023.9	26949.8	289	1
chr7	111153490	111239718	24_Peak_67389_lociStitched	24	37641	81560.2	26693.7	290	1
chr12	27167839	27212292	7_Peak_680_lociStitched	7	25941	67558.5	12744.6	291	1
chr12	6658750	6740757	17_Peak_81111_lociStitched	17	30665	75111	20552.6	292	1
chr12	23228926	23268874	8_Peak_2328_lociStitched	8	24334	68087.4	13566.3	293	1
chr3	11039974	11076377	9_Peak_53898_lociStitched	9	23907	65593.8	11074.4	294	1
chr10	13680916	13757256	17_Peak_24540_lociStitched	17	32420	76285.1	21767	295	1
chr6	43036945	43087506	11_Peak_9326_lociStitched	11	27226	72634.1	18156.7	296	1
chr12	59148970	59208000	13_Peak_29865_lociStitched	13	23011	71274.5	16888.6	297	1
chr5	67865683	67919519	14_Peak_62370_lociStitched	14	31407	69734.3	15373.3	298	1
chr5	18295605	18333655	14_Peak_65566_lociStitched	14	32142	75476	21119.9	299	1
chr5	87521470	87585871	12_Peak_29156_lociStitched	12	27296	71823.6	17486	300	1
chr14	99197960	99263646	16_Peak_26011_lociStitched	16	32125	74198.9	19887.6	301	1
chr3	9968437	10011900	14_Peak_37827_lociStitched	14	25472	68502	14234.1	302	1
chr18	45425274	45507413	17_Peak_1109_lociStitched	17	34388	76635.7	22374.7	303	1
chr10	27836182	27899467	12_Peak_10484_lociStitched	12	33262	72594.2	18447.6	304	1
chr2	78762127	78803185	6_Peak_1286_lociStitched	6	21197	68283.6	14140.4	305	1
chr15	139532034	139585818	12_Peak_1985_lociStitched	12	29031	70365.6	16318.1	306	1
chr4	93883433	93950492	14_Peak_2089_lociStitched	14	30413	73134.5	19158.8	307	1
chr7	120504649	120606753	17_Peak_26460_lociStitched	17	41705	78979.7	25042.6	308	1
chr5	67548952	67577148	9_Peak_422_lociStitched	9	24323	62226	8572.51	309	1
chr1	2512179	2580458	10_Peak_80231_lociStitched	10	32270	72321.9	18675.4	310	1
chr6	68773526	68892695	22_Peak_6631_lociStitched	22	43001	83529.7	29954.7	311	1
chr10	59985300	60034099	13_Peak_9152_lociStitched	13	29286	65517.5	11999.7	312	1
chr6	12524500	12609284	17_Peak_68062_lociStitched	17	40194	75226.9	21730.9	313	1
chr17	47653163	47687181	4_Peak_72291_lociStitched	4	23860	65811.2	12382.6	314	1
chr5	59829613	59900588	19_Peak_48979_lociStitched	19	23003	70144.6	16721.7	315	1
chr3	56139712	56201354	16_Peak_13161_lociStitched	16	29598	67197.8	13858.3	316	1
chr7	36892368	36977993	13_Peak_13026_lociStitched	13	30196	75297.6	21971.4	317	1
chr2	69877242	69901746	6_Peak_2420_lociStitched	6	20515	62624.6	9303.74	318	1
chr4	98212172	98257587	9_Peak_44485_lociStitched	9	22506	67678.8	14426.1	319	1
chr17	54615773	54674044	14_Peak_7787_lociStitched	14	29552	70222.9	17001	320	1
chr17	61733846	61779057	7_Peak_976_lociStitched	7	27766	65519.8	12356.2	321	1
chr2	134748807	134793688	11_Peak_43369_lociStitched	11	28651	67917.2	14961.1	322	1
chr8	113381917	113424791	8_Peak_72838_lociStitched	8	32330	63895.1	10954.3	323	1
chr1	268558168	268592307	5_Peak_1181_lociStitched	5	21358	65840.5	12904.5	324	1
chr3	3988771	4002825	3_Peak_318_lociStitched	3	13725	58811.4	5906.12	325	1
chr5	22698165	22739348	11_Peak_25847_lociStitched	11	25104	63792.5	11037	326	1
chr7	2090164	2195323	30_Peak_40952_lociStitched	30	46388	89478	36723.6	327	1
chr7	53419069	53505257	14_Peak_30959_lociStitched	14	27007	74371.6	21676.3	328	1
chr12	4327988	4383935	13_Peak_61029_lociStitched	13	38015	69714.9	17119.8	329	1
chr15	63494524	63506684	3_Peak_6_lociStitched	3	8336	56529.8	4098.2	330	1
chr6	54917682	54948091	4_Peak_1601_lociStitched	4	26134	62454	10235.7	331	1
chr13	12315370	12396457	17_Peak_59889_lociStitched	17	29377	72974.1	20851	332	1
chr14	61620605	61669002	9_Peak_70238_lociStitched	9	14095	65868.3	13836.7	333	1
chr1	45050293	45102709	18_Peak_1747_lociStitched	18	31973	62600.4	10745.3	334	1
chr14	15022902	15084969	12_Peak_15357_lociStitched	12	31591	69626.8	17906.3	335	1
chr4	79935078	79974865	11_Peak_5694_lociStitched	11	25870	62354.5	10705.2	336	1
chr3	14687545	14768403	23_Peak_12585_lociStitched	23	37444	74469.8	22929.1	337	1
chr7	114034533	114065499	6_Peak_31_lociStitched	6	21984	60501.8	8962.87	338	1
chr1	269153109	269245053	24_Peak_25749_lociStitched	24	35930	82892.5	31411.8	339	1
chr2	15179888	15245503	12_Peak_19720_lociStitched	12	25531	70380.6	18929.1	340	1
chr13	2527929	2621637	21_Peak_40388_lociStitched	21	41208	76034.7	24617.1	341	1
chr15	104766687	104833442	13_Peak_82796_lociStitched	13	29608	70564.2	19201.5	342	1
chr15	120048525	120107493	10_Peak_7699_lociStitched	10	41509	69594	18392.1	343	1
chr7	11356422	11549865	38_Peak_80424_lociStitched	38	41092	103221	52036.2	344	1
chr2	7907382	7943048	6_Peak_4372_lociStitched	6	15902	63064.2	11885.4	345	1
chr4	117506873	117635982	31_Peak_14844_lociStitched	31	39750	82513.6	31347.7	346	1
chr6	72465649	72508930	6_Peak_7794_lociStitched	6	25070	64908.5	13754.7	347	1
chr17	51348702	51414273	33_Peak_40881_lociStitched	33	40157	81626.5	30515.6	348	1
chr1	269374898	269429870	12_Peak_64189_lociStitched	12	24853	66791	15771.5	349	1
chr3	33824705	33863630	6_Peak_17338_lociStitched	6	19291	61641.2	10649.3	350	1
chr5	63929132	63952922	3_Peak_18367_lociStitched	3	15826	59620.1	8650.04	351	1
chr5	59726100	59757247	5_Peak_4382_lociStitched	5	15862	61032.5	10113.4	352	1
chr6	115456110	115509772	15_Peak_10290_lociStitched	15	32298	65140.7	14222.7	353	1
chr6	91087929	91121756	4_Peak_2561_lociStitched	4	21982	61358.8	10719.8	354	1
chr8	137727465	137771297	13_Peak_4058_lociStitched	13	25906	62382.3	11811.5	355	1
chr17	19419924	19476384	9_Peak_22438_lociStitched	9	30351	64522.5	13968.2	356	1
chr3	57807317	57861179	9_Peak_10978_lociStitched	9	33144	64383.4	13833.9	357	1
chr15	25049672	25088225	19_Peak_9162_lociStitched	19	26619	70564.1	20261.6	358	1
chr2	150295396	150323501	6_Peak_1313_lociStitched	6	21927	60093.7	9832.23	359	1
chr15	111328613	111372893	15_Peak_4487_lociStitched	15	29427	63895.1	13760.5	360	1
chr7	25149132	25155973	2_Peak_50_lociStitched	2	6685	54231.3	4129.23	361	1
chr3	45887095	45916520	5_Peak_2434_lociStitched	5	19369	58497.5	8414.97	362	1
chr17	9428131	9489355	19_Peak_76104_lociStitched	19	36732	66254.2	16263.5	363	1
chr5	77418796	77509670	40_Peak_32312_lociStitched	40	43203	72028.7	22057	364	1
chr16	26058833	26092372	11_Peak_23625_lociStitched	11	26972	57564.4	7700.81	365	1
chr18	6362943	6467609	23_Peak_81525_lociStitched	23	48784	68587.6	18766.6	366	1
chr9	131351294	131400369	10_Peak_34740_lociStitched	10	25112	62944	13223.2	367	1
chr13	66955203	67041049	18_Peak_13103_lociStitched	18	36524	69003	19392.6	368	1
chr1	166672300	166702383	5_Peak_30892_lociStitched	5	15796	59616.4	10034.3	369	1
chr6	64145318	64209772	12_Peak_13362_lociStitched	12	26245	68985.8	19442.3	370	1
chr6	77850914	77906320	15_Peak_8113_lociStitched	15	36849	66291.7	16792.3	371	1
chr5	673459	719148	11_Peak_10289_lociStitched	11	23409	64571.4	15139.5	372	1
chr16	55546574	55611464	12_Peak_2819_lociStitched	12	26146	65679.5	16283.8	373	1
chr4	95698457	95749212	8_Peak_71035_lociStitched	8	23303	64943.3	15548.8	374	1
chr3	111965061	112047218	13_Peak_6840_lociStitched	13	27594	70638.6	21328	375	1
chr12	5426140	5466281	9_Peak_15674_lociStitched	9	30349	62032.8	12767.7	376	1
chr6	96536615	96578356	23_Peak_52324_lociStitched	23	34138	79742	30477.7	377	1
chr6	96465726	96522451	23_Peak_52324_lociStitched	23	34138	79742	30477.7	377	1
chr11	25771125	25869397	18_Peak_46603_lociStitched	18	26070	74591.7	25364.2	378	1
chr7	7307274	7405692	19_Peak_61713_lociStitched	19	34540	74140.7	24961.9	379	1
chr4	93573935	93593683	3_Peak_35586_lociStitched	3	17632	57316.6	8165.8	380	1
chr12	60709099	60754700	11_Peak_9395_lociStitched	11	23136	67016.2	17875.3	381	1
chr7	38777706	38825502	8_Peak_6012_lociStitched	8	27903	62091.8	13000.5	382	1
chr12	52739331	52787319	9_Peak_44028_lociStitched	9	21068	65624.9	16539.4	383	1
chr12	5609205	5647155	9_Peak_17015_lociStitched	9	17072	62429.1	13435.8	385	1
chr2	141962183	142041866	15_Peak_32803_lociStitched	15	29901	69771.9	20795.7	386	1
chr3	39938085	39954453	Peak_859	1	17081	55573.2	6599.71	387	1
chr14	122769082	122804661	10_Peak_32937_lociStitched	10	27126	59595.8	10804.9	389	1
chr17	35365034	35415818	11_Peak_31775_lociStitched	11	31787	64888.4	16097.5	390	1
chr13	16776716	16875216	28_Peak_16378_lociStitched	28	43435	75426.4	26700	391	1
chr16	46451340	46514663	19_Peak_35814_lociStitched	19	30856	65950.9	17312.5	392	1
chr3	102280397	102324161	14_Peak_70286_lociStitched	14	25332	58021.7	9406.88	393	1
chr17	49381328	49406459	3_Peak_63990_lociStitched	3	12491	57406.7	8828.52	394	1
chr5	10027013	10049300	7_Peak_11312_lociStitched	7	21797	61919.7	13403.7	395	1
chr12	52656246	52724458	14_Peak_29322_lociStitched	14	20112	68335.5	19852.3	396	1
chr13	132582725	132634167	21_Peak_9752_lociStitched	21	34113	62904.6	14430.1	397	1
chr1	246196888	246279065	21_Peak_36907_lociStitched	21	39383	71855.6	23469.1	398	1
chr2	4223130	4245827	11_Peak_32454_lociStitched	11	23733	64963.1	16600.3	399	1
chr14	106751676	106801155	20_Peak_38327_lociStitched	20	36873	64845.4	16506	400	1
chr16	68348181	68401689	12_Peak_13646_lociStitched	12	21875	62326	14017.2	401	1
chr14	81691943	81780510	21_Peak_78273_lociStitched	21	33139	75078.2	26809.2	402	1
chr4	14265245	14299626	5_Peak_48940_lociStitched	5	14375	60053.3	11792.7	403	1
chr6	17147968	17208015	17_Peak_708_lociStitched	17	26903	61650.3	13396.5	404	1
chr6	43163942	43194841	2_Peak_1638_lociStitched	2	27257	56680.6	8536.16	405	1
chr18	50016430	50039838	8_Peak_75888_lociStitched	8	22103	56366.9	8283.05	406	1
chr5	80900882	80934899	31_Peak_72607_lociStitched	31	48193	70119.1	22052.4	407	1
chr1	98515212	98547283	7_Peak_61309_lociStitched	7	25293	59441.2	11411.7	408	1
chr13	200135030	200165029	8_Peak_7617_lociStitched	8	18684	56944.1	9035.7	409	1
chr1	147982607	148025403	9_Peak_4946_lociStitched	9	22673	61557.8	13669	410	1
chr1	225711139	225731455	6_Peak_139_lociStitched	6	12044	53407.4	5556.91	411	1
chr12	52401440	52446755	8_Peak_17920_lociStitched	8	26215	65179.4	17397.8	412	1
chr13	35931689	35948997	8_Peak_33379_lociStitched	8	14152	53131	5455.75	413	1
chr6	95698739	95757287	7_Peak_78054_lociStitched	7	24152	62259.9	14619.4	414	1
chr12	22220827	22267082	7_Peak_11177_lociStitched	7	20519	63827.3	16240.1	415	1
chr5	359497	403462	5_Peak_748_lociStitched	5	17763	60833.6	13380.6	416	1
chr7	97077336	97125711	10_Peak_43087_lociStitched	10	30251	64017	16763.7	417	1
chr12	19167592	19202852	11_Peak_70200_lociStitched	11	25971	59605.5	12359.5	418	1
chr6	36279128	36362736	12_Peak_40462_lociStitched	12	23753	68920.2	21740.1	419	1
chr10	14508855	14552053	8_Peak_35715_lociStitched	8	22253	60478.1	13317.6	420	1
chr2	85234861	85331596	21_Peak_7871_lociStitched	21	32280	71912.8	24773.8	421	1
chr15	65919588	66088833	38_Peak_27334_lociStitched	38	48592	83894.7	36787.6	422	1
chr6	72148556	72227250	14_Peak_54117_lociStitched	14	37128	69130	22052.2	423	1
chr14	123857907	123902200	5_Peak_27528_lociStitched	5	25621	59928.4	12858.3	424	1
chr9	123911849	123931689	4_Peak_83213_lociStitched	4	15649	54325.7	7322.41	425	1
chr12	1440820	1459433	3_Peak_880_lociStitched	3	14637	53709.5	6777.89	426	1
chr6	93524783	93564290	11_Peak_78348_lociStitched	11	22542	57798.2	10921.1	427	1
chr2	14636049	14725819	20_Peak_54952_lociStitched	20	29590	71160.7	24300.7	428	1
chr9	46158447	46187810	6_Peak_23726_lociStitched	6	23789	57833.1	11007.3	429	1
chr9	11183636	11214635	7_Peak_2794_lociStitched	7	22027	55702.8	8973.72	430	1
chr1	164955827	165013541	14_Peak_40285_lociStitched	14	30609	63757.3	17075.1	431	1
chr4	7739788	7845467	18_Peak_30330_lociStitched	18	30818	79417.8	32855.6	432	1
chr9	12469853	12497079	7_Peak_39439_lociStitched	7	19494	54762.4	8206.03	433	1
chr3	16904544	16951574	7_Peak_30105_lociStitched	7	23144	59697.9	13176	434	1
chr2	7764649	7814405	7_Peak_609_lociStitched	7	15865	59602.7	13105.7	435	1
chr7	7685041	7740667	16_Peak_24679_lociStitched	16	30993	60794.1	14306.9	436	1
chr12	34601990	34694391	21_Peak_32044_lociStitched	21	40882	68507.5	22128.2	437	1
chr4	94629948	94684699	10_Peak_72303_lociStitched	10	20173	62449.3	16117.6	438	1
chr2	73998441	74022929	3_Peak_2729_lociStitched	3	18355	54270.3	8252.46	439	1
chr1	208173832	208214213	23_Peak_80181_lociStitched	23	24785	62457.3	16451.8	440	1
chr3	37989135	38064411	12_Peak_6739_lociStitched	12	26666	68454	22566.2	441	1
chr8	32024726	32090196	15_Peak_22618_lociStitched	15	26682	62407	16551.1	442	1
chr8	72144527	72198982	14_Peak_10611_lociStitched	14	30483	60047.5	14212.8	443	1
chr6	52179391	52236369	12_Peak_38283_lociStitched	12	25379	63165	17370.5	444	1
chr3	126363987	126400397	11_Peak_5533_lociStitched	11	22490	57919.6	12127.7	445	1
chr5	59971611	60052977	22_Peak_64149_lociStitched	22	28609	63563.1	17916.8	446	1
chr3	8658659	8718558	12_Peak_10126_lociStitched	12	24496	63055.7	17412.6	447	1
chr8	131463836	131510205	22_Peak_80030_lociStitched	22	31733	67112.6	21487.1	448	1
chr13	71298125	71328817	13_Peak_23444_lociStitched	13	29054	65277.4	19666.8	449	1
chr12	6161886	6252670	14_Peak_13983_lociStitched	14	31625	69676.7	24085	450	1
chr15	120790168	120840797	11_Peak_15815_lociStitched	11	26378	60372.1	14836.5	451	1
chr11	52154466	52258866	23_Peak_46256_lociStitched	23	28803	68359.8	22862.7	452	1
chr2	119919610	119948024	7_Peak_33368_lociStitched	7	16351	52713.7	7245.57	453	1
chr4	103117340	103162625	15_Peak_44541_lociStitched	15	30738	65909.5	20477.4	454	1
chr18	52877649	52897651	4_Peak_9249_lociStitched	4	18612	52781.5	7398.65	455	1
chr15	45987031	46058097	12_Peak_4194_lociStitched	12	28362	62374.6	17006.1	456	1
chr8	112161741	112199339	8_Peak_56476_lociStitched	8	18029	55208.4	10012.2	457	1
chr6	17224355	17243830	3_Peak_51461_lociStitched	3	11829	50672	5505.58	458	1
chr17	48103458	48154408	14_Peak_54505_lociStitched	14	20606	59922.3	14979.3	459	1
chr1	22238440	22261694	6_Peak_71826_lociStitched	6	8899	50725.8	6077.05	460	1
chr6	60435108	60477078	8_Peak_14442_lociStitched	8	22363	57325	12693.7	461	1
chr8	29001241	29068097	19_Peak_54225_lociStitched	19	28200	60043.4	15517.3	462	1
chr1	217146116	217190572	11_Peak_21312_lociStitched	11	27944	57237.1	12763.3	463	1
chr18	14291022	14344239	14_Peak_7060_lociStitched	14	27220	59549.8	15076.4	464	1
chr15	134282768	134313153	10_Peak_848_lociStitched	10	25442	53606.6	9141.72	465	1
chr14	101216027	101272742	10_Peak_77176_lociStitched	10	26062	58753.1	14347.8	466	1
chr6	54864913	54891682	6_Peak_146_lociStitched	6	11875	55987.3	11624.8	467	1
chr8	29508710	29595307	15_Peak_55856_lociStitched	15	31202	67519.7	23225.3	468	1
chr7	5099321	5191819	20_Peak_66195_lociStitched	20	31238	65928.4	21679.9	469	1
chr2	134517913	134578321	11_Peak_71090_lociStitched	11	17310	60683.7	16439.1	470	1
chr17	51717964	51726840	1_Peak_520_lociStitched	1	8877	48668.9	4434.45	471	1
chr12	51959677	51966008	9_Peak_7444_lociStitched	9	17055	55278	11044.1	472	1
chr4	95353352	95403650	11_Peak_65565_lociStitched	11	22457	58791.3	14566.6	473	1
chr6	54052779	54102439	12_Peak_8767_lociStitched	12	27763	61181.1	17028.4	474	1
chr6	71876040	71904562	5_Peak_2120_lociStitched	5	20313	53198	9054.74	475	1
chr1	145527439	145569794	15_Peak_3897_lociStitched	15	25341	58102.6	13960.2	476	1
chr15	104858070	104902512	9_Peak_8997_lociStitched	9	24543	57321.2	13216.9	477	1
chr6	151214153	151261351	15_Peak_28810_lociStitched	15	25227	56945.9	12940.5	478	1
chr12	4457639	4535956	14_Peak_52586_lociStitched	14	28888	65433.9	21623.3	479	1
chr18	14364101	14453846	23_Peak_27685_lociStitched	23	43370	64013	20215.1	480	1
chr9	55371190	55501685	37_Peak_77303_lociStitched	37	47531	72208.4	28449.7	481	1
chr6	69081237	69118193	9_Peak_27935_lociStitched	9	25446	53205.6	9448.65	482	1
chr3	60123587	60179517	15_Peak_9954_lociStitched	15	25835	57759.3	14115.9	483	1
chr5	21785356	21823117	11_Peak_5869_lociStitched	11	21412	56853	13220.1	484	1
chr5	101806567	101838546	8_Peak_72600_lociStitched	8	19335	54457.7	10857.4	485	1
chr6	159058384	159096335	6_Peak_3142_lociStitched	6	23608	53968.8	10393.4	486	1
chr14	47234351	47302200	15_Peak_78118_lociStitched	15	32413	62210.6	18643.4	487	1
chr8	17898906	17948287	13_Peak_57994_lociStitched	13	27275	56779.5	13249.2	488	1
chr2	129498330	129541514	22_Peak_12301_lociStitched	22	29803	66488.8	23013.3	489	1
chr2	76502983	76523031	8_Peak_19388_lociStitched	8	19849	58488.6	15025.7	490	1
chr4	89277986	89327901	10_Peak_3105_lociStitched	10	16906	59635.1	16201.7	491	1
chr5	83665903	83738637	28_Peak_64333_lociStitched	28	34582	58962.2	15535.3	492	1
chr6	13402758	13457157	9_Peak_16432_lociStitched	9	29877	58756.7	15423.3	493	1
chr12	24795293	24847897	10_Peak_24298_lociStitched	10	38179	57260.8	13984.7	494	1
chr15	45602240	45647348	10_Peak_15014_lociStitched	10	17450	56217.9	12967.8	495	1
chr1	32009355	32050867	15_Peak_48984_lociStitched	15	20270	54081.8	10950.9	496	1
chr3	28661295	28713335	17_Peak_9099_lociStitched	17	30544	54801.9	11766.2	497	1
chr8	37629928	37671234	14_Peak_10362_lociStitched	14	25398	53337.7	10503.5	498	1
chr12	3757602	3836745	15_Peak_31465_lociStitched	15	29202	64393.5	21572.7	499	1
chr9	2120099	2143278	6_Peak_24597_lociStitched	6	21805	50628.7	7869.91	500	1
chr6	37649701	37699263	9_Peak_14405_lociStitched	9	32509	55052.9	12316.1	501	1
chr2	74585741	74624890	6_Peak_24637_lociStitched	6	21285	52749.1	10046.9	502	1
chr6	89248236	89329224	22_Peak_61258_lociStitched	22	32559	69225.9	26534.1	503	1
chr13	33067841	33106128	6_Peak_84107_lociStitched	6	21480	54673.8	12117.8	504	1
chr12	58123026	58185273	18_Peak_4045_lociStitched	18	23500	60441.1	17925.6	505	1
chr13	71621363	71655550	8_Peak_27318_lociStitched	8	15287	53936.8	11439	506	1
chr10	53313607	53353124	9_Peak_15176_lociStitched	9	18312	55293.1	12830.3	507	1
chr15	106991307	107048602	17_Peak_7395_lociStitched	17	25421	56252.2	13790.9	508	1
chr1	270519842	270540135	6_Peak_4668_lociStitched	6	17880	53430.9	10975.1	509	1
chr14	890277	913263	8_Peak_60402_lociStitched	8	15211	49209.5	6801.63	510	1
chr12	61361583	61401300	8_Peak_13110_lociStitched	8	17635	53601.8	11211	511	1
chr8	824293	888801	14_Peak_42477_lociStitched	14	25383	58810	16425.9	512	1
chr10	32125536	32162084	8_Peak_60533_lociStitched	8	22063	56156.8	13812.7	513	1
chr10	57856531	57897365	15_Peak_2409_lociStitched	15	18533	51495.8	9208.07	514	1
chr2	85971391	86003825	10_Peak_55837_lociStitched	10	25383	55837.1	13577.6	515	1
chr11	77170092	77219152	11_Peak_21634_lociStitched	11	24858	55614.4	13417.9	516	1
chr6	81693938	81725788	8_Peak_24521_lociStitched	8	18384	53121.9	10972.9	517	1
chr2	65894370	65914934	4_Peak_20558_lociStitched	4	14332	49963.2	7824.62	518	1
chr14	29028183	29091602	14_Peak_60393_lociStitched	14	28360	56849.8	14725.2	519	1
chr1	221038687	221087562	15_Peak_7393_lociStitched	15	28853	54309.9	12213.9	520	1
chr2	64742163	64764290	5_Peak_25058_lociStitched	5	9958	49657.4	7591.77	521	1
chr14	90500828	90531208	10_Peak_21347_lociStitched	10	23590	53288.2	11248.4	522	1
chr9	39629023	39672073	7_Peak_43487_lociStitched	7	17281	53735	11731.1	523	1
chr7	92575756	92646635	13_Peak_44037_lociStitched	13	29299	65251.2	23248.3	524	1
chr9	6243832	6293205	6_Peak_30640_lociStitched	6	20741	56989	15013	525	1
chr18	54597874	54674402	18_Peak_23076_lociStitched	18	27458	61066.9	19092.5	526	1
chr18	46191120	46207010	3_Peak_310_lociStitched	3	4625	46318.3	4397.09	527	1
chr6	81417257	81445431	5_Peak_42119_lociStitched	5	20307	51169.6	9255.16	528	1
chr14	49905207	49931816	5_Peak_7647_lociStitched	5	12571	51065.8	9162.51	529	1
chr3	5433538	5466559	11_Peak_14898_lociStitched	11	24338	57479.4	15586	530	1
chr6	69663296	69676128	1_Peak_3455_lociStitched	1	12889	46874.9	5054.67	531	1
chr9	123945610	123981750	9_Peak_71869_lociStitched	9	25224	52794.6	11023.4	532	1
chr13	145549230	145617668	18_Peak_12164_lociStitched	18	33016	59046.5	17345.5	533	1
chr1	149734872	149824443	25_Peak_40322_lociStitched	25	33885	66234.4	24545.5	534	1
chr5	81366466	81441935	11_Peak_55107_lociStitched	11	34772	62880.8	21199.2	535	1
chr12	5507824	5542462	5_Peak_931_lociStitched	5	16016	52575.5	10923.6	536	1
chr3	47591990	47679375	25_Peak_48580_lociStitched	25	33925	63350.7	21730.6	537	1
chr4	89134445	89170550	13_Peak_66249_lociStitched	13	22065	57633.5	16039.6	538	1
chr2	60301233	60381321	21_Peak_12116_lociStitched	21	29222	63160.1	21617.3	539	1
chr5	89583566	89612704	7_Peak_23945_lociStitched	7	19327	52448.4	10913.2	540	1
chr6	52922174	52959012	7_Peak_56548_lociStitched	7	14682	52814.6	11327.7	541	1
chr2	4769557	4792993	16_Peak_15883_lociStitched	16	29478	62227.9	20749.9	542	1
chr14	2591845	2604960	4_Peak_29657_lociStitched	4	11501	46670.4	5195.56	543	1
chr6	96706013	96778630	15_Peak_4405_lociStitched	15	21374	62519	21051.3	544	1
chr14	108109995	108156394	15_Peak_35211_lociStitched	15	28832	53051.3	11706.7	545	1
chr2	1612373	1651470	6_Peak_29802_lociStitched	6	14154	52393.9	11084	546	1
chr1	1931522	1954459	5_Peak_55951_lociStitched	5	16327	47910.1	6645.81	547	1
chr4	41730711	41775385	9_Peak_535_lociStitched	9	15775	54640.8	13420.1	548	1
chr12	21951566	21981562	6_Peak_18517_lociStitched	6	15017	51636	10488	550	1
chr13	89445202	89477966	9_Peak_2620_lociStitched	9	19578	51983.6	10862.4	551	1
chr6	78722188	78759296	6_Peak_13051_lociStitched	6	21329	52526.4	11455.2	552	1
chr6	74777233	74823817	18_Peak_56469_lociStitched	18	29544	55126.3	14111.8	553	1
chr5	21957717	21993155	8_Peak_3362_lociStitched	8	16937	52933.7	12009.9	554	1
chr11	14884585	14984318	26_Peak_27049_lociStitched	26	35346	63978.5	23107.3	555	1
chr14	6799434	6856699	8_Peak_13456_lociStitched	8	26038	57551.3	16790.1	556	1
chr17	29882605	29926381	12_Peak_19822_lociStitched	12	27381	51835.8	11104.8	557	1
chr14	123474703	123522944	21_Peak_32518_lociStitched	21	36352	65126.8	24445.8	558	1
chr2	150660030	150664884	6_Peak_34053_lociStitched	6	11543	48578.2	7930.29	560	1
chr4	684905	732253	10_Peak_48925_lociStitched	10	24402	55143.9	14498.7	561	1
chr3	9805338	9893980	15_Peak_19120_lociStitched	15	25989	62997.9	22368.1	562	1
chr3	41479139	41554822	18_Peak_8237_lociStitched	18	33370	60097.6	19486.2	563	1
chr1	267855077	267887108	9_Peak_43120_lociStitched	9	21710	49588.2	9018.39	564	1
chr9	41735563	41778583	9_Peak_29598_lociStitched	9	26362	55098.3	14547.7	565	1
chr14	32614187	32678706	15_Peak_34170_lociStitched	15	32412	58009	17497.6	566	1
chr6	95567057	95643549	20_Peak_83574_lociStitched	20	32360	62774.4	22324.7	567	1
chr6	74966458	75018716	9_Peak_48117_lociStitched	9	15875	56438.6	16017.1	568	1
chr6	166629535	166686256	12_Peak_37581_lociStitched	12	23020	55769.4	15442	569	1
chr14	35743367	35811351	19_Peak_33770_lociStitched	19	26591	57116	16836.6	570	1
chr3	43835053	43898262	18_Peak_26131_lociStitched	18	26736	61931.6	21691.6	571	1
chr15	121210378	121266712	9_Peak_2574_lociStitched	9	15841	55405	15235.4	572	1
chr17	31901005	31945220	8_Peak_12101_lociStitched	8	19410	51837.9	11678.2	573	1
chr18	50448221	50493782	11_Peak_74790_lociStitched	11	20068	53727.9	13594.4	574	1
chr2	2019987	2052748	11_Peak_3412_lociStitched	11	22925	52149.9	12027.8	575	1
chr10	33963942	34003444	8_Peak_45173_lociStitched	8	22151	51674.3	11656.4	576	1
chr6	19890470	19975826	19_Peak_16696_lociStitched	19	34779	61681.3	21693.3	577	1
chr14	12095084	12165413	13_Peak_74750_lociStitched	13	28461	58260.5	18278.5	578	1
chr4	64748926	64814176	21_Peak_57477_lociStitched	21	27223	54699.6	14817.6	579	1
chr6	54215409	54239564	3_Peak_10415_lociStitched	3	16358	49261.4	9394.45	580	1
chr6	75593716	75676424	19_Peak_5365_lociStitched	19	29225	61052.7	21200.9	581	1
chr14	56127232	56164446	11_Peak_56507_lociStitched	11	18805	57013.3	17164.3	582	1
chr5	21260683	21294899	8_Peak_72031_lociStitched	8	15822	50638.9	10811.1	583	1
chr13	34410123	34445907	7_Peak_2079_lociStitched	7	13629	51389.4	11697.8	584	1
chr7	52487637	52558852	16_Peak_70353_lociStitched	16	24577	57063.1	17378.2	585	1
chr2	5468504	5560465	26_Peak_54520_lociStitched	26	35902	63567.3	23891.4	586	1
chr17	58802261	58851801	9_Peak_52899_lociStitched	9	22825	51098.1	11481.5	587	1
chr3	59153515	59204427	11_Peak_66412_lociStitched	11	20323	55980.9	16370.1	588	1
chr5	68661414	68700122	10_Peak_58665_lociStitched	10	17944	51919	12433	589	1
chr13	47469595	47517569	16_Peak_11794_lociStitched	16	27773	53279.9	13797.3	590	1
chr4	34265151	34304595	7_Peak_42894_lociStitched	7	21484	51269.3	11805.6	591	1
chr14	132561672	132595002	8_Peak_2695_lociStitched	8	21248	48925.1	9569.04	593	1
chr3	16481494	16559711	33_Peak_38113_lociStitched	33	37129	75738.3	36399.7	594	1
chr14	81397432	81450297	14_Peak_24583_lociStitched	14	26885	56357	17018.6	595	1
chr14	103225479	103288337	12_Peak_38372_lociStitched	12	25296	54543	15449.9	596	1
chr9	114830722	114853635	16_Peak_77730_lociStitched	16	23028	55450.8	16415.4	597	1
chr12	48141178	48217067	17_Peak_76780_lociStitched	17	39804	60005.4	20975.7	598	1
chr12	11762178	11791899	8_Peak_77361_lociStitched	8	25132	47060.2	8033.59	599	1
chr13	21888952	21950843	10_Peak_83192_lociStitched	10	20227	54984.6	15984	600	1
chr1	84500304	84572941	16_Peak_57504_lociStitched	16	24009	59998.2	21006.6	601	1
chr14	121213615	121308154	23_Peak_57299_lociStitched	23	32481	64842.5	25853.6	602	1
chr7	58672175	58701404	8_Peak_2979_lociStitched	8	23772	51013.6	12044.7	603	1
chr3	97505634	97584805	18_Peak_82632_lociStitched	18	30195	63110.5	24182.6	604	1
chr6	53977414	53996661	4_Peak_31929_lociStitched	4	15398	48612.1	9688.94	605	1
chr15	57505805	57531383	8_Peak_7953_lociStitched	8	20175	49175.5	10261.8	606	1
chr2	7858755	7884830	8_Peak_11858_lociStitched	8	16289	50282.4	11369.3	607	1
chr13	28807065	28848233	20_Peak_15814_lociStitched	20	24039	54825.9	15946.8	608	1
chr6	33728258	33772434	8_Peak_1111_lociStitched	8	18695	50524.1	11653.6	609	1
chr3	1004939	1057423	9_Peak_861_lociStitched	9	17932	52798.9	13934.5	610	1
chr7	57995945	58039753	10_Peak_65468_lociStitched	10	20206	56694.6	17854	611	1
chr2	69814988	69860292	12_Peak_74431_lociStitched	12	24303	55243.3	16434.2	612	1
chr14	31909604	31989344	19_Peak_77964_lociStitched	19	28172	55953.6	17160	614	1
chr1	7410238	7475372	18_Peak_68646_lociStitched	18	29912	58119.6	19336.2	615	1
chr3	59387341	59427633	7_Peak_30163_lociStitched	7	16131	50785.4	12018.5	616	1
chr12	718119	772138	15_Peak_28543_lociStitched	15	28877	53835.3	15092.9	617	1
chr2	9627573	9668735	10_Peak_66094_lociStitched	10	30172	51219.2	12523.7	618	1
chr2	15807432	15880031	17_Peak_78286_lociStitched	17	27940	57861.4	19202.4	619	1
chr16	48709721	48787690	25_Peak_28872_lociStitched	25	32387	59403.4	20763	620	1
chr1	167851143	167916167	18_Peak_32384_lociStitched	18	26265	68153.8	29563.2	621	1
chr1	223770180	223823592	14_Peak_50069_lociStitched	14	28114	52920.6	14405.2	622	1
chr4	94787318	94800535	Peak_273	1	13218	43626.7	5124.23	623	1
chr1	260604628	260656557	12_Peak_13478_lociStitched	12	26083	52541.8	14046.8	624	1
chr14	43090675	43164787	20_Peak_65464_lociStitched	20	33814	55842.9	17385.1	625	1
chr1	261385663	261410268	12_Peak_70402_lociStitched	12	21702	47197.4	8742.7	626	1
chr7	93393338	93435732	9_Peak_671_lociStitched	9	17669	51275.9	12893.3	627	1
chr12	4260020	4315466	12_Peak_60748_lociStitched	12	31738	52579.4	14199.7	628	1
chr8	1571868	1641928	15_Peak_53124_lociStitched	15	28118	56916.7	18570.1	629	1
chr3	46565671	46611158	16_Peak_56032_lociStitched	16	29032	54765.5	16447.1	630	1
chr14	115173152	115219002	16_Peak_38347_lociStitched	16	20571	49480.7	11225.9	631	1
chr6	14569279	14619819	12_Peak_7751_lociStitched	12	25703	51164.7	12946.6	632	1
chr12	22387421	22427863	8_Peak_2291_lociStitched	8	17949	49585.9	11477.4	633	1
chr16	68431865	68462220	11_Peak_2121_lociStitched	11	17256	51748.5	13671.5	634	1
chr15	23653885	23693853	9_Peak_9602_lociStitched	9	19976	47006.4	8968.82	635	1
chr9	44408376	44473568	12_Peak_17539_lociStitched	12	19702	51729.9	13703.4	637	1
chr13	206222913	206258415	5_Peak_1645_lociStitched	5	14170	49368.6	11418.9	638	1
chr3	37736991	37760998	4_Peak_787_lociStitched	4	15880	47408.2	9460.85	639	1
chr1	119020317	119059437	14_Peak_44601_lociStitched	14	18497	46185.1	8242.58	640	1
chr3	101908207	101966990	13_Peak_42625_lociStitched	13	17932	54204.7	16391.6	641	1
chr18	55918395	55963818	10_Peak_27921_lociStitched	10	17751	49359.3	11554.7	642	1
chr3	38233593	38304004	15_Peak_80662_lociStitched	15	28616	56474.2	18679.1	643	1
chr5	18189088	18230981	10_Peak_49936_lociStitched	10	24777	54719.8	16927.8	644	1
chr13	202434998	202504312	17_Peak_65676_lociStitched	17	19485	56761.2	18978.2	645	1
chr11	15471521	15500399	7_Peak_74529_lociStitched	7	16266	46505.5	8725.41	646	1
chr1	118896526	118920456	6_Peak_74860_lociStitched	6	17411	45395.2	7659.99	647	1
chr5	22290102	22316395	8_Peak_35893_lociStitched	8	16218	46354.6	8674.06	648	1
chr7	37851927	37860993	2_Peak_74290_lociStitched	2	5123	41209.1	3581.66	649	1
chr4	97694270	97731364	9_Peak_17468_lociStitched	9	21895	48064.6	10498.6	650	1
chr18	48997281	49070598	19_Peak_72698_lociStitched	19	31360	60267.9	22750.9	651	1
chr5	46170899	46224128	12_Peak_15941_lociStitched	12	26488	50592.4	13188.5	653	1
chr6	74599879	74663230	13_Peak_82568_lociStitched	13	28133	55251.7	17887.7	654	1
chr8	10389509	10405043	5_Peak_71701_lociStitched	5	7115	41735.2	4403.89	655	1
chr7	62462695	62483466	6_Peak_51535_lociStitched	6	14541	44264.8	6987.34	656	1
chr4	117084072	117161781	21_Peak_40208_lociStitched	21	28881	55683.5	18432.9	657	1
chr2	100426222	100451968	11_Peak_1798_lociStitched	11	15807	46540.9	9291.94	658	1
chr8	70857435	70898899	7_Peak_45598_lociStitched	7	17732	47530.2	10320.4	659	1
chr13	173632958	173696580	30_Peak_50890_lociStitched	30	24620	48860.4	11661.6	660	1
chr12	17978664	18059432	18_Peak_60290_lociStitched	18	30285	57926.8	20733.1	661	1
chr6	84754061	84830553	11_Peak_80297_lociStitched	11	32712	56772.4	19597.3	663	1
chr7	92165147	92244190	18_Peak_25950_lociStitched	18	30897	58705.2	21570.8	664	1
chr11	16216634	16274035	14_Peak_7893_lociStitched	14	23479	51264.8	14132.1	665	1
chr1	228138270	228179521	13_Peak_77515_lociStitched	13	22818	49489.2	12359.6	666	1
chr12	24277933	24323193	11_Peak_36314_lociStitched	11	21746	51669.7	14547.4	667	1
chr8	295851	350963	9_Peak_61292_lociStitched	9	19835	52598.1	15533.4	668	1
chr3	11346330	11436248	16_Peak_72794_lociStitched	16	31858	59836.3	22786.9	669	1
chr9	106614175	106647063	9_Peak_3489_lociStitched	9	20860	45464.4	8452.22	670	1
chr6	157467838	157496341	9_Peak_3457_lociStitched	9	18427	45838.5	8872.98	671	1
chr6	107277378	107298252	6_Peak_33781_lociStitched	6	16260	43663.9	6706.88	672	1
chr8	131813681	131885210	13_Peak_3655_lociStitched	13	26534	56525.5	19608	673	1
chr6	166514773	166554132	7_Peak_7570_lociStitched	7	14828	50359.8	13464.7	674	1
chr1	29744006	29765957	13_Peak_45599_lociStitched	13	18787	52569.6	15675.3	675	1
chr5	100265778	100288897	11_Peak_3263_lociStitched	11	20807	42572	5779.73	676	1
chr6	164872571	164911393	9_Peak_29515_lociStitched	9	25805	48737.1	11953.3	677	1
chr5	12195708	12243193	12_Peak_18157_lociStitched	12	27956	48938.6	12177.4	678	1
chr10	59519001	59631892	25_Peak_20853_lociStitched	25	30420	63741	27020.4	679	1
chr6	71213500	71268318	11_Peak_348_lociStitched	11	20897	51830.4	15118.8	680	1
chr4	106518464	106572265	11_Peak_5295_lociStitched	11	22533	51910.5	15282.1	681	1
chr1	45168030	45176176	5_Peak_73_lociStitched	5	6293	39673.5	3080	682	1
chr9	7765934	7852077	26_Peak_50185_lociStitched	26	38142	60775.6	24231	684	1
chr6	6429458	6482205	7_Peak_45762_lociStitched	7	30295	49070.5	12580.2	685	1
chr5	9318279	9338733	5_Peak_11816_lociStitched	5	13198	45162.2	8718.83	686	1
chr6	12355859	12396164	8_Peak_18122_lociStitched	8	22897	48246.5	11819.1	687	1
chr8	70109456	70152645	18_Peak_16463_lociStitched	18	24173	46627.4	10258.1	688	1
chr18	50713731	50728455	2_Peak_2091_lociStitched	2	14147	40360	3997.57	689	1
chr3	31324503	31377720	14_Peak_43718_lociStitched	14	23867	52074.2	15747	691	1
chr10	27570642	27617553	15_Peak_52086_lociStitched	15	30160	56582.8	20280	692	1
chr4	75802240	75882535	21_Peak_82716_lociStitched	21	30199	56951.7	20673	693	1
chr7	32604706	32633718	10_Peak_64066_lociStitched	10	19458	48975.9	12772.4	694	1
chr9	121493480	121517358	8_Peak_2677_lociStitched	8	15872	43551.1	7426.06	695	1
chr1	271563240	271631475	16_Peak_18589_lociStitched	16	31981	53665	17556	696	1
chr14	101302348	101332349	11_Peak_51306_lociStitched	11	25674	44061.9	7960.88	697	1
chr13	124498559	124525346	3_Peak_1980_lociStitched	3	15597	43615.4	7592.16	699	1
chr14	14858387	14900036	10_Peak_6350_lociStitched	10	23452	49050	13048.6	700	1
chr15	46164401	46205910	8_Peak_5462_lociStitched	8	15776	46901.6	10951.3	701	1
chr6	81857597	81898298	12_Peak_48694_lociStitched	12	21910	46584.7	10646.3	702	1
chr15	117708247	117732928	7_Peak_6872_lociStitched	7	16704	42673.4	6767.53	703	1
chr2	15314454	15346912	6_Peak_5317_lociStitched	6	18490	46710.3	10879.9	704	1
chr6	92292566	92306995	5_Peak_66072_lociStitched	5	14348	42160	6359.41	705	1
chr9	49984188	49993825	3_Peak_82598_lociStitched	3	6445	39689	3892.95	706	1
chrX	110714249	110792979	19_Peak_34925_lociStitched	19	34991	48048.9	12297.6	707	1
chr1	99430190	99445421	3_Peak_563_lociStitched	3	16506	40953.3	5226.9	708	1
chr5	51859037	51893422	11_Peak_34678_lociStitched	11	22443	44433.2	8706.76	709	1
chr8	68349876	68367346	6_Peak_912_lociStitched	6	16174	39814	4153.96	710	1
chr4	81908913	81944909	8_Peak_23164_lociStitched	8	17717	46678.2	11048.2	711	1
chr6	13677739	13742464	18_Peak_51966_lociStitched	18	32426	52285.4	16663.4	713	1
chr7	12691459	12732072	12_Peak_25173_lociStitched	12	22493	46985.2	11375.7	714	1
chr6	54169380	54190047	5_Peak_667_lociStitched	5	12082	42977	7380.19	715	1
chr6	49175715	49222047	16_Peak_10214_lociStitched	16	22962	54158.8	18569.3	716	1
chr8	131572782	131635592	16_Peak_50203_lociStitched	16	20763	49858.6	14308.1	717	1
chr5	100406799	100430945	9_Peak_29452_lociStitched	9	19741	43523.1	7980.05	718	1
chr1	45116795	45141807	6_Peak_17238_lociStitched	6	20184	42998.1	7478.59	719	1
chr9	3238863	3304115	13_Peak_62014_lociStitched	13	19931	53030.3	17520.2	720	1
chr6	63627547	63707820	19_Peak_22162_lociStitched	19	26374	57001.9	21593.4	721	1
chr7	121190369	121219639	8_Peak_61303_lociStitched	8	18199	45474.5	10144.2	722	1
chr9	671335	712556	7_Peak_81056_lociStitched	7	15125	47672.4	12362.4	723	1
chr1	74625895	74663465	11_Peak_19454_lociStitched	11	19320	48161	12864	724	1
chr6	17046951	17097111	10_Peak_65665_lociStitched	10	19415	47560.5	12303.9	725	1
chr1	268260223	268305557	12_Peak_36179_lociStitched	12	21989	49553.3	14303.8	726	1
chr6	83291634	83353256	22_Peak_78809_lociStitched	22	26179	59514	24268.9	727	1
chr3	94184298	94250923	21_Peak_83827_lociStitched	21	32037	57768.4	22531.4	728	1
chr12	36051150	36079491	7_Peak_81899_lociStitched	7	15357	43700.8	8471.42	729	1
chr1	268498861	268541312	11_Peak_44952_lociStitched	11	23383	49354.5	14154.3	730	1
chr4	2421413	2478019	14_Peak_28768_lociStitched	14	29440	50820.9	15674.2	731	1
chr15	118794611	118853379	9_Peak_10536_lociStitched	9	25788	50793.1	15713.6	732	1
chr11	19049314	19124589	15_Peak_12845_lociStitched	15	24650	52173.1	17200.3	734	1
chr13	135708902	135803139	31_Peak_26184_lociStitched	31	31307	59527.2	24590	736	1
chr6	159302073	159340522	11_Peak_17003_lociStitched	11	20207	47353.9	12442.1	737	1
chr5	6527801	6547686	8_Peak_61640_lociStitched	8	14211	40096.1	5188	738	1
chr8	38981407	39037399	12_Peak_43923_lociStitched	12	22475	49255.9	14350.3	739	1
chr1	30957690	31010371	8_Peak_10385_lociStitched	8	25340	47929.2	13043.8	740	1
chr8	31597078	31642722	13_Peak_10350_lociStitched	13	19084	46867.3	11999.8	741	1
chr10	56394890	56431801	11_Peak_6083_lociStitched	11	22465	48491.8	13733.9	742	1
chr18	28476034	28516614	11_Peak_5718_lociStitched	11	19593	44390.5	9649.92	743	1
chr17	5217745	5262736	11_Peak_8800_lociStitched	11	22690	45094.5	10383.9	744	1
chr6	103218992	103236901	7_Peak_45250_lociStitched	7	11153	41145.1	6439.86	745	1
chr4	122952278	123031026	13_Peak_59883_lociStitched	13	30159	54115.6	19419.3	746	1
chr1	57126565	57130399	3_Peak_55_lociStitched	3	4908	37932	3262.21	747	1
chr1	29127912	29174190	13_Peak_32983_lociStitched	13	25403	47888.5	13226.3	748	1
chr2	3145064	3195237	7_Peak_4547_lociStitched	7	18434	48808.7	14160.3	749	1
chr3	47799601	47846254	14_Peak_5326_lociStitched	14	23483	48133	13508.3	750	1
chr14	76559946	76590879	15_Peak_61702_lociStitched	15	23360	50219	15688.8	751	1
chr5	19602928	19642116	9_Peak_850_lociStitched	9	20116	46509.4	12040.9	752	1
chr4	36619028	36661242	9_Peak_26997_lociStitched	9	13698	43429.8	8970.48	753	1
chr7	2245934	2258657	2_Peak_746_lociStitched	2	10698	39106.7	4647.71	754	1
chr6	167710532	167744490	10_Peak_3890_lociStitched	10	20172	43103.4	8655.5	755	1
chr13	129949366	129997794	10_Peak_11302_lociStitched	10	16031	47560.5	13127.5	756	1
chr5	17313606	17338456	8_Peak_676_lociStitched	8	18081	43665.1	9288.7	757	1
chr14	101124936	101172372	17_Peak_18170_lociStitched	17	20505	47127.7	12793.5	759	1
chr4	2553817	2669667	25_Peak_54312_lociStitched	25	30668	62454.7	28221.1	761	1
chr3	78001630	78069314	18_Peak_69860_lociStitched	18	18521	49388.3	15157.5	762	1
chr1	182470134	182537418	22_Peak_62114_lociStitched	22	27701	48922.2	14715	763	1
chr2	65300809	65309289	Peak_246	1	12011	38532.9	4328.4	764	1
chr1	158390544	158437831	19_Peak_69600_lociStitched	19	28324	55599.9	21406.6	765	1
chr7	100163255	100203033	12_Peak_80730_lociStitched	12	21072	45328.8	11144.9	766	1
chr14	26098481	26145746	11_Peak_74339_lociStitched	11	20208	45251.5	11121.5	767	1
chr5	10232993	10267610	8_Peak_41597_lociStitched	8	21218	44998.6	10887	768	1
chr14	10566501	10599210	6_Peak_3854_lociStitched	6	17076	42315.6	8268.84	769	1
chr4	79514643	79586994	29_Peak_29442_lociStitched	29	33083	57441.3	23433.5	770	1
chr10	27922674	27954786	4_Peak_65245_lociStitched	4	17764	44769.2	10886.2	771	1
chr18	9933656	10001274	17_Peak_71278_lociStitched	17	24017	52727.2	18865	772	1
chr3	94372793	94495742	28_Peak_9128_lociStitched	28	40242	64142.5	30282.3	773	1
chr1	118225991	118257790	17_Peak_7517_lociStitched	17	23620	40971.4	7130.41	774	1
chr9	39467296	39496898	10_Peak_12416_lociStitched	10	20558	45686.5	11900.6	775	1
chr13	160351032	160404162	8_Peak_1468_lociStitched	8	12965	43713.7	9942.43	776	1
chr12	1382031	1420073	8_Peak_79092_lociStitched	8	16871	46348	12589.7	777	1
chr6	48682872	48706984	7_Peak_53654_lociStitched	7	13751	42742.6	8993.21	778	1
chr14	40866626	40874745	1_Peak_1065_lociStitched	1	8791	36703.5	2962.23	779	1
chr4	100424881	100444637	3_Peak_4340_lociStitched	3	6347	47959.3	14236	780	1
chr1	250299292	250380663	15_Peak_7632_lociStitched	15	28824	53665.6	19986.4	781	1
chrX	124689730	124727015	4_Peak_2025_lociStitched	4	18493	40069.3	6432.97	782	1
chr1	254007910	254037034	7_Peak_31027_lociStitched	7	14426	43610.3	9986.62	783	1
chr12	11453728	11548941	22_Peak_67229_lociStitched	22	28936	55823.4	22213.2	784	1
chr9	46061563	46077395	10_Peak_37703_lociStitched	10	13865	44309.6	10710.1	785	1
chr7	24004988	24040922	9_Peak_55432_lociStitched	9	24360	44780.4	11217.5	786	1
chr15	46783489	46810361	15_Peak_3062_lociStitched	15	18762	39587.8	6134.37	788	1
chr1	224909296	224976068	22_Peak_19306_lociStitched	22	27822	48062.5	14683.2	790	1
chr12	11940296	12022503	17_Peak_58203_lociStitched	17	20487	53506.3	20157.3	791	1
chr2	44583875	44636852	16_Peak_46341_lociStitched	16	19611	42916.7	9610.03	792	1
chr2	71196875	71230751	5_Peak_16570_lociStitched	5	19061	43650.3	10356.8	793	1
chr8	112037183	112049465	4_Peak_65658_lociStitched	4	8585	37677.8	4399.79	794	1
chr13	125001013	125050989	13_Peak_12975_lociStitched	13	22779	45535.6	12269.4	795	1
chr13	110586704	110613779	10_Peak_73121_lociStitched	10	15731	40118.7	6852.45	796	1
chr15	75244918	75304205	11_Peak_74988_lociStitched	11	24538	47210.7	13988.6	797	1
chr2	72393104	72434775	6_Peak_13308_lociStitched	6	15985	46163.1	12951.3	798	1
chr2	16148220	16176716	12_Peak_29849_lociStitched	12	22641	44946	11777.7	800	1
chr1	268318894	268392403	19_Peak_36137_lociStitched	19	29682	51500.4	18340.5	801	1
chr4	101461898	101507596	14_Peak_44709_lociStitched	14	23239	52055.9	18903.8	802	1
chr2	8897370	8932156	6_Peak_10492_lociStitched	6	13706	45437.4	12298	803	1
chr6	29889732	29928059	9_Peak_79952_lociStitched	9	11448	70927.3	37789.5	804	1
chr15	130753152	130824563	14_Peak_12900_lociStitched	14	26486	49567.7	16433.6	805	1
chr14	114725289	114778407	15_Peak_51832_lociStitched	15	25059	54101.8	20971	806	1
chr1	131161983	131242364	18_Peak_69745_lociStitched	18	27629	55695.1	22566.7	807	1
chr9	139226284	139272667	10_Peak_57494_lociStitched	10	19302	45575.9	12486.3	808	1
chr3	98130015	98190650	17_Peak_75599_lociStitched	17	22435	47107.3	14030.9	809	1
chr6	53040632	53081360	9_Peak_2749_lociStitched	9	13255	48421.5	15354.5	810	1
chr13	76902979	76930415	8_Peak_5942_lociStitched	8	19813	43751.4	10717.5	812	1
chr16	35179020	35258946	20_Peak_12150_lociStitched	20	29560	52759.2	19765.7	813	1
chr9	32998641	33017023	10_Peak_16102_lociStitched	10	13192	38333.8	5358.35	814	1
chr3	68562979	68626023	11_Peak_6660_lociStitched	11	19947	51809.6	18856.5	816	1
chr7	75179031	75195419	8_Peak_50210_lociStitched	8	16748	45954.6	13025.5	817	1
chr2	7075342	7103912	7_Peak_57149_lociStitched	7	14155	42175.7	9298.53	818	1
chr2	68923303	68956161	8_Peak_21194_lociStitched	8	16864	43638.4	10887.3	819	1
chr5	16004696	16023344	3_Peak_527_lociStitched	3	12290	38386	5723.12	822	1
chr5	63764510	63798503	5_Peak_17951_lociStitched	5	16097	42600	9963.35	823	1
chr17	39702108	39742563	8_Peak_42085_lociStitched	8	17119	43041	10454.5	824	1
chr12	1181995	1233404	10_Peak_27814_lociStitched	10	15477	48293.6	15746.6	825	1
chr1	145966014	146010764	9_Peak_65223_lociStitched	9	18054	44946.9	12418.1	826	1
chr7	88068336	88117769	16_Peak_57396_lociStitched	16	25541	47192.2	14711.4	827	1
chr7	88470522	88503700	9_Peak_12570_lociStitched	9	21084	42985.4	10550.6	829	1
chr17	40419916	40483332	10_Peak_76443_lociStitched	10	20328	48145.4	15752.5	832	1
chr14	20621290	20636187	5_Peak_66505_lociStitched	5	9333	37747.2	5356.06	833	1
chr4	126819886	126890330	14_Peak_78184_lociStitched	14	21751	52297.6	19928.6	834	1
chr3	16729410	16793486	13_Peak_80177_lociStitched	13	20780	46555.7	14304.1	835	1
chr7	58387524	58436792	13_Peak_47780_lociStitched	13	23452	46082	13853.3	837	1
chr16	45009831	45116191	21_Peak_25184_lociStitched	21	28793	53175.5	20984.2	838	1
chr6	18642794	18676837	12_Peak_34179_lociStitched	12	21577	45433.8	13280.2	839	1
chr13	109617201	109640913	12_Peak_56030_lociStitched	12	17046	42195.3	10047.6	840	1
chr10	31260071	31287255	9_Peak_7432_lociStitched	9	14906	39546.1	7424.25	841	1
chr7	52922673	52961635	11_Peak_18228_lociStitched	11	21332	46027	13920.7	842	1
chr4	90566181	90605073	10_Peak_28031_lociStitched	10	18134	48639.4	16546.3	843	1
chr14	98903005	98949941	15_Peak_22281_lociStitched	15	24522	41494.6	9469.82	844	1
chr4	110079895	110139537	14_Peak_44834_lociStitched	14	23071	50126.4	18111.8	845	1
chr6	58851961	58876384	4_Peak_4863_lociStitched	4	11947	41528.9	9527.41	846	1
chr11	8490668	8558626	16_Peak_65819_lociStitched	16	25621	48413.3	16453.4	847	1
chr1	34691045	34737554	18_Peak_54896_lociStitched	18	18775	43251.4	11318.6	848	1
chr1	261682851	261739075	15_Peak_33818_lociStitched	15	22033	50806.6	18886.5	849	1
chr12	1305233	1322301	5_Peak_11684_lociStitched	5	8593	38126.5	6214.46	850	1
chr6	89571933	89600475	6_Peak_555_lociStitched	6	16945	41454.4	9618.65	851	1
chr7	23263459	23322327	10_Peak_4481_lociStitched	10	21542	47512.4	15688.3	852	1
chr1	270117908	270203569	15_Peak_66585_lociStitched	15	19780	50171.6	18357.2	853	1
chr16	45571722	45660620	19_Peak_26876_lociStitched	19	27514	52565.4	20793.2	854	1
chr7	20713214	20737346	9_Peak_55099_lociStitched	9	12740	40693.8	8933.67	855	1
chr12	146070	206163	14_Peak_49919_lociStitched	14	27642	47293.2	15540	856	1
chr4	107416061	107496659	22_Peak_46967_lociStitched	22	26795	51734.1	19988.9	857	1
chr1	252403634	252455329	16_Peak_77633_lociStitched	16	19748	48406	16676.2	858	1
chr13	27065020	27119785	14_Peak_10803_lociStitched	14	22902	44918.3	13225.7	859	1
chr12	5199924	5226676	8_Peak_18688_lociStitched	8	15084	40186.9	8525.86	860	1
chr3	86643338	86709169	16_Peak_27159_lociStitched	16	29504	51551.2	19955.5	861	1
chr1	162487679	162521799	11_Peak_34447_lociStitched	11	20623	42945.3	11369.7	863	1
chr13	88929937	88973635	16_Peak_75289_lociStitched	16	19057	39707.5	8134.11	864	1
chr15	7491862	7514036	7_Peak_53597_lociStitched	7	17562	37083.8	5545.72	865	1
chr6	59554135	59584066	9_Peak_2534_lociStitched	9	16735	42860.2	11338.2	866	1
chr2	136670664	136735477	9_Peak_40389_lociStitched	9	20862	47606	16115	867	1
chr6	8448348	8477899	7_Peak_18323_lociStitched	7	16155	42006.1	10539.2	868	1
chr9	133182512	133238504	12_Peak_30273_lociStitched	12	20928	46915.7	15481.8	869	1
chr1	163315467	163344313	7_Peak_48208_lociStitched	7	17232	40617.6	9191.55	870	1
chr4	68030049	68077412	15_Peak_2631_lociStitched	15	16917	42492.1	11080.7	871	1
chr12	45395409	45430660	12_Peak_23709_lociStitched	12	23377	44567.7	13211.2	872	1
chr2	98441065	98446290	2_Peak_80352_lociStitched	2	5600	33840.2	2547.22	874	1
chr18	25850763	25887962	17_Peak_74208_lociStitched	17	21746	41596.2	10308.6	875	1
chr6	157397405	157414147	4_Peak_4689_lociStitched	4	11917	36892.3	5625.05	876	1
chr14	47354738	47375477	5_Peak_58511_lociStitched	5	13120	37510.5	6273.51	877	1
chr14	124003766	124022748	6_Peak_13136_lociStitched	6	14934	37662.4	6443.84	878	1
chr9	116188930	116206881	4_Peak_2343_lociStitched	4	14228	36126.1	4935.13	879	1
chr13	127490909	127577051	22_Peak_36187_lociStitched	22	30713	48926.5	17736.5	880	1
chr12	59928004	59983177	9_Peak_25145_lociStitched	9	14212	46161.3	14992.3	881	1
chr4	70996005	71023665	10_Peak_13741_lociStitched	10	23436	39788.3	8619.36	882	1
chr13	75483716	75517373	14_Peak_12355_lociStitched	14	22370	41964.4	10833.4	883	1
chr2	467317	505603	11_Peak_61585_lociStitched	11	17426	41411.8	10281	884	1
chr5	14092847	14159960	16_Peak_440_lociStitched	16	23987	50442.1	19328.5	885	1
chr14	51398409	51444497	13_Peak_28948_lociStitched	13	24305	45372.9	14272.9	886	1
chr9	56743367	56751097	6_Peak_59816_lociStitched	6	9435	39339	8287.62	887	1
chr10	28507115	28513870	2_Peak_271_lociStitched	2	6572	33607.5	2584.98	888	1
chr14	59621041	59651934	16_Peak_12619_lociStitched	16	20634	42451.8	11434.2	889	1
chr7	31777407	31800887	11_Peak_51283_lociStitched	11	14754	37060.8	6050.8	890	1
chr12	4807936	4862532	15_Peak_41226_lociStitched	15	19257	45442.9	14439.4	891	1
chr2	13176451	13209812	11_Peak_74028_lociStitched	11	19764	40943.2	9974.49	892	1
chr12	44526997	44555840	14_Peak_46152_lociStitched	14	21083	36921.9	5961.85	893	1
chr11	76477053	76527453	9_Peak_51600_lociStitched	9	18078	43112.2	12171.6	894	1
chr15	120355888	120368469	Peak_695	1	12582	35835.7	4915.4	895	1
chr3	118265271	118329060	16_Peak_28766_lociStitched	16	18483	45960	15054.2	896	1
chr4	32784269	32813257	9_Peak_14701_lociStitched	9	18914	38473.2	7576.92	897	1
chr3	86725841	86786281	21_Peak_56626_lociStitched	21	23362	47378.9	16500.1	898	1
chr2	151564634	151642103	16_Peak_50935_lociStitched	16	25036	49851.2	19004.2	899	1
chr12	3177684	3214564	7_Peak_3909_lociStitched	7	19328	41449.4	10632.5	900	1
chr1	223863454	223900808	10_Peak_12750_lociStitched	10	18742	40339.5	9533.43	901	1
chr4	130358497	130429450	12_Peak_74779_lociStitched	12	14896	46790.5	15989.5	902	1
chr10	53600900	53650374	14_Peak_80503_lociStitched	14	19944	42414.1	11616.5	903	1
chr16	4218576	4273270	10_Peak_11529_lociStitched	10	20217	44218.8	13424.5	904	1
chr1	32629038	32646460	5_Peak_1215_lociStitched	5	15418	36224.7	5433.26	905	1
chr6	79395608	79504276	19_Peak_17713_lociStitched	19	29566	57872.8	27114	907	1
chr13	68965488	69016379	11_Peak_32221_lociStitched	11	29226	46197	15478.1	909	1
chr10	12418105	12469280	13_Peak_32844_lociStitched	13	22310	44286.8	13587	910	1
chr16	21485717	21524260	14_Peak_2429_lociStitched	14	24865	38662.5	7966.84	911	1
chr13	12676528	12729084	15_Peak_40676_lociStitched	15	18825	43612	12926.2	912	1
chr11	66482069	66520944	10_Peak_9140_lociStitched	10	18643	41366.9	10702.3	913	1
chr4	100317695	100347461	12_Peak_3749_lociStitched	12	17605	37640.6	6985.35	914	1
chr10	22720855	22742908	8_Peak_38775_lociStitched	8	15817	38055.1	7444.53	915	1
chr5	22376959	22412826	11_Peak_18910_lociStitched	11	15570	40473.5	9868.95	916	1
chr12	60921037	60975403	13_Peak_18182_lociStitched	13	25803	46845.4	16254.1	917	1
chr7	111086782	111128146	7_Peak_15281_lociStitched	7	18730	42203.7	11615	918	1
chr6	81761229	81815942	7_Peak_19217_lociStitched	7	24191	45527.7	14967.5	919	1
chr13	32004258	32047707	14_Peak_35576_lociStitched	14	21897	50861.9	20315.6	920	1
chr17	35269528	35340768	9_Peak_42262_lociStitched	9	17673	50238.4	19697.9	921	1
chr3	93590577	93625012	7_Peak_16931_lociStitched	7	14100	41260	10726.5	922	1
chr13	50626910	50681368	14_Peak_18902_lociStitched	14	18868	43473.8	12944.7	923	1
chr8	11403232	11430252	6_Peak_25050_lociStitched	6	15762	37244.4	6720.51	925	1
chr14	129502919	129523055	4_Peak_18307_lociStitched	4	8350	37459	7011.36	926	1
chr12	10931144	10963052	9_Peak_65181_lociStitched	9	16979	38787.1	8361.57	927	1
chr3	18032759	18066741	12_Peak_22339_lociStitched	12	14664	39971.1	9582.94	928	1
chr6	18871178	18904263	7_Peak_17840_lociStitched	7	17186	39947.9	9573.57	929	1
chr13	68626019	68659588	13_Peak_82951_lociStitched	13	13179	38678.4	8331.24	930	1
chr16	20607141	20647197	7_Peak_6604_lociStitched	7	16910	39119	8777.63	931	1
chr7	121120878	121150001	9_Peak_5909_lociStitched	9	15104	45133.5	14818.3	932	1
chr11	17687528	17693995	2_Peak_461_lociStitched	2	5409	34123.1	3832.99	933	1
chr13	94155397	94182029	5_Peak_27682_lociStitched	5	20198	36652.9	6377.75	934	1
chr18	18813021	18825035	4_Peak_10942_lociStitched	4	11210	35535.8	5283.67	935	1
chr2	139737766	139752352	4_Peak_47613_lociStitched	4	14083	35398.7	5166.02	936	1
chr5	23122220	23163428	10_Peak_59771_lociStitched	10	13207	43279.9	13067.3	937	1
chr7	100038297	100076882	15_Peak_13485_lociStitched	15	23606	43018.4	12833.4	938	1
chr5	80488561	80505371	4_Peak_82689_lociStitched	4	7263	36371	6209.39	939	1
chr7	23214043	23222785	1_Peak_1756_lociStitched	1	8807	33895.2	3749.59	940	1
chr5	10594515	10630051	7_Peak_77012_lociStitched	7	16656	40248.1	10117.1	941	1
chr10	23027444	23050293	6_Peak_13050_lociStitched	6	13805	36958.3	6854.7	943	1
chr9	139134755	139206081	13_Peak_69910_lociStitched	13	19799	48449.5	18396.4	944	1
chr1	188415977	188459363	15_Peak_17193_lociStitched	15	24118	41115.4	11063.4	945	1
chr6	159469379	159516250	10_Peak_58894_lociStitched	10	21419	45154.1	15102.6	946	1
chr4	93339921	93347116	2_Peak_14975_lociStitched	2	7754	34192.9	4149.19	947	1
chr3	39489977	39545162	17_Peak_83054_lociStitched	17	15796	47718.1	17682.9	948	1
chr2	27901843	27946564	14_Peak_53770_lociStitched	14	19549	40767.7	10742	949	1
chr1	29228470	29290372	18_Peak_22234_lociStitched	18	22957	42508.1	12535.2	950	1
chr18	11531445	11588683	17_Peak_6922_lociStitched	17	26645	47971.2	18018.5	951	1
chr1	254914361	255004350	20_Peak_27467_lociStitched	20	27770	51690.4	21759.2	952	1
chr3	17420717	17464094	8_Peak_7663_lociStitched	8	16713	42067	12171.6	953	1
chr5	11787180	11845199	12_Peak_13727_lociStitched	12	20435	42718.8	12828.1	954	1
chr7	42001044	42050783	12_Peak_16774_lociStitched	12	24959	43359.9	13491.2	955	1
chr14	34528359	34559823	7_Peak_52696_lociStitched	7	17954	38518.2	8655.75	956	1
chr6	3521933	3538205	7_Peak_48853_lociStitched	7	13989	36081.1	6223.43	957	1
chr6	77399902	77457238	12_Peak_44519_lociStitched	12	23384	46539.6	16742.1	958	1
chr18	17962826	18032624	17_Peak_60183_lociStitched	17	26427	48118.7	18342.9	961	1
chr4	41654374	41717525	19_Peak_37436_lociStitched	19	21068	45601.3	15825.6	962	1
chr1	148947865	148993010	7_Peak_73734_lociStitched	7	16520	41796.4	12027.7	963	1
chr16	36390295	36454190	15_Peak_27764_lociStitched	15	23709	43900	14185.7	966	1
chr2	143546201	143594377	15_Peak_67894_lociStitched	15	23291	42690.5	12981.4	967	1
chr1	236444949	236477142	3_Peak_33849_lociStitched	3	12350	40615.6	10961.7	970	1
chr7	32543618	32572179	8_Peak_81653_lociStitched	8	20850	41746.5	12105	971	1
chr1	180691932	180711388	6_Peak_9232_lociStitched	6	15060	36515.9	6960.43	973	1
chr10	63875202	63881924	1_Peak_523_lociStitched	1	6825	33162.6	3608.53	974	1
chr4	79871438	79916775	7_Peak_65562_lociStitched	7	12356	40930.2	11379.6	975	1
chr1	162932613	162988471	19_Peak_3766_lociStitched	19	24796	46420	16873.5	976	1
chr18	54424983	54434379	2_Peak_65538_lociStitched	2	7579	33223.4	3680.39	977	1
chr15	113184095	113231931	19_Peak_25041_lociStitched	19	21034	36861.5	7324.71	978	1
chr9	55617073	55665530	10_Peak_14259_lociStitched	10	29999	41382.3	11862.3	979	1
chr13	52561785	52657938	24_Peak_48954_lociStitched	24	33390	50651.5	21133.7	980	1
chr9	17143371	17200062	12_Peak_13155_lociStitched	12	23164	43079.4	13604.3	981	1
chr3	56736230	56763011	6_Peak_32186_lociStitched	6	21062	37595.9	8169.27	982	1
chr9	102677280	102723328	11_Peak_1697_lociStitched	11	15284	38765.5	9391.93	983	1
chr14	105035217	105056868	4_Peak_14118_lociStitched	4	14530	36025.7	6660.46	984	1
chr2	77058792	77087345	6_Peak_39063_lociStitched	6	14046	39463.1	10156.3	985	1
chr1	2600836	2631736	7_Peak_3657_lociStitched	7	13406	36474.4	7250.84	986	1
chr5	93173492	93199491	18_Peak_2511_lociStitched	18	18298	44212.8	14999.8	987	1
chr1	113556749	113614282	15_Peak_21880_lociStitched	15	23436	43165.4	13962.2	988	1
chr12	35593779	35646826	11_Peak_49189_lociStitched	11	27400	44686.8	15484.4	989	1
chr1	22787607	22834249	16_Peak_48311_lociStitched	16	18334	40306.7	11116.8	990	1
chr8	113345156	113367402	5_Peak_18143_lociStitched	5	14273	34904	5792.86	991	1
chr2	88239186	88255986	6_Peak_69607_lociStitched	6	13617	33767.9	4691.76	994	1
chr12	44601439	44636866	7_Peak_71449_lociStitched	7	14532	41237	12169.2	995	1
chr5	77050863	77078186	9_Peak_17191_lociStitched	9	17705	36574.6	7598.53	996	1
chr8	71868789	71911266	10_Peak_39833_lociStitched	10	16760	41483	12518	997	1
chr10	48911922	48922951	10_Peak_52152_lociStitched	10	11310	36483.8	7556.31	999	1
chr6	84125926	84154745	9_Peak_17117_lociStitched	9	14790	39208.2	10294.1	1001	1
chr5	14908870	14964248	13_Peak_53237_lociStitched	13	19416	44989.1	16092.8	1002	1
chr2	8499943	8527837	4_Peak_6054_lociStitched	4	13151	35076.5	6180.6	1003	1
chr5	3919388	3956234	7_Peak_35298_lociStitched	7	16112	38518.8	9686.81	1008	1
chr8	74530445	74578552	21_Peak_38544_lociStitched	21	23597	43084.6	14258.9	1009	1
chr12	19869721	19918894	9_Peak_11313_lociStitched	9	17261	44468.3	15663.7	1010	1
chr1	163219249	163228079	4_Peak_1164_lociStitched	4	7665	32234.5	3447.04	1011	1
chr13	200999584	201013705	4_Peak_60_lociStitched	4	6086	33030.7	4317.08	1012	1
chr8	30014456	30036677	7_Peak_15546_lociStitched	7	13511	36511.3	7804.02	1013	1
chr6	48937489	48971023	6_Peak_5037_lociStitched	6	14858	38081.5	9386.69	1014	1
chr4	89233082	89262755	8_Peak_33079_lociStitched	8	17999	38511.2	9825.83	1015	1
chr14	6301886	6339496	10_Peak_73776_lociStitched	10	21243	38587.3	9903.71	1016	1
chr6	79518194	79531866	1_Peak_5675_lociStitched	1	14166	34510.2	5830.31	1017	1
chr5	101657121	101694828	7_Peak_5195_lociStitched	7	16583	37687.3	9044.02	1018	1
chr14	138501083	138538783	12_Peak_82306_lociStitched	12	15882	39067.2	10425.7	1019	1
chr13	90949555	90976622	11_Peak_37792_lociStitched	11	15940	37257.7	8620.84	1020	1
chr2	151726850	151768173	8_Peak_32061_lociStitched	8	17593	40516.5	11881.6	1021	1
chr14	75922895	75993571	14_Peak_11326_lociStitched	14	19999	43416.3	14806.6	1022	1
chr10	28865404	28907349	14_Peak_63362_lociStitched	14	17053	36899	8296.72	1023	1
chr9	10902414	10930323	7_Peak_19164_lociStitched	7	21168	36675.2	8076.86	1024	1
chr12	22282537	22334674	8_Peak_10193_lociStitched	8	20482	42731.3	14148	1026	1
chr6	84045168	84064991	4_Peak_59858_lociStitched	4	8605	35676.3	7097.47	1027	1
chr2	117837476	117886022	15_Peak_10612_lociStitched	15	19374	40450.2	11877.4	1028	1
chr13	89684048	89706409	7_Peak_72701_lociStitched	7	14035	37846.9	9282.37	1029	1
chr6	1944287	1967710	7_Peak_34223_lociStitched	7	15271	36215.4	7672.99	1030	1
chr13	182218530	182247262	7_Peak_65674_lociStitched	7	10314	37089.5	8594.02	1031	1
chr7	91129324	91176021	6_Peak_7416_lociStitched	6	17804	40010	11529.5	1032	1
chr9	106152372	106176398	7_Peak_79055_lociStitched	7	8206	33854.6	5390.28	1033	1
chr7	64856388	64898461	7_Peak_2355_lociStitched	7	15173	37588.8	9137.3	1034	1
chr14	102603512	102638970	5_Peak_59423_lociStitched	5	14687	36163.6	7715.66	1035	1
chr7	98788076	98823079	10_Peak_33287_lociStitched	10	20460	37843.7	9402.67	1036	1
chr17	907558	931793	6_Peak_40434_lociStitched	6	7920	34050.7	5646	1037	1
chr6	153683873	153692670	2_Peak_69145_lociStitched	2	4967	32328	3923.87	1038	1
chr10	65734154	65778724	8_Peak_27048_lociStitched	8	18208	37421	9034.34	1039	1
chr6	127938170	127953066	4_Peak_14025_lociStitched	4	14952	34251.6	5882.08	1040	1
chr7	22742055	22781071	13_Peak_34682_lociStitched	13	23040	40006.5	11645.3	1041	1
chr4	95881015	95956503	16_Peak_40460_lociStitched	16	22272	48485.9	20140.2	1043	1
chr2	74402636	74439452	8_Peak_29628_lociStitched	8	24308	40169.9	11836.3	1044	1
chr12	20278911	20296594	4_Peak_10890_lociStitched	4	11943	35772.7	7469.3	1045	1
chr3	55768022	55834948	18_Peak_69314_lociStitched	18	27419	45543.1	17280.3	1047	1
chr3	17486977	17521811	8_Peak_58071_lociStitched	8	11376	38479.4	10277.7	1049	1
chr8	55691393	55713700	7_Peak_15423_lociStitched	7	14674	34708.1	6523.42	1050	1
chr5	10186854	10219025	8_Peak_25821_lociStitched	8	13426	38093.7	9969.79	1052	1
chr7	87986834	88053923	24_Peak_78460_lociStitched	24	30653	43024.5	14946.2	1054	1
chr3	8833437	8889373	12_Peak_80133_lociStitched	12	16862	43121.1	15052.4	1055	1
chr2	9162096	9193008	10_Peak_3927_lociStitched	10	16731	38259.2	10206.4	1056	1
chr7	2271730	2298220	8_Peak_5096_lociStitched	8	18665	37083.7	9036.61	1057	1
chr1	7058323	7074352	7_Peak_55547_lociStitched	7	14431	33953.9	5911.59	1058	1
chr12	40075246	40138305	13_Peak_62518_lociStitched	13	21951	43568.7	15529.9	1059	1
chr15	110986785	111029439	15_Peak_40457_lociStitched	15	21597	43387.4	15367.1	1061	1
chr5	15663694	15699603	7_Peak_14801_lociStitched	7	14504	38661.7	10652.1	1062	1
chr9	31798391	31829811	11_Peak_72537_lociStitched	11	16751	34476.2	6502.93	1063	1
chr6	112597102	112644787	13_Peak_29631_lociStitched	13	21396	39786.4	11820	1064	1
chr13	71668200	71691742	4_Peak_3631_lociStitched	4	13399	34587.9	6631.78	1065	1
chr12	60395101	60427029	8_Peak_41171_lociStitched	8	16825	37681.4	9728.46	1066	1
chr2	65094816	65119634	5_Peak_4274_lociStitched	5	12049	36915.2	8976.09	1067	1
chr5	78170037	78199534	8_Peak_658_lociStitched	8	20275	36812.3	8893.35	1068	1
chr5	10652851	10665517	2_Peak_7439_lociStitched	2	12357	31509.8	3638.14	1069	1
chr4	18253547	18293293	10_Peak_6534_lociStitched	10	17953	36292.5	8425.82	1070	1
chr5	82533024	82565704	8_Peak_833_lociStitched	8	18701	35857.8	7992.77	1071	1
chr1	106738095	106761958	9_Peak_53590_lociStitched	9	15306	34319.8	6500.28	1072	1
chr14	14576422	14588242	2_Peak_4180_lociStitched	2	11453	31283	3498.98	1073	1
chr13	89590394	89643306	14_Peak_83777_lociStitched	14	19736	40583.5	12884.1	1075	1
chr4	80008347	80069377	15_Peak_43171_lociStitched	15	19498	41707.9	14079.6	1076	1
chr1	179781966	179812833	9_Peak_22307_lociStitched	9	17257	36771.9	9176.76	1077	1
chr3	73586532	73628788	11_Peak_22289_lociStitched	11	24554	38981.2	11388	1078	1
chr6	71626234	71646382	3_Peak_4598_lociStitched	3	18469	32895.6	5321.09	1079	1
chr3	49447037	49484979	10_Peak_24121_lociStitched	10	17027	37325.6	9755.69	1080	1
chr2	8746495	8768137	5_Peak_395_lociStitched	5	11816	33475.8	5906.1	1081	1
chr5	64295362	64325492	6_Peak_19105_lociStitched	6	13121	35408.8	7860.92	1083	1
chr1	42681745	42744607	17_Peak_2634_lociStitched	17	16165	40983.3	13441.7	1084	1
chr16	32129024	32185810	19_Peak_44424_lociStitched	19	17621	39609.5	12068.9	1085	1
chr9	46236623	46254988	5_Peak_77491_lociStitched	5	13812	35061.4	7586.74	1087	1
chr9	39071764	39103280	7_Peak_71076_lociStitched	7	17017	36344.6	8873.6	1089	1
chr14	6176841	6205089	8_Peak_42329_lociStitched	8	15826	33836.9	6366.69	1090	1
chr14	108723951	108755819	8_Peak_6128_lociStitched	8	13065	38346.8	10898.9	1091	1
chr2	8172534	8216153	7_Peak_62544_lociStitched	7	21070	40893.5	13474.7	1093	1
chr6	118919115	118988236	13_Peak_40165_lociStitched	13	22617	42910.3	15510.8	1094	1
chr12	1613717	1675022	17_Peak_33636_lociStitched	17	24262	44258.1	16918.4	1095	1
chr13	89757732	89848041	21_Peak_24078_lociStitched	21	24622	47963.1	20653.7	1098	1
chr2	64851842	64891536	8_Peak_26895_lociStitched	8	18658	35903.2	8609.63	1099	1
chr13	50747289	50806756	14_Peak_1446_lociStitched	14	24286	40566.3	13283.1	1100	1
chr7	91940209	91962704	6_Peak_42127_lociStitched	6	16648	34433.1	7166.91	1101	1
chr3	17093345	17116673	6_Peak_1191_lociStitched	6	10778	34633.5	7375.36	1102	1
chr4	125133693	125227469	20_Peak_40156_lociStitched	20	26792	48798.8	21542.8	1103	1
chr9	45899598	45927880	8_Peak_78087_lociStitched	8	18095	35635.3	8382.78	1104	1
chr13	139642473	139669348	9_Peak_43104_lociStitched	9	17311	32932	5687.62	1105	1
chr13	195283567	195304599	5_Peak_13228_lociStitched	5	17607	33808.2	6567.45	1106	1
chrX	35798802	35826687	7_Peak_50045_lociStitched	7	17534	33147.5	5965.82	1107	1
chr14	112052861	112083662	6_Peak_9989_lociStitched	6	12631	37909.9	10746.5	1108	1
chr14	2361818	2407883	9_Peak_28286_lociStitched	9	18755	38305.8	11144.4	1109	1
chr4	104351124	104399120	7_Peak_37296_lociStitched	7	16271	40724.6	13573.3	1110	1
chr7	34631539	34668574	7_Peak_71416_lociStitched	7	21588	36563.7	9419.12	1111	1
chr6	63319952	63378753	14_Peak_40906_lociStitched	14	21929	42641.9	15499.7	1112	1
chr1	239841174	239854563	3_Peak_386_lociStitched	3	5691	32130.9	5011.5	1113	1
chr5	27478806	27517679	9_Peak_18912_lociStitched	9	19829	38100.2	10993.1	1115	1
chr3	69235428	69253732	6_Peak_55905_lociStitched	6	15217	31902	4802.97	1116	1
chr18	18653011	18666400	2_Peak_353_lociStitched	2	8513	31134.8	4042.14	1117	1
chr18	36785947	36831148	11_Peak_5098_lociStitched	11	21273	37056.6	9992.07	1119	1
chr6	3294356	3316817	8_Peak_37144_lociStitched	8	13552	34699.8	7639.61	1120	1
chr7	62825931	62856460	10_Peak_8317_lociStitched	10	18519	32770.2	5722.95	1121	1
chr13	82101848	82177385	16_Peak_72212_lociStitched	16	19822	44710.4	17690.8	1122	1
chr5	10074836	10102546	6_Peak_5706_lociStitched	6	12879	35036.5	8035.9	1123	1
chr12	18977468	18993353	2_Peak_52583_lociStitched	2	6534	31968.6	4991.07	1126	1
chr15	44916474	44942122	6_Peak_3769_lociStitched	6	12089	33607.6	6668.09	1127	1
chr15	110692639	110707234	4_Peak_17536_lociStitched	4	10122	31845.7	4928.52	1128	1
chr1	9196845	9259434	13_Peak_48739_lociStitched	13	16714	42210	15296.8	1130	1
chr4	12192707	12242633	9_Peak_69317_lociStitched	9	19095	40166.2	13254.7	1131	1
chr2	144925917	144957419	5_Peak_25156_lociStitched	5	10505	36384.8	9482.1	1132	1
chr15	110349128	110380872	9_Peak_18717_lociStitched	9	14448	34950.1	8085.2	1133	1
chr6	144999825	145080467	16_Peak_44359_lociStitched	16	22592	47330.6	20540.3	1135	1
chr18	9172121	9200862	4_Peak_7253_lociStitched	4	17993	35081.9	8297.59	1136	1
chr17	51500073	51519738	4_Peak_2334_lociStitched	4	9581	34318.4	7551.54	1137	1
chr7	55600501	55644961	13_Peak_55226_lociStitched	13	20850	39427.1	12715.6	1140	1
chr18	38212891	38285980	21_Peak_30945_lociStitched	21	25011	41814.2	15107.5	1141	1
chr6	157843415	157869452	7_Peak_2372_lociStitched	7	14203	34883.2	8195.62	1144	1
chr12	19059380	19103458	9_Peak_1603_lociStitched	9	16566	39016.3	12336.7	1145	1
chr12	53575964	53618426	8_Peak_44397_lociStitched	8	15582	37878.8	11206.5	1146	1
chr6	82279331	82310685	7_Peak_50250_lociStitched	7	16215	35745.3	9075.92	1147	1
chr2	138107520	138140005	11_Peak_60187_lociStitched	11	21167	34216.1	7576.47	1148	1
chr5	63816638	63840734	5_Peak_8485_lociStitched	5	10769	34107.9	7503.49	1151	1
chr3	10911155	10960496	9_Peak_4196_lociStitched	9	15198	39945.8	13403.4	1152	1
chr6	63941820	63974289	6_Peak_11433_lociStitched	6	8658	36527.6	10013.4	1153	1
chr13	139948461	139983381	9_Peak_73317_lociStitched	9	17595	34473	8007.16	1154	1
chr7	88266299	88293216	6_Peak_5825_lociStitched	6	14615	35107.6	8646	1155	1
chr2	975782	1025663	8_Peak_20041_lociStitched	8	16155	38526.7	12072	1156	1
chr1	182577203	182634353	19_Peak_18146_lociStitched	19	16311	40353.6	13916	1157	1
chr4	14131212	14181288	11_Peak_39821_lociStitched	11	21308	40045.8	13645.7	1158	1
chr12	20150182	20181013	6_Peak_7613_lociStitched	6	12764	37368.1	10969.2	1159	1
chr5	42617856	42664302	8_Peak_77393_lociStitched	8	16183	37231.1	10877.7	1160	1
chr9	135075576	135104608	4_Peak_76555_lociStitched	4	10822	33958.7	7635.42	1161	1
chr6	82342849	82438583	23_Peak_67803_lociStitched	23	23105	48527.6	22210.3	1162	1
chr14	81833512	81878179	13_Peak_49735_lociStitched	13	19185	44130.2	17822.6	1164	1
chr15	59061140	59103467	7_Peak_46486_lociStitched	7	16512	38576	12277	1165	1
chr13	22949738	22975352	4_Peak_71951_lociStitched	4	9867	33642.5	7350.58	1166	1
chr13	28665436	28703507	7_Peak_4777_lociStitched	7	15065	36008.4	9731.99	1168	1
chr13	89867017	89919118	13_Peak_47657_lociStitched	13	13820	41143.9	14876.8	1169	1
chr17	58995557	59051085	13_Peak_18442_lociStitched	13	18270	43102	16837.5	1170	1
chr8	118201314	118206182	1_Peak_161_lociStitched	1	4869	28708.5	2447.63	1171	1
chr4	104164279	104218043	11_Peak_11553_lociStitched	11	18064	40478.9	14220.6	1172	1
chr1	10223035	10233120	3_Peak_524_lociStitched	3	5370	29252.6	3011.38	1173	1
chr14	20717747	20774410	11_Peak_42717_lociStitched	11	18255	40604.7	14369.7	1174	1
chr1	239093965	239111190	4_Peak_20011_lociStitched	4	15970	32016.1	5789.32	1175	1
chr17	5560267	5598446	10_Peak_15441_lociStitched	10	13184	36416.2	10227.8	1176	1
chr14	123342344	123349587	2_Peak_1526_lociStitched	2	5895	29346.5	3216.62	1179	1
chr1	188321657	188398729	13_Peak_59907_lociStitched	13	17195	45187.3	19067.6	1180	1
chr6	168852114	168878125	6_Peak_39782_lociStitched	6	10794	35070.2	8953.87	1181	1
chr5	76634324	76639409	1_Peak_1070_lociStitched	1	5097	28806.7	2699.86	1182	1
chr9	39810760	39841834	6_Peak_82595_lociStitched	6	14552	34241.5	8144.44	1183	1
chr4	70947347	70970690	15_Peak_66418_lociStitched	15	15449	31753.5	5700.36	1186	1
chr1	121520160	121547935	6_Peak_13770_lociStitched	6	18743	33766.3	7713.63	1187	1
chr2	140329769	140348501	4_Peak_65542_lociStitched	4	8508	32875.5	6831.1	1188	1
chr1	269709813	269726929	3_Peak_842_lociStitched	3	10331	30579.4	4573.4	1190	1
chr9	41638443	41680831	13_Peak_49867_lociStitched	13	15157	39827.8	13822.7	1191	1
chr9	9548411	9623010	20_Peak_72611_lociStitched	20	24818	44684.8	18746.7	1194	1
chr14	81462896	81496578	15_Peak_19684_lociStitched	15	24406	41910	15982.7	1195	1
chr14	81510625	81522267	15_Peak_19684_lociStitched	15	24406	41910	15982.7	1195	1
chr11	16374175	16377543	3_Peak_68081_lociStitched	3	3348	28053	2144.87	1196	1
chr6	79924353	79962178	11_Peak_29127_lociStitched	11	28013	36618.4	10712	1197	1
chr5	63603355	63608138	2_Peak_760_lociStitched	2	8343	29127.4	3235.88	1199	1
chr13	71586688	71601001	3_Peak_2403_lociStitched	3	12174	31384.1	5521.96	1200	1
chr10	40319070	40360053	5_Peak_3701_lociStitched	5	15436	35745.4	9893.3	1201	1
chr12	45075346	45121298	9_Peak_71889_lociStitched	9	18606	38964.8	13118.3	1202	1
chr5	47812565	47848717	10_Peak_660_lociStitched	10	17598	34648.1	8835.55	1205	1
chr14	46623022	46655614	5_Peak_24799_lociStitched	5	13669	35655.6	9862.34	1206	1
chr2	12420690	12464128	7_Peak_22956_lociStitched	7	15072	36640	10850.8	1207	1
chr1	164576784	164637658	13_Peak_27813_lociStitched	13	24975	39787.2	14025.4	1208	1
chr6	51817792	51856458	8_Peak_2903_lociStitched	8	11519	37738.4	12001.3	1209	1
chr17	14154767	14186518	10_Peak_52697_lociStitched	10	16842	35109.8	9373	1210	1
chr16	36215810	36222958	2_Peak_533_lociStitched	2	4354	27714.5	2001.27	1211	1
chr2	85345252	85363216	16_Peak_76934_lociStitched	16	21153	42346.1	16637	1212	1
chr2	85377027	85416686	16_Peak_76934_lociStitched	16	21153	42346.1	16637	1212	1
chr17	62611694	62657866	9_Peak_3931_lociStitched	9	15589	37740.2	12031.2	1213	1
chr12	10989451	11036176	13_Peak_68619_lociStitched	13	17645	35732.1	10031	1215	1
chr6	149797735	149848845	16_Peak_31526_lociStitched	16	15965	32447.2	6757.16	1216	1
chr7	28965509	29016203	14_Peak_49160_lociStitched	14	19103	38735.3	13068.9	1218	1
chr14	101092190	101111843	5_Peak_67253_lociStitched	5	14820	30631.2	4968.28	1219	1
chr3	23950205	23992743	15_Peak_6960_lociStitched	15	18034	38408.7	12756.1	1220	1
chr10	58768196	58795163	14_Peak_12562_lociStitched	14	20911	32273.3	6623.83	1221	1
chr16	21540633	21575797	9_Peak_22058_lociStitched	9	13310	33947.3	8312.77	1222	1
chr2	5395511	5441850	10_Peak_78609_lociStitched	10	19578	35954.4	10329	1224	1
chr14	65404441	65415976	4_Peak_17640_lociStitched	4	10068	29906.4	4289.66	1225	1
chr6	28952855	28978130	5_Peak_1749_lociStitched	5	17604	33180.2	7596.51	1226	1
chr4	12397143	12434486	10_Peak_42547_lociStitched	10	16901	34971.7	9399.23	1227	1
chr4	15117508	15197478	14_Peak_82533_lociStitched	14	20321	45351	19808.6	1230	1
chr12	48468200	48488606	5_Peak_21166_lociStitched	5	13266	33151.6	7642.05	1232	1
chr2	74676717	74687937	5_Peak_39346_lociStitched	5	9137	29878.2	4396.94	1233	1
chr6	83134439	83194453	14_Peak_40003_lociStitched	14	23880	42147.8	16689.9	1234	1
chrX	111857681	111917694	11_Peak_6651_lociStitched	11	24885	34614.5	9183.69	1235	1
chr6	19685505	19712643	8_Peak_1424_lociStitched	8	14914	33039	7614.55	1236	1
chr7	39126094	39181526	13_Peak_25949_lociStitched	13	19396	39694.9	14279.3	1237	1
chr14	41962848	41996573	11_Peak_77184_lociStitched	11	18595	35681.1	10292.9	1238	1
chrX	5994963	6010473	7_Peak_73631_lociStitched	7	6820	28633.5	3252.04	1239	1
chr4	98896709	98935755	9_Peak_73196_lociStitched	9	17017	34889.5	9516.05	1240	1
chr14	74633998	74693377	9_Peak_9575_lociStitched	9	28266	38305.4	12932.7	1241	1
chr15	137326797	137361938	10_Peak_79448_lociStitched	10	16733	37070.2	11712.5	1242	1
chr3	17324863	17336127	4_Peak_7673_lociStitched	4	10480	30405.5	5089.94	1244	1
chr15	133783261	133836813	10_Peak_76806_lociStitched	10	20414	38753.6	13477.6	1246	1
chr1	159714476	159753460	9_Peak_5423_lociStitched	9	18620	35578	10341.8	1247	1
chr14	46080943	46132615	16_Peak_31296_lociStitched	16	23376	38656.6	13460.6	1248	1
chr5	18580126	18595841	7_Peak_6425_lociStitched	7	9144	31514	6339.04	1249	1
chr13	28931487	29006046	16_Peak_22779_lociStitched	16	22270	43129.8	17963.9	1250	1
chr13	52970868	52980532	4_Peak_53560_lociStitched	4	8065	30730.8	5578.72	1251	1
chr7	111274201	111291879	6_Peak_58766_lociStitched	6	10524	30575.9	5425.38	1252	1
chr17	27911795	27946318	9_Peak_37979_lociStitched	9	14656	37446.3	12345.2	1254	1
chr1	180047253	180101047	10_Peak_62741_lociStitched	10	21138	37501	12426.4	1255	1
chr13	90425947	90486312	16_Peak_60551_lociStitched	16	20291	39668.6	14619.9	1256	1
chr1	9574463	9604710	7_Peak_4834_lociStitched	7	17114	32709.1	7682.74	1257	1
chr10	60047636	60078387	6_Peak_62748_lociStitched	6	13583	33562.7	8546.74	1258	1
chr12	45884249	45942140	24_Peak_33760_lociStitched	24	23626	38604.6	13595.8	1259	1
chr7	90330990	90361751	7_Peak_12794_lociStitched	7	13773	31599.1	6605.05	1261	1
chr14	75163169	75173500	Peak_4036	1	10477	28882.3	3925.36	1262	1
chr14	20482764	20546286	17_Peak_33996_lociStitched	17	25219	40438.1	15505.7	1263	1
chr2	150601101	150609373	Peak_1959	1	8960	28515.6	3596.14	1264	1
chr15	67267922	67372623	25_Peak_47931_lociStitched	25	21908	47167.8	22269.9	1267	1
chr9	47444381	47486312	8_Peak_39670_lociStitched	8	11292	34205.6	9346.4	1269	1
chr7	27112299	27135857	6_Peak_52278_lociStitched	6	16064	30567.5	5720.43	1270	1
chr2	134698538	134732245	13_Peak_77512_lociStitched	13	17288	33707	8871.68	1271	1
chr6	148897853	148916511	7_Peak_5751_lociStitched	7	13004	30726.9	5898.59	1272	1
chr6	108115610	108142100	7_Peak_15242_lociStitched	7	14978	33511.6	8690.18	1273	1
chr7	68428263	68472351	9_Peak_49804_lociStitched	9	13098	35169.5	10444.5	1278	1
chr3	110823721	110846609	8_Peak_53750_lociStitched	8	13756	35424.9	10705.6	1279	1
chr12	14695670	14728120	9_Peak_73983_lociStitched	9	20880	32823.2	8177.4	1281	1
chr2	119864982	119897417	7_Peak_68804_lociStitched	7	16644	31217.5	6581.78	1282	1
chr1	12279166	12327718	11_Peak_55417_lociStitched	11	19163	37958.9	13331.7	1283	1
chr7	8507108	8520827	5_Peak_5218_lociStitched	5	9614	28884	4257.01	1284	1
chr6	49345997	49371535	7_Peak_7748_lociStitched	7	12759	33110	8501.6	1287	1
chr9	28333890	28373346	8_Peak_11307_lociStitched	8	15653	35646.2	11043.8	1288	1
chr2	84620403	84650528	8_Peak_62808_lociStitched	8	18380	33185.8	8618.86	1290	1
chr4	130484613	130506184	3_Peak_786_lociStitched	3	13548	30171.4	5619.25	1292	1
chr14	38843651	38873003	9_Peak_84004_lociStitched	9	12530	33831.1	9281.1	1293	1
chr16	44236348	44260346	8_Peak_38886_lociStitched	8	12765	30813.4	6263.48	1294	1
chr12	34885526	34933898	14_Peak_70203_lociStitched	14	11602	39882.9	15379.1	1295	1
chr1	161944084	161985898	14_Peak_24380_lociStitched	14	18538	34498.7	10005.6	1296	1
chr9	75199536	75221338	11_Peak_69917_lociStitched	11	14878	29740.1	5310.97	1300	1
chr4	123205972	123261751	10_Peak_62925_lociStitched	10	18974	39023	14619.7	1301	1
chr3	77814054	77870704	10_Peak_56852_lociStitched	10	12053	35123	10735.2	1302	1
chr6	85320921	85384739	14_Peak_17593_lociStitched	14	20979	41371.2	16996.9	1303	1
chr13	23826430	23865865	8_Peak_7719_lociStitched	8	15370	34825	10458.2	1305	1
chr6	115814991	115877651	17_Peak_38125_lociStitched	17	21740	39450.7	15088.5	1307	1
chr12	4399497	4440439	9_Peak_37722_lociStitched	9	19193	34817.1	10456.6	1308	1
chr9	129804799	129832594	5_Peak_71718_lociStitched	5	11913	31269.4	6932.07	1310	1
chr12	52103380	52148700	9_Peak_5646_lociStitched	9	20182	36528.8	12234.2	1312	1
chr14	7656396	7688634	9_Peak_53919_lociStitched	9	17532	32644.2	8349.64	1313	1
chr13	115464349	115498482	11_Peak_33874_lociStitched	11	9173	31535.5	7249.85	1314	1
chr16	33775980	33825126	15_Peak_30596_lociStitched	15	17715	36443.8	12161.2	1315	1
chr6	56527478	56567585	13_Peak_61425_lociStitched	13	16736	37472	13223.3	1316	1
chr1	109921276	109948411	11_Peak_23396_lociStitched	11	15285	30988	6751.7	1317	1
chr7	59440727	59462815	5_Peak_17328_lociStitched	5	11611	30424	6224.4	1318	1
chr8	130997865	131042771	12_Peak_1628_lociStitched	12	14826	35431.6	11242	1320	1
chr1	92418005	92429004	6_Peak_75728_lociStitched	6	8136	28431.7	4266.2	1321	1
chr15	110903402	110923366	9_Peak_32510_lociStitched	9	13678	34396.2	10245.8	1322	1
chr7	19304957	19352413	12_Peak_9286_lociStitched	12	16434	35060.5	10933.9	1324	1
chr14	60551778	60573898	6_Peak_762_lociStitched	6	12793	29552.3	5437.1	1325	1
chr5	21104031	21126266	4_Peak_11402_lociStitched	4	13816	30935.6	6821.7	1326	1
chr3	101820527	101853851	12_Peak_26980_lociStitched	12	16642	35605.7	11500.8	1327	1
chr3	73886221	73918110	10_Peak_62493_lociStitched	10	18903	32102.4	8014.87	1329	1
chr7	4292414	4326969	5_Peak_42400_lociStitched	5	12972	32906.7	8866.81	1330	1
chr7	59386741	59412319	5_Peak_67723_lociStitched	5	11086	31460.7	7429.56	1332	1
chr13	134077001	134104939	9_Peak_18984_lociStitched	9	18136	31433	7403.57	1333	1
chr6	52097272	52117827	6_Peak_5113_lociStitched	6	10877	32720.9	8698.09	1334	1
chr6	82030289	82090567	14_Peak_57992_lociStitched	14	20045	38051.5	14030.4	1335	1
chr9	6207988	6231014	5_Peak_8151_lociStitched	5	15354	30350.6	6341.36	1336	1
chr9	53227509	53294262	17_Peak_8082_lociStitched	17	20662	39431.6	15440.2	1337	1
chr2	69272770	69299469	4_Peak_53178_lociStitched	4	10512	32730.3	8746.59	1338	1
chr18	10518252	10552647	8_Peak_70472_lociStitched	8	13356	33456.8	9492.57	1339	1
chr6	95227410	95248576	6_Peak_44296_lociStitched	6	10671	31849.3	7924.57	1340	1
chr15	64880377	64901730	10_Peak_39479_lociStitched	10	13907	30124.8	6224.4	1342	1
chr14	28638228	28707292	16_Peak_72627_lociStitched	16	20995	42048	18152.8	1343	1
chr2	74637537	74662868	7_Peak_4690_lociStitched	7	15473	30293.3	6411.28	1344	1
chr1	137243018	137297526	10_Peak_83688_lociStitched	10	16823	36598.7	12727.1	1345	1
chr7	57177881	57204734	10_Peak_40549_lociStitched	10	15684	31894.9	8049.75	1347	1
chr3	37951094	37972560	6_Peak_43876_lociStitched	6	14673	31088.3	7249.08	1349	1
chr9	91158549	91204424	11_Peak_44560_lociStitched	11	20472	35447.3	11677.9	1352	1
chr5	30510628	30543942	9_Peak_69874_lociStitched	9	12953	33212.8	9452.22	1354	1
chr4	110195200	110247844	11_Peak_35984_lociStitched	11	17527	37908.9	14161.2	1357	1
chr1	82249211	82260891	4_Peak_19506_lociStitched	4	10197	26259	2520.54	1358	1
chr3	26382859	26438323	12_Peak_26064_lociStitched	12	15079	41553.2	17815	1359	1
chr14	103195196	103212570	4_Peak_24303_lociStitched	4	13676	29012.8	5299.07	1360	1
chr4	83365953	83415057	17_Peak_67154_lociStitched	17	23952	41816.5	18109.2	1361	1
chr18	46079390	46143828	17_Peak_3238_lociStitched	17	23347	39687.4	15993.5	1362	1
chr3	4792246	4826942	10_Peak_74039_lociStitched	10	17023	34088.8	10401.9	1363	1
chr1	31954899	31960976	23_Peak_44211_lociStitched	23	21869	37885.8	14216	1365	1

## Sheet: ES-SE-liver
CHROM	START	STOP	REGION_ID	NUM_LOCI	CONSTITUENT_SIZE	DR_H3K27ac.bam	DR_input.bam	enhancerRank	isSuper
chr2	6732666	6867921	29_Peak_66057_lociStitched	29	70200	403990	33301.8	1	1
chr1	273691078	273840278	33_Peak_32392_lociStitched	33	98479	382415	35778.2	2	1
chr2	75183409	75280348	11_Peak_10743_lociStitched	11	57158	313549	23963.3	3	1
chr17	57883733	57966703	8_Peak_5230_lociStitched	8	70221	305476	19167	4	1
chr5	3317261	3393359	42_Peak_3925_lociStitched	42	95617	321660	40863.6	5	1
chr5	3218006	3295810	42_Peak_3925_lociStitched	42	95617	321660	40863.6	5	1
chr7	92451816	92527486	43_Peak_46921_lociStitched	43	83828	288936	45996.3	6	1
chr7	92323421	92426229	43_Peak_46921_lociStitched	43	83828	288936	45996.3	6	1
chr9	10007184	10069577	53_Peak_20206_lociStitched	53	60701	280100	37652.2	7	1
chr7	4504739	4611458	15_Peak_10094_lociStitched	15	68395	262189	26038.9	8	1
chr14	56424467	56574035	28_Peak_31328_lociStitched	28	60683	268490	34840.8	9	1
chr15	45880615	45968129	53_Peak_58938_lociStitched	53	92553	275474	46024.2	10	1
chr15	45986486	46061011	53_Peak_58938_lociStitched	53	92553	275474	46024.2	10	1
chr6	72434792	72601571	31_Peak_59455_lociStitched	31	85175	266017	39130.9	11	1
chr14	101353078	101475812	35_Peak_26463_lociStitched	35	81365	251335	28597	12	1
chr1	273577270	273659582	13_Peak_45580_lociStitched	13	55653	238311	18960.6	13	1
chr3	97153850	97430856	60_Peak_13203_lociStitched	60	118822	276452	61716.9	14	1
chr7	114084489	114248718	45_Peak_54209_lociStitched	45	106587	244439	37334.5	15	1
chr3	127474587	127562735	20_Peak_8834_lociStitched	20	49047	225245	22158.4	16	1
chr12	1057348	1233487	32_Peak_28421_lociStitched	32	64122	242702	41551.7	17	1
chr14	75163073	75173552	24_Peak_1603_lociStitched	24	66771	225193	26701.6	18	1
chr14	75117734	75122007	24_Peak_1603_lociStitched	24	66771	225193	26701.6	18	1
chr3	117740074	117797640	36_Peak_8103_lociStitched	36	79685	231373	35484.6	19	1
chr3	117627450	117722159	36_Peak_8103_lociStitched	36	79685	231373	35484.6	19	1
chr9	129515253	129616316	20_Peak_45158_lociStitched	20	65474	216629	22729.1	20	1
chr16	51328393	51405075	13_Peak_2740_lociStitched	13	60584	212567	19091.4	21	1
chr5	7084067	7149493	17_Peak_7673_lociStitched	17	39554	202269	16994.8	22	1
chr7	53838316	53915680	14_Peak_8038_lociStitched	14	57776	200805	16924.5	23	1
chr12	11762193	11865397	22_Peak_54228_lociStitched	22	57802	208451	24696.7	24	1
chr3	72323717	72402079	17_Peak_35965_lociStitched	17	37426	199510	18485.6	25	1
chr12	60773589	60906220	29_Peak_18020_lociStitched	29	71992	203854	28689.2	26	1
chr3	9968387	10050784	17_Peak_4486_lociStitched	17	41092	195408	21733.1	27	1
chr2	59483376	59537373	11_Peak_12135_lociStitched	11	32399	188254	14586.1	28	1
chr13	22296984	22416502	29_Peak_52126_lociStitched	29	69565	193482	28137.1	29	1
chr15	132299615	132363211	14_Peak_73442_lociStitched	14	33936	180158	16663.1	30	1
chr7	46851809	46949063	36_Peak_64245_lociStitched	36	66834	191200	28859.5	31	1
chr17	51788039	51976585	38_Peak_2133_lociStitched	38	82765	201405	40216.9	32	1
chr14	56234264	56326896	24_Peak_6772_lociStitched	24	68154	190259	32570	33	1
chr14	56339842	56366932	24_Peak_6772_lociStitched	24	68154	190259	32570	33	1
chr3	8342318	8427439	15_Peak_32529_lociStitched	15	35701	176321	19570.5	34	1
chr8	69579340	69762602	79_Peak_8475_lociStitched	79	74719	189581	33414.5	35	1
chr2	69876713	69984087	20_Peak_2537_lociStitched	20	53730	177850	22753.7	36	1
chr6	155799480	155893101	27_Peak_52279_lociStitched	27	58102	181063	26035.4	37	1
chr12	14843817	15004577	38_Peak_13028_lociStitched	38	70523	191464	38392.5	38	1
chr1	1673970	1828102	38_Peak_63131_lociStitched	38	73046	186638	33955.3	39	1
chr4	98537641	98644829	26_Peak_20597_lociStitched	26	52459	176839	24299.5	40	1
chr10	10115291	10194239	20_Peak_932_lociStitched	20	45830	169624	18740	41	1
chr6	63025537	63133514	17_Peak_4140_lociStitched	17	43713	169885	25197.4	42	1
chr9	19963519	20059087	35_Peak_41031_lociStitched	35	57175	170556	26815.8	43	1
chr6	1098525	1171881	11_Peak_31921_lociStitched	11	45945	159549	17216.7	44	1
chr5	3418412	3477917	14_Peak_29436_lociStitched	14	32179	156815	14686.2	45	1
chr3	651900	712511	16_Peak_1848_lociStitched	16	42202	162351	23423.1	46	1
chr18	50640053	50700611	13_Peak_7210_lociStitched	13	41532	158788	20671.8	47	1
chr18	50714290	50727757	13_Peak_7210_lociStitched	13	41532	158788	20671.8	47	1
chr12	4259984	4314472	29_Peak_10689_lociStitched	29	69281	165930	27835.5	48	1
chr12	4328227	4384319	29_Peak_10689_lociStitched	29	69281	165930	27835.5	48	1
chr7	54655011	54742040	24_Peak_776_lociStitched	24	55508	158959	21268.3	49	1
chr2	87850148	87942993	30_Peak_52380_lociStitched	30	53360	156158	18943.7	50	1
chr12	4887333	5024933	28_Peak_84396_lociStitched	28	54292	167383	30911.2	51	1
chr2	77178420	77222754	9_Peak_13826_lociStitched	9	39538	150512	14263.1	52	1
chr9	63996795	64055360	10_Peak_3333_lociStitched	10	38232	150641	14775.9	53	1
chr13	124648022	124814711	38_Peak_13511_lociStitched	38	67328	176534	42669.7	54	1
chr17	43363394	43449149	25_Peak_45792_lociStitched	25	45836	149671	17261.1	55	1
chr7	74847126	74993160	31_Peak_55354_lociStitched	31	54080	162705	31472.1	56	1
chr14	106985141	107148040	48_Peak_42320_lociStitched	48	72121	166122	35709.6	57	1
chr4	99167102	99226260	11_Peak_791_lociStitched	11	19864	145813	15824.8	58	1
chr2	9474024	9551217	17_Peak_1282_lociStitched	17	32445	144450	16824.7	59	1
chr6	49649631	49727085	17_Peak_608_lociStitched	17	31806	144893	18348.9	60	1
chr4	99306790	99385494	20_Peak_24233_lociStitched	20	38583	145626	19767.2	61	1
chr12	47783931	47841082	7_Peak_531_lociStitched	7	35121	139328	14384.9	62	1
chr6	3331273	3410440	21_Peak_84624_lociStitched	21	50189	147781	23720.3	63	1
chr7	38257384	38337689	17_Peak_11004_lociStitched	17	41504	140994	16984.5	64	1
chr2	5078280	5193555	27_Peak_53562_lociStitched	27	48206	151754	28329.9	65	1
chr6	103615617	103719482	25_Peak_1043_lociStitched	25	51765	146301	22962.8	66	1
chr3	4078924	4121556	9_Peak_25004_lociStitched	9	22885	134410	11574.6	67	1
chr13	206437581	206547791	25_Peak_52414_lociStitched	25	40622	145040	22530.5	68	1
chr7	20839391	20930237	23_Peak_15325_lociStitched	23	37679	147169	25358.1	69	1
chr16	51419849	51482730	15_Peak_87405_lociStitched	15	34614	135459	13879.2	70	1
chr5	93248545	93325035	19_Peak_40155_lociStitched	19	38592	139605	18743.5	71	1
chr2	26498045	26615905	39_Peak_77085_lociStitched	39	62179	147396	27885.7	72	1
chr11	9616436	9752917	27_Peak_57283_lociStitched	27	51252	150302	30865.8	73	1
chr5	10726098	10807107	18_Peak_1664_lociStitched	18	43876	138806	19624.2	74	1
chr1	147553113	147645829	31_Peak_1207_lociStitched	31	51624	137950	19651.3	75	1
chr9	7254696	7354296	19_Peak_1618_lociStitched	19	43406	141494	23425.2	76	1
chr5	7182980	7212255	5_Peak_6881_lociStitched	5	24694	126149	8747.37	77	1
chr12	5426347	5544379	21_Peak_79348_lociStitched	21	48226	142781	26000.9	78	1
chr7	55669159	55841227	40_Peak_21619_lociStitched	40	53892	156924	40245.7	79	1
chr6	3424372	3494750	17_Peak_48643_lociStitched	17	41108	133506	16881.8	80	1
chr13	74845735	74940451	37_Peak_6246_lociStitched	37	45989	138368	22780.8	81	1
chr6	59705191	59792800	19_Peak_955_lociStitched	19	28091	136484	21252.4	82	1
chr3	52240281	52339839	31_Peak_34908_lociStitched	31	58359	139091	23931.1	83	1
chr13	96922317	96975518	13_Peak_47622_lociStitched	13	40079	128859	13718.2	84	1
chr1	25809502	25939821	40_Peak_42971_lociStitched	40	57438	142744	27698.6	85	1
chr4	94787713	94800635	11_Peak_20749_lociStitched	11	38566	131224	16203.2	86	1
chr3	117986193	118033449	11_Peak_4042_lociStitched	11	33558	126359	11439.4	87	1
chr7	32665394	32800767	39_Peak_91027_lociStitched	39	63013	146223	31963	88	1
chr7	38745534	38842437	15_Peak_7052_lociStitched	15	42826	135990	21778.6	89	1
chr14	123387165	123567675	42_Peak_44426_lociStitched	42	64898	154119	39946.9	90	1
chr12	18216259	18282346	16_Peak_24803_lociStitched	16	33939	130330	16217.7	91	1
chr4	14927724	14949097	13_Peak_82824_lociStitched	13	50551	134339	20237.5	92	1
chr13	133877668	133974801	24_Peak_40014_lociStitched	24	45997	137188	23522.9	93	1
chr3	37989122	38050878	26_Peak_60617_lociStitched	26	49779	145788	32574.4	94	1
chr5	11364629	11420370	12_Peak_7243_lociStitched	12	46525	127886	14847.8	95	1
chr10	22946793	23050452	26_Peak_39736_lociStitched	26	49766	140898	28036.2	96	1
chr6	151045154	151195521	41_Peak_70084_lociStitched	41	62822	143300	31426.7	97	1
chr16	27535359	27640983	33_Peak_89248_lociStitched	33	49978	135505	23649.2	98	1
chr3	8461050	8554426	20_Peak_4033_lociStitched	20	37409	131864	20278.1	99	1
chr9	104844300	104916113	30_Peak_2939_lociStitched	30	31104	126850	16272.8	100	1
chr5	77091236	77140640	20_Peak_30875_lociStitched	20	25418	123604	13467.5	101	1
chr13	207924603	208009266	16_Peak_51698_lociStitched	16	42301	129767	19680.2	102	1
chr5	68726523	68811227	33_Peak_77191_lociStitched	33	48113	129434	20284.4	103	1
chr17	12824422	12913509	25_Peak_1516_lociStitched	25	43599	128833	19921.2	104	1
chr12	53360854	53407301	12_Peak_21122_lociStitched	12	22792	122611	13833.4	105	1
chr7	83049339	83117335	17_Peak_30978_lociStitched	17	41670	122972	14965.7	106	1
chr9	139292421	139409589	28_Peak_10516_lociStitched	28	49538	133712	26034.7	107	1
chr2	141931826	142044302	28_Peak_59460_lociStitched	28	46019	133230	25975.6	108	1
chr7	39210772	39268596	11_Peak_53821_lociStitched	11	31880	122924	15839.9	109	1
chr6	47473949	47565175	19_Peak_12506_lociStitched	19	55591	129081	22273.3	110	1
chr1	265063516	265121749	14_Peak_46599_lociStitched	14	39396	121183	14616.5	111	1
chr4	130539565	130643923	26_Peak_30232_lociStitched	26	50131	129091	22781.4	112	1
chr1	162323708	162376545	15_Peak_77656_lociStitched	15	43921	118852	12754.9	113	1
chr6	48050877	48095679	7_Peak_93081_lociStitched	7	24345	117345	11541.1	114	1
chr18	2866771	2971921	22_Peak_78329_lociStitched	22	41550	127992	22449.7	115	1
chr3	75532962	75633746	29_Peak_82428_lociStitched	29	45359	127119	22061.6	116	1
chr12	7588035	7671159	22_Peak_70807_lociStitched	22	38206	126953	22189	117	1
chr7	86130885	86191023	14_Peak_35858_lociStitched	14	30302	118490	14356.7	118	1
chr14	103195180	103288885	22_Peak_59254_lociStitched	22	42993	125059	20989.9	119	1
chr14	28243438	28270349	9_Peak_41067_lociStitched	9	21453	111487	8235.36	120	1
chr14	141329246	141372918	8_Peak_57092_lociStitched	8	21963	114691	11452.3	121	1
chr13	39781770	39895517	37_Peak_29596_lociStitched	37	59353	134715	31693.3	122	1
chr13	70896320	70950940	14_Peak_86517_lociStitched	14	33721	115074	12403.5	123	1
chrX	88128389	88234852	24_Peak_54163_lociStitched	24	54517	113984	12514.6	124	1
chr3	111991590	112047269	15_Peak_3671_lociStitched	15	39000	126568	25572.2	125	1
chr8	113383296	113424792	24_Peak_56743_lociStitched	24	42059	119704	18749.4	126	1
chr1	45050280	45141854	37_Peak_1635_lociStitched	37	41434	117544	16602.4	127	1
chr2	76091231	76126751	30_Peak_38173_lociStitched	30	50716	133777	33007.9	128	1
chr2	75978894	76073241	30_Peak_38173_lociStitched	30	50716	133777	33007.9	128	1
chr14	72498967	72555534	11_Peak_66840_lociStitched	11	30470	113966	13293.2	129	1
chr2	85235294	85363222	50_Peak_76634_lociStitched	50	58979	139918	39282.4	130	1
chr3	117213608	117285296	23_Peak_91357_lociStitched	23	38896	116025	15943.9	131	1
chr17	49334750	49407059	13_Peak_89621_lociStitched	13	31254	116454	16594.9	132	1
chr12	859264	923142	13_Peak_1436_lociStitched	13	27124	113770	14317.8	133	1
chr12	975857	1038747	15_Peak_618_lociStitched	15	29641	114600	15426.5	134	1
chr6	108842967	108917667	26_Peak_33648_lociStitched	26	47685	116241	17195.9	135	1
chr17	10656342	10751419	21_Peak_11132_lociStitched	21	41347	119027	20356	136	1
chr2	39338182	39432194	28_Peak_31655_lociStitched	28	49561	121218	22684.1	137	1
chr13	34307433	34354533	14_Peak_91733_lociStitched	14	34787	109239	10779	138	1
chr6	63819395	63866717	8_Peak_4542_lociStitched	8	21508	109431	11658.2	139	1
chr9	47306540	47360382	12_Peak_2101_lociStitched	12	33317	109237	11849	140	1
chr8	136539582	136579667	27_Peak_51089_lociStitched	27	36409	123306	25940.8	141	1
chr8	136505539	136526023	27_Peak_51089_lociStitched	27	36409	123306	25940.8	141	1
chr6	6764840	6890021	35_Peak_87518_lociStitched	35	58590	126435	29134.6	142	1
chr5	10027394	10102453	18_Peak_2126_lociStitched	18	38790	119350	22085.9	143	1
chr1	111374593	111461798	35_Peak_21844_lociStitched	35	48815	121492	24442.9	144	1
chr6	18105561	18168818	11_Peak_24740_lociStitched	11	41943	112518	15548	145	1
chr12	3614328	3699750	25_Peak_18029_lociStitched	25	45592	120829	23863.8	146	1
chr3	8906457	8947194	7_Peak_1513_lociStitched	7	25539	106574	10374.7	147	1
chr2	141468301	141503635	23_Peak_81907_lociStitched	23	53708	119570	23758.9	148	1
chr18	5447482	5550180	31_Peak_70525_lociStitched	31	40974	120842	25058	149	1
chr1	268262735	268392125	37_Peak_64118_lociStitched	37	54848	123894	28151.8	150	1
chr3	17741657	17814494	19_Peak_28850_lociStitched	19	26370	118738	23138.5	151	1
chr5	59918004	59953712	33_Peak_65688_lociStitched	33	42403	123855	28473	152	1
chr5	59971560	60053011	33_Peak_65688_lociStitched	33	42403	123855	28473	152	1
chr3	94183697	94255420	19_Peak_11785_lociStitched	19	43222	114450	19257.2	153	1
chr7	98717379	98823024	41_Peak_22450_lociStitched	41	53666	125706	30659	154	1
chr6	52587894	52638629	15_Peak_610_lociStitched	15	27987	106970	12486.2	155	1
chr2	77242942	77332134	17_Peak_4382_lociStitched	17	35433	116066	21673.7	156	1
chr13	71621405	71691375	16_Peak_64899_lociStitched	16	29453	111203	17275.6	157	1
chr6	75229041	75304401	16_Peak_92339_lociStitched	16	38379	116063	22136.7	158	1
chr14	30877547	30902084	6_Peak_40662_lociStitched	6	18696	101065	7358.65	159	1
chr7	100104934	100139267	6_Peak_89362_lociStitched	6	25055	104364	11200.7	160	1
chr12	59148946	59208493	15_Peak_13057_lociStitched	15	25915	109240	16301.2	161	1
chr10	47123312	47230977	38_Peak_11097_lociStitched	38	49328	117549	24956.7	162	1
chr7	2083111	2155827	31_Peak_59737_lociStitched	31	55128	122660	30389.5	163	1
chr12	53060407	53113353	6_Peak_126_lociStitched	6	21698	104728	12581.4	164	1
chr18	14128029	14165333	7_Peak_995_lociStitched	7	20985	100517	9190.8	165	1
chr6	15920164	15965551	17_Peak_1628_lociStitched	17	34017	108813	17783.3	166	1
chr13	124416506	124484394	18_Peak_300_lociStitched	18	33431	106523	15498.8	167	1
chr13	125374573	125406637	7_Peak_6676_lociStitched	7	21987	100261	9343.45	168	1
chr3	58954154	59027995	15_Peak_1298_lociStitched	15	33853	107541	16894.3	169	1
chr10	27836524	27906806	15_Peak_20423_lociStitched	15	35942	107110	16474.1	170	1
chr2	97995659	98062248	48_Peak_17655_lociStitched	48	38878	103932	13331.1	171	1
chr10	13687806	13756739	14_Peak_62349_lociStitched	14	29336	106090	15637.5	172	1
chr7	91826378	91923902	33_Peak_70101_lociStitched	33	43610	116061	25858.6	173	1
chr2	4618122	4665337	7_Peak_22751_lociStitched	7	26070	100955	10817	174	1
chr14	113736041	113801528	18_Peak_10152_lociStitched	18	40876	107294	17223.1	175	1
chr9	7597109	7711128	32_Peak_1387_lociStitched	32	40358	115116	25055.6	176	1
chr3	3973022	4002519	12_Peak_90557_lociStitched	12	27136	105938	16163	177	1
chr17	46783142	46885601	19_Peak_32840_lociStitched	19	41529	114362	24635.8	178	1
chr6	155438524	155484207	10_Peak_84228_lociStitched	10	30690	98725.5	9090.92	179	1
chr11	21162851	21267358	32_Peak_33043_lociStitched	32	44024	109628	20070.5	180	1
chr1	268437983	268541286	28_Peak_70336_lociStitched	28	51935	113344	23821.7	181	1
chr5	81743578	81846123	28_Peak_35981_lociStitched	28	39890	111607	22150.2	182	1
chr2	151406473	151495295	11_Peak_5961_lociStitched	11	36275	108150	18790.8	183	1
chr2	118725571	118793809	30_Peak_37639_lociStitched	30	35496	102343	13231.3	184	1
chr3	121667360	121746903	19_Peak_77102_lociStitched	19	32388	105501	16635.2	185	1
chr7	98419787	98475919	19_Peak_20632_lociStitched	19	30563	103199	14605.5	186	1
chr6	53332908	53386553	13_Peak_20665_lociStitched	13	32739	101350	12868.1	187	1
chr1	143503918	143540705	10_Peak_22941_lociStitched	10	29004	99003.8	10606.2	188	1
chr14	61628814	61690399	14_Peak_3667_lociStitched	14	19365	102927	14780.4	189	1
chr3	37809382	37877110	13_Peak_7153_lociStitched	13	34155	103136	15069.5	190	1
chr2	150295336	150323764	5_Peak_210_lociStitched	5	24519	94338.3	6626.57	191	1
chr9	53403397	53450373	10_Peak_10063_lociStitched	10	43037	100492	12955	192	1
chr12	11579260	11678574	30_Peak_14995_lociStitched	30	38423	110695	23190.1	193	1
chr1	242953900	243042712	42_Peak_16188_lociStitched	42	35531	106202	18705.6	194	1
chr9	9423312	9458583	9_Peak_15490_lociStitched	9	26731	96006.8	8557.65	195	1
chr1	223740857	223757153	5_Peak_74054_lociStitched	5	13996	92740.5	5307.61	196	1
chr16	27195883	27280055	35_Peak_14520_lociStitched	35	52842	104432	17465.7	197	1
chr2	7274694	7328675	13_Peak_60483_lociStitched	13	33436	100114	13739.3	198	1
chr7	116737680	116808001	21_Peak_8801_lociStitched	21	35441	106396	20073.8	199	1
chr9	64780006	64808051	4_Peak_2290_lociStitched	4	23556	93342.2	7022.47	200	1
chr7	64500765	64577289	16_Peak_25323_lociStitched	16	29331	102889	16755	201	1
chr1	238753121	238828414	14_Peak_79260_lociStitched	14	39614	102671	16572.2	202	1
chr5	6984401	7036628	12_Peak_5216_lociStitched	12	33320	97256.2	11613	203	1
chr17	26245922	26306181	24_Peak_88239_lociStitched	24	36670	104014	18656.5	204	1
chr15	54507447	54567405	10_Peak_15115_lociStitched	10	31387	100046	14797.6	205	1
chr4	14225431	14342250	20_Peak_20564_lociStitched	20	27639	110324	25261.7	206	1
chr17	47646115	47687235	8_Peak_48842_lociStitched	8	33481	95292.2	10323.3	207	1
chr1	252749621	252855339	34_Peak_4013_lociStitched	34	45884	108919	24032.1	208	1
chr10	28963171	29019493	20_Peak_51239_lociStitched	20	31166	97949.6	13241.3	209	1
chr11	21889956	21934259	11_Peak_27265_lociStitched	11	24045	95169.2	10646.2	211	1
chr15	137250936	137295955	8_Peak_1240_lociStitched	8	22949	94314.8	9940.2	212	1
chr3	86622777	86709204	52_Peak_34630_lociStitched	52	59944	123392	39257.5	213	1
chr3	86725532	86785568	52_Peak_34630_lociStitched	52	59944	123392	39257.5	213	1
chr15	94072963	94172115	38_Peak_13986_lociStitched	38	42699	103465	19671.8	214	1
chr15	139532049	139588319	13_Peak_31534_lociStitched	13	34326	96755.5	13134.9	215	1
chr12	47908591	47964200	16_Peak_16813_lociStitched	16	34770	98756	15175.7	216	1
chr14	15022773	15085021	17_Peak_30937_lociStitched	17	34955	99688	16175.8	217	1
chr1	145497092	145570013	24_Peak_70316_lociStitched	24	38520	98888.5	15525.1	218	1
chr12	60709104	60754258	10_Peak_9128_lociStitched	10	23649	94105.3	10937	219	1
chr4	41654660	41764381	21_Peak_44807_lociStitched	21	29022	104937	21779.6	220	1
chr7	31222514	31290282	12_Peak_1035_lociStitched	12	35220	98959.2	15906	221	1
chr2	7051068	7104481	15_Peak_567_lociStitched	15	25807	95974.4	13012.4	222	1
chr13	61524381	61572516	10_Peak_34278_lociStitched	10	21104	94063.7	11450.4	223	1
chr10	66465095	66513304	14_Peak_46793_lociStitched	14	22407	94412.5	11878.7	224	1
chr2	136832875	136900573	23_Peak_27655_lociStitched	23	36458	99256.3	16843.8	225	1
chr18	48942452	49070765	28_Peak_7614_lociStitched	28	45321	109396	27056.6	226	1
chr6	159058342	159094658	8_Peak_2869_lociStitched	8	26365	89940.4	7835.15	227	1
chr12	5609093	5647204	8_Peak_10241_lociStitched	8	20078	91731	9918.82	228	1
chr2	78762523	78805278	10_Peak_4256_lociStitched	10	24559	95834.7	14291.2	229	1
chr1	126690155	126729282	10_Peak_8348_lociStitched	10	24418	90770.7	9280.92	230	1
chr3	19539323	19577505	6_Peak_71358_lociStitched	6	29561	90846.4	9556.95	231	1
chr6	14942093	15006647	18_Peak_21192_lociStitched	18	34396	96374.4	15100.3	232	1
chr2	70889295	70941816	13_Peak_2980_lociStitched	13	31150	92962.2	11817.2	233	1
chr12	48117610	48216974	15_Peak_78192_lociStitched	15	48872	102336	21213	234	1
chr7	7816840	7910987	28_Peak_89267_lociStitched	28	45755	101467	20675.6	235	1
chr5	2805750	2841609	8_Peak_83328_lociStitched	8	23974	90417.2	9841.27	236	1
chr17	5188915	5298739	27_Peak_6879_lociStitched	27	36273	103265	22748.7	237	1
chr2	76632338	76695187	14_Peak_5603_lociStitched	14	30771	98897.7	18635.3	238	1
chr7	20626511	20683867	17_Peak_7824_lociStitched	17	27372	91746.7	11505.6	239	1
chr14	113591756	113683712	25_Peak_27592_lociStitched	25	36469	103232	23126.8	240	1
chr12	6652816	6740853	19_Peak_68886_lociStitched	19	31896	98906.3	18930.8	241	1
chr4	36457588	36504711	16_Peak_33268_lociStitched	16	25793	91013.9	11352.3	242	1
chr15	111328569	111372853	16_Peak_4273_lociStitched	16	29890	90634.1	11334.8	244	1
chr13	67656237	67756460	26_Peak_91741_lociStitched	26	37640	100439	21157.3	245	1
chr3	31918991	32025877	20_Peak_3185_lociStitched	20	39738	99653.6	20537.4	246	1
chr14	49905197	49931839	6_Peak_1951_lociStitched	6	13655	85842.1	6798.79	247	1
chr13	32675793	32749985	22_Peak_93698_lociStitched	22	39489	95366.4	16337.1	248	1
chr14	81650959	81780241	34_Peak_38998_lociStitched	34	42567	106166	27200.9	249	1
chr12	39616202	39659514	15_Peak_35722_lociStitched	15	26756	89344.7	10381.4	250	1
chr15	131769991	131808883	7_Peak_31442_lociStitched	7	22026	87582.8	8916.11	251	1
chr14	82305411	82358636	16_Peak_6322_lociStitched	16	41526	92753.3	14205.8	252	1
chr7	97044506	97125639	18_Peak_21684_lociStitched	18	35826	97100	18676.8	253	1
chr9	20703249	20774811	21_Peak_12993_lociStitched	21	31864	94311.6	15893.9	254	1
chr6	81864690	81926531	12_Peak_4651_lociStitched	12	35243	92582.9	14228.2	255	1
chr6	60435156	60477676	11_Peak_10920_lociStitched	11	25164	88144	9843.38	256	1
chr1	118968940	119059385	30_Peak_88265_lociStitched	30	33699	95112	16849.9	257	1
chr15	137818541	137864610	10_Peak_58506_lociStitched	10	24115	90089.4	11963.6	258	1
chr2	9055440	9149498	17_Peak_19920_lociStitched	17	29140	99099.5	21031.4	259	1
chr12	23228990	23268847	11_Peak_1429_lociStitched	11	25713	89170.5	11251.8	260	1
chr2	60395254	60466680	15_Peak_3121_lociStitched	15	24695	96574.8	18681.9	261	1
chr14	47352895	47394275	7_Peak_63879_lociStitched	7	22054	89318.7	11462.3	262	1
chr6	43036933	43097644	14_Peak_1893_lociStitched	14	29363	90435.1	12621.8	263	1
chr15	54654903	54728187	28_Peak_38724_lociStitched	28	37645	95987.7	18208.6	264	1
chr12	52656288	52724370	17_Peak_30958_lociStitched	17	23189	97431.1	19885.4	265	1
chr7	4440728	4490422	12_Peak_56797_lociStitched	12	24590	88600.2	11499.4	266	1
chr10	33271261	33359518	22_Peak_15126_lociStitched	22	34267	98662.5	21640.6	267	1
chr1	250480142	250563291	15_Peak_54626_lociStitched	15	35177	93676.7	16697.8	268	1
chr2	4193545	4244615	7_Peak_9740_lociStitched	7	27254	89272.4	12441.9	269	1
chr7	53546501	53610225	10_Peak_50103_lociStitched	10	29935	91191.2	14490.6	270	1
chr7	25149195	25155800	2_Peak_195_lociStitched	2	7065	79460	3081.87	271	1
chr1	267855000	267898880	17_Peak_79272_lociStitched	17	32975	94982.9	18637.6	272	1
chr12	22053937	22096833	11_Peak_66832_lociStitched	11	33790	87872.5	11727.8	273	1
chr7	93252826	93340962	26_Peak_14331_lociStitched	26	45295	98219.4	22164.1	274	1
chr12	19958926	20026422	16_Peak_38986_lociStitched	16	37125	92089.6	16213	275	1
chr7	114028070	114065582	7_Peak_276_lociStitched	7	23359	85069.7	9272.97	277	1
chr2	5206237	5257656	6_Peak_11165_lociStitched	6	27492	89066.8	13404.3	278	1
chr10	14380699	14444350	17_Peak_34433_lociStitched	17	36519	90102.2	14527.7	279	1
chr17	61734131	61779008	8_Peak_1539_lociStitched	8	25944	85600.7	10036.7	280	1
chr15	120037565	120132140	16_Peak_70474_lociStitched	16	43898	98155.7	22651.3	281	1
chr6	94998992	95082526	24_Peak_86417_lociStitched	24	45331	95203.7	19755.8	282	1
chr1	217144452	217205724	17_Peak_32494_lociStitched	17	33129	93077.5	17645.4	283	1
chr6	54918259	54965046	7_Peak_78635_lociStitched	7	30045	86682.3	11359.9	284	1
chr2	73998420	74046103	7_Peak_894_lociStitched	7	23439	86528.5	11506	285	1
chr3	45886371	45916639	2_Peak_4280_lociStitched	2	20450	82017.2	7022.18	286	1
chr7	53407282	53506404	18_Peak_80191_lociStitched	18	30007	98982.7	24083.3	287	1
chr7	23916790	23939676	8_Peak_10768_lociStitched	8	16946	81824.3	7177.05	288	1
chr2	119918519	119948036	9_Peak_74305_lociStitched	9	17048	81402	7031.57	290	1
chr12	52739271	52792345	13_Peak_287_lociStitched	13	25647	87700.7	13348.5	291	1
chr11	7124383	7188997	18_Peak_34140_lociStitched	18	27302	90104.2	15785.2	292	1
chr6	47642664	47658764	3_Peak_64235_lociStitched	3	15954	79854.9	5720.38	293	1
chr5	77403705	77509350	44_Peak_17694_lociStitched	44	42631	94706.3	20675.7	294	1
chr14	99204704	99263617	20_Peak_29367_lociStitched	20	29627	87094.3	13138.7	295	1
chr2	1341881	1385426	6_Peak_32687_lociStitched	6	32034	85026	11214.2	296	1
chr7	4348228	4423525	16_Peak_9012_lociStitched	16	29308	87525.8	13810.9	297	1
chr9	131351401	131400423	31_Peak_59912_lociStitched	31	34520	96025.7	22590.1	298	1
chr3	41479134	41554766	21_Peak_5908_lociStitched	21	42455	88666.7	15363	299	1
chr3	57807652	57860248	11_Peak_9232_lociStitched	11	33415	85890.3	12663.7	300	1
chr3	7862014	7905130	8_Peak_146_lociStitched	8	21196	83228	10088.6	301	1
chr14	40217356	40287976	15_Peak_38876_lociStitched	15	36278	91709.2	18586.6	302	1
chr7	92057936	92244842	43_Peak_58122_lociStitched	43	61771	111246	38166.2	303	1
chr5	63929141	63953008	4_Peak_16523_lociStitched	4	14358	78692	5653.6	304	1
chr5	60531391	60627516	24_Peak_4888_lociStitched	24	38730	96015.4	22997.2	305	1
chr15	57489052	57531482	10_Peak_94844_lociStitched	10	23639	81546.2	8566.62	306	1
chr3	31497545	31594726	21_Peak_85222_lociStitched	21	39306	93904.1	20931.4	307	1
chr12	27166141	27182339	11_Peak_2485_lociStitched	11	25381	83637.6	10716.9	308	1
chr14	56588303	56627887	10_Peak_1154_lociStitched	10	22942	82952.2	10157.3	309	1
chr4	7723389	7855726	34_Peak_84331_lociStitched	34	40914	99133.6	26454.2	310	1
chr2	77438600	77498065	12_Peak_3769_lociStitched	12	24743	86461.6	13823.4	311	1
chr1	269374908	269429959	11_Peak_8741_lociStitched	11	27338	85521.7	13014.1	312	1
chr13	200134937	200166004	14_Peak_3017_lociStitched	14	27111	82122.9	9674.19	313	1
chr12	44601211	44657045	8_Peak_2797_lociStitched	8	22641	87256	14863.5	314	1
chr5	22432693	22467613	7_Peak_93388_lociStitched	7	27205	80742.3	8846.65	315	1
chr6	53039863	53082700	20_Peak_60016_lociStitched	20	30702	94065	22177.8	316	1
chr5	63623688	63649214	10_Peak_83646_lociStitched	10	20277	84073.7	12189.7	317	1
chr13	131098394	131142406	10_Peak_3663_lociStitched	10	23138	83563.9	11830.6	318	1
chr4	20714643	20819680	28_Peak_34123_lociStitched	28	46734	95163.5	23549.3	319	1
chr17	54615684	54674063	18_Peak_3851_lociStitched	18	29735	84170.2	12855.4	320	1
chr1	2525650	2580912	10_Peak_84079_lociStitched	10	29918	84575.8	13376.1	321	1
chr17	48103397	48154004	12_Peak_82260_lociStitched	12	18016	83208	12019.2	322	1
chr15	104780078	104833194	16_Peak_16842_lociStitched	16	28049	83543.3	12417.6	323	1
chr1	149734924	149824410	32_Peak_5911_lociStitched	32	39268	89906.6	18818.9	324	1
chr10	59983821	60030786	12_Peak_91640_lociStitched	12	24730	81197.8	10200.8	325	1
chr6	54864597	54894083	5_Peak_1465_lociStitched	5	12753	79320.1	8715.75	326	1
chr2	7907532	7942960	5_Peak_6982_lociStitched	5	15203	79721.7	9301.82	327	1
chr14	6623198	6678517	16_Peak_62421_lociStitched	16	34331	82502.8	12153.6	328	1
chr14	81397659	81450203	25_Peak_32210_lociStitched	25	40914	94355.8	24127.2	329	1
chr14	81463329	81495977	25_Peak_32210_lociStitched	25	40914	94355.8	24127.2	329	1
chr14	123857841	123902195	9_Peak_86099_lociStitched	9	26169	81217.2	10997.5	330	1
chr4	98212098	98257197	11_Peak_90995_lociStitched	11	18626	83309.1	13137.4	331	1
chr6	68953954	69026882	27_Peak_60158_lociStitched	27	41726	89279	19144.8	332	1
chr11	2886421	2948225	15_Peak_77717_lociStitched	15	34718	84207.9	14196.4	333	1
chr4	129667130	129723725	15_Peak_12862_lociStitched	15	25302	85694.9	15765.4	334	1
chr1	268559548	268592394	6_Peak_14817_lociStitched	6	23584	78556.1	8681.63	335	1
chr6	43163956	43194769	3_Peak_2635_lociStitched	3	25375	77997.9	8184.24	336	1
chr5	67865734	67918960	11_Peak_16298_lociStitched	11	28587	83434.9	13624.6	337	1
chr12	22220719	22267345	6_Peak_7627_lociStitched	6	21589	81050.9	11826.8	338	1
chr9	133182490	133271459	19_Peak_42508_lociStitched	19	32528	89837.6	20630.4	339	1
chr2	4769932	4843317	19_Peak_45189_lociStitched	19	35967	88218.4	19147.8	340	1
chr11	78258042	78317957	29_Peak_18480_lociStitched	29	40743	89530.5	20477	341	1
chr5	59726583	59759719	11_Peak_2824_lociStitched	11	17224	77749.8	8801.98	342	1
chr15	25025727	25088253	14_Peak_1821_lociStitched	14	22886	83334.7	14649.8	343	1
chr6	89248298	89329037	19_Peak_34293_lociStitched	19	35362	87397.9	18728.1	344	1
chr5	22698190	22739382	10_Peak_11919_lociStitched	10	25311	77803.4	9151.16	345	1
chr16	55546063	55611438	14_Peak_1942_lociStitched	14	24405	82352.9	13794.1	346	1
chr13	28802786	28847787	28_Peak_9428_lociStitched	28	29859	83771.8	15260.7	347	1
chr17	48744268	48830589	19_Peak_34947_lociStitched	19	34269	85708.1	17212.4	348	1
chr2	7764657	7814352	8_Peak_13278_lociStitched	8	15075	79472.2	10997.5	349	1
chr3	8658764	8739656	19_Peak_40585_lociStitched	19	28779	88766.8	20480.4	350	1
chr6	79518102	79531712	18_Peak_95418_lociStitched	18	36163	88609.3	20473.7	351	1
chr13	207470727	207508586	8_Peak_36123_lociStitched	8	18145	77228.6	9146.73	352	1
chr13	35931659	35949055	9_Peak_86809_lociStitched	9	14062	72125.5	4213.72	353	1
chr9	12467284	12496773	11_Peak_9667_lociStitched	11	24410	74857.8	7003.64	354	1
chr6	32036337	32087820	11_Peak_13832_lociStitched	11	23554	80267.9	12617.5	355	1
chr13	61251100	61345912	21_Peak_34923_lociStitched	21	37393	87416.7	19910.5	356	1
chr8	72143121	72202610	16_Peak_9665_lociStitched	16	33697	80310.1	13051.9	357	1
chr5	81360143	81441518	16_Peak_30947_lociStitched	16	39559	83878.4	16897.9	358	1
chr7	93393361	93435770	17_Peak_68893_lociStitched	17	23058	77649.5	10704.8	359	1
chr9	123911349	123929575	4_Peak_2271_lociStitched	4	15955	72306.5	5418.43	360	1
chr8	74530440	74612162	38_Peak_69922_lociStitched	38	41595	82400.3	15731.5	361	1
chr5	674169	703429	10_Peak_20144_lociStitched	10	22548	76816.2	10229.4	362	1
chr6	29896352	29929496	8_Peak_15551_lociStitched	8	10262	85296.1	18736.3	363	1
chr6	54215319	54239531	4_Peak_8967_lociStitched	4	16508	72207.1	5668.39	364	1
chr17	58802306	58869800	13_Peak_77044_lociStitched	13	23602	79217.6	12749.4	365	1
chr12	52400985	52446886	9_Peak_82368_lociStitched	9	25009	79165.5	12705.4	366	1
chr17	35364597	35415807	10_Peak_24020_lociStitched	10	32887	79306.7	12911.2	367	1
chr2	15179910	15245521	12_Peak_22480_lociStitched	12	25513	81023.4	14634.4	368	1
chr4	79935072	79975870	18_Peak_5924_lociStitched	18	23871	75733.3	9354.98	369	1
chr7	111167941	111255956	28_Peak_77354_lociStitched	28	34824	87315.8	21027.1	370	1
chr4	95698481	95748959	9_Peak_5030_lociStitched	9	20873	78381.3	12279.2	371	1
chr1	147982448	148025435	15_Peak_2013_lociStitched	15	25301	77454.7	11368.8	372	1
chr5	11275799	11337816	20_Peak_20412_lociStitched	20	34278	78842.2	12843.7	373	1
chr9	78420239	78471986	12_Peak_32577_lociStitched	12	24379	75043.5	9102.3	374	1
chr14	47844789	47884261	14_Peak_66510_lociStitched	14	31085	78437.7	12498.2	375	1
chr17	29884264	29952128	15_Peak_17435_lociStitched	15	32162	81518.4	15664.7	376	1
chr6	64145364	64209753	11_Peak_436_lociStitched	11	25696	82734.8	16958.9	377	1
chr4	93574251	93593645	3_Peak_61696_lociStitched	3	15840	71616	5927.89	378	1
chr12	34601944	34694425	24_Peak_30701_lociStitched	24	39965	84994.6	19320.3	379	1
chr12	22402806	22428010	4_Peak_1024_lociStitched	4	23719	71481.6	5913.85	380	1
chr18	6362542	6467622	31_Peak_67659_lociStitched	31	51028	82334.3	16998.3	381	1
chr1	166672872	166702473	7_Peak_7753_lociStitched	7	14813	73356	8081.57	382	1
chr2	2020312	2068612	12_Peak_4673_lociStitched	12	26921	76180.1	11179	383	1
chr12	1312862	1341458	11_Peak_6390_lociStitched	11	17424	79233.5	14260.7	384	1
chr8	137727452	137802752	23_Peak_5671_lociStitched	23	28270	80286.1	15387.7	386	1
chr18	14284936	14344180	20_Peak_64978_lociStitched	20	31780	77994.7	13294.4	387	1
chr15	45500755	45570495	19_Peak_57061_lociStitched	19	35813	81491.2	17295.5	388	1
chr1	8542470	8575947	13_Peak_44585_lociStitched	13	26701	75750.2	11626.1	389	1
chr2	66209392	66228022	5_Peak_39706_lociStitched	5	15302	69659.4	5555.47	390	1
chr1	164955905	165013141	11_Peak_50202_lociStitched	11	27444	79197.5	15179	391	1
chr6	71876492	71907381	8_Peak_3081_lociStitched	8	19960	70984.4	6968.44	392	1
chr6	52179365	52236365	12_Peak_14394_lociStitched	12	22893	77993.1	14039.1	393	1
chr18	52877618	52897646	6_Peak_2198_lociStitched	6	18252	69655.2	5738.88	394	1
chr6	52917200	52965430	7_Peak_8240_lociStitched	7	18030	75155	11287	395	1
chr16	46483767	46515326	29_Peak_6128_lociStitched	29	32181	78299.7	14526.9	396	1
chr16	46451387	46468640	29_Peak_6128_lociStitched	29	32181	78299.7	14526.9	396	1
chr3	11346336	11436181	18_Peak_3409_lociStitched	18	32772	82459.7	18741.7	397	1
chr5	17358115	17418936	9_Peak_4533_lociStitched	9	23446	75113.9	11416.1	398	1
chr5	70107271	70160286	14_Peak_22239_lociStitched	14	26657	76082.2	12475.4	399	1
chr3	49409512	49485325	30_Peak_13259_lociStitched	30	36204	83710.4	20125.3	400	1
chr15	134282775	134313808	11_Peak_69551_lociStitched	11	23605	71270.4	7686.87	401	1
chr11	25771137	25869231	25_Peak_28503_lociStitched	25	29404	84561.4	21042	402	1
chr17	51717949	51727345	1_Peak_445_lociStitched	1	9432	66304.6	2842.5	403	1
chr3	16908468	16951568	6_Peak_20996_lociStitched	6	18569	73725.9	10427.6	404	1
chr15	137386449	137405709	18_Peak_85947_lociStitched	18	30418	80369.8	17131.4	405	1
chr5	17180096	17286868	19_Peak_5674_lociStitched	19	25826	86335.8	23190.9	406	1
chr2	135176561	135216025	12_Peak_8550_lociStitched	12	19190	72183.6	9039.76	407	1
chr3	59369305	59427651	12_Peak_86223_lociStitched	12	21082	76183	13130.3	408	1
chr12	3133711	3214136	16_Peak_19796_lociStitched	16	28572	80060.2	17054.9	409	1
chr12	5814609	5870983	13_Peak_58000_lociStitched	13	29807	78491.2	15729.6	410	1
chr13	109566618	109640550	27_Peak_25572_lociStitched	27	27874	78698.8	15952.8	411	1
chr3	5410163	5467094	12_Peak_63489_lociStitched	12	22155	75365.3	12661.5	412	1
chr12	1442329	1451526	5_Peak_2260_lociStitched	5	11412	67828.3	5127.84	413	1
chr6	53977534	53996610	3_Peak_4039_lociStitched	3	16087	69291.4	6638.99	414	1
chr8	824170	883451	13_Peak_39830_lociStitched	13	23603	73838.6	11326.4	415	1
chr15	104858115	104903909	14_Peak_9853_lociStitched	14	25614	73599.1	11134	416	1
chr7	115768600	115820530	10_Peak_86311_lociStitched	10	23313	71860	9426.57	417	1
chr14	64330718	64445313	31_Peak_31024_lociStitched	31	32393	84834.7	22449.2	418	1
chr1	74625833	74677547	15_Peak_53273_lociStitched	15	23925	75114.6	12763	419	1
chr12	146006	265464	25_Peak_20009_lociStitched	25	36475	85420.3	23139.2	420	1
chr4	34424608	34471609	12_Peak_7991_lociStitched	12	19148	73584.5	11308.4	421	1
chr3	102280406	102324163	24_Peak_5968_lociStitched	24	21346	71253.2	9004.74	422	1
chr4	93879780	93951504	17_Peak_57443_lociStitched	17	28728	77873.3	15662.7	423	1
chr5	375816	403500	3_Peak_3172_lociStitched	3	15140	68801.8	6609.58	424	1
chr8	112143337	112199541	17_Peak_49817_lociStitched	17	23746	74442.2	12336.8	425	1
chr12	718120	780658	20_Peak_19642_lociStitched	20	29210	77204.9	15103.8	426	1
chr14	28286438	28361737	22_Peak_23534_lociStitched	22	36392	78369.9	16304.7	427	1
chr2	1612839	1653403	7_Peak_85590_lociStitched	7	17188	70780.8	8744.13	428	1
chr6	151213931	151260745	19_Peak_70640_lociStitched	19	21683	73182.8	11176.7	429	1
chr13	22963715	22986790	7_Peak_28154_lociStitched	7	15872	69937.8	7970.81	430	1
chr9	46137737	46187577	12_Peak_73428_lociStitched	12	26377	72648.2	10726	431	1
chr13	12315909	12404809	23_Peak_769_lociStitched	23	27213	85366.5	23487.8	432	1
chr6	72147194	72226949	19_Peak_93215_lociStitched	19	38087	78643.7	16870.5	434	1
chr2	76503101	76523589	3_Peak_885_lociStitched	3	15162	67479.4	5809.77	435	1
chr6	74966315	75023491	14_Peak_36264_lociStitched	14	17008	75175	13527.8	436	1
chr6	68773434	68892688	24_Peak_2770_lociStitched	24	37688	86070.8	24508.1	437	1
chr13	71254794	71329155	18_Peak_41655_lociStitched	18	30680	79158.3	17635.5	438	1
chr6	77850859	77906382	18_Peak_11599_lociStitched	18	35051	77880.2	16377.6	439	1
chr13	16776632	16887384	29_Peak_59166_lociStitched	29	40430	84603.5	23125	440	1
chr2	9628177	9712312	25_Peak_75094_lociStitched	25	35815	79507.6	18089	441	1
chr6	39760309	39826784	19_Peak_84526_lociStitched	19	28208	75928.2	14520.8	442	1
chr3	14677943	14768504	23_Peak_12206_lociStitched	23	32450	80753.2	19352.9	443	1
chr1	98515163	98548428	8_Peak_70959_lociStitched	8	24130	69129.6	7902.45	444	1
chr4	94629995	94683581	9_Peak_22375_lociStitched	9	18928	73198.5	12131.9	445	1
chr5	59853073	59900830	12_Peak_44817_lociStitched	12	17250	71434.3	10374.8	446	1
chr13	132582813	132634214	16_Peak_18903_lociStitched	16	32428	72938	11904.5	447	1
chr4	103102246	103197043	23_Peak_44247_lociStitched	23	36469	82812.2	21940.6	448	1
chr2	453231	505648	12_Peak_4974_lociStitched	12	22701	73079.5	12208.2	449	1
chr15	120782447	120841173	14_Peak_72535_lociStitched	14	25430	73348.8	12561.5	450	1
chr6	4641530	4674594	7_Peak_84003_lociStitched	7	18741	68783	8004.79	451	1
chr6	92292834	92351362	9_Peak_10357_lociStitched	9	21058	74225.1	13554.2	452	1
chr14	47234556	47302545	20_Peak_4284_lociStitched	20	32916	76038.3	15395.6	453	1
chr13	34410585	34439150	12_Peak_64894_lociStitched	12	15350	72386.9	11796.4	454	1
chr12	6161942	6252723	20_Peak_47987_lociStitched	20	28563	82763.2	22187.7	455	1
chr1	1930986	1953080	5_Peak_88470_lociStitched	5	15402	65934.7	5464.37	456	1
chr3	39938138	39948271	Peak_3130	1	16331	65391.9	4974.12	457	1
chr5	77171880	77242810	24_Peak_70076_lociStitched	24	32702	75348.9	14952	458	1
chr5	21260764	21297119	13_Peak_88417_lociStitched	13	17961	70543.4	10249.8	460	1
chr13	2520762	2622437	31_Peak_19250_lociStitched	31	41391	82000.9	21727.9	461	1
chr6	13402658	13457211	10_Peak_25596_lociStitched	10	27527	73331.6	13154.9	462	1
chr6	91087365	91121480	7_Peak_1390_lociStitched	7	22183	68670.1	8515.1	463	1
chr5	21958079	21993174	6_Peak_357_lociStitched	6	15961	69520.9	9445.52	464	1
chr6	81688037	81738728	16_Peak_25063_lociStitched	16	22197	74941.8	14879.2	465	1
chr1	165026630	165150873	32_Peak_93694_lociStitched	32	38765	87802.5	27793.2	466	1
chr6	166499804	166560079	15_Peak_94061_lociStitched	15	17922	73523.4	13549.8	467	1
chr1	221009535	221083497	24_Peak_34377_lociStitched	24	32192	76634.5	16689.3	468	1
chr10	33963723	34003611	11_Peak_12716_lociStitched	11	23282	68567.5	8751.43	469	1
chr18	50448220	50493823	9_Peak_53106_lociStitched	9	21611	70053.3	10437.7	470	1
chr10	27932153	27954865	7_Peak_91627_lociStitched	7	18792	67206.7	7595.87	471	1
chr9	11183334	11214899	13_Peak_93396_lociStitched	13	21234	68089.4	8654.67	473	1
chr6	74599909	74666959	11_Peak_84234_lociStitched	11	29664	73089.9	13709.8	474	1
chr16	26053863	26086766	16_Peak_41728_lociStitched	16	20158	65279.6	5968.6	475	1
chr5	68651144	68699582	12_Peak_17973_lociStitched	12	20868	71795.9	12509.4	476	1
chr6	95698847	95724306	12_Peak_7312_lociStitched	12	23965	71654.6	12386.3	477	1
chr6	44772859	44780685	6_Peak_58622_lociStitched	6	13525	65053.7	5791.61	478	1
chr12	35554707	35651158	18_Peak_15302_lociStitched	18	35355	81588.9	22353.3	479	1
chrX	124689077	124726915	7_Peak_74595_lociStitched	7	19607	64951.2	5737.56	480	1
chr9	121491550	121517517	15_Peak_56259_lociStitched	15	19204	65597.9	6552.15	481	1
chr1	84500513	84572779	22_Peak_3904_lociStitched	22	26832	74112.5	15144.5	482	1
chr12	4457903	4536183	12_Peak_38056_lociStitched	12	27675	77559.8	18748.1	483	1
chr3	11040113	11073777	9_Peak_20432_lociStitched	9	19404	67272.9	8580.12	484	1
chr2	74585073	74624816	9_Peak_439_lociStitched	9	18693	67977.9	9501.12	485	1
chr10	53313796	53353114	8_Peak_14528_lociStitched	8	18437	68360.7	9888.26	486	1
chr14	122769271	122804541	9_Peak_17162_lociStitched	9	23093	67372.8	8930.36	487	1
chr1	22238443	22263644	5_Peak_869_lociStitched	5	7568	64529.7	6121.32	488	1
chr6	146185291	146232504	22_Peak_18477_lociStitched	22	28970	71782.7	13548.2	489	1
chr6	69663516	69675588	1_Peak_1176_lociStitched	1	12073	61415.1	3212.36	490	1
chr7	110409672	110512447	23_Peak_37612_lociStitched	23	25882	79543	21443.6	491	1
chr3	10912438	10960539	13_Peak_84497_lociStitched	13	21774	74842.5	16853.9	492	1
chr9	6063427	6125605	16_Peak_9561_lociStitched	16	23062	71896.4	13921.7	493	1
chr8	55881884	55924491	10_Peak_13659_lociStitched	10	25794	67208.3	9382.06	494	1
chr8	10389543	10405052	4_Peak_27243_lociStitched	4	6369	61393.7	3579.96	495	1
chr3	126364016	126400528	12_Peak_85209_lociStitched	12	22005	66887.5	9075.07	496	1
chr12	21951643	21981549	6_Peak_86046_lociStitched	6	16879	65546.9	7773.3	497	1
chr18	45425369	45505451	18_Peak_3938_lociStitched	18	31311	73950.8	16307.1	498	1
chr12	61361092	61400857	11_Peak_18656_lociStitched	11	19166	68314.1	10733.4	499	1
chr1	225711118	225730718	8_Peak_154_lociStitched	8	9710	61436.2	3871	500	1
chr4	2421309	2478008	14_Peak_69701_lociStitched	14	32307	69688.7	12127.9	501	1
chr13	89445203	89477952	11_Peak_85944_lociStitched	11	21096	64928.2	7398	502	1
chr2	64742085	64764365	5_Peak_10517_lociStitched	5	9029	63640.5	6180.94	503	1
chr1	270512327	270540113	6_Peak_1161_lociStitched	6	16943	63743.8	6300.87	504	1
chr16	68431658	68453043	5_Peak_78226_lociStitched	5	18958	62091.3	4779.55	505	1
chr9	6244157	6293240	7_Peak_23295_lociStitched	7	21363	68465.9	11181.1	506	1
chr17	50631099	50662012	9_Peak_4689_lociStitched	9	18582	64693.7	7548.22	507	1
chr4	88323802	88417883	20_Peak_9912_lociStitched	20	35993	77654.5	20575.5	508	1
chr7	57996024	58039630	6_Peak_12468_lociStitched	6	20745	67096.6	10033.7	509	1
chr7	47818959	47932043	35_Peak_23674_lociStitched	35	43031	84272.1	27255.2	510	1
chr1	269153216	269243634	19_Peak_42626_lociStitched	19	31431	77072.3	20163.2	511	1
chr14	108109873	108156445	16_Peak_33086_lociStitched	16	28927	66728.4	9919.08	513	1
chr4	95353124	95392322	10_Peak_38420_lociStitched	10	21506	65799.1	9139.53	514	1
chr3	1005011	1057597	11_Peak_1156_lociStitched	11	18416	67962.9	11332.4	515	1
chr11	67241849	67276758	20_Peak_91087_lociStitched	20	28697	71102.6	14473.6	516	1
chr2	15790463	15858452	14_Peak_36658_lociStitched	14	30091	72416.3	15865.4	517	1
chr4	106519155	106572201	11_Peak_79618_lociStitched	11	20751	68768.5	12245.6	518	1
chr15	48662756	48697653	11_Peak_91834_lociStitched	11	22804	65166.7	8650.97	519	1
chr4	93339220	93347252	3_Peak_5299_lociStitched	3	11497	62492.4	6033.23	520	1
chr5	10186577	10220381	9_Peak_16960_lociStitched	9	20042	64126.2	7886.47	521	1
chr1	45169274	45182908	8_Peak_76454_lociStitched	8	8677	59560.1	3332.15	522	1
chr2	7858698	7884845	7_Peak_4161_lociStitched	7	16609	63528.5	7302.61	523	1
chr5	22282801	22316405	11_Peak_57833_lociStitched	11	13202	64025.7	7806.21	524	1
chr14	101215934	101273055	13_Peak_18212_lociStitched	13	22295	68313.3	12099.7	525	1
chr8	121031507	121056448	13_Peak_79787_lociStitched	13	19257	60590	4498.45	526	1
chr2	44585767	44686406	27_Peak_52576_lociStitched	27	25765	74291.7	18245.9	527	1
chr14	76533551	76590717	14_Peak_28840_lociStitched	14	27872	68069.5	12038.8	528	1
chr10	32124527	32162167	6_Peak_69980_lociStitched	6	19243	65693.1	9703.59	529	1
chr16	68335779	68402355	15_Peak_82773_lociStitched	15	18867	71429.4	15445.6	530	1
chr1	118897275	118923907	10_Peak_5100_lociStitched	10	20103	62223.1	6327.37	531	1
chr6	17148101	17194221	17_Peak_10682_lociStitched	17	22320	66538.2	10649.8	532	1
chr10	12420054	12471181	21_Peak_13785_lociStitched	21	26658	66310.8	10521.2	533	1
chr6	71213548	71268227	10_Peak_4579_lociStitched	10	20878	69195.6	13469.9	534	1
chr6	36278492	36363996	19_Peak_77569_lociStitched	19	21503	73831.8	18188.4	535	1
chr6	63627522	63707878	21_Peak_23862_lociStitched	21	28580	73512.8	17887.4	536	1
chr1	182470282	182537590	30_Peak_18652_lociStitched	30	30222	69623.4	14027	537	1
chr2	65895043	65915068	5_Peak_28217_lociStitched	5	12798	61716.2	6255.51	538	1
chr14	115186751	115219084	12_Peak_9834_lociStitched	12	16598	62338.5	7002.69	539	1
chr6	166629704	166686587	13_Peak_31851_lociStitched	13	21734	68558.8	13260.9	540	1
chr1	208173799	208204999	13_Peak_6940_lociStitched	13	17854	63152.6	7928.03	541	1
chr6	54053141	54102350	15_Peak_81578_lociStitched	15	25372	67768.7	12557.6	542	1
chr2	71196997	71247018	9_Peak_18301_lociStitched	9	20957	66887	11838.1	543	1
chr6	93525183	93563520	8_Peak_61706_lociStitched	8	16376	64360.2	9335.06	544	1
chr3	128756651	128839152	28_Peak_70566_lociStitched	28	31682	77953.2	22965.3	545	1
chr12	17975005	18059099	28_Peak_67838_lociStitched	28	38377	72968.9	17987	547	1
chr8	131427577	131510285	27_Peak_59758_lociStitched	27	27911	71997.3	17062.7	548	1
chr5	101807908	101838801	5_Peak_84697_lociStitched	5	17491	61982	7235.99	549	1
chr2	72393072	72434591	9_Peak_7836_lociStitched	9	18246	66249.6	11595.9	550	1
chr5	60712247	60778649	17_Peak_68242_lociStitched	17	26760	69962.2	15321.2	551	1
chr1	99191878	99244309	13_Peak_52744_lociStitched	13	27366	65156	10522.9	552	1
chr8	5889984	5962595	28_Peak_55818_lociStitched	28	25286	70788.5	16155.9	553	1
chr3	37737192	37760554	6_Peak_762_lociStitched	6	15363	60618.2	6018.89	554	1
chr17	62144819	62188713	14_Peak_88164_lociStitched	14	16998	66429.2	11869	555	1
chr15	121235191	121266714	8_Peak_5293_lociStitched	8	17056	66369.8	11836.6	556	1
chr8	1573895	1641922	24_Peak_55255_lociStitched	24	31257	72799.5	18292.9	557	1
chr13	135716666	135803365	28_Peak_15200_lociStitched	28	36744	72740.5	18345.5	558	1
chr4	89132738	89170733	16_Peak_85281_lociStitched	16	19069	62923.5	8590.67	559	1
chr5	62171445	62232531	24_Peak_93060_lociStitched	24	29130	66479.9	12162.2	560	1
chr4	110480482	110548899	13_Peak_1235_lociStitched	13	19140	69463.8	15236.5	561	1
chr13	47453793	47532305	24_Peak_11479_lociStitched	24	31294	70150.5	15945.8	562	1
chr14	106751693	106807296	22_Peak_33816_lociStitched	22	27591	67652.2	13522.6	563	1
chr6	81417493	81445227	6_Peak_2439_lociStitched	6	17793	60657	6572.96	564	1
chr4	81908934	81944952	15_Peak_85793_lociStitched	15	21588	62996.2	8956.73	565	1
chr9	39628755	39671085	9_Peak_25552_lociStitched	9	14741	63139.4	9126.35	566	1
chr2	15314158	15346300	6_Peak_5594_lociStitched	6	19258	62165.5	8185.52	567	1
chr2	60301295	60381339	22_Peak_6602_lociStitched	22	29564	72559.9	18586.2	568	1
chr9	39068439	39103694	8_Peak_32430_lociStitched	8	21699	62055.8	8121.88	569	1
chr7	92575778	92653290	18_Peak_27305_lociStitched	18	31185	71938.9	18013.8	570	1
chr13	124498592	124525808	5_Peak_7293_lociStitched	5	17345	59748.3	5967.66	571	1
chr11	16216440	16273835	16_Peak_12242_lociStitched	16	21053	67075.9	13309.4	572	1
chr15	106991363	107048573	15_Peak_27974_lociStitched	15	21778	64796	11075.9	573	1
chr4	34265212	34303822	10_Peak_93035_lociStitched	10	18771	62331.5	8639.32	574	1
chr13	66955211	67014491	17_Peak_13636_lociStitched	17	29983	65036.1	11375.8	575	1
chr15	46164385	46205791	10_Peak_41929_lociStitched	10	16663	63957.5	10328.8	576	1
chr12	24795307	24847949	14_Peak_19599_lociStitched	14	36709	64333.8	10763.6	577	1
chr5	6083547	6175692	21_Peak_22235_lociStitched	21	26514	73817.4	20318	578	1
chr6	74779571	74823833	15_Peak_87456_lociStitched	15	28982	64600.4	11123	579	1
chr14	56104878	56164815	14_Peak_90503_lociStitched	14	20569	66905	13586.1	580	1
chr3	10237138	10309578	19_Peak_37486_lociStitched	19	28894	70081.9	17000.3	581	1
chr13	33045286	33114894	12_Peak_48485_lociStitched	12	24937	70519.9	17478.6	582	1
chr2	143546191	143606479	19_Peak_33263_lociStitched	19	27612	65991.2	12961.9	583	1
chr5	14908951	14964404	25_Peak_11500_lociStitched	25	33399	81905.5	28884.1	584	1
chr4	75802054	75884647	24_Peak_72591_lociStitched	24	29115	75879.3	22908.3	585	1
chr5	63816798	63840790	4_Peak_39782_lociStitched	4	13506	60055.1	7097.89	586	1
chr12	22282574	22334167	9_Peak_6675_lociStitched	9	21091	65366.9	12551.2	588	1
chr6	164872663	164911531	11_Peak_4139_lociStitched	11	25333	62476.4	9662.58	589	1
chr6	13681165	13742479	11_Peak_64464_lociStitched	11	32216	64426.3	11616.1	590	1
chr15	45583722	45636361	14_Peak_77577_lociStitched	14	17815	65857.2	13061.9	591	1
chr5	77026225	77078260	12_Peak_14476_lociStitched	12	25064	64094	11397.1	592	1
chr6	82242948	82310671	15_Peak_2847_lociStitched	15	25969	66822.3	14303.1	594	1
chr5	10233042	10267469	9_Peak_43950_lociStitched	9	22927	61347.7	8838.13	595	1
chr6	115456759	115508259	15_Peak_8013_lociStitched	15	24437	64391.3	11913.7	596	1
chr8	37627536	37670800	17_Peak_57569_lociStitched	17	20444	61473.5	9006.36	597	1
chr18	46978467	47027544	22_Peak_91339_lociStitched	22	26229	63677.9	11222.2	598	1
chr1	270025454	270100994	18_Peak_73293_lociStitched	18	30127	68197.5	15765.2	599	1
chr7	37851927	37856666	2_Peak_72412_lociStitched	2	4399	54035.5	1653.91	600	1
chr1	260590277	260656432	15_Peak_33124_lociStitched	15	25684	66384.7	14009.5	601	1
chr9	123945228	123987711	12_Peak_92208_lociStitched	12	24799	60822.9	8449.87	602	1
chr18	46191109	46207020	2_Peak_34283_lociStitched	2	4321	56048.1	3718.4	603	1
chr3	39494827	39545582	12_Peak_56842_lociStitched	12	17718	65592.5	13263.1	604	1
chr7	20713236	20738191	8_Peak_41022_lociStitched	8	15123	60059.2	7738.55	605	1
chr5	21785393	21822612	9_Peak_2138_lociStitched	9	19861	61046.6	8858.12	606	1
chr8	136396063	136484230	21_Peak_30025_lociStitched	21	29035	69828.8	17688.9	607	1
chr16	50484993	50560819	20_Peak_92615_lociStitched	20	24860	67561.4	15534.5	608	1
chr4	126821862	126899778	16_Peak_35319_lociStitched	16	22911	69290.7	17266.2	609	1
chr4	684906	732182	13_Peak_8872_lociStitched	13	24126	63787.4	11800.5	610	1
chr14	15704424	15749031	13_Peak_62956_lociStitched	13	23362	60794.5	8813.33	611	1
chr11	15471567	15499821	10_Peak_26919_lociStitched	10	16247	61028.9	9091.85	612	1
chr8	121158869	121169147	17_Peak_2892_lociStitched	17	18319	59181.2	7262.5	613	1
chr9	44206988	44219402	Peak_1146	1	15413	56327.8	4441.74	614	1
chr12	19167572	19200393	10_Peak_12372_lociStitched	10	21533	63456.4	11629.6	615	1
chr6	107277351	107306594	6_Peak_34447_lociStitched	6	15181	59047.5	7231.79	616	1
chr1	9076899	9131372	20_Peak_81049_lociStitched	20	27791	70414.1	18626.6	617	1
chr1	9574873	9635928	15_Peak_4135_lociStitched	15	25298	64767.1	13059.7	618	1
chr2	71591476	71646954	14_Peak_65482_lociStitched	14	21003	65263	13571.1	619	1
chr8	68349921	68367334	7_Peak_5134_lociStitched	7	15737	55112.1	3506.98	620	1
chr3	43815136	43916783	20_Peak_31660_lociStitched	20	24173	73894.2	22296.7	621	1
chr10	59565241	59631701	24_Peak_73749_lociStitched	24	25842	73755.7	22298	623	1
chr2	69814394	69860649	15_Peak_92985_lociStitched	15	25660	62250.3	10846.1	624	1
chr5	6527732	6548329	7_Peak_42914_lociStitched	7	15888	56676.9	5289.28	625	1
chr3	101908213	101967041	14_Peak_62702_lociStitched	14	18663	64578.9	13552.8	626	1
chr3	18246018	18300134	10_Peak_87962_lociStitched	10	15986	63755.1	12777.1	627	1
chr13	129955490	130008104	13_Peak_2170_lociStitched	13	16424	63452.5	12480	628	1
chr2	2501999	2522842	6_Peak_64007_lociStitched	6	18162	55737.5	4806.63	629	1
chr1	246196871	246276676	29_Peak_35888_lociStitched	29	33133	69733.6	18810	630	1
chr3	46566131	46625324	17_Peak_88519_lociStitched	17	27797	63821.9	12975.1	631	1
chr14	101296868	101332492	16_Peak_40889_lociStitched	16	23010	59237.7	8463.54	633	1
chr5	63764523	63798305	11_Peak_90787_lociStitched	11	17675	59064.4	8300.24	634	1
chr7	58671946	58701998	8_Peak_92164_lociStitched	8	22672	57800.8	7060.02	635	1
chr12	5888583	5948529	18_Peak_13433_lociStitched	18	31163	62891.6	12228.1	636	1
chr2	88879820	88974364	16_Peak_1403_lociStitched	16	24192	72276.6	21667.8	637	1
chr15	117705406	117732963	13_Peak_74642_lociStitched	13	20094	57039.1	6648.8	638	1
chr6	76079756	76155990	23_Peak_94899_lociStitched	23	25639	66620.9	16298.8	639	1
chr14	2592383	2605048	4_Peak_41354_lociStitched	4	9759	53885.8	3674.12	641	1
chr9	41729965	41778062	11_Peak_77300_lociStitched	11	27367	60173	9985.52	642	1
chr15	140133653	140182180	12_Peak_27327_lociStitched	12	20062	60240.1	10055.4	643	1
chr6	52505465	52568590	10_Peak_79903_lociStitched	10	20466	63207.1	13045.6	644	1
chr8	31599661	31644913	13_Peak_4441_lociStitched	13	23010	61501.5	11446.5	645	1
chr9	106614222	106661480	15_Peak_13328_lociStitched	15	20797	59280.4	9314.55	646	1
chr6	75593748	75675883	24_Peak_5188_lociStitched	24	27320	68415.2	18462.4	647	1
chr3	112318017	112351964	9_Peak_65016_lociStitched	9	20057	58304.7	8402.83	648	1
chr3	28660649	28713283	19_Peak_80276_lociStitched	19	24615	61434.4	11626.9	649	1
chr13	110584456	110615097	16_Peak_42982_lociStitched	16	15828	57014.7	7319.8	650	1
chr1	228137040	228220876	28_Peak_19408_lociStitched	28	25801	66363.8	16687.5	651	1
chr3	37443454	37505772	15_Peak_59963_lociStitched	15	28399	62425.6	12764.5	652	1
chr9	55395972	55487058	22_Peak_19016_lociStitched	22	38065	65663.9	16040.2	653	1
chr9	133285511	133323285	11_Peak_7454_lociStitched	11	24239	59369.4	9753.25	654	1
chr6	62936866	62993019	11_Peak_568_lociStitched	11	16977	61674	12069.9	655	1
chr6	96706038	96778491	15_Peak_4287_lociStitched	15	19599	66359.3	16763.8	656	1
chr3	58799262	58846753	12_Peak_34684_lociStitched	12	25553	60581.6	11009.2	657	1
chr6	89567618	89600336	7_Peak_27174_lociStitched	7	17322	57783.4	8255.71	658	1
chr6	48683272	48707091	7_Peak_2729_lociStitched	7	13655	55183.2	5807.81	659	1
chr5	100406016	100430389	7_Peak_35067_lociStitched	7	18049	54554.1	5191.45	660	1
chr8	29516850	29555753	11_Peak_67454_lociStitched	11	23799	58572.9	9218.53	661	1
chr16	4219515	4273251	13_Peak_10332_lociStitched	13	21564	61740.9	12451.2	662	1
chr10	14496069	14544974	13_Peak_81827_lociStitched	13	21214	59879.8	10670	663	1
chr1	29127922	29170376	15_Peak_71661_lociStitched	15	29238	61745.8	12579.8	664	1
chr3	97566199	97585562	21_Peak_84504_lociStitched	21	24992	69118.9	20160.1	665	1
chr6	58852030	58879044	5_Peak_7135_lociStitched	5	12395	55921.7	6993.92	666	1
chr2	8897331	8932244	8_Peak_91937_lociStitched	8	16022	57879.7	8976.4	667	1
chr18	9933502	10001860	17_Peak_43804_lociStitched	17	27904	70901.5	22063.8	668	1
chr18	43470462	43510619	17_Peak_88361_lociStitched	17	23302	58600.8	9786.45	669	1
chr15	63494501	63506405	3_Peak_59459_lociStitched	3	6763	51440.8	2636.74	670	1
chr7	62462529	62483811	8_Peak_26989_lociStitched	8	16163	57387	8585.2	671	1
chr14	29028137	29085544	19_Peak_89548_lociStitched	19	23689	62395.6	13660.4	672	1
chr17	39702134	39742859	8_Peak_8869_lociStitched	8	17614	58411.3	9711.31	673	1
chr14	132561829	132594587	8_Peak_5405_lociStitched	8	19905	56517	7823.87	674	1
chr2	10121324	10172545	13_Peak_65872_lociStitched	13	18388	61550.7	12862.3	675	1
chr8	71869189	71913954	17_Peak_59765_lociStitched	17	20871	58324.3	9664.76	676	1
chr2	68922573	68956177	9_Peak_12593_lociStitched	9	18241	56390.9	7735.64	677	1
chr6	168852032	168878199	8_Peak_94100_lociStitched	8	12261	55300.1	6682.38	678	1
chr12	20278610	20303773	5_Peak_6362_lociStitched	5	17228	54640.4	6048.22	679	1
chr6	78722159	78759315	6_Peak_12465_lociStitched	6	19638	56803.7	8215.36	680	1
chr7	7307030	7369606	18_Peak_13656_lociStitched	18	29393	61674.9	13097.2	681	1
chr13	145555894	145617650	24_Peak_26830_lociStitched	24	30000	63523.5	14958	682	1
chr6	17225196	17234862	4_Peak_13889_lociStitched	4	9044	51601.9	3046.72	683	1
chr7	36892108	36977784	12_Peak_1530_lociStitched	12	22909	67268.9	18714.4	684	1
chr14	40866300	40874991	1_Peak_1134_lociStitched	1	8692	50749.4	2215.34	685	1
chr1	254008125	254036953	5_Peak_7394_lociStitched	5	16537	56295	7761.44	686	1
chr2	3140173	3195420	11_Peak_33487_lociStitched	11	18610	60703	12170.6	687	1
chr1	254914362	255004358	20_Peak_19339_lociStitched	20	29008	67498.4	19014.9	689	1
chr1	269625724	269696600	13_Peak_38805_lociStitched	13	22267	61662.5	13252.9	690	1
chr14	32614137	32678678	19_Peak_24248_lociStitched	19	29117	63986.4	15594.8	691	1
chr5	64295357	64380390	14_Peak_39549_lociStitched	14	20154	66555.3	18197.1	692	1
chr9	49983430	49993875	3_Peak_403_lociStitched	3	8017	51549.1	3207.82	693	1
chr1	167822828	167922541	19_Peak_56017_lociStitched	19	26083	69160.9	20820.1	694	1
chr1	57124528	57130378	2_Peak_48607_lociStitched	2	4428	50194.8	1997.19	695	1
chr17	31901030	31944909	8_Peak_93225_lociStitched	8	17282	58777.6	10653.8	696	1
chr6	6428995	6482202	11_Peak_28799_lociStitched	11	25062	59010.3	10952.3	697	1
chr5	67548335	67576624	8_Peak_19749_lociStitched	8	18036	54339.5	6298.03	698	1
chr14	891040	913315	11_Peak_20986_lociStitched	11	13119	53794.1	5822.69	699	1
chr14	51398361	51445672	14_Peak_15353_lociStitched	14	24246	58616.2	10678.2	700	1
chr6	103218820	103236870	8_Peak_74439_lociStitched	8	12865	57655	9729.19	701	1
chr2	98438062	98446233	3_Peak_79577_lociStitched	3	5398	49818.2	1994.1	702	1
chr5	9623551	9696979	21_Peak_39308_lociStitched	21	25977	63743.2	15919.2	703	1
chr9	3238528	3303832	13_Peak_35793_lociStitched	13	18815	61713.5	13891.1	704	1
chr13	75483654	75516828	10_Peak_17449_lociStitched	10	23997	56800.5	8996.79	705	1
chr14	121274700	121306729	22_Peak_38605_lociStitched	22	28990	65924.3	18130.1	706	1
chr5	16004927	16023214	4_Peak_93214_lociStitched	4	13627	52225.2	4454.72	707	1
chr2	151565224	151642096	17_Peak_54518_lociStitched	17	27407	62488.9	14718.7	708	1
chr6	112532661	112646246	31_Peak_87355_lociStitched	31	31529	69479.9	21762.9	709	1
chr10	48399423	48443246	9_Peak_29469_lociStitched	9	17381	57644.8	9956.59	710	1
chr5	83666130	83737373	34_Peak_85324_lociStitched	34	28914	61219.1	13543.3	711	1
chr1	273245591	273299304	9_Peak_71002_lociStitched	9	21918	58561.4	10897	712	1
chr7	52922679	52957998	14_Peak_24629_lociStitched	14	20434	55855.8	8209.92	713	1
chr4	79871384	79917960	13_Peak_582_lociStitched	13	14381	57284.9	9639.88	715	1
chr7	23255646	23322301	17_Peak_41793_lociStitched	17	21725	62422.4	14784.1	716	1
chr4	64768092	64814239	23_Peak_93040_lociStitched	23	22764	60318.2	12681.7	717	1
chr11	8490624	8558838	15_Peak_9240_lociStitched	15	25415	62239.7	14617.2	718	1
chr17	51499731	51516710	22_Peak_10307_lociStitched	22	24574	70687.8	23100.7	720	1
chr16	27096191	27167371	19_Peak_54029_lociStitched	19	21470	60462.7	13102.3	721	1
chr3	59153533	59204206	11_Peak_78254_lociStitched	11	18678	61504	14149.6	722	1
chr18	14364085	14453763	29_Peak_14842_lociStitched	29	37188	66182.4	18832.4	723	1
chr2	14692238	14725640	8_Peak_68453_lociStitched	8	16899	55323.7	7979.74	724	1
chr13	202463040	202506912	17_Peak_62073_lociStitched	17	19353	56379.9	9077.12	725	1
chr15	120446833	120453269	Peak_131	1	7295	50157.9	2857.79	726	1
chr4	14112186	14181289	19_Peak_48969_lociStitched	19	28874	62781.8	15575.3	727	1
chr13	71582171	71600660	5_Peak_60565_lociStitched	5	16583	52308.8	5103.44	728	1
chr6	59543415	59583829	10_Peak_49461_lociStitched	10	17034	58231.6	11030.8	729	1
chr14	14858423	14899667	13_Peak_33046_lociStitched	13	24078	56055.7	9060.67	730	1
chr2	151726713	151768094	9_Peak_931_lociStitched	9	18986	56547	9557.12	731	1
chr6	12357718	12396181	6_Peak_15582_lociStitched	6	18330	56199.2	9222.2	732	1
chr5	21103488	21126627	2_Peak_3601_lociStitched	2	16614	51715.5	4738.66	733	1
chr5	14092394	14160499	21_Peak_55812_lociStitched	21	25868	63078.9	16140.9	734	1
chr9	64445706	64520182	19_Peak_93398_lociStitched	19	24107	62747.7	15848.1	735	1
chr2	135097124	135163521	17_Peak_60600_lociStitched	17	22452	61022.3	14125	736	1
chr14	31910527	31998835	25_Peak_29779_lociStitched	25	23808	66425.3	19533.7	737	1
chr12	59951476	59979806	9_Peak_42893_lociStitched	9	15175	54753.7	7961.11	738	1
chr10	31260074	31287207	12_Peak_47180_lociStitched	12	14060	53255.7	6530.66	739	1
chr14	98902950	98940431	19_Peak_16381_lociStitched	19	22008	53650.3	6930.24	740	1
chr3	17486898	17521744	7_Peak_1677_lociStitched	7	12966	55265.8	8586.05	741	1
chr12	50632525	50706308	14_Peak_79198_lociStitched	14	28239	62203.7	15550.9	742	1
chr5	9318168	9339086	6_Peak_5116_lociStitched	6	14125	53521.3	6869.83	743	1
chr1	29712557	29765965	16_Peak_91597_lociStitched	16	16220	57157.2	10633.5	744	1
chr3	33854234	33893527	8_Peak_87372_lociStitched	8	14592	54970.9	8495.15	746	1
chr7	88470547	88503648	13_Peak_33751_lociStitched	13	20845	54070.2	7596.12	747	1
chr3	68562885	68626505	14_Peak_12441_lociStitched	14	20255	61017.9	14549.9	748	1
chr7	12692170	12730812	14_Peak_20521_lociStitched	14	21787	56306.8	9965	750	1
chr2	150659991	150682706	4_Peak_294_lociStitched	4	9882	52178.6	5837.76	751	1
chr10	65698618	65778690	20_Peak_61923_lociStitched	20	22456	61678.3	15355.2	752	1
chr2	77059739	77087899	10_Peak_35466_lociStitched	10	16393	53419.2	7227.49	753	1
chr14	105035410	105056575	3_Peak_14961_lociStitched	3	14561	50840.4	4724.03	754	1
chr17	62611713	62658057	12_Peak_829_lociStitched	12	18764	59003.8	12923.2	755	1
chr14	101125146	101172398	20_Peak_86091_lociStitched	20	21817	57047.3	11005	757	1
chr1	131160941	131242465	18_Peak_14065_lociStitched	18	26057	65251.8	19313	759	1
chr6	81761301	81801526	12_Peak_72039_lociStitched	12	24351	58482.4	12561.6	760	1
chr6	3522765	3540748	6_Peak_85687_lociStitched	6	13987	50181.1	4332.43	761	1
chr17	51348565	51409993	18_Peak_76564_lociStitched	18	23384	59738.7	13944.2	762	1
chr13	94155455	94182106	11_Peak_17528_lociStitched	11	22301	51757.5	5979.69	763	1
chr3	78006411	78069473	21_Peak_90982_lociStitched	21	17001	57777.4	12044.8	764	1
chr4	117507968	117619716	28_Peak_75376_lociStitched	28	29382	68970.9	23254.8	765	1
chr1	17450594	17525688	20_Peak_35885_lociStitched	20	24778	62102.7	16393	766	1
chr5	8735399	8747101	3_Peak_8704_lociStitched	3	11263	48591.6	2919.72	767	1
chr2	4857587	4900228	11_Peak_7400_lociStitched	11	17939	55394.5	9745.06	769	1
chr3	18032712	18067426	10_Peak_45864_lociStitched	10	16262	54431.3	8909.78	771	1
chr13	206223401	206258514	5_Peak_70810_lociStitched	5	12277	53271.9	7817.44	772	1
chr3	33824705	33841581	3_Peak_50230_lociStitched	3	9005	49176.7	3739.72	773	1
chr9	45899838	45928494	6_Peak_9867_lociStitched	6	20512	52306.7	6883.45	774	1
chr8	70109697	70153320	20_Peak_29297_lociStitched	20	22950	53410.5	8098.84	775	1
chr1	250828071	250841721	16_Peak_66600_lociStitched	16	20711	57874.4	12633.7	776	1
chr12	11953655	12008159	21_Peak_6616_lociStitched	21	22064	65714.8	20474.5	777	1
chr17	61528415	61555111	8_Peak_49440_lociStitched	8	10592	51592.7	6425.73	778	1
chr12	3757924	3836221	12_Peak_22473_lociStitched	12	28286	61304.9	16300.8	780	1
chr6	96538705	96578397	9_Peak_2955_lociStitched	9	16217	55366.4	10435	781	1
chr6	148896700	148916531	7_Peak_7521_lociStitched	7	14943	50231.5	5368.97	782	1
chr7	52488030	52558830	18_Peak_92162_lociStitched	18	17897	60080.9	15257.4	783	1
chr13	28665456	28744885	14_Peak_60205_lociStitched	14	21204	62606.6	17788.4	784	1
chr6	77399895	77457250	13_Peak_69331_lociStitched	13	23410	57461.2	12710.8	785	1
chr9	106152413	106176442	11_Peak_22830_lociStitched	11	9909	49288.3	4791.38	786	1
chr2	134520399	134550150	11_Peak_40330_lociStitched	11	11140	51064.6	6569.02	787	1
chr10	27107070	27161762	15_Peak_73499_lociStitched	15	20841	55988.2	11556.4	788	1
chr12	48468246	48488514	6_Peak_17804_lociStitched	6	15124	52758.5	8458.43	789	1
chr12	40075235	40116358	16_Peak_38813_lociStitched	16	24833	57633.6	13406.8	790	1
chr5	100265733	100292380	17_Peak_30274_lociStitched	17	19497	50298.9	6107.49	791	1
chr6	84045077	84069909	6_Peak_59453_lociStitched	6	10200	51675	7508.51	792	1
chr12	36053838	36072594	5_Peak_40885_lociStitched	5	13423	50650.1	6493.53	793	1
chr8	29012323	29067991	17_Peak_52328_lociStitched	17	19381	55905.4	11783.1	794	1
chr4	32785472	32814929	16_Peak_15250_lociStitched	16	18480	49985.6	5897.29	796	1
chr14	129503299	129533126	8_Peak_6553_lociStitched	8	9248	50974.5	6890.33	797	1
chr3	118265233	118329057	16_Peak_92995_lociStitched	16	16647	57549.6	13467.5	798	1
chr1	261385706	261409889	14_Peak_68987_lociStitched	14	17372	50068.5	6019.15	799	1
chr5	18155878	18234830	18_Peak_31955_lociStitched	18	22388	61487.5	17454.8	800	1
chr12	24277873	24323202	11_Peak_52757_lociStitched	11	16342	54993.1	10978.7	801	1
chr3	93590659	93625109	9_Peak_3562_lociStitched	9	16066	53087.4	9084.14	802	1
chr13	68638489	68659633	16_Peak_5429_lociStitched	16	13307	52279.8	8363.39	804	1
chr2	74282708	74321119	7_Peak_11031_lociStitched	7	20511	52154.5	8246.84	805	1
chr1	7057665	7075359	5_Peak_38579_lociStitched	5	15774	48745.6	4877.63	806	1
chr1	9236405	9262350	26_Peak_16720_lociStitched	26	23014	60121.7	16285.1	807	1
chr5	19603320	19636645	11_Peak_52636_lociStitched	11	20850	50947.4	7250.73	808	1
chr8	11393692	11430224	8_Peak_34025_lociStitched	8	15638	52178.7	8555.79	809	1
chr14	122609715	122683715	22_Peak_12450_lociStitched	22	28839	59843.8	16294.8	810	1
chr14	90480248	90529154	22_Peak_93579_lociStitched	22	20024	54383.5	10842.5	811	1
chr1	268718755	268774692	12_Peak_68991_lociStitched	12	16604	56057.4	12538.6	812	1
chr6	95567204	95581108	24_Peak_89032_lociStitched	24	28201	60804.8	17292.3	813	1
chr7	22743391	22780991	13_Peak_49463_lociStitched	13	22977	51929.4	8463.76	814	1
chr3	56160679	56201344	10_Peak_20940_lociStitched	10	18532	51221.5	7796.97	815	1
chr5	17313648	17338477	8_Peak_166_lociStitched	8	16409	49993.2	6577.2	816	1
chr1	30957659	31008418	13_Peak_91601_lociStitched	13	24414	55331.3	11937	817	1
chr14	34522674	34559745	16_Peak_16690_lociStitched	16	19630	52418.4	9045.32	818	1
chr11	19049365	19124124	20_Peak_49628_lociStitched	20	23324	58407.7	15051.6	819	1
chr1	162932670	162994292	23_Peak_39788_lociStitched	23	23102	56395.6	13074.2	820	1
chr1	126341807	126411633	23_Peak_2570_lociStitched	23	22945	58018.4	14698.4	821	1
chr9	44407865	44473716	18_Peak_79827_lociStitched	18	14302	56678	13380.9	822	1
chr18	25839378	25890178	26_Peak_90165_lociStitched	26	21894	53066.9	9790.02	823	1
chr5	61764307	61768885	8_Peak_67950_lociStitched	8	13811	54010.8	10791.6	824	1
chr6	159302126	159339089	10_Peak_37273_lociStitched	10	20111	52103	8919.17	825	1
chr16	20606346	20647218	11_Peak_14632_lociStitched	11	19183	52174	9020.67	826	1
chr7	121191119	121218556	7_Peak_19427_lociStitched	7	16063	50094.3	6989.45	828	1
chr6	157471927	157501572	8_Peak_30919_lociStitched	8	16778	49560.5	6572.3	829	1
chr5	15661285	15699561	10_Peak_49164_lociStitched	10	16201	52296.5	9312.55	830	1
chr2	144924808	144956937	9_Peak_44813_lociStitched	9	12106	50654.6	7672.41	831	1
chr2	100426187	100453213	9_Peak_47083_lociStitched	9	16679	49281.9	6302.46	832	1
chr18	54597903	54674324	22_Peak_73587_lociStitched	22	20275	58997	16079	833	1
chr1	271562920	271606499	16_Peak_31378_lociStitched	16	24842	58789.6	15904.7	834	1
chr2	65095322	65119665	5_Peak_13704_lociStitched	5	13041	49804.8	6935.45	835	1
chr6	108115458	108157328	11_Peak_20157_lociStitched	11	17866	51642.5	8796.89	837	1
chr8	30014241	30048409	7_Peak_10338_lociStitched	7	15026	51573.2	8729.92	838	1
chr11	17687261	17692869	1_Peak_1092_lociStitched	1	5609	45177.5	2335.73	839	1
chr14	114729810	114778299	8_Peak_3626_lociStitched	8	20372	54609.2	11800	840	1
chr4	100317227	100347993	13_Peak_27598_lociStitched	13	17702	49286	6483.87	841	1
chr2	117837383	117902488	21_Peak_11646_lociStitched	21	23566	55656.3	12866.3	842	1
chr9	56719979	56751134	10_Peak_82833_lociStitched	10	11847	54577.7	11801	843	1
chr6	54169403	54194786	6_Peak_92305_lociStitched	6	13886	48098.8	5362.44	844	1
chr1	162487565	162521794	8_Peak_30861_lociStitched	8	15988	50179.7	7489.31	845	1
chr18	55919120	55935505	5_Peak_86574_lociStitched	5	9010	46903.4	4235.6	846	1
chr1	236445285	236476975	3_Peak_38427_lociStitched	3	12008	50523.4	7970.03	847	1
chr2	68369714	68385713	4_Peak_9770_lociStitched	4	9774	46337.9	3793.36	848	1
chr1	34691144	34736892	18_Peak_4722_lociStitched	18	18568	52573.6	10041.7	849	1
chr12	5200374	5226731	7_Peak_15391_lociStitched	7	14115	49387.7	6858.09	850	1
chr3	94364593	94496036	33_Peak_31474_lociStitched	33	39344	68258.3	25762.8	852	1
chr1	4888006	4953655	14_Peak_71003_lociStitched	14	22517	54797.2	12328.9	853	1
chr8	131829725	131883444	13_Peak_1373_lociStitched	13	23167	54739.7	12285.5	854	1
chr2	12403844	12441369	11_Peak_6703_lociStitched	11	17711	54820.3	12420.8	855	1
chr1	239840050	239854493	4_Peak_80481_lociStitched	4	6380	46162.7	3775.4	856	1
chr14	112053179	112083519	6_Peak_8444_lociStitched	6	14784	50367.4	7988.52	857	1
chr9	32998743	33017048	10_Peak_8733_lociStitched	10	11552	46887.2	4548.65	859	1
chr5	10594640	10630093	6_Peak_80254_lociStitched	6	15849	50398.8	8149.86	860	1
chr1	239093747	239111563	4_Peak_5118_lociStitched	4	16609	46682.2	4458.39	861	1
chr14	46623111	46654857	4_Peak_14301_lociStitched	4	13699	49415.8	7346.02	863	1
chr2	47026919	47053881	10_Peak_11372_lociStitched	10	14467	48113.8	6057.67	864	1
chr10	57856604	57897411	18_Peak_53671_lociStitched	18	13948	50246.1	8191.37	865	1
chr12	14688496	14728060	21_Peak_65638_lociStitched	21	27333	61177.5	19136.4	866	1
chr12	45395034	45430559	11_Peak_72282_lociStitched	11	22091	52394	10429.8	867	1
chr2	85970654	86006076	9_Peak_49733_lociStitched	9	18381	49782.1	7895.56	869	1
chr2	71015815	71061484	10_Peak_5659_lociStitched	10	19252	52899.6	11024.5	870	1
chr5	6759231	6800706	12_Peak_536_lociStitched	12	17146	51396.8	9525.28	871	1
chr6	146249149	146295185	17_Peak_25381_lociStitched	17	24383	53048.5	11205.9	872	1
chr13	125001582	125045980	10_Peak_17580_lociStitched	10	21778	51230.9	9439.01	873	1
chr3	111913944	111929723	4_Peak_62844_lociStitched	4	11933	45888	4142.45	874	1
chr3	47799739	47849246	15_Peak_4148_lociStitched	15	20047	52640.8	10921.2	875	1
chr9	7765954	7851839	29_Peak_59778_lociStitched	29	34121	59364.6	17650.8	876	1
chr9	688099	712699	6_Peak_88261_lociStitched	6	9731	48233	6548.75	877	1
chr17	51299944	51334725	21_Peak_92269_lociStitched	21	19583	56351.3	14677	878	1
chr16	45612587	45649212	13_Peak_17426_lociStitched	13	20333	48583.1	6914.8	879	1
chr1	29228868	29277484	17_Peak_55359_lociStitched	17	20482	51620.5	9990.59	880	1
chr2	135339031	135347422	3_Peak_19864_lociStitched	3	7002	44280.5	2655.19	881	1
chr1	179752402	179828457	18_Peak_95081_lociStitched	18	25004	57678.5	16078.5	882	1
chr4	36619280	36655815	9_Peak_16908_lociStitched	9	11760	48576.9	6978.19	883	1
chr2	59383772	59425669	16_Peak_5612_lociStitched	16	23150	56540.3	14963.8	884	1
chr14	26098725	26149581	14_Peak_3747_lociStitched	14	18425	51908.7	10339	885	1
chr1	99430001	99444383	4_Peak_21069_lociStitched	4	14463	44927.9	3407.27	886	1
chr18	17967247	18034160	20_Peak_57380_lociStitched	20	28503	56824.2	15371.4	887	1
chr4	90542623	90605253	9_Peak_24279_lociStitched	9	16414	54450.4	13004.4	888	1
chr15	7493666	7511929	9_Peak_36904_lociStitched	9	16194	45880.3	4615.06	890	1
chr3	56736580	56763083	9_Peak_24213_lociStitched	9	19710	46926.2	5684.89	891	1
chr4	18253500	18294243	13_Peak_41103_lociStitched	13	17317	49486.4	8254.53	892	1
chr9	41638175	41689487	15_Peak_75044_lociStitched	15	19864	52543.5	11334.8	893	1
chr7	24004982	24040990	10_Peak_65312_lociStitched	10	22352	49859	8668.24	894	1
chr9	116188554	116209043	3_Peak_2631_lociStitched	3	13988	45339.3	4268.14	895	1
chr11	16374150	16378102	4_Peak_91647_lociStitched	4	3952	42857.3	1803.12	897	1
chr3	16636306	16673657	8_Peak_61682_lociStitched	8	15148	50203.5	9165.94	898	1
chr6	14569116	14620320	17_Peak_20899_lociStitched	17	23135	52438	11418.5	901	1
chr3	107978572	108004319	8_Peak_22930_lociStitched	8	19502	46906.2	5928.46	902	1
chr6	1938079	1968123	11_Peak_34610_lociStitched	11	15294	48467	7498.98	903	1
chr1	121520154	121547938	9_Peak_13186_lociStitched	9	20597	47469	6526.46	904	1
chr5	82532126	82565685	9_Peak_49211_lociStitched	9	18299	47929	6990.34	905	1
chrX	35798319	35826742	9_Peak_62632_lociStitched	9	18093	45297.2	4360.34	906	1
chr18	29471126	29542251	19_Peak_48837_lociStitched	19	23032	52589.8	11671.6	907	1
chr8	131548389	131590356	15_Peak_9324_lociStitched	15	21262	50456.9	9610.44	908	1
chr18	28480982	28518558	14_Peak_10177_lociStitched	14	17762	47894.2	7052.19	909	1
chr3	31866659	31897461	4_Peak_37585_lociStitched	4	14230	48255.6	7420.61	910	1
chr4	68025146	68077440	18_Peak_2068_lociStitched	18	15535	52742.2	11946.2	911	1
chr1	416806	512781	18_Peak_13035_lociStitched	18	24194	57619.8	16863.4	912	1
chr3	31321315	31378036	15_Peak_2741_lociStitched	15	20211	53809.4	13074	913	1
chr4	100424871	100444658	3_Peak_2116_lociStitched	3	6726	51606.5	10950.7	914	1
chr6	33728255	33751378	5_Peak_41609_lociStitched	5	14163	46493.4	5840.87	915	1
chr7	30661770	30701056	7_Peak_34548_lociStitched	7	16225	49132.9	8490.6	916	1
chr17	58989104	59050724	19_Peak_61528_lociStitched	19	18654	54441.9	13842.6	920	1
chr14	47413603	47458029	9_Peak_82499_lociStitched	9	20957	48610.9	8067.76	921	1
chr3	17420663	17464063	8_Peak_8731_lociStitched	8	15953	50273.1	9749.89	922	1
chr1	148948404	148992761	8_Peak_50541_lociStitched	8	17881	51286.2	10788.3	923	1
chr1	163318738	163356459	7_Peak_4535_lociStitched	7	17442	50863.8	10372.4	924	1
chr1	7410242	7475891	17_Peak_32514_lociStitched	17	22631	55718.7	15231.3	925	1
chr17	40402558	40472997	19_Peak_10927_lociStitched	19	23465	54437.3	13959.9	926	1
chr9	134949960	134998462	17_Peak_62816_lociStitched	17	25902	53403.2	12937.4	927	1
chr16	35179103	35259120	22_Peak_46153_lociStitched	22	26974	56945	16488.7	928	1
chr6	68658423	68689105	7_Peak_21694_lociStitched	7	15673	48744.5	8324.03	929	1
chr12	43807041	43871513	21_Peak_18579_lociStitched	21	30132	56569.2	16273.3	930	1
chr15	75245044	75294550	17_Peak_36324_lociStitched	17	21455	51352.6	11064.6	931	1
chr1	32010496	32050846	13_Peak_44083_lociStitched	13	15889	48538.4	8273.45	932	1
chr17	19420073	19475965	10_Peak_24921_lociStitched	10	21705	51487.7	11251.1	934	1
chr13	200998398	201013606	5_Peak_58458_lociStitched	5	6162	43647.4	3445.2	935	1
chr5	22009832	22023103	8_Peak_30_lociStitched	8	7896	44480.4	4281.22	936	1
chr6	7037418	7083170	13_Peak_15619_lociStitched	13	23161	50949.8	10807.9	938	1
chr18	18813082	18825057	3_Peak_18850_lociStitched	3	11099	43516	3412.88	939	1
chr9	86732176	86800199	22_Peak_46951_lociStitched	22	20860	52530.4	12510.2	941	1
chr12	60396296	60426960	8_Peak_48294_lociStitched	8	17400	46668	6681.51	942	1
chr14	108723945	108755772	8_Peak_38395_lociStitched	8	16118	49953.3	9967.65	943	1
chr1	163201239	163228204	8_Peak_20256_lociStitched	8	10690	45635.8	5666.3	944	1
chr4	51196358	51240449	15_Peak_79633_lociStitched	15	16667	49125.6	9188.7	945	1
chr14	43097970	43164877	22_Peak_67458_lociStitched	22	24101	55461.5	15539.1	946	1
chr1	113558026	113614229	16_Peak_85977_lociStitched	16	24285	53082	13178.6	947	1
chr15	23647862	23685241	17_Peak_71775_lociStitched	17	19065	47454.3	7611.55	949	1
chr3	17955087	17989410	7_Peak_12338_lociStitched	7	13892	48060.2	8229.9	950	1
chr2	5008652	5062590	14_Peak_9005_lociStitched	14	16942	52429.6	12641	951	1
chr13	32001019	32047811	13_Peak_14192_lociStitched	13	18421	55136.6	15443.5	953	1
chr7	32278659	32320352	11_Peak_4897_lociStitched	11	16821	50845.2	11183.2	954	1
chr17	54857940	54920000	16_Peak_42207_lociStitched	16	19977	52211.1	12554.7	955	1
chr12	1382110	1419978	11_Peak_44548_lociStitched	11	13474	48715.9	9095.05	957	1
chr9	46861101	46892581	4_Peak_60510_lociStitched	4	13989	46244.5	6693.53	958	1
chr2	74402858	74439388	8_Peak_20786_lociStitched	8	25060	47554.4	8055.16	959	1
chr6	18871236	18914633	13_Peak_24200_lociStitched	13	18062	50141	10653.5	960	1
chr11	52154383	52203341	10_Peak_5215_lociStitched	10	12283	49731.5	10261.6	961	1
chr6	84126169	84154721	8_Peak_69335_lociStitched	8	12893	46571.2	7129.43	962	1
chr13	50607541	50659568	14_Peak_35911_lociStitched	14	15961	49597.3	10160.9	963	1
chr3	17876777	17938679	13_Peak_85713_lociStitched	13	20024	54350	14961.7	964	1
chr1	25735309	25753354	7_Peak_171_lociStitched	7	14005	43721.8	4345.22	965	1
chr8	131011588	131035606	10_Peak_88857_lociStitched	10	13874	44447.7	5077.41	966	1
chr1	121404789	121424835	6_Peak_42640_lociStitched	6	8800	43840.6	4500.33	967	1
chr10	28506990	28513809	2_Peak_2677_lociStitched	2	6489	41724.8	2413.24	968	1
chr9	139233545	139272744	14_Peak_9221_lociStitched	14	16653	48285.3	8984.41	969	1
chr6	71626315	71646519	7_Peak_46907_lociStitched	7	16194	42978.3	3773.9	972	1
chr3	127930821	127963341	7_Peak_1202_lociStitched	7	14505	46419	7229.2	974	1
chr18	10330222	10358489	6_Peak_23075_lociStitched	6	8133	45987.6	6803.87	975	1
chr6	8448457	8475508	6_Peak_84731_lociStitched	6	13793	45721.7	6564.27	976	1
chr5	51859296	51893407	13_Peak_30318_lociStitched	13	19764	45858.8	6702.81	977	1
chr7	88266396	88293041	5_Peak_66432_lociStitched	5	13318	45831.2	6696.12	978	1
chr5	18579907	18595853	6_Peak_4756_lociStitched	6	8899	43420.5	4285.57	979	1
chr1	188416456	188459020	13_Peak_16350_lociStitched	13	24053	48514.4	9393.87	980	1
chr6	127932089	127953530	8_Peak_29249_lociStitched	8	17357	45554.1	6447.87	982	1
chr1	223770234	223824857	18_Peak_18538_lociStitched	18	21711	51973.8	12896.5	983	1
chr12	18977604	18992766	2_Peak_148_lociStitched	2	6553	43211.8	4185.16	984	1
chr6	83304698	83353179	12_Peak_38360_lociStitched	12	19429	49529.1	10565.5	985	1
chr1	180693254	180711007	8_Peak_8089_lociStitched	8	13322	43810.9	4894.5	986	1
chr8	118201324	118206210	3_Peak_68588_lociStitched	3	4366	40601.2	1732.58	987	1
chr17	37165670	37235312	15_Peak_7026_lociStitched	15	16158	54864	16038.6	988	1
chr15	54581241	54637863	14_Peak_12743_lociStitched	14	19064	51729.9	12915.5	989	1
chr15	118802293	118853387	10_Peak_88702_lociStitched	10	22169	51027.6	12247.2	991	1
chr7	100038203	100076811	10_Peak_90211_lociStitched	10	21357	48469.2	9731.73	992	1
chr6	153683711	153688671	1_Peak_2165_lociStitched	1	4961	41366.4	2665.5	993	1
chr14	49522597	49542280	4_Peak_19254_lociStitched	4	15457	43983.6	5306.54	994	1
chr11	784982	850732	19_Peak_69039_lociStitched	19	24485	53098.2	14453.2	995	1
chr17	28028745	28073038	16_Peak_53382_lociStitched	16	23542	48254.4	9610.21	996	1
chr14	20614033	20651315	8_Peak_465_lociStitched	8	9755	45994.8	7363.19	997	1
chr3	16756257	16813623	11_Peak_8473_lociStitched	11	16137	51115	12531.3	999	1
chr3	73585728	73672780	26_Peak_90980_lociStitched	26	32472	55152.8	16581.6	1000	1
chrX	46199615	46262981	15_Peak_57940_lociStitched	15	21073	44495.6	5937.39	1001	1
chr3	127579564	127652361	19_Peak_80727_lociStitched	19	24854	53915.9	15480.1	1002	1
chr1	106738055	106761990	11_Peak_45772_lociStitched	11	14651	44775.2	6347.56	1004	1
chr5	22230342	22260516	8_Peak_56493_lociStitched	8	13745	44301.5	5926.17	1005	1
chr1	10223031	10233139	3_Peak_888_lociStitched	3	4882	41546.9	3226.47	1007	1
chr4	117084706	117161586	26_Peak_45474_lociStitched	26	23407	52739.7	14453.4	1008	1
chr7	91940324	91969471	9_Peak_76390_lociStitched	9	16428	46156.9	7881.6	1009	1
chr13	40056623	40105362	17_Peak_91102_lociStitched	17	18435	48997.3	10727.5	1010	1
chr18	42183538	42252078	23_Peak_80395_lociStitched	23	26034	52371.4	14126.1	1011	1
chr11	25467491	25497666	11_Peak_72727_lociStitched	11	17468	44737.5	6493.66	1012	1
chr7	64856396	64898392	10_Peak_89102_lociStitched	10	13804	46666	8466.39	1014	1
chr9	55605656	55665202	16_Peak_63530_lociStitched	16	29502	49425.6	11236.1	1015	1
chr12	44948641	44981763	5_Peak_14696_lociStitched	5	14974	46241.6	8061.89	1016	1
chr13	88928890	88975917	19_Peak_57159_lociStitched	19	16507	45465.7	7355.02	1017	1
chr6	74421776	74478552	9_Peak_50014_lociStitched	9	18459	51069.7	12964.3	1018	1
chrX	110737446	110793009	13_Peak_13919_lociStitched	13	25537	44200.4	6095.26	1019	1
chr13	26661443	26740900	25_Peak_92822_lociStitched	25	24074	57809	19720.1	1020	1
chr13	27064987	27119160	12_Peak_82663_lociStitched	12	16103	49337.2	11252.1	1021	1
chr12	20149173	20181029	7_Peak_94814_lociStitched	7	13363	46004.3	7922.43	1022	1
chr7	23213799	23222618	1_Peak_2331_lociStitched	1	9721	40420.6	2373.62	1023	1
chr2	27900973	27946282	17_Peak_91923_lociStitched	17	15460	47524.6	9478.64	1024	1
chr1	147770838	147783011	3_Peak_52845_lociStitched	3	4057	41011.6	2984.76	1025	1
chr6	28163815	28197418	6_Peak_71716_lociStitched	6	10013	46718.4	8763.14	1026	1
chr1	118226554	118254014	19_Peak_15545_lociStitched	19	17921	43595.5	5643.03	1027	1
chr14	35743413	35814748	19_Peak_18460_lociStitched	19	19046	53155.6	15233.4	1028	1
chr9	9537005	9622959	23_Peak_16234_lociStitched	23	30014	54218.6	16320.6	1029	1
chr14	50425535	50440129	5_Peak_91782_lociStitched	5	14463	42446.7	4665.95	1033	1
chr2	135281802	135314770	7_Peak_1722_lociStitched	7	8403	45387	7661.76	1034	1
chr2	16149606	16176588	5_Peak_28216_lociStitched	5	20367	45200.2	7517.19	1035	1
chr1	147948572	147964898	5_Peak_4836_lociStitched	5	11531	41593.2	3912.43	1036	1
chr1	130913117	131007835	17_Peak_79864_lociStitched	17	24200	57366.7	19698.4	1037	1
chr10	48912055	48922957	7_Peak_858_lociStitched	7	8247	40153.2	2508.55	1038	1
chr2	119864978	119896493	8_Peak_2476_lociStitched	8	17418	43979.2	6359.73	1039	1
chr14	38843240	38873354	9_Peak_16294_lociStitched	9	13051	47194.6	9609.46	1040	1
chr5	22376953	22412831	10_Peak_24037_lociStitched	10	15612	44729.6	7159.46	1041	1
chr6	144999792	145080971	19_Peak_29291_lociStitched	19	24828	53854.1	16292.6	1042	1
chr6	49345888	49371641	7_Peak_46443_lociStitched	7	13423	44165.9	6649.6	1044	1
chr4	110080028	110139521	12_Peak_50745_lociStitched	12	21263	50541.2	13054.6	1045	1
chr15	46784618	46810353	17_Peak_9762_lociStitched	17	15930	42346.9	4892.22	1047	1
chr18	54427351	54434363	4_Peak_69195_lociStitched	4	6560	40382	2928.71	1048	1
chr7	2246031	2259279	3_Peak_1079_lociStitched	3	10354	40411.7	2972.85	1049	1
chr9	117010884	117065129	16_Peak_45157_lociStitched	16	14374	47605.4	10192.6	1050	1
chr14	124003239	124022518	5_Peak_12222_lociStitched	5	12744	43004.4	5619.32	1051	1
chr6	82376653	82440230	25_Peak_93091_lociStitched	25	23140	53865	16523.4	1052	1
chr1	252405020	252455272	15_Peak_7420_lociStitched	15	20456	48639	11349.9	1054	1
chr17	14154804	14187240	15_Peak_15505_lociStitched	15	20217	48365.6	11089.2	1055	1
chr10	63875215	63881868	1_Peak_5591_lociStitched	1	6680	39702.6	2432.49	1056	1
chr7	98320863	98376727	17_Peak_1860_lociStitched	17	16151	50227.3	12988.4	1057	1
chr6	51589914	51613388	6_Peak_6111_lociStitched	6	13973	42687.5	5469.44	1058	1
chr12	34757219	34798462	9_Peak_40058_lociStitched	9	17077	46163.3	8982.73	1059	1
chr2	65937651	66001701	18_Peak_8195_lociStitched	18	25523	48964.2	11797.6	1060	1
chr1	92417999	92429040	8_Peak_90876_lociStitched	8	9056	41609.8	4475.63	1062	1
chr5	80488541	80505258	3_Peak_38662_lociStitched	3	6709	40705.9	3575.77	1063	1
chr10	23826172	23866487	15_Peak_39078_lociStitched	15	21091	46721.1	9594.97	1064	1
chr5	89583219	89612850	9_Peak_3354_lociStitched	9	15165	44683.5	7579.61	1065	1
chr5	22156383	22213342	21_Peak_17613_lociStitched	21	19990	48475.3	11391.2	1068	1
chr4	107416034	107495426	25_Peak_80745_lociStitched	25	24564	53393.3	16340.7	1069	1
chr1	22787715	22834389	14_Peak_71733_lociStitched	14	13819	45662.8	8675	1071	1
chr14	41962934	41997547	12_Peak_89310_lociStitched	12	23418	45554.3	8568.7	1072	1
chr14	65438480	65523107	31_Peak_56678_lociStitched	31	24253	53856.6	16925.4	1074	1
chr2	1192311	1213219	7_Peak_57576_lociStitched	7	15559	40956.3	4079.19	1075	1
chr14	7623462	7687395	22_Peak_50267_lociStitched	22	23724	51024.8	14147.9	1076	1
chr5	10653218	10665812	4_Peak_6712_lociStitched	4	11083	39452	2576.73	1077	1
chr3	9364861	9476293	25_Peak_18192_lociStitched	25	32545	59314.3	22446.6	1078	1
chr5	78159379	78200779	12_Peak_73599_lociStitched	12	21031	45951	9152.03	1079	1
chr16	21485677	21522631	18_Peak_10281_lociStitched	18	20689	43820.1	7039.74	1080	1
chr18	9172070	9201467	4_Peak_8016_lociStitched	4	17137	43901.5	7146.41	1081	1
chr9	10758231	10847032	20_Peak_49902_lociStitched	20	34364	52626.4	15911.5	1082	1
chr2	7357964	7392630	13_Peak_13742_lociStitched	13	14129	44191.6	7504.56	1083	1
chr17	35289720	35340954	8_Peak_53736_lociStitched	8	16038	49382.7	12717.9	1084	1
chr4	122965121	123016166	17_Peak_29747_lociStitched	17	25133	47477	10842	1085	1
chr6	53523630	53566530	14_Peak_46048_lociStitched	14	19476	45491.2	8888.88	1086	1
chr14	65538127	65564182	9_Peak_23740_lociStitched	9	18168	42915.1	6313.37	1087	1
chr3	17093390	17116715	7_Peak_89707_lociStitched	7	10268	42775.7	6184.36	1089	1
chr7	4290664	4328563	11_Peak_58065_lociStitched	11	15729	43750.6	7208.39	1090	1
chr6	83053850	83096146	10_Peak_13001_lociStitched	10	19820	46083.1	9587.28	1092	1
chr7	91986533	92044407	17_Peak_32954_lociStitched	17	29046	48460.8	12006.6	1093	1
chr6	98675328	98708574	14_Peak_14557_lociStitched	14	17500	43735.1	7307.47	1095	1
chr14	2373617	2407959	11_Peak_84370_lociStitched	11	21733	46636.9	10212.7	1096	1
chr15	79983213	79987280	3_Peak_67647_lociStitched	3	4362	38082.4	1673.53	1097	1
chr2	13175664	13209745	10_Peak_80444_lociStitched	10	17161	44440.9	8036.53	1098	1
chr6	48937727	48971019	10_Peak_27467_lociStitched	10	13433	43914.8	7514.46	1099	1
chr11	18128929	18170850	11_Peak_85941_lociStitched	11	19212	46486.2	10144.9	1100	1
chr7	31778139	31800517	8_Peak_12001_lociStitched	8	11158	42182.5	5876.46	1102	1
chr5	76634313	76639356	2_Peak_89359_lociStitched	2	5278	38135.3	1875.69	1103	1
chr9	39467760	39497368	5_Peak_31698_lociStitched	5	11768	42386.8	6134.78	1104	1
chr12	34885207	34933497	11_Peak_89351_lociStitched	11	13685	48473	12280.9	1106	1
chr6	82016376	82090539	13_Peak_47192_lociStitched	13	21969	49133.4	12947.8	1107	1
chr14	48534923	48583582	8_Peak_25340_lociStitched	8	13270	47464	11301.2	1110	1
chr2	140329703	140359120	4_Peak_65319_lociStitched	4	6814	43115.2	6979.12	1111	1
chr6	158374926	158421341	8_Peak_91409_lociStitched	8	15721	45895.5	9772.01	1112	1
chr4	118468084	118504564	19_Peak_30354_lociStitched	19	16678	43671.3	7561.06	1113	1
chr13	68965803	69016289	12_Peak_79969_lociStitched	12	25583	47006.7	10925.9	1114	1
chr14	138501250	138538749	15_Peak_85028_lociStitched	15	16804	48669.9	12590.2	1115	1
chr7	78024677	78041399	6_Peak_1796_lociStitched	6	9291	40786.6	4765.77	1117	1
chr17	901508	930785	7_Peak_57377_lociStitched	7	5815	41219.1	5214.23	1118	1
chr6	115815122	115875285	24_Peak_65956_lociStitched	24	20960	49074.9	13152.9	1120	1
chr3	38233652	38303965	16_Peak_17355_lociStitched	16	23313	50728.9	14899.5	1123	1
chr6	81589948	81630954	7_Peak_42043_lociStitched	7	12678	44920.3	9104.96	1124	1
chr14	42097891	42181948	27_Peak_69123_lociStitched	27	27807	57086.6	21308.5	1125	1
chr7	100163331	100202758	10_Peak_38422_lociStitched	10	16355	45214.9	9458.54	1126	1
chr12	52816157	52858296	9_Peak_13138_lociStitched	9	15856	45108.3	9372.22	1127	1
chr13	21883284	21950115	12_Peak_78139_lociStitched	12	15331	50076.5	14382	1129	1
chr7	111275654	111291820	3_Peak_44341_lociStitched	3	9894	39596.9	3939.76	1130	1
chr17	26369507	26382521	4_Peak_91131_lociStitched	4	12803	39623.6	3986.32	1133	1
chr14	46013812	46043320	6_Peak_42991_lociStitched	6	12328	42650.6	7053.08	1135	1
chr7	58387531	58436910	14_Peak_49504_lociStitched	14	19528	47825.6	12280.4	1136	1
chr9	121779045	121794397	3_Peak_3726_lociStitched	3	14886	39331.8	3877.92	1137	1
chr16	65456908	65498463	12_Peak_67889_lociStitched	12	18786	45747.9	10343	1138	1
chr14	74634060	74693340	12_Peak_75115_lociStitched	12	28728	47515.2	12133.2	1139	1
chr6	52097264	52117824	5_Peak_7217_lociStitched	5	9964	41314.1	5959.26	1140	1
chr13	89683990	89707218	9_Peak_9000_lociStitched	9	11743	40451.6	5147.32	1142	1
chr2	87817848	87835674	9_Peak_21956_lociStitched	9	16037	39368.5	4092.04	1143	1
chr15	68722390	68757480	6_Peak_77011_lociStitched	6	13275	42669.4	7421.53	1144	1
chr13	204575747	204619575	7_Peak_17912_lociStitched	7	13464	44463.1	9223.47	1145	1
chr2	9162361	9192772	7_Peak_7048_lociStitched	7	14975	42724.4	7554.09	1146	1
chr13	195321860	195329637	2_Peak_35379_lociStitched	2	7584	37904.3	2759.28	1147	1
chr13	32188426	32227128	8_Peak_71666_lociStitched	8	14995	43212.7	8086.07	1148	1
chr1	145996759	146009964	2_Peak_25797_lociStitched	2	10565	39259.8	4166.18	1150	1
chr13	89591655	89652844	15_Peak_60927_lociStitched	15	18029	46785.1	11729.9	1151	1
chr15	110692611	110708844	7_Peak_17918_lociStitched	7	8771	39376.4	4342.33	1153	1
chr13	195283697	195304173	8_Peak_14040_lociStitched	8	13744	39479.8	4455.58	1155	1
chr8	31195192	31209362	3_Peak_43881_lociStitched	3	3853	37794.9	2793.57	1156	1
chr12	19059515	19109941	8_Peak_19865_lociStitched	8	15266	45887.7	10942.4	1158	1
chr3	23950274	23992354	12_Peak_7333_lociStitched	12	18273	44903.6	10002.4	1159	1
chr10	19851499	19890592	12_Peak_18754_lociStitched	12	12898	43014	8143.07	1160	1
chr12	5564197	5584045	7_Peak_53284_lociStitched	7	12171	39906	5130.11	1161	1
chr5	30510710	30544034	8_Peak_59498_lociStitched	8	11691	42804.7	8107.73	1164	1
chr6	108777656	108819302	13_Peak_95230_lociStitched	13	18658	43161.9	8483.29	1165	1
chr3	112656722	112697712	8_Peak_91151_lociStitched	8	12509	43597	8944.02	1166	1
chr13	207257762	207282060	4_Peak_1422_lociStitched	4	10237	39307.4	4677.53	1168	1
chr7	78256403	78265129	2_Peak_27021_lociStitched	2	8316	37044.1	2461	1169	1
chr14	14571076	14587726	5_Peak_86527_lociStitched	5	11765	38747.9	4194.14	1170	1
chr1	159008179	159023578	7_Peak_94727_lociStitched	7	6328	38007.8	3484.79	1171	1
chr14	57464064	57483420	7_Peak_74206_lociStitched	7	12364	38839.7	4337.68	1173	1
chr5	46179253	46224128	14_Peak_24907_lociStitched	14	20802	44386.2	9884.56	1174	1
chr3	17324801	17335017	2_Peak_1825_lociStitched	2	10043	37674	3181.15	1175	1
chr3	110811957	110846774	7_Peak_79582_lociStitched	7	11778	41926.6	7450.84	1177	1
chr6	67431617	67455994	3_Peak_11979_lociStitched	3	9097	40872.9	6420.9	1178	1
chr9	139134529	139206041	14_Peak_47737_lociStitched	14	16885	49607.9	15160.5	1179	1
chr16	48709261	48787784	24_Peak_72298_lociStitched	24	25017	51762.4	17322.2	1180	1
chr1	270663750	270670167	3_Peak_84012_lociStitched	3	8311	36537	2118.33	1181	1
chr5	7582081	7587488	4_Peak_1194_lociStitched	4	4176	36212.3	1822.7	1183	1
chr13	90949108	90976016	11_Peak_64150_lociStitched	11	14162	41330.7	6947.65	1184	1
chr9	2120003	2143425	7_Peak_17229_lociStitched	7	15841	39929.8	5551.01	1185	1
chr7	19305601	19369372	13_Peak_42410_lociStitched	13	17652	47342.9	13017.9	1186	1
chr5	21173118	21194766	3_Peak_65253_lociStitched	3	9452	39466.6	5177.84	1187	1
chr13	115463620	115498635	10_Peak_46272_lociStitched	10	9837	41847.5	7563.15	1188	1
chr15	110349153	110380842	10_Peak_19905_lociStitched	10	10470	41345.9	7066.04	1189	1
chr1	188321334	188398981	16_Peak_88597_lociStitched	16	16688	51253.6	16992.8	1190	1
chr13	89866563	89922682	16_Peak_43639_lociStitched	16	13359	46242.1	12020.7	1191	1
chr9	48090369	48136862	14_Peak_77304_lociStitched	14	13605	42664.7	8446.44	1192	1
chr5	22091438	22129089	20_Peak_61161_lociStitched	20	17379	41724.8	7522.67	1193	1
chr9	46059980	46077426	4_Peak_93597_lociStitched	4	6219	38391.7	4227.17	1195	1
chr17	38090921	38122789	9_Peak_41437_lociStitched	9	10002	41307.3	7157.55	1196	1
chr18	49091915	49129331	10_Peak_47635_lociStitched	10	15404	41891.5	7746.72	1197	1
chr8	32025977	32089874	13_Peak_48827_lociStitched	13	20331	49226.2	15111.6	1201	1
chr3	8832525	8888798	10_Peak_76636_lociStitched	10	17437	46542.7	12430	1202	1
chr5	18295607	18310251	4_Peak_20045_lociStitched	4	11454	37780.5	3690.09	1203	1
chr18	11531900	11588507	20_Peak_4994_lociStitched	20	27274	47940.5	13857.4	1204	1
chr3	16480119	16564613	16_Peak_5362_lociStitched	16	19038	52529.9	18461.9	1205	1
chr4	94526379	94541956	5_Peak_10747_lociStitched	5	9327	37769.1	3719.62	1207	1
chr7	75179161	75191526	3_Peak_3683_lociStitched	3	10145	37887.7	3844.89	1208	1
chr2	7828921	7844861	4_Peak_5179_lociStitched	4	9730	38507.3	4472.8	1209	1
chr13	40237909	40256966	2_Peak_8485_lociStitched	2	12913	38518	4503.17	1211	1
chr14	123342465	123349906	3_Peak_893_lociStitched	3	6022	37620.9	3631.06	1212	1
chr7	32543506	32572029	8_Peak_7403_lociStitched	8	18814	40502.2	6533.16	1213	1
chr14	20479586	20546251	18_Peak_14797_lociStitched	18	24072	47358.8	13413	1214	1
chr4	98896761	98935357	9_Peak_42495_lociStitched	9	16649	41387.8	7479.36	1215	1
chr10	38606726	38645032	10_Peak_32645_lociStitched	10	22192	42420.1	8523.08	1216	1
chr6	37650269	37699173	12_Peak_80981_lociStitched	12	20763	44703.2	10812.1	1217	1
chr15	110957453	111029363	15_Peak_60963_lociStitched	15	21530	47030.3	13146	1218	1
chr1	108796731	108845943	20_Peak_52444_lociStitched	20	21119	44635.3	10767.6	1219	1
chr7	5088015	5147584	15_Peak_87823_lociStitched	15	17831	46320.9	12479.7	1220	1
chr9	114831178	114854512	8_Peak_10476_lociStitched	8	15604	39240.8	5422.82	1221	1
chr4	79515488	79609938	24_Peak_25423_lociStitched	24	24023	52599.2	18842.8	1225	1
chr6	28952794	28978141	6_Peak_3063_lociStitched	6	14878	40292.7	6611.59	1227	1
chr3	69733896	69760630	6_Peak_28369_lociStitched	6	10352	38996.9	5354.82	1229	1
chr4	70985655	71023607	12_Peak_55947_lociStitched	12	17925	40608.6	6967.99	1230	1
chr7	78090630	78123658	5_Peak_34870_lociStitched	5	12656	41356.1	7716.28	1231	1
chr13	52960745	52980488	3_Peak_45545_lociStitched	3	7994	37464.3	3834.09	1232	1
chr15	120358035	120367781	Peak_1432	1	9747	36781.4	3170.37	1233	1
chr6	19685278	19712589	10_Peak_61739_lociStitched	10	15916	39632.4	6027.27	1234	1
chr13	127699588	127744628	16_Peak_79982_lociStitched	16	16349	42315.1	8725.58	1235	1
chr15	64880414	64901703	12_Peak_53441_lociStitched	12	14368	38671.4	5100.39	1236	1
chr6	34665654	34670547	2_Peak_60181_lociStitched	2	4470	35562.2	1993.84	1237	1
chr17	5562426	5598435	12_Peak_6937_lociStitched	12	10197	41701	8153.59	1238	1
chr6	18643055	18687117	12_Peak_23236_lociStitched	12	19893	44057.6	10614.5	1241	1
chr14	55411962	55464012	13_Peak_4894_lociStitched	13	13880	45201.2	11768.8	1242	1
chr11	76643182	76670494	9_Peak_56118_lociStitched	9	9902	40264.3	6833.39	1243	1
chr5	63666737	63684410	6_Peak_92062_lociStitched	6	12718	38048.3	4622.6	1244	1
chr1	239567163	239602780	11_Peak_31481_lociStitched	11	14036	40535.6	7111.96	1245	1
chr18	20456361	20488969	9_Peak_11858_lociStitched	9	17671	41033.9	7623.75	1246	1
chr14	82106045	82116230	Peak_2853	1	10186	36315.6	2961.8	1248	1
chr4	130393152	130429422	11_Peak_9573_lociStitched	11	13721	46536.5	13186.9	1250	1
chr7	23161837	23168895	3_Peak_63884_lociStitched	3	6710	35471.4	2136.46	1251	1
chr7	91129258	91170050	9_Peak_40177_lociStitched	9	16326	42269	8979.52	1252	1
chr6	47867972	47926762	15_Peak_27379_lociStitched	15	21644	45618.8	12338.2	1253	1
chr9	107680170	107717235	13_Peak_25498_lociStitched	13	16048	41538.7	8295.15	1254	1
chr12	4807885	4862837	16_Peak_6780_lociStitched	16	17755	44742.5	11505.5	1255	1
chr14	6174864	6205964	10_Peak_55588_lociStitched	10	13659	39604.9	6371.76	1256	1
chr8	10959742	10992299	13_Peak_93783_lociStitched	13	12116	40756.5	7525.6	1257	1
chr4	108825281	108884879	10_Peak_14543_lociStitched	10	24415	45038.8	11819	1258	1
chr3	25305876	25329744	2_Peak_77115_lociStitched	2	13553	38196	5007.51	1259	1
chr4	15118999	15210785	18_Peak_80164_lociStitched	18	17961	50802	17621.4	1260	1
chr2	87764296	87799002	15_Peak_10780_lociStitched	15	14406	40402.4	7223.15	1262	1
chr7	28982546	29023320	16_Peak_76605_lociStitched	16	22105	46153.8	12976.4	1263	1
chr12	31588688	31623447	13_Peak_22274_lociStitched	13	20567	45795	12623.6	1264	1
chr9	118107466	118159936	13_Peak_26341_lociStitched	13	12874	43030.6	9880.1	1265	1
chr7	2271879	2300620	8_Peak_48364_lociStitched	8	20912	38783.1	5636.11	1266	1
chr8	87457614	87496798	10_Peak_41470_lociStitched	10	10723	43459	10313.2	1267	1
chr9	129452644	129486454	9_Peak_93595_lociStitched	9	18954	40678.8	7534.62	1268	1
chr10	53599526	53650681	12_Peak_87735_lociStitched	12	17400	43502.2	10358.9	1269	1
chr4	12456375	12462257	2_Peak_88937_lociStitched	2	6200	35745.9	2647.68	1270	1
chr18	46079584	46143581	23_Peak_90258_lociStitched	23	25093	46711.4	13650.6	1271	1
chr3	80253753	80258297	2_Peak_1256_lociStitched	2	3909	34793	1739.99	1272	1
chr3	59318062	59352873	10_Peak_3419_lociStitched	10	13282	42651.6	9605.64	1273	1
chr12	38862803	38876129	5_Peak_78190_lociStitched	5	10800	36525.2	3531.39	1274	1
chr5	23122579	23163390	8_Peak_72189_lociStitched	8	13987	42692.4	9704.86	1275	1
chr9	46236998	46255068	6_Peak_67455_lociStitched	6	14472	38106.9	5127.03	1276	1
chr9	129805321	129816823	3_Peak_993_lociStitched	3	9469	35957.6	2977.87	1277	1
chr1	137243462	137297631	13_Peak_94003_lociStitched	13	16185	43335.2	10422.1	1280	1
chr12	24183290	24224954	11_Peak_40383_lociStitched	11	16618	42095.4	9198.17	1282	1
chr14	104193411	104204896	6_Peak_18344_lociStitched	6	8907	36710.2	3843.78	1284	1
chr2	8499868	8534799	6_Peak_7039_lociStitched	6	12141	39190.9	6326.07	1285	1
chr2	120700	135687	9_Peak_35946_lociStitched	9	8992	36791	4042.8	1287	1
chr11	14884731	14943844	16_Peak_30572_lociStitched	16	19572	45650.7	12935.2	1289	1
chr1	32629379	32645702	7_Peak_61481_lociStitched	7	14772	36893.2	4196.64	1291	1
chr15	47061387	47090966	13_Peak_36040_lociStitched	13	17662	38642	5989.75	1293	1
chr5	27475161	27522881	13_Peak_21930_lociStitched	13	17694	42814.4	10169.1	1294	1
chr6	118944786	118988256	16_Peak_89302_lociStitched	16	20711	48174.5	15531	1295	1
chr10	56395051	56431899	12_Peak_25483_lociStitched	12	17484	42053.4	9425.51	1296	1
chr4	32840237	32860507	7_Peak_37696_lociStitched	7	11182	37212.6	4640.33	1298	1
chr2	88240309	88255883	7_Peak_85194_lociStitched	7	9577	36711	4153.59	1299	1
chr4	97695126	97731340	11_Peak_62536_lociStitched	11	18320	41317.5	8779.15	1300	1
chr2	123312929	123332198	11_Peak_19798_lociStitched	11	11795	36886.4	4349.31	1301	1
chr15	131492196	131520169	14_Peak_2117_lociStitched	14	14848	38734.2	6204.41	1302	1
chr7	5161011	5191819	12_Peak_92630_lociStitched	12	17706	38910.5	6457.36	1304	1
chr2	57898701	57924339	10_Peak_92981_lociStitched	10	13488	39015.9	6565.89	1305	1
chr9	45499149	45535344	8_Peak_7290_lociStitched	8	16925	40367.5	7935.52	1306	1
chr9	64177471	64205470	10_Peak_29272_lociStitched	10	20775	42417.6	10019.4	1307	1
chr3	127846705	127895847	10_Peak_37243_lociStitched	10	18376	42488.2	10113.4	1309	1
chr12	52537736	52546839	2_Peak_2262_lociStitched	2	9229	34759.9	2387.05	1310	1
chr15	105375547	105402033	10_Peak_285_lociStitched	10	11573	37910.9	5543.8	1311	1
chr13	111025970	111039750	4_Peak_76911_lociStitched	4	8216	36546	4217.23	1312	1
chr17	14820071	14870861	13_Peak_19848_lociStitched	13	16465	41937.3	9614.55	1313	1
chr7	46741136	46783311	14_Peak_90041_lociStitched	14	15166	41740.6	9426.11	1314	1
chr7	32603541	32632870	13_Peak_90711_lociStitched	13	17448	38529.5	6279.34	1315	1
chr14	65404119	65416467	3_Peak_5313_lociStitched	3	9778	36308.1	4066.2	1316	1
chr9	53225777	53294175	16_Peak_45539_lociStitched	16	20117	45744.6	13522.3	1318	1
chr7	8492714	8520705	7_Peak_8652_lociStitched	7	8862	38118.1	5908.9	1319	1
chrX	108567299	108614852	22_Peak_87176_lociStitched	22	23270	37243.5	5035.86	1320	1
chr1	261294608	261346938	12_Peak_38371_lociStitched	12	17310	42988.5	10813.9	1321	1
chr17	5448285	5513449	19_Peak_2092_lociStitched	19	19707	43901	11729.5	1322	1
chr6	79924367	79964291	13_Peak_6192_lociStitched	13	24369	40250.9	8132.54	1325	1
chr2	150601023	150610667	Peak_4393	1	9903	35373.9	3299.35	1329	1
chr12	48269219	48307550	7_Peak_14043_lociStitched	7	18964	40719	8674.31	1330	1
chr1	42697592	42747608	15_Peak_7829_lociStitched	15	13305	40483	8442.7	1331	1
chr6	19913100	19975916	18_Peak_43703_lociStitched	18	22529	46986.4	14956.5	1332	1
chr12	44529544	44555930	15_Peak_44471_lociStitched	15	15574	37629.1	5604.39	1333	1
chr12	3264341	3294147	12_Peak_10031_lociStitched	12	19794	41845.1	9824.54	1334	1
chr2	8172872	8216753	9_Peak_16488_lociStitched	9	20502	43240.3	11229.1	1335	1
chr17	5027903	5046577	5_Peak_93831_lociStitched	5	11208	36741.1	4733.86	1336	1
chr1	127739261	127767543	6_Peak_2695_lociStitched	6	9298	38876.4	6920.61	1339	1
chr9	31797563	31829756	14_Peak_7554_lociStitched	14	16016	37752.7	5820.49	1341	1
chr18	10509559	10553351	10_Peak_57378_lociStitched	10	12338	42487	10558.3	1342	1
chr18	36785962	36829044	13_Peak_93582_lociStitched	13	17890	40721.1	8805.96	1343	1
chr13	173630971	173660451	14_Peak_55098_lociStitched	14	12931	37324.6	5447.9	1346	1
chr9	3320134	3379719	16_Peak_66560_lociStitched	16	17754	44807.9	12935.9	1347	1
chr16	36215797	36230288	2_Peak_612_lociStitched	2	4563	35005.9	3143.1	1348	1
chr5	90432907	90489001	13_Peak_80793_lociStitched	13	20136	43885	12045.3	1349	1
chr16	44235796	44260299	5_Peak_29151_lociStitched	5	11443	37281.3	5496.02	1350	1
chr1	269709744	269727030	4_Peak_2150_lociStitched	4	9939	35916.9	4181.48	1352	1
chr1	138322172	138343188	5_Peak_15405_lociStitched	5	7669	36937.8	5224.85	1354	1
chr14	20717314	20774394	14_Peak_85033_lociStitched	14	19866	44104	12401	1355	1
chr12	60921774	60975481	12_Peak_22246_lociStitched	12	22155	42937.3	11243.7	1356	1
chr1	163513994	163529714	7_Peak_82313_lociStitched	7	9769	35767.7	4088.77	1357	1
chr7	27116022	27135662	10_Peak_69350_lociStitched	10	13480	36218.1	4562.37	1359	1
chr6	159122063	159153753	9_Peak_830_lociStitched	9	12313	37635	5989.41	1361	1
chr14	88047325	88084083	16_Peak_16642_lociStitched	16	13911	37872.6	6257.86	1362	1
chr7	111081541	111120056	12_Peak_74024_lociStitched	12	13285	40687.4	9098.59	1364	1
chr16	36390685	36454681	18_Peak_42152_lociStitched	18	20120	42871.2	11303.5	1365	1
chr18	16621173	16644221	8_Peak_89635_lociStitched	8	14633	36352.1	4805.76	1366	1
chr10	19907284	19940922	13_Peak_574_lociStitched	13	11040	39245.5	7730.01	1368	1
chr3	98153233	98190661	11_Peak_38012_lociStitched	11	15028	39826.9	8339.26	1370	1
chr1	182577328	182634011	15_Peak_14504_lociStitched	15	12315	43611.9	12135.8	1371	1
chr7	75136333	75141458	3_Peak_61463_lociStitched	3	5811	34428.9	2953.21	1372	1
chr9	6209082	6231321	6_Peak_9326_lociStitched	6	14196	37392.7	5920.02	1373	1
chr4	125133976	125227425	26_Peak_46117_lociStitched	26	24942	50580.9	19123.8	1374	1
chr15	128283829	128310882	8_Peak_89569_lociStitched	8	11436	37246.8	5829.37	1375	1
chr11	66481892	66520519	10_Peak_84094_lociStitched	10	15799	41538.7	10243.5	1379	1
chr7	52783251	52830658	9_Peak_10885_lociStitched	9	11566	41628.2	10357.2	1380	1
chr2	77657323	77695379	7_Peak_13129_lociStitched	7	11922	39696.3	8441.89	1382	1
chr7	4203418	4276182	26_Peak_72449_lociStitched	26	24368	54150.7	22916.6	1383	1
chr10	60047780	60078209	6_Peak_4838_lociStitched	6	12932	37908.4	6703.51	1384	1
chr2	6902336	6950953	14_Peak_22710_lociStitched	14	17198	46470.4	15265.9	1385	1
chr9	6678400	6706227	10_Peak_1125_lociStitched	10	11001	38058	6876.95	1387	1
chr12	53576568	53620092	11_Peak_22354_lociStitched	11	13906	40438.1	9279.32	1388	1
chr8	55692278	55713412	10_Peak_31933_lociStitched	10	11479	36099	4947.47	1389	1
chr3	67708874	67715321	3_Peak_53262_lociStitched	3	5857	32295.6	1150.14	1390	1
chr1	271240450	271278231	9_Peak_18262_lociStitched	9	15347	38332.3	7195.12	1391	1
chr12	45884232	45942268	24_Peak_28285_lociStitched	24	22634	43997.6	12867.3	1392	1
chr9	21752831	21771401	9_Peak_86370_lociStitched	9	8683	35387	4272.96	1393	1
chr7	16870997	16913322	8_Peak_52307_lociStitched	8	10669	40356.9	9264.94	1394	1
chr10	57497079	57536340	16_Peak_84428_lociStitched	16	20223	39929	8858.64	1396	1
chr8	125140787	125184840	15_Peak_34851_lociStitched	15	13547	39755.6	8692.01	1397	1
chr3	10991350	11023744	9_Peak_8523_lociStitched	9	13102	39115.8	8059.63	1398	1
chr16	24571476	24595302	9_Peak_90540_lociStitched	9	13943	38810.1	7774.28	1401	1
chr3	58158324	58207998	12_Peak_26554_lociStitched	12	10327	41440.6	10453.2	1403	1
chr7	37148044	37183573	14_Peak_78294_lociStitched	14	17670	41360.3	10380.1	1404	1
chr10	22719746	22749587	7_Peak_43410_lociStitched	7	14894	37877.2	6929.08	1406	1
chr17	9429080	9469886	17_Peak_7240_lociStitched	17	19968	39635.2	8717.82	1407	1
chr2	12364012	12369154	6_Peak_17775_lociStitched	6	2057	35236.1	4350.13	1409	1
chr3	71510944	71541469	10_Peak_44180_lociStitched	10	14284	37052.5	6168.28	1410	1
chr9	67145083	67205234	16_Peak_50738_lociStitched	16	21618	45365.2	14497.8	1411	1
chr8	38981501	39037381	15_Peak_37320_lociStitched	15	14856	42805	11940	1412	1
chr12	4399783	4440170	12_Peak_22879_lociStitched	12	21006	39597.9	8754.17	1413	1
chr5	42617082	42662951	9_Peak_79666_lociStitched	9	13511	41107.8	10283.8	1414	1
chr9	47444531	47486264	9_Peak_39068_lociStitched	9	9065	38871.2	8056.32	1416	1
chr16	21540952	21575604	13_Peak_44556_lociStitched	13	11766	37645.9	6836.84	1417	1
chr2	14594216	14679104	26_Peak_55722_lociStitched	26	26443	48759.7	18089.6	1421	1
chr4	70949343	70972743	13_Peak_38649_lociStitched	13	12648	36094.5	5466.24	1423	1
chr1	223864307	223924373	12_Peak_18330_lociStitched	12	17288	42130.3	11532.7	1424	1
chr14	14976128	15001386	7_Peak_6298_lociStitched	7	11083	36631.7	6079.6	1427	1
chr12	10931238	10962804	9_Peak_41689_lociStitched	9	13538	37879.2	7354.88	1428	1
chr4	104165154	104217882	12_Peak_18424_lociStitched	12	16259	43468.5	12956.1	1429	1
chr8	12589657	12601695	6_Peak_35508_lociStitched	6	9296	36162.4	5716.28	1431	1
chr6	84754444	84776097	16_Peak_81720_lociStitched	16	24321	44251.6	13814.4	1432	1
chr14	47976943	48026392	13_Peak_22603_lociStitched	13	19494	40928.7	10508.1	1434	1
chr6	28455827	28470741	3_Peak_51183_lociStitched	3	6729	34958.3	4554.83	1438	1
chr5	67056634	67087150	7_Peak_1666_lociStitched	7	11267	37015.9	6615.87	1439	1
chr8	17918558	17944505	8_Peak_14273_lociStitched	8	17063	36497.1	6110.52	1440	1
chr9	102677393	102722894	8_Peak_92574_lociStitched	8	9394	39144.4	8767.54	1441	1
chr6	51817813	51856460	8_Peak_7146_lociStitched	8	11383	39914.6	9572.86	1442	1
chr4	98162270	98175798	2_Peak_6760_lociStitched	2	7556	34386.8	4086.81	1444	1
chr14	28638300	28707859	19_Peak_16583_lociStitched	19	19587	45373.3	15073.4	1445	1
chr14	108885814	108944421	10_Peak_82539_lociStitched	10	10884	43980.6	13718.5	1447	1
chr6	56528163	56568902	15_Peak_62793_lociStitched	15	17543	42207.9	11968.8	1448	1
chr7	39126328	39181727	12_Peak_22524_lociStitched	12	19479	42230.7	11993.9	1450	1
chr2	66086855	66118923	6_Peak_12177_lociStitched	6	12225	38869.9	8658.27	1452	1
chr3	28246915	28277673	6_Peak_34516_lociStitched	6	12625	38312.6	8134.26	1454	1
chr4	130477468	130506800	4_Peak_70594_lociStitched	4	13564	35993.3	5837.07	1458	1
chr15	59060921	59103989	7_Peak_3838_lociStitched	7	13945	40377.4	10227.9	1459	1
chr3	97043964	97140038	28_Peak_12265_lociStitched	28	24970	48850.1	18740.1	1462	1
chr5	14013842	14069521	12_Peak_31347_lociStitched	12	16625	42240.2	12142.5	1464	1
chr4	130321188	130343255	7_Peak_9476_lociStitched	7	10841	34868.1	4801.78	1466	1
chr4	16087133	16137963	17_Peak_24141_lociStitched	17	12455	39713.5	9698.36	1470	1
chr1	163788852	163824925	14_Peak_4165_lociStitched	14	13411	38020.9	8008.21	1471	1
chr15	108974107	109020837	15_Peak_70473_lociStitched	15	20848	40035.2	10045.3	1474	1
chr2	134697580	134733622	16_Peak_46600_lociStitched	16	12939	38321.3	8338.27	1475	1
chr9	93384641	93420886	8_Peak_86668_lociStitched	8	15338	39010.5	9043.13	1476	1
chr9	65107195	65176860	12_Peak_57721_lociStitched	12	22169	43457	13508	1479	1
chr9	129085140	129131809	15_Peak_15827_lociStitched	15	19167	39636	9795.82	1485	1
chr13	122264650	122307176	5_Peak_91284_lociStitched	5	11298	39016.1	9190.52	1486	1
chr9	131101924	131130057	6_Peak_29834_lociStitched	6	12606	36291.9	6547.43	1492	1
chr1	243136639	243154057	8_Peak_2064_lociStitched	8	11573	33652	3907.79	1493	1
chr2	81371076	81383631	5_Peak_59124_lociStitched	5	8201	35028.6	5313.73	1494	1
chr2	138108424	138140341	12_Peak_14799_lociStitched	12	16648	36591.9	6948.3	1497	1
chr7	120504962	120579119	15_Peak_43919_lociStitched	15	19474	44472	14831.4	1498	1
chr1	130053213	130066568	7_Peak_55609_lociStitched	7	10233	33338.9	3711.61	1499	1
chr17	27911348	27949230	7_Peak_75737_lociStitched	7	11081	37916.1	8470.42	1507	1
chr3	11892220	11899469	2_Peak_10021_lociStitched	2	7123	31640.6	2263.56	1511	1
chr6	51869575	51879813	4_Peak_45371_lociStitched	4	7950	31906.7	2558.48	1513	1
chr1	51418633	51429396	5_Peak_21908_lociStitched	5	7586	32075.9	2731.65	1514	1
chr3	101820615	101853885	6_Peak_31544_lociStitched	6	12411	36560.4	7232.9	1515	1
chr12	20506074	20519013	8_Peak_76894_lociStitched	8	7626	32229.8	2906.1	1517	1
chr7	62825956	62856503	13_Peak_36368_lociStitched	13	16440	34667.8	5391.55	1521	1
chr7	46334612	46382548	11_Peak_61237_lociStitched	11	20775	39546.1	10271.6	1522	1
chr13	139642476	139669501	8_Peak_67575_lociStitched	8	13010	35059.5	5786.05	1523	1
chr1	114581436	114599550	5_Peak_45209_lociStitched	5	11736	34132.1	4907.86	1524	1

## Sheet: LW-SE-liver
CHROM	START	STOP	REGION_ID	NUM_LOCI	CONSTITUENT_SIZE	DR_H3K27ac.bam	DR_input.bam	enhancerRank	isSuper
chr17	57885959	57966700	7_Peak_3692_lociStitched	7	69124	302771	24601.8	2	1
chr7	53838298	53915666	10_Peak_48129_lociStitched	10	62215	296745	24943.4	3	1
chr14	56424485	56478091	34_Peak_18156_lociStitched	34	69319	311361	41873	4	1
chr14	56491304	56574055	34_Peak_18156_lociStitched	34	69319	311361	41873	4	1
chr14	101302831	101475715	45_Peak_1881_lociStitched	45	108279	300109	41872.5	5	1
chr1	273691141	273840313	31_Peak_37722_lociStitched	31	93556	300804	42693.1	6	1
chr2	75211365	75280280	14_Peak_529_lociStitched	14	55925	285852	30993.8	7	1
chr9	129452676	129616027	37_Peak_52486_lociStitched	37	92955	278100	40943.5	8	1
chr3	97150796	97432117	66_Peak_7267_lociStitched	66	129733	288410	71371.1	9	1
chr3	117627300	117797634	38_Peak_26558_lociStitched	38	86083	243762	44613.1	10	1
chr7	92451788	92531593	21_Peak_98596_lociStitched	21	49224	219160	27037.9	11	1
chr6	151045117	151193917	70_Peak_79183_lociStitched	70	95448	244508	57536.9	12	1
chr6	151215734	151260178	70_Peak_79183_lociStitched	70	95448	244508	57536.9	12	1
chr14	75085732	75190078	25_Peak_1559_lociStitched	25	67039	213472	31729.5	13	1
chr14	56234295	56327208	29_Peak_3999_lociStitched	29	78154	221197	39720.6	14	1
chr9	63996404	64055109	12_Peak_89631_lociStitched	12	40374	197870	19436.8	15	1
chr3	127475990	127562696	18_Peak_12117_lociStitched	18	52335	202140	25644.8	16	1
chr2	5077559	5257986	35_Peak_60544_lociStitched	35	76107	229266	55896.7	17	1
chr7	4528165	4611908	17_Peak_7211_lociStitched	17	58813	197776	24469.7	18	1
chr17	51787601	51976312	42_Peak_4031_lociStitched	42	96012	216834	50019.7	19	1
chr1	223742026	223757135	24_Peak_91286_lociStitched	24	44069	189703	23344.6	20	1
chr1	223770653	223824779	24_Peak_91286_lociStitched	24	44069	189703	23344.6	20	1
chr2	59483513	59536691	12_Peak_36529_lociStitched	12	28798	181341	19470.7	21	1
chr3	72323745	72401437	19_Peak_3208_lociStitched	19	35370	183571	22787.1	22	1
chr6	72402423	72600905	44_Peak_8899_lociStitched	44	79963	212753	54026.8	23	1
chr4	98563866	98644828	35_Peak_36567_lociStitched	35	56126	190292	31706.2	24	1
chr1	273577042	273659086	16_Peak_37681_lociStitched	16	53005	181884	24260	25	1
chr3	9968326	10044213	15_Peak_15202_lociStitched	15	38039	181410	25554.6	26	1
chr5	93247000	93332078	21_Peak_23699_lociStitched	21	43321	176190	27931.9	27	1
chr9	19989962	20058836	32_Peak_5038_lociStitched	32	59479	175518	32387.4	28	1
chr5	77091217	77138480	16_Peak_5156_lociStitched	16	29594	154301	13791.9	29	1
chr18	50640889	50727959	19_Peak_2135_lociStitched	19	45482	162235	25174.3	30	1
chr13	22297863	22416420	28_Peak_52474_lociStitched	28	62318	170246	34270.2	31	1
chr13	124623893	124820078	46_Peak_51984_lociStitched	46	69704	186096	51149.3	32	1
chr12	11762265	11865227	26_Peak_99890_lociStitched	26	54193	167572	34112.1	33	1
chr13	206437656	206546016	21_Peak_84237_lociStitched	21	45759	161381	28206.1	34	1
chr4	41655092	41775346	37_Peak_24618_lociStitched	37	44138	163466	31858	35	1
chr3	8355396	8416531	17_Peak_107926_lociStitched	17	32251	153752	22295.2	36	1
chr15	132316860	132359690	11_Peak_8976_lociStitched	11	28613	148200	17828.6	37	1
chr6	155799910	155893500	24_Peak_28202_lociStitched	24	48157	156108	27404.9	38	1
chr5	7084245	7149324	19_Peak_6171_lociStitched	19	27356	149546	22280.8	39	1
chr9	139292524	139412557	27_Peak_5454_lociStitched	27	54182	158852	31961.2	40	1
chr14	106985088	107149560	44_Peak_12309_lociStitched	44	73018	170517	44381	41	1
chr6	49697176	49727721	14_Peak_104354_lociStitched	14	31312	151445	25332.7	42	1
chr6	49650061	49683571	14_Peak_104354_lociStitched	14	31312	151445	25332.7	42	1
chr7	83048048	83117173	16_Peak_57123_lociStitched	16	40260	145637	20801.8	43	1
chr12	60898673	60906232	35_Peak_18229_lociStitched	35	61645	161792	37052.1	44	1
chr12	14849165	15023723	33_Peak_8574_lociStitched	33	67556	175277	51050.2	45	1
chr7	98414549	98475931	17_Peak_30263_lociStitched	17	35418	143836	19648.4	46	1
chr2	9478080	9550820	18_Peak_95279_lociStitched	18	35816	143305	19465.2	47	1
chr16	51419768	51483165	12_Peak_18467_lociStitched	12	34182	142301	18511.9	48	1
chr15	54507583	54615454	26_Peak_1237_lociStitched	26	55357	156953	35054.4	49	1
chr6	103617796	103718491	27_Peak_45100_lociStitched	27	56172	148475	27419.2	50	1
chr3	621127	712482	15_Peak_29781_lociStitched	15	38983	145883	25454.3	51	1
chr2	77178562	77222749	16_Peak_27839_lociStitched	16	34563	136012	19327.6	52	1
chr4	99307196	99385061	18_Peak_19891_lociStitched	18	38058	139615	23308.6	53	1
chr8	121158109	121265243	63_Peak_80641_lociStitched	63	64552	151413	35170.6	54	1
chr14	28243465	28269999	7_Peak_20_lociStitched	7	22513	127794	11577.8	55	1
chr6	53332877	53386818	13_Peak_15892_lociStitched	13	41935	132660	17235.6	56	1
chr7	74847145	74993011	37_Peak_64507_lociStitched	37	49076	155376	40156.9	57	1
chr4	7723576	7768389	16_Peak_93278_lociStitched	16	15516	132214	17896.9	58	1
chr16	51328726	51405023	17_Peak_7739_lociStitched	17	53370	136999	22828.1	59	1
chr12	1098569	1166506	21_Peak_99430_lociStitched	21	39819	146321	34780.8	60	1
chr12	1051528	1085975	21_Peak_99430_lociStitched	21	39819	146321	34780.8	60	1
chr12	18214246	18282299	18_Peak_11217_lociStitched	18	36092	132145	20715.3	61	1
chr6	17217948	17234869	19_Peak_18689_lociStitched	19	30638	131390	20349.9	62	1
chr6	17148604	17194263	19_Peak_18689_lociStitched	19	30638	131390	20349.9	62	1
chr18	2888785	2972117	17_Peak_98791_lociStitched	17	46765	132098	21408	63	1
chr9	10004219	10114226	45_Peak_16385_lociStitched	45	43164	144250	33930.3	64	1
chr17	10656359	10755349	25_Peak_12139_lociStitched	25	40383	135686	25628.5	65	1
chr7	116682505	116725078	29_Peak_82121_lociStitched	29	56068	148124	38089	66	1
chr7	116737782	116822387	29_Peak_82121_lociStitched	29	56068	148124	38089	66	1
chr4	99167256	99226022	11_Peak_1431_lociStitched	11	19796	130245	20281.8	67	1
chr12	53361114	53407093	13_Peak_39328_lociStitched	13	21513	127573	17669.3	68	1
chr7	20839397	20930109	22_Peak_12141_lociStitched	22	37490	137886	28310.4	69	1
chr10	22934624	23052822	23_Peak_27872_lociStitched	23	51145	140520	31189.7	70	1
chr6	155438299	155488595	34_Peak_82362_lociStitched	34	50949	135305	26410.1	71	1
chr7	91803282	91962638	46_Peak_74065_lociStitched	46	62064	144743	35871	72	1
chr3	75533203	75634015	29_Peak_34931_lociStitched	29	51348	134341	25559.9	73	1
chr6	63043315	63133485	15_Peak_100727_lociStitched	15	38080	136868	28402.2	74	1
chr3	4079160	4137017	12_Peak_12098_lociStitched	12	24891	126674	18813.1	75	1
chr6	146187864	146233498	36_Peak_19823_lociStitched	36	55033	135269	28094.8	76	1
chr6	146249262	146295114	36_Peak_19823_lociStitched	36	55033	135269	28094.8	76	1
chr7	39165923	39268609	27_Peak_104416_lociStitched	27	40343	135823	30323.2	77	1
chr7	32665395	32800892	45_Peak_56019_lociStitched	45	64840	143476	38497.8	78	1
chr12	4902575	5026413	29_Peak_15621_lociStitched	29	49015	139887	35083.3	79	1
chr16	27534061	27640970	28_Peak_3408_lociStitched	28	51521	130775	26407	80	1
chr9	53403560	53505368	28_Peak_46321_lociStitched	28	58921	133242	28993.2	81	1
chr15	45894048	45968025	49_Peak_10751_lociStitched	49	64326	145435	41514.7	82	1
chr15	45986740	46060967	49_Peak_10751_lociStitched	49	64326	145435	41514.7	82	1
chr1	1674035	1820484	41_Peak_12883_lociStitched	41	58718	142641	38809	83	1
chr15	45476429	45570547	17_Peak_103894_lociStitched	17	54407	130179	26356.7	84	1
chr10	10115427	10192586	20_Peak_7971_lociStitched	20	39836	125260	21920.9	85	1
chr12	3613857	3731292	30_Peak_890_lociStitched	30	56469	137552	34338	86	1
chr6	48051225	48095634	8_Peak_92770_lociStitched	8	22030	118706	16147.9	87	1
chrX	88128322	88234914	25_Peak_63091_lociStitched	25	53536	119991	18642.9	88	1
chr3	41479138	41555055	18_Peak_12676_lociStitched	18	48914	121299	20355.8	89	1
chr4	130539564	130606706	19_Peak_49939_lociStitched	19	43056	118982	18759.5	90	1
chr3	117213745	117283768	23_Peak_81125_lociStitched	23	38498	114845	14815.6	91	1
chr11	9616566	9741418	28_Peak_102915_lociStitched	28	48869	132792	32908.3	92	1
chr3	52239208	52340722	41_Peak_47598_lociStitched	41	62662	127512	27774.2	93	1
chr1	162323624	162391976	17_Peak_105275_lociStitched	17	45868	118146	18475.5	94	1
chr7	46826876	46948443	35_Peak_63261_lociStitched	35	58072	132622	33682.5	95	1
chr1	268558852	268592181	5_Peak_38958_lociStitched	5	23724	109960	11333	96	1
chr5	68720621	68808271	30_Peak_95739_lociStitched	30	43335	122289	23858.3	97	1
chr18	14128042	14153219	8_Peak_105645_lociStitched	8	21198	109310	11161.9	98	1
chr6	52587871	52638605	12_Peak_22663_lociStitched	12	30097	117790	20077.6	99	1
chr6	52568006	52568591	12_Peak_22663_lociStitched	12	30097	117790	20077.6	99	1
chr14	113733128	113802484	19_Peak_79447_lociStitched	19	47636	121387	23678.1	100	1
chr14	123387296	123567504	45_Peak_106056_lociStitched	45	64400	145356	48187.6	101	1
chr1	111374705	111447719	24_Peak_8280_lociStitched	24	49174	116346	19204.8	102	1
chr12	47779032	47861352	13_Peak_24439_lociStitched	13	37403	122540	25633.8	103	1
chr2	76602542	76695045	21_Peak_16144_lociStitched	21	38894	125892	29053.5	104	1
chr10	28955441	29018100	15_Peak_48_lociStitched	15	33316	113002	16277.6	105	1
chr2	69877425	69978639	24_Peak_61138_lociStitched	24	48027	125282	29187.5	106	1
chr9	104844056	104913456	28_Peak_86663_lociStitched	28	26079	115515	19484.3	107	1
chr6	59705226	59769072	18_Peak_66948_lociStitched	18	24926	123471	27571.4	108	1
chr5	3418525	3477737	14_Peak_34269_lociStitched	14	27686	114575	18805.7	109	1
chr7	23916808	23948003	9_Peak_100829_lociStitched	9	20829	106622	11182.5	110	1
chr15	94056884	94174032	39_Peak_107565_lociStitched	39	55903	119179	24049.2	111	1
chr4	89233270	89327498	20_Peak_15449_lociStitched	20	37559	123005	28235.1	112	1
chr2	75982147	76126792	29_Peak_13013_lociStitched	29	54138	133534	39614.3	113	1
chr2	136862664	136899338	11_Peak_976_lociStitched	11	28543	103871	10386.4	114	1
chr1	25809462	25925532	46_Peak_73929_lociStitched	46	60813	130217	36919.8	116	1
chr3	37809055	37879365	14_Peak_79969_lociStitched	14	34422	114598	21303.9	117	1
chr7	100104452	100143677	9_Peak_90705_lociStitched	9	23613	106700	13548.4	118	1
chr2	150295256	150323769	5_Peak_67634_lociStitched	5	23758	102038	9040.52	119	1
chr12	39614424	39661177	28_Peak_18505_lociStitched	28	40525	114030	21278	120	1
chr9	133184220	133334128	28_Peak_16250_lociStitched	28	52577	132875	40191.1	121	1
chr3	8468273	8554706	25_Peak_4331_lociStitched	25	37710	123858	31784.6	122	1
chr1	4888135	4953811	13_Peak_95318_lociStitched	13	28591	109906	17915.6	123	1
chr6	15889783	15965116	23_Peak_91457_lociStitched	23	35996	112608	20859.7	124	1
chr2	26504793	26617288	35_Peak_35337_lociStitched	35	51864	123497	32286.1	125	1
chr14	61628794	61690402	14_Peak_7605_lociStitched	14	18519	108405	17460.6	126	1
chr6	75204797	75304682	24_Peak_48276_lociStitched	24	45189	117625	27468.4	127	1
chr5	77172481	77243268	21_Peak_35855_lociStitched	21	40935	108164	18248.2	128	1
chr9	41713368	41779048	14_Peak_100728_lociStitched	14	41596	110358	20471.1	129	1
chr2	135096413	135215158	26_Peak_9867_lociStitched	26	39511	120463	30594.8	130	1
chr6	1098144	1154780	17_Peak_33886_lociStitched	17	42499	107710	17868.7	131	1
chr2	118728601	118788344	20_Peak_31872_lociStitched	20	35717	103680	13860	132	1
chr12	5814731	5948411	33_Peak_2125_lociStitched	33	56039	126626	37065.2	133	1
chr15	64874810	64901648	22_Peak_8769_lociStitched	22	37924	109147	19827	134	1
chr12	11579718	11683524	31_Peak_67893_lociStitched	31	44553	115216	26095.1	135	1
chr17	43363355	43450426	25_Peak_13511_lociStitched	25	39878	113474	24818.2	136	1
chr14	30877465	30902101	6_Peak_80766_lociStitched	6	16719	97324.6	9245.41	137	1
chr7	86131571	86190983	17_Peak_93680_lociStitched	17	28071	105594	17551.3	138	1
chr6	47474072	47565083	22_Peak_29211_lociStitched	22	49493	115275	27421.6	139	1
chr1	250512482	250563065	10_Peak_106924_lociStitched	10	33916	101035	13707.3	141	1
chr13	125374617	125406386	7_Peak_3887_lociStitched	7	20079	98516.2	11226	142	1
chr17	49328701	49407403	13_Peak_91757_lociStitched	13	29835	108318	21100	143	1
chr12	59133231	59208444	19_Peak_16386_lociStitched	19	23205	106730	20126.9	144	1
chr11	7110136	7202455	19_Peak_38090_lociStitched	19	30926	110707	24443.8	145	1
chr5	3308613	3393343	21_Peak_44316_lociStitched	21	46283	108537	22434.6	146	1
chr14	64397413	64468604	42_Peak_18510_lociStitched	42	46964	119493	33938.4	147	1
chr2	141932663	142044293	33_Peak_56404_lociStitched	33	43674	115894	30620.1	148	1
chr2	97995772	98082580	38_Peak_8965_lociStitched	38	46700	100113	15012.1	149	1
chr6	32035760	32086945	17_Peak_1145_lociStitched	17	30620	104741	19882.7	150	1
chr12	47894385	47972913	23_Peak_100429_lociStitched	23	39566	108557	23723.3	151	1
chr15	54654159	54727603	25_Peak_104337_lociStitched	25	38032	103606	19598.6	152	1
chr7	115768585	115828111	10_Peak_18669_lociStitched	10	28081	99045.3	15042.2	153	1
chr13	34307513	34352559	21_Peak_79238_lociStitched	21	31300	98077.6	14102.1	154	1
chr12	7588321	7664002	16_Peak_75104_lociStitched	16	35818	103653	19722.5	155	1
chr17	5211182	5247557	34_Peak_82076_lociStitched	34	40848	107059	23356.1	156	1
chr4	36457588	36533573	23_Peak_30326_lociStitched	23	36611	104767	21068.1	157	1
chr6	108843312	108917706	23_Peak_96111_lociStitched	23	47222	103229	19625.1	158	1
chr15	139527332	139589247	15_Peak_11813_lociStitched	15	35521	103342	20153.3	159	1
chr7	31222545	31290780	12_Peak_54900_lociStitched	12	37823	101769	18643.2	160	1
chr10	27819347	27906498	18_Peak_17223_lociStitched	18	45017	106621	23533.3	161	1
chr2	151406487	151497899	15_Peak_55232_lociStitched	15	35129	107344	24812.2	162	1
chr13	124417389	124485171	19_Peak_89046_lociStitched	19	30717	99917.4	17420	163	1
chr1	99199098	99263202	10_Peak_6155_lociStitched	10	39402	98797.1	16641.4	164	1
chr11	21150062	21265729	35_Peak_3187_lociStitched	35	50862	110015	28049.3	165	1
chr7	55669076	55841320	44_Peak_8533_lociStitched	44	52025	136352	54520.7	166	1
chr5	7183891	7211903	8_Peak_9615_lociStitched	8	22606	93655.7	11944	167	1
chr3	17722623	17814576	19_Peak_91659_lociStitched	19	25252	112147	30500.6	168	1
chr2	4617998	4682950	11_Peak_92139_lociStitched	11	30433	99597.4	18589.3	169	1
chr5	11364844	11419788	12_Peak_91246_lociStitched	12	41929	101718	20836.9	170	1
chr6	79408771	79531652	26_Peak_102867_lociStitched	26	45996	113939	33366.8	171	1
chr1	270038950	270101005	16_Peak_54793_lociStitched	16	36785	96123.2	15565.2	172	1
chr1	252749722	252859422	30_Peak_2129_lociStitched	30	46980	110979	30693.9	173	1
chr4	14226620	14342534	28_Peak_36414_lociStitched	28	27989	110118	29929	174	1
chr5	51859375	51895171	15_Peak_42128_lociStitched	15	26537	89086.1	9086.83	175	1
chr3	117986376	118032760	11_Peak_4238_lociStitched	11	31160	93046.3	13155.7	176	1
chr5	59726266	59759567	8_Peak_865_lociStitched	8	17935	89982	10148.4	177	1
chr5	10726088	10806832	27_Peak_1556_lociStitched	27	41392	103558	23801.9	178	1
chr14	113592634	113683097	29_Peak_23905_lociStitched	29	36444	105860	26360.9	179	1
chr17	19391254	19476305	21_Peak_23156_lociStitched	21	36170	99444.5	20077.4	180	1
chr3	31496891	31594571	25_Peak_102281_lociStitched	25	47986	103704	24541.2	181	1
chr8	69582999	69650734	35_Peak_58534_lociStitched	35	42668	90365.3	11474.3	182	1
chr5	59823516	59899998	26_Peak_44161_lociStitched	26	27637	99498.3	20683.7	183	1
chr9	7254725	7353888	22_Peak_1718_lociStitched	22	39434	106501	27954	184	1
chr8	29507424	29640491	38_Peak_34797_lociStitched	38	54801	112503	34018.1	185	1
chr7	25149730	25155732	2_Peak_92_lociStitched	2	5910	82143.4	3820.04	186	1
chr2	70889322	70941577	12_Peak_14119_lociStitched	12	31119	94602.5	16282.7	187	1
chr12	53086922	53113371	4_Peak_924_lociStitched	4	16144	89794.4	11738.1	188	1
chr1	126690212	126729353	10_Peak_37253_lociStitched	10	26158	92082.4	14120.9	189	1
chr7	64500735	64577312	17_Peak_90016_lociStitched	17	30832	99521.7	21628.2	190	1
chr3	121670512	121747614	21_Peak_79247_lociStitched	21	37611	97996.6	20115.9	191	1
chr7	4440313	4490592	12_Peak_109262_lociStitched	12	23624	92421.7	14563.6	192	1
chr3	3972883	4002487	6_Peak_9979_lociStitched	6	18217	87429.5	9639.06	193	1
chr8	137727475	137802726	24_Peak_1952_lociStitched	24	31903	95883.7	18204.1	194	1
chr18	50019228	50040306	4_Peak_360_lociStitched	4	19522	84202.4	6736.53	195	1
chr5	81768974	81846131	30_Peak_14499_lociStitched	30	41718	100541	23381.2	196	1
chr7	38263523	38333665	15_Peak_25002_lociStitched	15	28738	96514.8	19605.3	197	1
chr3	58799208	58886771	34_Peak_81945_lociStitched	34	60221	116501	39727.9	198	1
chr13	39789724	39975995	54_Peak_40373_lociStitched	54	72721	135217	58660.1	199	1
chr12	35552041	35717970	38_Peak_21298_lociStitched	38	51376	119565	43034.9	200	1
chr14	82305386	82363839	23_Peak_3065_lociStitched	23	41189	94984.8	19088.2	201	1
chr10	66463988	66521122	14_Peak_90823_lociStitched	14	25704	90298.7	14545.9	202	1
chr6	6783998	6889491	32_Peak_105120_lociStitched	32	49744	106253	30561.3	203	1
chr13	32675806	32749944	18_Peak_58089_lociStitched	18	37001	98366.4	22813.5	204	1
chr9	6063526	6127012	26_Peak_55293_lociStitched	26	35938	99676.7	24298.8	205	1
chr11	78258426	78318259	15_Peak_80037_lociStitched	15	30285	91347	15987.4	206	1
chr13	47453718	47535462	34_Peak_88922_lociStitched	34	44695	96046	20955.2	207	1
chr5	59918507	60053301	34_Peak_58583_lociStitched	34	41999	107505	32449.1	208	1
chr8	74530469	74612095	34_Peak_64515_lociStitched	34	43053	93429.5	18466.9	209	1
chr8	112161672	112199470	14_Peak_28287_lociStitched	14	23094	85627.4	10887.1	210	1
chr12	19959866	20027974	19_Peak_104708_lociStitched	19	37196	95552	21203.4	212	1
chr1	265024669	265121595	26_Peak_84184_lociStitched	26	39590	100047	26027.5	213	1
chr12	5609302	5647348	12_Peak_10683_lociStitched	12	19359	87231.9	13304.7	214	1
chr14	121203611	121308087	22_Peak_66298_lociStitched	22	41069	100569	26672.7	215	1
chr6	14942292	15006621	16_Peak_35194_lociStitched	16	36079	92253	18391.3	216	1
chr12	794562	922964	25_Peak_4356_lociStitched	25	35749	108620	34940.8	217	1
chr17	43887370	43963574	28_Peak_67095_lociStitched	28	38087	95956.6	22550.9	218	1
chr5	77357679	77509226	49_Peak_18660_lociStitched	49	50911	103976	30703.4	219	1
chr12	43796272	43890691	30_Peak_96422_lociStitched	30	37655	98512	25462.1	220	1
chr2	78753499	78819067	11_Peak_88656_lociStitched	11	22072	92886.1	20117.5	221	1
chr7	38745575	38842391	29_Peak_18523_lociStitched	29	33234	98549	25849.9	222	1
chr13	133877873	133950645	19_Peak_108151_lociStitched	19	38974	92457.8	19866	223	1
chr4	103096102	103196813	23_Peak_75986_lociStitched	23	42699	96793.3	24372.1	224	1
chr12	4399679	4535959	32_Peak_43567_lociStitched	32	48390	107859	35442.7	225	1
chr9	20704115	20774805	12_Peak_59570_lociStitched	12	32729	91565.2	19168.8	226	1
chr12	975862	1038822	14_Peak_107337_lociStitched	14	29337	91914.4	19545.3	227	1
chr1	225711169	225730263	4_Peak_179_lociStitched	4	10594	78091.5	5746.21	228	1
chr3	31942727	32033087	18_Peak_47510_lociStitched	18	38035	95967	23695.7	229	1
chr3	19522796	19577434	12_Peak_93594_lociStitched	12	32560	89857.7	17669.9	230	1
chr4	79935105	79976261	12_Peak_142_lociStitched	12	24722	82800	10759.4	231	1
chr7	54655052	54733282	26_Peak_39720_lociStitched	26	38836	94156.6	22396.7	232	1
chr4	88321967	88401383	26_Peak_91403_lociStitched	26	42904	98874.6	27121.2	233	1
chr9	7596092	7706863	36_Peak_61259_lociStitched	36	39719	99572.1	27914.3	234	1
chr14	103195575	103288236	29_Peak_38142_lociStitched	29	40926	96467.1	24841.3	235	1
chr1	242954453	243041775	39_Peak_18692_lociStitched	39	39238	84777.1	13227.6	236	1
chr14	56589366	56628945	11_Peak_401_lociStitched	11	20680	83981.3	12469	237	1
chr18	6361514	6468212	32_Peak_57565_lociStitched	32	57387	90992.5	19592.1	238	1
chr15	63494503	63506202	3_Peak_212_lociStitched	3	8081	75468.5	4187.11	239	1
chr13	35931655	35948947	9_Peak_99939_lociStitched	9	14940	76484.8	5215.43	240	1
chr1	217128604	217191317	16_Peak_19231_lociStitched	16	32967	89309.6	18243.2	242	1
chr6	54864888	54891725	6_Peak_65909_lociStitched	6	11800	81793.5	11073.5	243	1
chr12	3757605	3837318	20_Peak_45619_lociStitched	20	33389	93408.1	22795.2	244	1
chr12	20278850	20304112	27_Peak_11976_lociStitched	27	32832	96694.6	26341.7	245	1
chr2	15180328	15245477	13_Peak_19971_lociStitched	13	25845	87883.2	17596.3	246	1
chr13	96922556	96973351	13_Peak_78535_lociStitched	13	34141	86995.1	16736.1	247	1
chr9	78420275	78471084	11_Peak_86197_lociStitched	11	26352	81989.1	11880.9	248	1
chr1	32010550	32050863	29_Peak_63384_lociStitched	29	29732	85567.5	15475.1	249	1
chr6	164873252	164912043	6_Peak_2937_lociStitched	6	27795	82240.3	12385.8	251	1
chr8	69665109	69761214	33_Peak_99734_lociStitched	33	41751	88073.3	18471.7	252	1
chr8	136405782	136528889	34_Peak_70725_lociStitched	34	37447	98373.7	28859.6	253	1
chr3	8906501	8947153	8_Peak_772_lociStitched	8	20925	81094.1	11591.8	254	1
chr17	35365004	35415818	10_Peak_24487_lociStitched	10	33795	84497.6	15049.8	255	1
chr10	47122690	47230591	34_Peak_32021_lociStitched	34	38035	97495.4	28100.1	256	1
chr18	14364144	14465333	30_Peak_80790_lociStitched	30	50696	90757.1	21367.1	257	1
chr18	48942959	49070708	34_Peak_9885_lociStitched	34	49421	99938	30876.9	258	1
chr13	200126988	200165077	13_Peak_4807_lociStitched	13	26116	80901	11895.2	259	1
chr5	11250835	11345155	27_Peak_107130_lociStitched	27	44577	93905.3	24916.4	260	1
chr8	121030762	121057288	10_Peak_60020_lociStitched	10	22265	75887.2	6934.82	261	1
chr1	268437888	268541988	32_Peak_45238_lociStitched	32	51147	100061	31125.9	262	1
chr1	147554204	147594647	17_Peak_2791_lociStitched	17	28073	80568.7	11693.7	263	1
chr10	33270858	33359587	21_Peak_71620_lociStitched	21	33619	94662.6	25788.7	264	1
chr8	55881895	55930940	12_Peak_7270_lociStitched	12	29945	82248.5	13402	265	1
chr13	70897215	70952273	14_Peak_3691_lociStitched	14	31273	82610.3	13801.5	266	1
chr5	2779486	2832086	9_Peak_40055_lociStitched	9	23752	82608.3	14133.6	267	1
chr13	131085960	131142345	13_Peak_64654_lociStitched	13	22652	85599.7	17144.8	268	1
chr17	54616132	54674037	13_Peak_7240_lociStitched	13	31122	84499.3	16128.7	269	1
chr4	98212130	98262671	12_Peak_86943_lociStitched	12	20349	84656.5	16355.6	270	1
chr7	114185880	114241996	17_Peak_34792_lociStitched	17	37586	85049.4	16890.9	271	1
chr14	15044648	15085070	20_Peak_86377_lociStitched	20	34691	92118.7	24022.2	272	1
chr17	47647343	47684467	10_Peak_103938_lociStitched	10	28691	80347.9	12274	273	1
chr6	52916938	52964680	8_Peak_11390_lociStitched	8	15857	81595.9	13587.4	274	1
chr7	53411322	53475183	10_Peak_81251_lociStitched	10	26152	85024.5	17191.4	275	1
chr12	48117633	48217033	18_Peak_104544_lociStitched	18	46447	95036.3	27235.6	276	1
chr11	76885559	77052909	41_Peak_13298_lociStitched	41	63474	99130.9	31384.7	277	1
chr4	94629776	94689366	13_Peak_8738_lociStitched	13	19534	85434.2	17805.5	278	1
chr14	72499393	72555535	12_Peak_41868_lociStitched	12	25593	83007.4	15392.7	279	1
chr16	46432855	46513321	29_Peak_99079_lociStitched	29	33841	91221.9	23618	280	1
chr9	64779287	64808183	8_Peak_3438_lociStitched	8	25844	77062.4	9641.48	281	1
chr13	33045302	33114839	15_Peak_39131_lociStitched	15	27236	88169.9	20854.3	282	1
chr18	45412887	45506845	27_Peak_4846_lociStitched	27	38036	91530.1	24302.1	283	1
chr15	120789993	120842762	13_Peak_4143_lociStitched	13	29578	80878	13658.1	284	1
chr9	47306550	47360903	16_Peak_1530_lociStitched	16	31672	81662.8	14570.2	285	1
chr14	90480296	90538744	20_Peak_95930_lociStitched	20	27682	79961.3	12896.2	286	1
chr2	149553	179778	16_Peak_2038_lociStitched	16	18086	82681.9	15848.8	287	1
chr2	121209	135737	16_Peak_2038_lociStitched	16	18086	82681.9	15848.8	287	1
chr5	67865721	67918946	16_Peak_48764_lociStitched	16	30474	82998.6	16201.8	288	1
chr13	207470679	207533163	14_Peak_77015_lociStitched	14	24938	84990.7	18251.6	289	1
chr2	7051404	7104222	10_Peak_2573_lociStitched	10	20352	85072.6	18450.6	290	1
chr18	46191130	46206922	3_Peak_51234_lociStitched	3	4257	70743.8	4122.45	291	1
chr14	81661398	81793060	38_Peak_36135_lociStitched	38	40692	104026	37550	292	1
chr4	75802154	75904203	33_Peak_50726_lociStitched	33	35269	95778.8	29489.7	293	1
chr2	77438181	77491955	10_Peak_3778_lociStitched	10	22326	83683.1	17519.6	294	1
chr3	56139839	56201354	16_Peak_93727_lociStitched	16	28955	81018.4	15022.7	295	1
chr1	57124601	57130321	2_Peak_60652_lociStitched	2	4497	68503.5	2671.57	296	1
chr3	112266637	112355960	23_Peak_670_lociStitched	23	33699	90703.4	24913.9	297	1
chr8	136541701	136585952	12_Peak_46517_lociStitched	12	17174	78452.6	12863.8	298	1
chr5	87520471	87585917	10_Peak_991_lociStitched	10	24032	82602.6	17285.1	299	1
chr15	45583573	45643461	18_Peak_105268_lociStitched	18	22416	81753.1	16505.1	300	1
chr5	10036158	10048997	12_Peak_1767_lociStitched	12	29484	84783.1	19607.6	301	1
chr6	95001670	95082170	31_Peak_77510_lociStitched	31	43289	87471.5	22330.6	302	1
chr6	63819205	63866842	6_Peak_1255_lociStitched	6	18932	79129.8	14005.3	303	1
chr1	208173864	208209733	23_Peak_96229_lociStitched	23	23911	81418.2	16319.1	304	1
chr8	113381574	113424788	14_Peak_95120_lociStitched	14	33748	76170.5	11272	305	1
chr1	29127500	29170741	28_Peak_107004_lociStitched	28	38930	86559.6	21668	306	1
chr14	2586838	2608876	8_Peak_46_lociStitched	8	12328	71332.6	6450.52	307	1
chr4	20774586	20878772	28_Peak_63195_lociStitched	28	48601	93084.2	28298.3	308	1
chrX	124689569	124726903	7_Peak_61_lociStitched	7	20294	70998.1	6216.11	309	1
chr1	246196976	246275259	27_Peak_50711_lociStitched	27	43540	91960.7	27212.8	310	1
chr6	166492693	166554102	18_Peak_66664_lociStitched	18	22345	87388.4	22645.3	311	1
chr5	83664634	83737273	28_Peak_8808_lociStitched	28	39157	80980.5	16266.4	312	1
chr1	22238463	22246811	10_Peak_63796_lociStitched	10	9366	71765.7	7286.74	313	1
chr7	53543077	53602740	13_Peak_105815_lociStitched	13	29455	83155.6	18752.7	315	1
chr16	68336425	68401564	16_Peak_11467_lociStitched	16	20144	79883	15659.6	316	1
chr3	5433493	5466749	11_Peak_66599_lociStitched	11	22005	79596.6	15449.6	317	1
chr1	143489549	143535085	12_Peak_14027_lociStitched	12	28514	78212.6	14102.5	318	1
chr2	7907760	7942866	7_Peak_6059_lociStitched	7	13740	75410.6	11399.6	319	1
chr5	89583139	89613917	7_Peak_449_lociStitched	7	19788	73159.2	9238.7	320	1
chr2	1330444	1385505	10_Peak_79246_lociStitched	10	30700	77603	13947	322	1
chr16	48709203	48787915	34_Peak_12480_lociStitched	34	41416	83149.8	19573.1	323	1
chr2	4193826	4245636	11_Peak_9079_lociStitched	11	22045	78712.5	15169.9	324	1
chr6	115456299	115509370	15_Peak_7268_lociStitched	15	29360	77934.8	14541.5	325	1
chr12	22053466	22096896	13_Peak_71949_lociStitched	13	33133	78621.3	15517.5	326	1
chr7	97077029	97125186	11_Peak_62984_lociStitched	11	28470	78636.4	15551.3	327	1
chr4	93574391	93593415	4_Peak_52320_lociStitched	4	18291	70253.7	7326.14	328	1
chr6	77850319	77905522	14_Peak_92926_lociStitched	14	30926	79602.7	16737.5	329	1
chr2	141468434	141540968	18_Peak_66926_lociStitched	18	34804	84226.5	21636.9	331	1
chr13	206223358	206258404	4_Peak_58563_lociStitched	4	12581	73445.9	10937.9	332	1
chr13	109555374	109641469	27_Peak_89763_lociStitched	27	30906	82842.4	20418.7	333	1
chr2	77242711	77316280	19_Peak_1415_lociStitched	19	26065	83721.5	21342.4	334	1
chr6	74966487	75018384	13_Peak_17602_lociStitched	13	19307	77385.8	15015.8	335	1
chr12	52738251	52792370	17_Peak_20995_lociStitched	17	22404	79789.6	17666.1	336	1
chr2	66210963	66228010	6_Peak_27426_lociStitched	6	14755	70139.8	8027.35	337	1
chr17	12824243	12861208	12_Peak_1062_lociStitched	12	23096	72484.7	10390.9	338	1
chr13	67656811	67756524	28_Peak_77187_lociStitched	28	36569	88862.9	26883.2	339	1
chr4	95353021	95392484	10_Peak_14431_lociStitched	10	21604	73811.6	11870.5	340	1
chr14	29026888	29089770	19_Peak_108048_lociStitched	19	29106	77369	15548.7	341	1
chr4	14912018	15009023	25_Peak_18220_lociStitched	25	41215	89574.4	27791.9	342	1
chr13	71254437	71329743	19_Peak_32486_lociStitched	19	36837	82708.6	20965.2	343	1
chr10	53313863	53354773	9_Peak_17628_lociStitched	9	19410	74139.9	12478.9	344	1
chr3	37746296	37760591	5_Peak_468_lociStitched	5	14142	69031.9	7478.9	346	1
chr5	673526	703395	10_Peak_27191_lociStitched	10	20949	70493.8	8951.74	347	1
chr7	92323551	92433033	30_Peak_46650_lociStitched	30	40206	87300.9	25761.1	348	1
chr1	269153147	269260471	25_Peak_16983_lociStitched	25	36354	91472.2	29932.7	349	1
chr5	80900877	80935309	11_Peak_81562_lociStitched	11	22671	70154.8	8725.93	350	1
chr2	87817579	87871820	19_Peak_95205_lociStitched	19	26418	74516.3	13099.2	351	1
chr12	6652059	6740557	17_Peak_3753_lociStitched	17	32076	83152.7	21752.8	352	1
chr16	26061324	26092349	13_Peak_35710_lociStitched	13	26183	68527.1	7441.86	354	1
chr10	12401928	12471182	22_Peak_17455_lociStitched	22	33118	78310.4	17264.1	355	1
chr15	104765709	104833598	19_Peak_67272_lociStitched	19	27629	79363.4	18426.1	356	1
chr4	110481002	110532184	20_Peak_7705_lociStitched	20	23992	79474.6	18550.5	357	1
chr4	126821086	126900037	21_Peak_98744_lociStitched	21	27673	83315.8	22397.3	358	1
chr12	50632572	50738206	29_Peak_2308_lociStitched	29	37339	87686.8	26788.8	359	1
chr14	47845090	47884217	9_Peak_10484_lociStitched	9	27913	73758.3	12888.4	360	1
chr5	60531175	60628008	26_Peak_10920_lociStitched	26	38368	86191.1	25341.2	361	1
chr9	134933302	135023783	25_Peak_32570_lociStitched	25	40142	82349	21657.8	362	1
chr12	5426227	5466324	15_Peak_24147_lociStitched	15	31152	72950.3	12285.6	363	1
chr14	141330559	141372876	6_Peak_1573_lociStitched	6	18845	73688.8	13088.8	364	1
chr7	8498078	8520634	19_Peak_8291_lociStitched	19	24402	81584	21216.1	366	1
chr6	12530731	12642417	24_Peak_9168_lociStitched	24	37316	90770.7	30556	367	1
chr4	95698775	95749028	9_Peak_8138_lociStitched	9	19821	75836.8	15689.5	368	1
chr7	111167629	111237804	27_Peak_67618_lociStitched	27	35838	83727.1	23596.1	369	1
chr6	29888291	29929554	8_Peak_87539_lociStitched	8	12429	86070.5	25946.2	370	1
chr6	3331401	3410408	20_Peak_80461_lociStitched	20	31115	80168.4	20178.4	371	1
chr13	207924543	208009124	24_Peak_96424_lociStitched	24	33603	81508.5	21529	372	1
chr12	24795308	24847872	12_Peak_9752_lociStitched	12	41046	73695.6	13820.9	374	1
chr7	37851964	37857773	2_Peak_42_lociStitched	2	5202	61955.8	2108.05	375	1
chr13	16776670	16875260	35_Peak_98729_lociStitched	35	43502	83330.7	23547.8	376	1
chr6	3424370	3494539	19_Peak_25710_lociStitched	19	35157	78611	18867.5	377	1
chr3	94338532	94441304	42_Peak_9286_lociStitched	42	53251	99308.2	39649.3	378	1
chr14	99201390	99263597	26_Peak_27553_lociStitched	26	29942	75254.3	15642.6	379	1
chr6	54053013	54102237	15_Peak_12960_lociStitched	15	26398	75475.2	16037.2	380	1
chr1	74625739	74666102	22_Peak_102983_lociStitched	22	26720	82823.6	23430.3	381	1
chr14	82101484	82129731	10_Peak_18829_lociStitched	10	24657	67615.2	8228.27	382	1
chr1	269370556	269429934	17_Peak_78576_lociStitched	17	25660	75898.7	16562.2	383	1
chr12	52656259	52724379	14_Peak_30156_lociStitched	14	17019	78606.2	19281.9	384	1
chr6	64134820	64209681	13_Peak_99678_lociStitched	13	25553	81003	21850.6	386	1
chr6	68953903	69037472	19_Peak_18088_lociStitched	19	37230	84237.6	25171	387	1
chr7	93392852	93435788	11_Peak_5660_lociStitched	11	19343	72136.8	13082.6	388	1
chr13	89443749	89477360	10_Peak_79330_lociStitched	10	20130	66832.1	7804.47	389	1
chr1	45050323	45101540	16_Peak_1485_lociStitched	16	28863	68364.5	9444.41	390	1
chr10	59983903	60030823	14_Peak_95810_lociStitched	14	26478	71390.1	12513.1	391	1
chr6	54916976	54971741	12_Peak_76647_lociStitched	12	27615	74524.2	15799.7	392	1
chr2	39338490	39445718	26_Peak_77403_lociStitched	26	40626	85771.7	27053.6	393	1
chr13	202463038	202506384	20_Peak_92258_lociStitched	20	21162	70558.6	11954.8	394	1
chr11	2886447	2948455	12_Peak_22989_lociStitched	12	26338	75347.8	16754.3	395	1
chr1	145497747	145569833	26_Peak_102494_lociStitched	26	32738	77225.9	18777.2	396	1
chr1	45168286	45177229	5_Peak_63286_lociStitched	5	6515	61545.3	3123	398	1
chr7	58671999	58701392	8_Peak_8235_lociStitched	8	24662	68491.4	10241.2	399	1
chr5	101808000	101839115	7_Peak_43025_lociStitched	7	18275	67476.4	9234.63	400	1
chr2	139737026	139752151	5_Peak_23350_lociStitched	5	14544	62589.2	4377.89	401	1
chr5	68650712	68699729	12_Peak_23276_lociStitched	12	20572	72167.7	13984.6	402	1
chr13	74870775	74938853	30_Peak_90128_lociStitched	30	34155	74599.9	16522.5	403	1
chr14	49905276	49931989	7_Peak_2544_lociStitched	7	12537	66961.5	8916.78	404	1
chr14	40217634	40287984	13_Peak_6669_lociStitched	13	29545	79249.3	21273.8	405	1
chr7	114085302	114172742	23_Peak_60243_lociStitched	23	37719	81826.4	24028.5	407	1
chr5	63925235	63952841	6_Peak_93768_lociStitched	6	14044	67516	9813.93	408	1
chr15	120037848	120132719	26_Peak_63231_lociStitched	26	43498	83590.8	25909.3	409	1
chr5	63623677	63690749	26_Peak_17262_lociStitched	26	30212	86752.4	29111.4	410	1
chr13	61525331	61572727	16_Peak_79279_lociStitched	16	21326	72128.8	14623.1	411	1
chr2	7276037	7328609	13_Peak_107758_lociStitched	13	26634	73069.8	15582.3	412	1
chr5	22427655	22482940	11_Peak_73158_lociStitched	11	29337	72567.1	15197.8	413	1
chr18	55877760	55935599	10_Peak_2212_lociStitched	10	21298	72282.6	14963.2	415	1
chr12	22220994	22266663	6_Peak_9292_lociStitched	6	19769	72336.7	15043.7	417	1
chr2	14594482	14725584	37_Peak_67032_lociStitched	37	40057	89995.9	32795	418	1
chr13	2520754	2622542	38_Peak_68779_lociStitched	38	48161	84634.4	27457.1	419	1
chr6	14568985	14619312	15_Peak_21416_lociStitched	15	30282	70988.1	13954.5	420	1
chr2	12403806	12440379	10_Peak_88333_lociStitched	10	22892	70468.9	13528.4	421	1
chr17	51717903	51726776	1_Peak_1239_lociStitched	1	9179	61204.4	4283.37	422	1
chr15	131782027	131808512	7_Peak_2866_lociStitched	7	18992	64771.7	8054.09	423	1
chr2	73998540	74045752	8_Peak_4459_lociStitched	8	21810	71694.9	15035.6	424	1
chr2	85257828	85315670	29_Peak_96137_lociStitched	29	32739	85877.4	29225.5	425	1
chr6	96705513	96778243	25_Peak_88187_lociStitched	25	25567	83364.3	26783.2	426	1
chr9	49984227	49994368	4_Peak_97269_lociStitched	4	7288	60403.9	4004.78	427	1
chr5	62172647	62267080	32_Peak_93625_lociStitched	32	44789	76792.4	20643.5	428	1
chr3	39938236	39954409	Peak_1482	1	16174	61793.8	5660.55	429	1
chr9	46129861	46187799	13_Peak_94579_lociStitched	13	26117	72934.3	16892.8	430	1
chr7	92561477	92653148	23_Peak_79197_lociStitched	23	37067	81266.3	25237	431	1
chr7	4349508	4424821	12_Peak_76323_lociStitched	12	25545	74959	19031.6	432	1
chr5	17375000	17418737	9_Peak_29102_lociStitched	9	17086	67381.2	11590.3	433	1
chr7	47818434	47932037	32_Peak_58911_lociStitched	32	46445	86281.5	30547.8	434	1
chr6	13677339	13742371	18_Peak_100421_lociStitched	18	36668	70917.4	15204.5	435	1
chr2	87886105	87923029	13_Peak_23493_lociStitched	13	20022	64556.8	8846.97	436	1
chr6	72147057	72230452	26_Peak_77092_lociStitched	26	42415	76539.9	20998.9	437	1
chr5	9318377	9338682	4_Peak_5723_lociStitched	4	14179	63461.3	7987.21	438	1
chr8	31600020	31645719	20_Peak_34400_lociStitched	20	30636	78418.3	22965.8	439	1
chr1	228139503	228179393	28_Peak_30267_lociStitched	28	31551	74298.5	19053	440	1
chr8	68350016	68366892	7_Peak_92036_lociStitched	7	17493	59981.7	4866.56	441	1
chr3	101908358	101959437	10_Peak_37903_lociStitched	10	20026	68028.5	12968.3	442	1
chr6	112526360	112644817	40_Peak_32174_lociStitched	40	39785	80408.4	25363.4	443	1
chr8	131812888	131885129	21_Peak_998_lociStitched	21	27615	75426.3	20400	444	1
chr11	25771218	25869264	24_Peak_105295_lociStitched	24	27661	78607	23604.7	446	1
chr3	78020622	78042166	27_Peak_81674_lociStitched	27	25268	71518.2	16551.6	447	1
chr8	10390012	10404433	3_Peak_68889_lociStitched	3	6463	59794.9	4861.43	448	1
chr13	132580659	132634020	18_Peak_98379_lociStitched	18	31468	68827.9	14027.3	449	1
chr12	24277879	24323118	12_Peak_56275_lociStitched	12	19635	69214.9	14433.4	450	1
chr13	135709160	135803140	32_Peak_102137_lociStitched	32	38967	78435.9	23794.9	451	1
chr1	45116782	45142225	6_Peak_36364_lociStitched	6	20363	61025	6396.37	452	1
chr13	12315523	12410844	28_Peak_89434_lociStitched	28	29172	79249.3	24666.9	453	1
chr3	58953974	59027956	17_Peak_4779_lociStitched	17	27610	73523.3	18946.8	454	1
chr6	18105539	18163868	14_Peak_40527_lociStitched	14	37017	70051.9	15574.1	455	1
chr12	1312816	1322563	7_Peak_829_lociStitched	7	10201	63885.1	9417.4	456	1
chr18	38182024	38286739	30_Peak_36759_lociStitched	30	28361	74951.9	20491.4	457	1
chr2	74585980	74624746	8_Peak_256_lociStitched	8	18873	65703.1	11266.8	458	1
chr11	78519223	78566354	16_Peak_79449_lociStitched	16	25310	71030.7	16716.4	459	1
chr13	66955626	67022999	22_Peak_5893_lociStitched	22	34576	71967.1	17706.5	460	1
chr6	159058549	159086387	7_Peak_7363_lociStitched	7	24178	64881.4	10709.2	461	1
chr13	89763664	89922720	37_Peak_34218_lociStitched	37	35342	89393.1	35228.9	462	1
chr12	52396544	52446724	13_Peak_29007_lociStitched	13	25145	70322.3	16198.1	463	1
chr2	65894219	65914960	5_Peak_241_lociStitched	5	13683	61165.2	7151.5	464	1
chr6	60435157	60477324	10_Peak_42271_lociStitched	10	19863	66437.8	12542.6	465	1
chr6	28455763	28470520	19_Peak_36009_lociStitched	19	22308	75588.7	21760.8	466	1
chr15	137252277	137296088	10_Peak_1123_lociStitched	10	18532	65545.6	11728.2	468	1
chr9	106593065	106661457	20_Peak_75943_lociStitched	20	24919	68054.2	14275.8	469	1
chr13	71621852	71655349	8_Peak_2992_lociStitched	8	13154	64572.4	10844.1	470	1
chr12	5482425	5544644	13_Peak_42380_lociStitched	13	17202	71352.7	17688.9	471	1
chr3	43815777	43922430	25_Peak_13395_lociStitched	25	34025	79742.9	26079.6	472	1
chr13	110583676	110615091	13_Peak_399_lociStitched	13	16415	60676.6	7038.74	473	1
chr13	61251053	61345294	18_Peak_68526_lociStitched	18	37946	77880.8	24257.6	474	1
chr14	47234361	47302201	18_Peak_60869_lociStitched	18	31739	72572.6	18986.6	475	1
chr6	92412128	92505816	20_Peak_34421_lociStitched	20	29227	80154.7	26583.7	476	1
chr1	270519733	270543750	5_Peak_6312_lociStitched	5	16165	61670.1	8115.82	477	1
chr14	123854246	123902189	10_Peak_86134_lociStitched	10	26213	66108.6	12557.8	478	1
chr12	61361811	61405029	11_Peak_6625_lociStitched	11	22164	66933.9	13561.9	479	1
chr6	19913739	19976085	25_Peak_47823_lociStitched	25	28663	68992.1	15661.3	480	1
chr14	81388911	81496004	29_Peak_20140_lociStitched	29	38748	83628.9	30307.3	481	1
chr4	97695012	97778142	13_Peak_10527_lociStitched	13	22172	75544.4	22227.3	482	1
chr6	81671956	81727066	22_Peak_10321_lociStitched	22	23266	68945.5	15653.9	483	1
chr3	94163287	94250924	27_Peak_96734_lociStitched	27	39293	76656	23465.8	484	1
chr16	55560688	55611441	10_Peak_7773_lociStitched	10	20471	65618.6	12510.6	485	1
chr1	267856408	267888606	8_Peak_25582_lociStitched	8	22425	62384.6	9359.88	486	1
chr17	48103910	48153948	11_Peak_71072_lociStitched	11	14955	68810	15847.5	487	1
chr2	1612802	1653257	8_Peak_95557_lociStitched	8	17058	64399.5	11465.5	488	1
chr4	70948067	70972773	9_Peak_8472_lociStitched	9	20181	59304.5	6401.92	489	1
chr18	50448379	50493792	11_Peak_61546_lociStitched	11	19779	66857	14105.3	490	1
chr15	106994767	107048510	20_Peak_11904_lociStitched	20	22852	65287	12624.2	491	1
chr7	52487922	52558864	17_Peak_51269_lociStitched	17	21353	70146.3	17502.9	492	1
chr6	52179326	52236431	15_Peak_22033_lociStitched	15	22543	69525.3	17034.4	493	1
chr9	64445750	64489728	18_Peak_72759_lociStitched	18	26094	69293.4	16910.1	494	1
chr16	50487565	50560355	23_Peak_98304_lociStitched	23	31266	71093.3	18851.2	495	1
chr15	7491159	7514053	8_Peak_55382_lociStitched	8	18753	58157.1	5948.53	496	1
chr6	53523577	53581647	19_Peak_86863_lociStitched	19	25912	66757.3	14598.8	497	1
chr9	121493621	121516988	8_Peak_14106_lociStitched	8	15983	59370	7230.33	498	1
chr18	14284307	14344883	20_Peak_102459_lociStitched	20	28202	68487.2	16410	499	1
chr15	120446391	120453082	Peak_17	1	7119	55395.1	3341.19	500	1
chr6	92292974	92307111	14_Peak_8477_lociStitched	14	20957	73133.3	21351.8	501	1
chr5	18295563	18343336	16_Peak_95288_lociStitched	16	21754	65511.1	13787.3	502	1
chr12	1440536	1459379	6_Peak_95612_lociStitched	6	12146	59033.2	7358.19	503	1
chr4	94786243	94800683	Peak_2312	1	14441	56610.6	4994.8	505	1
chr12	23217766	23269562	13_Peak_98978_lociStitched	13	25548	67136.6	15536.4	506	1
chr5	10186383	10220186	9_Peak_13423_lociStitched	9	20654	62461.2	10946.4	509	1
chr12	23765966	23809680	8_Peak_11554_lociStitched	8	14290	63782.3	12336.8	510	1
chr8	5890076	5962550	23_Peak_96452_lociStitched	23	23536	67180.7	15768.4	511	1
chr8	29012329	29067194	17_Peak_56889_lociStitched	17	22844	63929.2	12573.8	512	1
chr7	93252960	93341015	26_Peak_22429_lociStitched	26	41741	78150.7	26951.6	513	1
chr2	100427605	100452448	9_Peak_107900_lociStitched	9	16713	58813.3	7721.2	514	1
chr7	7818105	7864041	13_Peak_108360_lociStitched	13	29922	64241.5	13215.8	515	1
chr6	103219264	103236873	8_Peak_108479_lociStitched	8	10272	56465	5479.92	516	1
chr6	47643352	47658561	8_Peak_80074_lociStitched	8	13409	58450.5	7466.4	517	1
chr2	15789500	15880079	20_Peak_50724_lociStitched	20	32812	76647	25676.9	518	1
chr11	77170034	77219032	10_Peak_75723_lociStitched	10	22387	65186.9	14287.8	519	1
chr4	93339955	93347197	5_Peak_6805_lociStitched	5	10835	58490.7	7786.71	521	1
chr13	90936062	90977149	14_Peak_95450_lociStitched	14	23095	62417	11810.1	522	1
chr8	70857307	70899432	8_Peak_103620_lociStitched	8	17707	61367.7	10762.9	523	1
chr1	147982728	148025483	11_Peak_1945_lociStitched	11	25921	63144.9	12561.4	524	1
chr3	39495116	39545576	13_Peak_70231_lociStitched	13	17167	66370.9	15820.4	525	1
chr14	890851	912537	11_Peak_7389_lociStitched	11	15837	56446.4	6022.07	526	1
chr12	4259993	4314513	15_Peak_3193_lociStitched	15	29759	65778.4	15369.2	527	1
chr6	68816064	68893198	18_Peak_6336_lociStitched	18	30094	69852.6	19468.6	528	1
chr6	52505830	52555159	11_Peak_37322_lociStitched	11	19891	65004.9	14672.8	529	1
chr7	7306583	7405731	30_Peak_60245_lociStitched	30	41800	73970.5	23746.1	530	1
chr9	46061948	46102558	12_Peak_24531_lociStitched	12	15261	62363.7	12309.1	531	1
chr14	108109779	108154609	16_Peak_82960_lociStitched	16	30896	61957.4	11976.5	532	1
chr6	107277905	107307047	7_Peak_83827_lociStitched	7	14728	57454.5	7520.21	533	1
chr2	150660100	150682689	4_Peak_78949_lociStitched	4	9972	57499.2	7574.85	534	1
chr10	27541622	27618100	15_Peak_9351_lociStitched	15	32967	68491.7	18758.2	535	1
chr8	131465998	131511221	24_Peak_51525_lociStitched	24	28565	63727.6	14019.3	536	1
chr5	6984582	7036424	18_Peak_95401_lociStitched	18	27670	63144.6	13555.6	537	1
chr6	1944396	1967719	5_Peak_32707_lociStitched	5	16718	57825.7	8293.48	538	1
chr6	54215372	54239514	6_Peak_103754_lociStitched	6	15115	58331.8	8861.16	539	1
chr6	74780894	74823607	16_Peak_26927_lociStitched	16	28640	61955.4	12516.5	540	1
chr9	44409632	44473592	18_Peak_12908_lociStitched	18	17924	64425.2	15011.1	541	1
chr12	45075429	45127441	14_Peak_14084_lociStitched	14	25563	64814.1	15402.6	542	1
chr6	89248449	89340975	20_Peak_45678_lociStitched	20	30245	76015.5	26684.8	543	1
chr11	52154489	52203358	12_Peak_90505_lociStitched	12	19633	60507.1	11190.9	544	1
chr6	69663907	69676384	2_Peak_863_lociStitched	2	12287	53930.6	4640.2	545	1
chr15	117705603	117732206	11_Peak_63313_lociStitched	11	18312	57215.8	7928.32	546	1
chr3	56736367	56763046	8_Peak_45202_lociStitched	8	20881	56942.2	7710.87	547	1
chr9	9421951	9458535	13_Peak_48442_lociStitched	13	24293	60275.8	11128.9	548	1
chr11	17685107	17699635	4_Peak_84918_lociStitched	4	7037	53784.6	4688.49	549	1
chr2	60301168	60381374	23_Peak_50892_lociStitched	23	35857	70958.2	21880.2	550	1
chr2	119918752	119941190	8_Peak_93212_lociStitched	8	14681	56018.6	7024.98	551	1
chr6	53040633	53081014	8_Peak_2468_lociStitched	8	12414	63648.5	14662.3	552	1
chr5	17180542	17227310	20_Peak_27067_lociStitched	20	28800	75088.7	26135.8	553	1
chr1	260604753	260651821	11_Peak_91738_lociStitched	11	23990	60973.1	12277.9	555	1
chr7	62462470	62483424	7_Peak_4949_lociStitched	7	13723	54439.5	5900.6	556	1
chr1	166697055	166702125	1_Peak_337_lociStitched	1	5573	51738.8	3227.86	557	1
chr3	16917201	16951181	11_Peak_59541_lociStitched	11	16695	60999.8	12536.7	558	1
chr11	15471348	15500296	11_Peak_31224_lociStitched	11	16946	57193.4	8737.89	559	1
chr12	4330172	4383994	18_Peak_34961_lociStitched	18	33177	65058.4	16651.2	560	1
chr6	37650058	37699296	17_Peak_100625_lociStitched	17	26485	61517.7	13247.4	561	1
chr10	14495330	14551569	14_Peak_90153_lociStitched	14	20836	63512.7	15261.5	562	1
chr1	164956155	165013141	13_Peak_85199_lociStitched	13	24856	64388.5	16138.4	563	1
chr3	49410039	49484889	22_Peak_6027_lociStitched	22	32411	66347	18106.2	564	1
chr3	97485487	97585053	23_Peak_35284_lociStitched	23	30656	71905.8	23687.7	565	1
chr17	31901023	31946355	8_Peak_467_lociStitched	8	17253	61801.1	13640.4	566	1
chr4	7781057	7854845	23_Peak_88700_lociStitched	23	25986	69714.9	21560.9	567	1
chr14	6596735	6678268	22_Peak_44644_lociStitched	22	30309	67428.1	19371.2	569	1
chr7	20717175	20738058	9_Peak_1850_lociStitched	9	15757	56651.8	8668.94	570	1
chr6	36269628	36364057	20_Peak_49718_lociStitched	20	21456	69083.6	21101.1	571	1
chr3	11040293	11073866	10_Peak_14154_lociStitched	10	17746	57459.5	9509.42	572	1
chr4	93879736	93950101	19_Peak_6058_lociStitched	19	27002	66565.3	18625.6	573	1
chr6	81417412	81475338	14_Peak_15563_lociStitched	14	19357	61980.8	14093.4	574	1
chr6	91086844	91121466	5_Peak_7259_lociStitched	5	22236	57679.2	9806.02	575	1
chr10	57856551	57897346	21_Peak_82357_lociStitched	21	17167	56032.4	8227.45	576	1
chr1	98515482	98547383	10_Peak_96432_lociStitched	10	22244	58453.6	10652.7	577	1
chr1	84492101	84571772	17_Peak_2138_lociStitched	17	22910	66629.8	18846.8	578	1
chr3	14687797	14784818	32_Peak_51622_lociStitched	32	30796	70986.1	23207.6	579	1
chr3	127836466	127917065	14_Peak_93592_lociStitched	14	22585	66292.7	18650.6	580	1
chr17	46783773	46885497	17_Peak_44959_lociStitched	17	32519	74406.2	26766.3	581	1
chr6	68658478	68688844	12_Peak_1403_lociStitched	12	20677	62621.6	15019.8	582	1
chr3	47799334	47848978	13_Peak_2520_lociStitched	13	23811	59905.4	12366.3	583	1
chr1	254008244	254037342	8_Peak_107523_lociStitched	8	16406	57510.1	9984.9	584	1
chr14	32614110	32678640	23_Peak_15033_lociStitched	23	33924	70490	22985.7	585	1
chr14	2365239	2407919	8_Peak_81792_lociStitched	8	24351	58938.4	11501.3	586	1
chr12	145522	206385	17_Peak_20442_lociStitched	17	30112	63315.8	15940	588	1
chr1	118897805	118922671	8_Peak_3703_lociStitched	8	18352	54370.6	7026.33	589	1
chr9	2120163	2143300	4_Peak_24110_lociStitched	4	17461	54702.8	7408.47	591	1
chr5	70104918	70159887	18_Peak_11372_lociStitched	18	25851	63305.3	16108.4	594	1
chr12	34601971	34694396	21_Peak_3538_lociStitched	21	30580	69340.5	22179.7	595	1
chr2	15314397	15346636	7_Peak_1596_lociStitched	7	18114	58120.5	10967.7	596	1
chr13	34410708	34438609	6_Peak_125_lociStitched	6	11309	55486.7	8342.4	597	1
chr4	64758974	64814202	23_Peak_103465_lociStitched	23	26605	62022.9	14888.6	598	1
chr6	53977912	53996604	3_Peak_41890_lociStitched	3	15335	55371.6	8256.96	599	1
chr9	139226859	139272745	19_Peak_40279_lociStitched	19	24104	57664.9	10585.9	600	1
chr4	90744082	90791696	15_Peak_105076_lociStitched	15	28629	58061.7	10991.7	601	1
chr6	157467871	157501574	11_Peak_97212_lociStitched	11	19044	56570.4	9518.31	602	1
chr6	93524505	93561435	8_Peak_78163_lociStitched	8	17108	57374.4	10344.1	603	1
chr9	11184227	11214637	11_Peak_62145_lociStitched	11	17749	56128	9115.52	605	1
chr5	21958250	21993104	7_Peak_2058_lociStitched	7	15019	58270.5	11380.8	606	1
chr13	75483691	75516931	14_Peak_15446_lociStitched	14	23289	56808.4	9937.15	607	1
chr5	21785463	21828272	12_Peak_9887_lociStitched	12	21322	59315	12452.8	608	1
chr15	104864108	104903908	10_Peak_11695_lociStitched	10	23027	60798	13957.7	609	1
chr17	61716400	61778984	16_Peak_3095_lociStitched	16	27635	62925.7	16230.2	610	1
chr15	57505131	57531110	10_Peak_609_lociStitched	10	17703	56942.3	10413.8	613	1
chr7	11357201	11502580	32_Peak_103356_lociStitched	32	28734	84367	37856	614	1
chr3	7862054	7905572	9_Peak_349_lociStitched	9	16239	57941.2	11436.8	615	1
chr9	55390647	55479486	27_Peak_108441_lociStitched	27	39993	64212.8	17767.8	617	1
chr5	60712429	60778719	17_Peak_97526_lociStitched	17	25385	64603.3	18275.1	618	1
chr8	30014310	30048509	11_Peak_105172_lociStitched	11	15230	57569.5	11276.9	619	1
chr6	6428394	6482287	19_Peak_99218_lociStitched	19	30143	62020.4	15732.7	620	1
chr12	17975097	18060157	27_Peak_55361_lociStitched	27	35010	67614.2	21333	621	1
chr15	137809631	137864357	8_Peak_34231_lociStitched	8	19392	60942.9	14737.7	622	1
chr1	238753167	238827803	17_Peak_104576_lociStitched	17	30736	65560.3	19420.3	623	1
chr14	40867662	40874401	1_Peak_383_lociStitched	1	7980	48730.9	2642.64	624	1
chr11	16374261	16377444	2_Peak_2719_lociStitched	2	3102	48010.1	1957.69	625	1
chr6	78722255	78759272	7_Peak_6222_lociStitched	7	19834	56737.7	10721.2	626	1
chr17	58802405	58852227	15_Peak_73758_lociStitched	15	22217	57385	11414.2	628	1
chr10	14380559	14443455	18_Peak_73703_lociStitched	18	34859	62870.8	16950.5	629	1
chr7	32604542	32632310	9_Peak_100458_lociStitched	9	20447	53881.8	7975.49	630	1
chr9	56743475	56750819	3_Peak_58108_lociStitched	3	7108	49418.4	3520.9	631	1
chr6	33728355	33772213	10_Peak_91821_lociStitched	10	17629	55019.9	9140.01	632	1
chr12	21951613	21981557	9_Peak_98365_lociStitched	9	16646	55705.2	9836.15	633	1
chr12	59228005	59311437	24_Peak_38969_lociStitched	24	31008	68990.6	23154	634	1
chr9	131351422	131399854	16_Peak_29288_lociStitched	16	25391	58665.4	12881.9	635	1
chr12	1381706	1420215	10_Peak_93845_lociStitched	10	15491	58397.7	12629.6	636	1
chr4	122961250	123016163	17_Peak_23508_lociStitched	17	27221	60245.9	14501.6	638	1
chr4	79515496	79609918	20_Peak_25731_lociStitched	20	32844	68040.5	22444.1	641	1
chr17	9427659	9499136	19_Peak_102560_lociStitched	19	29157	61713.2	16139.5	642	1
chr2	47155362	47327603	34_Peak_85484_lociStitched	34	38475	90639.7	45069.4	643	1
chr15	23647815	23685180	9_Peak_24614_lociStitched	9	21264	53316.9	7775.46	644	1
chr13	200998466	201012544	4_Peak_76487_lociStitched	4	5512	49815	4400.78	645	1
chr14	75922714	75993517	20_Peak_97616_lociStitched	20	22402	60495.4	15177.1	646	1
chr14	122769027	122804056	12_Peak_107792_lociStitched	12	21866	55478.9	10189.9	649	1
chr4	108821253	108884814	15_Peak_82131_lociStitched	15	29296	58914.7	13646.5	650	1
chr14	129503197	129518131	6_Peak_9733_lociStitched	6	7672	51447.8	6203.68	651	1
chr2	76503277	76524449	7_Peak_1332_lociStitched	7	14657	53508	8301.54	652	1
chr5	61764393	61817166	12_Peak_87914_lociStitched	12	16142	55997.4	10834.3	654	1
chr1	239839953	239845439	5_Peak_59001_lociStitched	5	5658	49808.6	4794.88	655	1
chr10	28506984	28513634	3_Peak_476_lociStitched	3	6956	49425.2	4434.68	656	1
chr8	131011063	131034483	15_Peak_47239_lociStitched	15	21395	56809.8	11870	657	1
chr5	67548928	67576600	7_Peak_10204_lociStitched	7	17111	52129.4	7354.28	659	1
chr8	131548419	131589324	23_Peak_30648_lociStitched	23	28140	65494.1	20762.6	660	1
chr9	46241274	46254793	3_Peak_85423_lociStitched	3	13969	52040.2	7333.75	662	1
chr6	71876565	71904843	10_Peak_40392_lociStitched	10	19254	53762	9108.27	663	1
chr14	14858425	14899622	12_Peak_22653_lociStitched	12	24831	55307.8	10682.1	664	1
chr14	35743394	35788446	11_Peak_11500_lociStitched	11	21168	55648.2	11024.2	665	1
chr9	7753071	7851582	28_Peak_8840_lociStitched	28	37530	70325	25733.9	666	1
chr15	120357999	120367506	Peak_465	1	12950	49426.3	4915.44	667	1
chr1	10197275	10233139	12_Peak_409_lociStitched	12	10115	53803.9	9306.98	668	1
chr7	121190926	121238612	11_Peak_2400_lociStitched	11	17518	58116.9	13636.9	669	1
chr14	105035357	105056976	3_Peak_17210_lociStitched	3	13703	51123.2	6672.51	671	1
chr12	27168110	27212079	11_Peak_42075_lociStitched	11	23008	55709.4	11309.9	672	1
chr18	54597915	54674816	19_Peak_1391_lociStitched	19	22298	64743	20348	673	1
chr1	165026589	165150687	31_Peak_102766_lociStitched	31	40634	76258.2	31905.6	674	1
chr1	99430215	99445204	3_Peak_157_lociStitched	3	14574	48735.2	4441.24	675	1
chr6	39770151	39826299	18_Peak_19682_lociStitched	18	25006	60289.1	16014.3	676	1
chr3	37989159	38050750	14_Peak_8513_lociStitched	14	22372	63411	19157.6	677	1
chr10	10257739	10268960	15_Peak_12028_lociStitched	15	25831	57368.5	13118.7	678	1
chr15	134281431	134313552	10_Peak_1024_lociStitched	10	21292	52881	8672.56	679	1
chr14	108724120	108755601	8_Peak_12340_lociStitched	8	15254	54745.6	10616.8	680	1
chr5	77050845	77078295	6_Peak_15355_lociStitched	6	17823	52006.8	7878.15	681	1
chr6	84045599	84052031	5_Peak_100982_lociStitched	5	9122	50374	6327.02	682	1
chr13	182219247	182248123	8_Peak_10552_lociStitched	8	10601	52415.7	8371.15	683	1
chr14	106751752	106806687	28_Peak_40418_lociStitched	28	30678	58698	14684.1	684	1
chr13	68627147	68659587	12_Peak_99475_lociStitched	12	11526	51093.9	7131.42	686	1
chr10	27938563	27954816	2_Peak_17746_lociStitched	2	15474	49602.5	5651.17	687	1
chr3	45887029	45917484	7_Peak_1392_lociStitched	7	18968	52306.5	8381.22	688	1
chr9	41638204	41692519	16_Peak_68095_lociStitched	16	23145	59857.3	15965.6	689	1
chr4	79871530	79917935	13_Peak_85444_lociStitched	13	14813	55054.9	11179	690	1
chr10	32133373	32161880	6_Peak_3485_lociStitched	6	17519	53838.6	10012.2	691	1
chr7	57995323	58039694	9_Peak_84140_lociStitched	9	17679	56914.7	13102.8	692	1
chr4	36619336	36655743	10_Peak_19215_lociStitched	10	10553	52432	8841.61	694	1
chr2	463530	505508	9_Peak_5070_lociStitched	9	18907	56863.4	13445.6	695	1
chr6	118944935	119003830	20_Peak_104238_lociStitched	20	24062	64840.7	21432.3	696	1
chr2	8897368	8930439	8_Peak_109305_lociStitched	8	13269	55129.9	11739.2	697	1
chr3	126364062	126400071	13_Peak_1782_lociStitched	13	21232	54345.9	10982.3	698	1
chr3	47592240	47673602	24_Peak_84750_lociStitched	24	30813	64347.3	21111	699	1
chr6	13403149	13457180	12_Peak_13285_lociStitched	12	25262	59255.8	16036.4	700	1
chr5	19600506	19636581	12_Peak_37193_lociStitched	12	25453	53515.5	10316.3	702	1
chr16	35163774	35259139	34_Peak_30035_lociStitched	34	34655	64466.7	21275.9	703	1
chrX	110737191	110792983	19_Peak_6472_lociStitched	19	31363	54455.4	11268.4	704	1
chr17	29887399	29926324	13_Peak_15001_lociStitched	13	23541	51651.7	8533.86	705	1
chr7	12699821	12730745	16_Peak_41471_lociStitched	16	25855	61579.6	18478.9	706	1
chr15	79983318	79986589	1_Peak_103_lociStitched	1	4083	45724.1	2690.85	708	1
chr5	63764253	63798527	10_Peak_19218_lociStitched	10	16793	53549.7	10535.8	709	1
chr14	65538137	65563644	8_Peak_17552_lociStitched	8	19703	50760.1	7783.95	710	1
chr5	78158645	78200723	11_Peak_68060_lociStitched	11	24077	54402.3	11504.6	712	1
chr14	132562284	132586463	6_Peak_3684_lociStitched	6	15853	50236.4	7361.05	714	1
chr5	375809	403472	3_Peak_3494_lociStitched	3	12708	52014.5	9142.64	715	1
chr2	61458412	61503471	11_Peak_34619_lociStitched	11	19743	60389.8	17530.1	716	1
chr1	137241052	137297587	12_Peak_64657_lociStitched	12	19347	55353.4	12528.2	717	1
chr6	115815132	115877629	20_Peak_63714_lociStitched	20	26586	57903.9	15161.1	718	1
chr12	22401189	22427786	5_Peak_6114_lociStitched	5	17383	50360.6	7654.98	719	1
chr15	25050446	25088239	6_Peak_141_lociStitched	6	12734	52657	9966.01	720	1
chr5	64281855	64337154	12_Peak_10308_lociStitched	12	18917	56382.9	13780.5	721	1
chr12	1181926	1233472	9_Peak_29350_lociStitched	9	12567	58850.1	16283.4	722	1
chr6	59543393	59583783	13_Peak_73732_lociStitched	13	17946	54716.6	12206.8	723	1
chr13	31987745	32074181	17_Peak_88850_lociStitched	17	20525	66650.8	24158.9	725	1
chr5	22698273	22761706	11_Peak_28401_lociStitched	11	25238	59194.5	16883.7	728	1
chr8	824075	883508	13_Peak_97931_lociStitched	13	19934	58397.2	16091.5	729	1
chr4	106518985	106572511	13_Peak_5244_lociStitched	13	23844	57029.4	14826.6	730	1
chr2	140329793	140347528	3_Peak_17217_lociStitched	3	7716	47821.2	5668.73	731	1
chr8	38981301	39039708	21_Peak_63395_lociStitched	21	25740	61462.6	19347.9	732	1
chr4	90566481	90605065	9_Peak_75295_lociStitched	9	13858	52281.3	10247.9	733	1
chr3	10228970	10309576	15_Peak_72202_lociStitched	15	25990	62571.6	20568.9	735	1
chr1	159011745	159023481	11_Peak_80705_lociStitched	11	10907	50413.8	8658.48	736	1
chr4	34265192	34303745	7_Peak_35339_lociStitched	7	17188	52906.5	11154.3	737	1
chr10	59510134	59631613	26_Peak_94202_lociStitched	26	28794	70575	28824	738	1
chr18	46061682	46144133	26_Peak_42030_lociStitched	26	36999	60395.4	18658.7	739	1
chr7	98766050	98822946	18_Peak_102462_lociStitched	18	24679	60224	18575.1	740	1
chr5	21104112	21126421	4_Peak_610_lociStitched	4	15976	47339.5	5699.74	741	1
chr8	118201391	118205426	2_Peak_108_lociStitched	2	4241	43630.1	2099.79	742	1
chr11	22630449	22732778	21_Peak_14472_lociStitched	21	23632	64873	23376.8	743	1
chr1	8539181	8574213	11_Peak_71518_lociStitched	11	20534	51468.7	10008.8	744	1
chr12	48452845	48492282	9_Peak_104871_lociStitched	9	15989	53713.4	12266.2	745	1
chr1	147770928	147782910	2_Peak_47462_lociStitched	2	4038	45773.6	4333.97	746	1
chr9	55605701	55669134	13_Peak_81925_lociStitched	13	32049	55349.5	13915.9	747	1
chr2	144925104	144957434	9_Peak_74166_lociStitched	9	11639	51114.3	9756.35	748	1
chr16	47639317	47658868	6_Peak_78022_lociStitched	6	15650	46119.7	4766.66	749	1
chr9	39629236	39671488	7_Peak_7691_lociStitched	7	13192	51987	10773.1	750	1
chr6	58852019	58879126	7_Peak_6496_lociStitched	7	12047	49394.4	8254.08	751	1
chr8	11402880	11430933	8_Peak_36331_lociStitched	8	16457	47898.8	6764.94	752	1
chr9	39449864	39497016	9_Peak_30044_lociStitched	9	15040	52263.5	11135.7	753	1
chr12	34884706	34924966	13_Peak_21819_lociStitched	13	12734	56995	15873.6	754	1
chr6	54169435	54180677	5_Peak_147_lociStitched	5	11638	47293	6251.83	756	1
chr2	72411200	72434607	6_Peak_33044_lociStitched	6	15547	49047.6	8014.15	757	1
chr14	74633654	74693338	12_Peak_20274_lociStitched	12	32294	54101	13121.9	758	1
chr13	182408075	182418274	8_Peak_49310_lociStitched	8	10268	46143.5	5235.37	759	1
chr3	127930357	127963395	8_Peak_12189_lociStitched	8	14737	50217.3	9314.69	760	1
chr7	22741774	22781035	15_Peak_37194_lociStitched	15	24431	51640	10737.9	761	1
chr9	9530172	9622972	26_Peak_29824_lociStitched	26	36280	62109.7	21246.3	762	1
chr2	135338536	135352605	4_Peak_15060_lociStitched	4	7364	44429.9	3589	763	1
chr5	17314247	17338426	8_Peak_1731_lociStitched	8	16296	48833.2	8022.79	765	1
chr6	168852002	168877921	6_Peak_3546_lociStitched	6	11566	49063.7	8333.48	766	1
chr10	48382773	48437733	9_Peak_54221_lociStitched	9	14834	52975.9	12256.1	767	1
chr1	17478157	17525965	13_Peak_66191_lociStitched	13	17003	53355.8	12695	769	1
chr2	4769113	4821749	17_Peak_67403_lociStitched	17	28913	57157.4	16522.4	770	1
chr10	56395053	56431813	12_Peak_17250_lociStitched	12	21237	51309.4	10704.1	771	1
chr6	44655238	44738062	22_Peak_6234_lociStitched	22	25850	61979.6	21386.9	772	1
chr8	70109714	70152665	18_Peak_13864_lociStitched	18	24562	49505.3	8929.51	774	1
chr2	143545887	143604977	18_Peak_76220_lociStitched	18	25846	55857.8	15351.6	775	1
chr5	100389138	100430346	14_Peak_32888_lociStitched	14	21165	50446.4	9942.78	776	1
chr2	60395533	60431220	7_Peak_2896_lociStitched	7	12161	51499.6	11055.4	778	1
chr16	68432080	68452767	9_Peak_69423_lociStitched	9	14018	49907.4	9478.27	779	1
chr10	22719794	22753364	6_Peak_9506_lociStitched	6	15072	48393.4	8076.85	780	1
chr15	110986779	111029174	13_Peak_48576_lociStitched	13	20407	50233.8	9950.11	781	1
chr12	718212	780314	18_Peak_40554_lociStitched	18	22836	58521.8	18271	782	1
chr2	134520494	134550295	13_Peak_100403_lociStitched	13	12567	55030.7	14797	783	1
chr13	21898283	21950378	8_Peak_21229_lociStitched	8	14561	52876.4	12695.6	784	1
chr3	125301718	125354593	14_Peak_75609_lociStitched	14	15149	53361.3	13208.2	785	1
chr3	1005124	1056967	12_Peak_2691_lociStitched	12	15443	53135.3	13047.1	787	1
chr1	29712705	29768777	13_Peak_45043_lociStitched	13	19434	52864.7	12790	788	1
chr6	12358279	12396202	7_Peak_63058_lociStitched	7	19578	50511.4	10452.1	789	1
chr8	112037787	112045142	2_Peak_1668_lociStitched	2	7707	43296	3239.03	790	1
chr1	180692544	180710980	5_Peak_2068_lociStitched	5	14511	46203.2	6181.79	791	1
chr3	59153813	59204197	13_Peak_83726_lociStitched	13	19824	55548.5	15555.2	792	1
chr17	26245863	26306153	17_Peak_83261_lociStitched	17	22906	57566.8	17599.8	793	1
chr4	130393280	130429560	6_Peak_97273_lociStitched	6	12053	49605.6	9661.36	794	1
chr5	22009796	22023078	7_Peak_70_lociStitched	7	7776	44302	4421.78	796	1
chr5	2892940	2960091	16_Peak_29233_lociStitched	16	22096	58078.9	18204.6	798	1
chr18	18653183	18666120	2_Peak_175_lociStitched	2	7318	44174.9	4316.16	799	1
chr3	18040955	18066734	8_Peak_51_lociStitched	8	11423	48480.8	8712.08	800	1
chr8	72144034	72199007	13_Peak_104298_lociStitched	13	28910	53886.7	14163.8	802	1
chr3	8649493	8718694	14_Peak_40589_lociStitched	14	21660	58930.8	19221.3	803	1
chr12	44601387	44636889	7_Peak_1232_lociStitched	7	15150	50767.9	11119.2	804	1
chr4	89134342	89170286	18_Peak_34621_lociStitched	18	20993	55285.7	15637.4	805	1
chr5	21261095	21296456	10_Peak_8579_lociStitched	10	16217	50316.9	10732.9	806	1
chr14	56135121	56164598	6_Peak_66216_lociStitched	6	11926	48973.3	9411.14	808	1
chr5	23122943	23163013	8_Peak_76375_lociStitched	8	10439	51247.7	11730.9	809	1
chr3	17486939	17521763	8_Peak_2019_lociStitched	8	11743	49676.9	10203.8	811	1
chr6	159302097	159338003	9_Peak_97700_lociStitched	9	16059	50677.2	11221.2	812	1
chr12	5200658	5226869	9_Peak_95261_lociStitched	9	13567	47456	8043.17	813	1
chr9	123912717	123929699	2_Peak_3245_lociStitched	2	11183	45251.9	5899.55	814	1
chr5	67056823	67124698	14_Peak_92312_lociStitched	14	15821	56669.1	17317.3	815	1
chr7	37116780	37182865	22_Peak_82745_lociStitched	22	25803	57867	18589.9	817	1
chr17	61528648	61555592	9_Peak_40833_lociStitched	9	9312	47650.2	8396.14	818	1
chr13	124498604	124525268	3_Peak_4336_lociStitched	3	15927	45843.4	6618	819	1
chr3	37918331	37972531	16_Peak_56219_lociStitched	16	23771	54153.9	14969.5	821	1
chr7	92057342	92147149	32_Peak_85130_lociStitched	32	33429	59793.8	20626.3	822	1
chr6	67431842	67456128	8_Peak_14145_lociStitched	8	16173	56993.5	17844.2	823	1
chr18	42179812	42252163	22_Peak_49959_lociStitched	22	34260	56530.3	17431.3	825	1
chr4	12355666	12440429	19_Peak_74484_lociStitched	19	24030	59935.9	20851.7	826	1
chr9	3238513	3303958	11_Peak_60030_lociStitched	11	17907	56518.3	17460.7	827	1
chr14	115186910	115218458	11_Peak_81007_lociStitched	11	15595	50257.8	11222	828	1
chr9	47454945	47485160	10_Peak_32973_lociStitched	10	9586	45089.5	6133.63	829	1
chr7	75179377	75193042	7_Peak_3180_lociStitched	7	14763	48607.7	9665.28	830	1
chr1	182577244	182657668	26_Peak_17901_lociStitched	26	18453	57649.1	18719.9	832	1
chr9	131098371	131130793	8_Peak_108040_lociStitched	8	15487	48194.1	9310.22	834	1
chr8	31195167	31208787	3_Peak_65250_lociStitched	3	3762	42447.8	3588.65	835	1
chr3	128788788	128867621	23_Peak_55921_lociStitched	23	27570	59283.6	20428.2	836	1
chr12	11953676	12051421	21_Peak_60179_lociStitched	21	21403	62361.8	23509.8	837	1
chr12	18977578	18993316	3_Peak_48163_lociStitched	3	5873	44760.4	5915.91	838	1
chr1	167822845	167922217	15_Peak_46635_lociStitched	15	24241	66221.5	27396.9	839	1
chr5	18579924	18595104	6_Peak_7504_lociStitched	6	8198	44267	5551.9	840	1
chr3	112025972	112046970	7_Peak_2994_lociStitched	7	18979	48130.5	9465.41	841	1
chr8	37629971	37669972	12_Peak_66710_lociStitched	12	16762	47103.5	8504.25	842	1
chr9	32998698	33016968	7_Peak_15290_lociStitched	7	9695	43342.2	4744.7	843	1
chr2	2020225	2052627	8_Peak_18418_lociStitched	8	19145	50108.5	11526.6	844	1
chr1	9574915	9622040	10_Peak_108195_lociStitched	10	19857	51620.6	13046	845	1
chr8	75573350	75593503	6_Peak_4067_lociStitched	6	15384	45064.2	6492.28	846	1
chr15	110903440	110922954	7_Peak_33815_lociStitched	7	13625	44496.7	5956.45	847	1
chr2	40923530	40988054	26_Peak_107955_lociStitched	26	26057	53020.8	14557.6	850	1
chr3	73586459	73651008	17_Peak_49868_lociStitched	17	33793	53478.8	15059.3	851	1
chr2	7858561	7884946	8_Peak_5201_lociStitched	8	14101	48084	9815.22	854	1
chr13	68965648	69017041	14_Peak_21570_lociStitched	14	28237	53284.5	15028.2	855	1
chr1	131160775	131242258	17_Peak_14944_lociStitched	17	26334	61364.8	23149.3	856	1
chr3	68563045	68626052	12_Peak_35833_lociStitched	12	19710	56610.7	18466.4	857	1
chr10	13711514	13756516	9_Peak_69583_lociStitched	9	22779	49875.7	11745.5	858	1
chr2	77059052	77087294	11_Peak_42876_lociStitched	11	14862	47974.7	9847.99	859	1
chr4	130307683	130376950	16_Peak_68049_lociStitched	16	18687	52606.2	14582.8	861	1
chr6	76080450	76167097	21_Peak_93651_lociStitched	21	28291	59058.6	21107.2	863	1
chr6	47169336	47252670	12_Peak_91767_lociStitched	12	26895	57486.3	19713.9	864	1
chr8	71869650	71941105	18_Peak_78998_lociStitched	18	22001	56120.8	18385.4	865	1
chr9	12470889	12496714	12_Peak_36944_lociStitched	12	15150	45180.8	7468.59	866	1
chr5	14100247	14160638	22_Peak_77270_lociStitched	22	26469	56629.2	18935.3	867	1
chr12	53576096	53619040	10_Peak_76135_lociStitched	10	16094	48380.5	10719.7	869	1
chr2	71016883	71062145	10_Peak_102036_lociStitched	10	19043	50440.8	12850.6	870	1
chr4	14112235	14181314	24_Peak_33540_lociStitched	24	26585	55032.8	17473	872	1
chr2	151147818	151214680	12_Peak_64253_lociStitched	12	25120	52943.4	15386.4	873	1
chr17	5562391	5598406	16_Peak_2912_lociStitched	16	14776	47408.4	9904.2	875	1
chr2	151726782	151768082	8_Peak_32725_lociStitched	8	17173	49411.3	11919.2	876	1
chr4	2417006	2478026	19_Peak_18806_lociStitched	19	28522	53362	15877.4	877	1
chr1	9196749	9261633	22_Peak_30794_lociStitched	22	20189	52822.1	15410	880	1
chr13	28807093	28847744	15_Peak_93884_lociStitched	15	19469	48586.1	11191.2	882	1
chr18	5466311	5484193	5_Peak_3986_lociStitched	5	12495	42822	5430.76	883	1
chr10	23826245	23869658	17_Peak_34710_lociStitched	17	23701	49758.4	12419	884	1
chr11	21890169	21922655	10_Peak_33518_lociStitched	10	15362	47068.1	9780.34	885	1
chr4	684865	732724	14_Peak_16769_lociStitched	14	19383	52611.4	15444.1	889	1
chr10	31261095	31287218	11_Peak_94147_lociStitched	11	13031	44024.3	6866.93	890	1
chr9	139134791	139206027	15_Peak_84152_lociStitched	15	20327	54576.4	17430.4	891	1
chr9	521793	614735	26_Peak_9706_lociStitched	26	32277	57707.7	20586.7	893	1
chr1	163220360	163228120	4_Peak_50078_lociStitched	4	7334	40352.9	3259.54	894	1
chr5	76634493	76639221	2_Peak_91356_lociStitched	2	5337	39709.8	2629.74	895	1
chr18	9932790	10028803	22_Peak_87105_lociStitched	22	26004	62571.8	25601.1	898	1
chr6	27565966	27668975	23_Peak_42761_lociStitched	23	35279	62419.5	25501.4	899	1
chr7	111275772	111291974	4_Peak_51601_lociStitched	4	10322	41584.1	4690.48	901	1
chr11	14884622	14944342	17_Peak_81513_lociStitched	17	22732	52171.7	15284.5	902	1
chr18	9172004	9201596	6_Peak_2073_lociStitched	6	16623	45488.8	8640.86	906	1
chr8	10959846	10991821	13_Peak_13897_lociStitched	13	14217	45473.3	8647.21	907	1
chr12	19167747	19210559	9_Peak_28699_lociStitched	9	18125	49313.2	12492.2	908	1
chr6	28163682	28197085	5_Peak_60238_lociStitched	5	10465	47470.3	10703.4	909	1
chr8	1576190	1666894	25_Peak_20495_lociStitched	25	28640	62243.9	25485.9	911	1
chr7	2245978	2258610	3_Peak_1963_lociStitched	3	9721	41862.4	5110.91	912	1
chr7	59386693	59404130	5_Peak_63756_lociStitched	5	11690	42836.3	6108.42	913	1
chr4	81899152	81944909	11_Peak_35818_lociStitched	11	19226	49490.8	12763.5	914	1
chr18	52877657	52897586	6_Peak_7905_lociStitched	6	16412	42805.2	6095.66	915	1
chr4	117508017	117606282	28_Peak_27440_lociStitched	28	34793	63588.1	26900.6	916	1
chr6	81857899	81898242	20_Peak_90107_lociStitched	20	22291	48944.6	12282.8	917	1
chr5	10653368	10665849	2_Peak_8781_lociStitched	2	10092	40416	3766.77	918	1
chr14	123342266	123357514	4_Peak_307_lociStitched	4	6733	41061.3	4446.32	919	1
chr7	92165142	92244163	16_Peak_18940_lociStitched	16	34668	58558	21955.3	920	1
chr16	36215823	36229537	4_Peak_86_lociStitched	4	4758	39901.9	3300.25	921	1
chr14	124003532	124022495	6_Peak_3110_lociStitched	6	12238	42778.6	6225.55	924	1
chr5	7582133	7586415	2_Peak_62_lociStitched	2	4804	38716.5	2164.91	925	1
chr13	89680844	89706659	10_Peak_82479_lociStitched	10	12704	42638.6	6092.34	926	1
chr2	8745650	8765121	4_Peak_100059_lociStitched	4	12047	40797.9	4322.35	928	1
chr11	20836123	20914866	19_Peak_45398_lociStitched	19	26178	56744.7	20276.1	930	1
chr6	89572089	89600209	7_Peak_53069_lociStitched	7	14554	44939.2	8483.53	931	1
chr12	34767216	34797274	9_Peak_1711_lociStitched	9	17822	45911.5	9513.51	932	1
chr5	10241187	10267549	9_Peak_78333_lociStitched	9	16089	45031.6	8654.64	933	1
chr2	68368849	68385534	4_Peak_398_lociStitched	4	9562	40975	4611.73	934	1
chr14	120641468	120661484	7_Peak_55652_lociStitched	7	12009	44142.9	7793.34	935	1
chr6	84126036	84155090	12_Peak_88184_lociStitched	12	16492	54414	18170.9	937	1
chr7	121100862	121149307	13_Peak_66830_lociStitched	13	13575	50941.6	14699.4	938	1
chr14	41962990	41997472	13_Peak_1164_lociStitched	13	23439	46180.9	9960.18	939	1
chr3	110811891	110846559	5_Peak_74570_lociStitched	5	12681	45163.8	9020.63	941	1
chr2	7828941	7844900	4_Peak_2163_lociStitched	4	10668	42121.2	6023.71	943	1
chr12	36049865	36072548	7_Peak_87979_lociStitched	7	14160	42769.3	6697.85	944	1
chr8	55692251	55713359	8_Peak_22952_lociStitched	8	12216	42224.4	6190.98	945	1
chrX	124856421	124896651	9_Peak_35944_lociStitched	9	13005	42608.7	6585.81	946	1
chr17	62611642	62658041	11_Peak_5268_lociStitched	11	13809	48312.8	12354.3	947	1
chr7	23214063	23222986	1_Peak_1129_lociStitched	1	9179	39440.6	3486.72	948	1
chr12	44649592	44657176	1_Peak_1600_lociStitched	1	7585	38665.5	2734.79	949	1
chr1	145971571	146010392	9_Peak_9774_lociStitched	9	14528	46876.4	10970.8	951	1
chr3	11346352	11436092	24_Peak_11502_lociStitched	24	24497	58438.7	22542.7	952	1
chr15	132276503	132303545	7_Peak_100297_lociStitched	7	10238	43751.3	7953.05	954	1
chr11	19072359	19125571	15_Peak_50189_lociStitched	15	19330	48184.4	12423.5	955	1
chr6	96538755	96579505	13_Peak_4533_lociStitched	13	15938	47176.3	11434.5	956	1
chr6	62936624	62992922	9_Peak_555_lociStitched	9	13969	51274.9	15534.8	957	1
chr17	915234	930787	7_Peak_16734_lociStitched	7	5863	40860.5	5124.52	958	1
chr14	20612885	20636037	8_Peak_103171_lociStitched	8	9953	41367	5689.2	959	1
chr12	5563775	5594038	11_Peak_3287_lociStitched	11	14555	45582.4	9938.68	960	1
chr3	57808086	57860577	19_Peak_45470_lociStitched	19	24512	49908.4	14273.2	961	1
chr3	17093581	17115717	13_Peak_80667_lociStitched	13	11866	49682.8	14059.2	962	1
chr1	106738751	106761948	9_Peak_2812_lociStitched	9	13718	41670	6105.61	964	1
chr11	76647085	76670570	10_Peak_22332_lociStitched	10	8030	45903.7	10349.3	965	1
chr2	150561215	150577752	Peak_5085	1	17750	40471.3	5037.17	971	1
chr4	98896714	98935400	14_Peak_47519_lociStitched	14	19479	44518.3	9096.61	972	1
chr1	7057220	7075663	6_Peak_34353_lociStitched	6	16571	40635.5	5234.12	973	1
chr6	131915695	131919929	3_Peak_85095_lociStitched	3	5600	37893.2	2499.78	974	1
chr6	63627607	63706788	19_Peak_43060_lociStitched	19	22919	57856.5	22469.4	975	1
chr13	77747350	77752024	4_Peak_31392_lociStitched	4	4221	38117.5	2737.39	976	1
chr3	111452814	111501235	15_Peak_88301_lociStitched	15	20371	47883.5	12507.1	977	1
chr5	10594574	10631740	10_Peak_32614_lociStitched	10	16699	45651	10283.8	978	1
chr17	48744241	48830270	18_Peak_55522_lociStitched	18	25044	54714.4	19347.9	979	1
chr13	3468002	3543413	19_Peak_59591_lociStitched	19	23256	51804	16486.6	980	1
chr2	74676927	74687863	5_Peak_33037_lociStitched	5	8347	39510.5	4240.17	984	1
chr1	271240111	271277986	8_Peak_71512_lociStitched	8	17721	43505.4	8242.2	985	1
chr12	21862028	21901817	9_Peak_32004_lociStitched	9	21466	45729.1	10496.8	986	1
chr1	7410119	7475400	18_Peak_92464_lociStitched	18	24929	55462.7	20256.7	987	1
chr14	112053099	112090085	9_Peak_7658_lociStitched	9	13672	47871.6	12681.8	989	1
chr4	130477700	130506757	7_Peak_102070_lociStitched	7	15328	42670.2	7543.2	991	1
chr1	130054922	130066617	5_Peak_43528_lociStitched	5	12201	40051.8	4936.9	992	1
chr12	20506216	20574028	22_Peak_57946_lociStitched	22	19241	50886.1	15793.4	993	1
chr5	80488629	80505168	3_Peak_54754_lociStitched	3	6226	40421.8	5375.37	994	1
chr4	35975417	35978770	1_Peak_1631_lociStitched	1	3435	36846.8	1818.65	996	1
chr6	95699147	95724606	11_Peak_25543_lociStitched	11	16265	46654.7	11632	997	1
chr1	107136207	107227030	24_Peak_6883_lociStitched	24	28571	56510.1	21488.7	998	1
chr1	269625736	269657507	6_Peak_13310_lociStitched	6	14227	42662.1	7688.58	999	1
chr9	123945140	123981835	6_Peak_2649_lociStitched	6	18183	43820.2	8880.83	1000	1
chr7	58387440	58432615	13_Peak_39721_lociStitched	13	17366	48689.6	13791.9	1002	1
chr7	38011563	38044909	6_Peak_39991_lociStitched	6	13630	45048	10198.9	1003	1
chr6	44773000	44799455	6_Peak_84860_lociStitched	6	7953	42523.8	7714.28	1005	1
chr7	20659205	20683849	7_Peak_73620_lociStitched	7	14158	39617.7	4822.83	1006	1
chr10	42914400	42916474	2_Peak_91124_lociStitched	2	2886	36468.6	1704.49	1008	1
chr14	38482336	38543533	17_Peak_16087_lociStitched	17	18176	52556.6	17827.5	1009	1
chr7	20627300	20645050	7_Peak_91263_lociStitched	7	11161	38093.4	3474.14	1011	1
chr5	3242806	3295857	11_Peak_23649_lociStitched	11	18023	48992.6	14398	1012	1
chr14	104193416	104205298	5_Peak_21615_lociStitched	5	9208	37926.2	3363.79	1014	1
chr14	10585480	10598973	6_Peak_30629_lociStitched	6	11911	37638.7	3158.71	1018	1
chr2	64852113	64891524	11_Peak_26240_lociStitched	11	22582	42916.1	8465.06	1020	1
chr2	74402402	74439693	12_Peak_17347_lociStitched	12	23970	46501.9	12052.5	1021	1
chr13	129955567	130008019	13_Peak_61583_lociStitched	13	15369	47896.4	13506.3	1022	1
chr2	1191656	1213293	5_Peak_73789_lociStitched	5	17146	39530.8	5143.11	1023	1
chr6	52097241	52117872	5_Peak_4119_lociStitched	5	9593	42192.5	7806.77	1024	1
chr17	54857982	54920296	16_Peak_89864_lociStitched	16	20940	49783.5	15422.5	1025	1
chr2	135282336	135313055	7_Peak_21142_lociStitched	7	8856	41652.1	7296.33	1026	1
chr6	48683244	48706921	8_Peak_97544_lociStitched	8	11043	42696.7	8341.41	1027	1
chr15	137326867	137372715	9_Peak_40863_lociStitched	9	19344	47604.4	13255.1	1029	1
chr18	54425705	54433831	4_Peak_65044_lociStitched	4	5782	38260	3920.02	1031	1
chr1	252404946	252455184	16_Peak_9465_lociStitched	16	20279	48316.6	14014.4	1032	1
chr4	104349660	104385614	8_Peak_4447_lociStitched	8	16175	45262.5	10966	1033	1
chr2	2501175	2519828	6_Peak_62672_lociStitched	6	13856	39413.8	5131.44	1035	1
chr6	49345903	49371415	7_Peak_49030_lociStitched	7	13489	42887.8	8608.72	1036	1
chr3	31324593	31377788	14_Peak_82003_lociStitched	14	19839	49886.3	15607.4	1037	1
chr7	23255273	23323219	20_Peak_67363_lociStitched	20	26355	59629.3	25403.5	1039	1
chr5	6536155	6543682	2_Peak_905_lociStitched	2	7378	37234.6	3067.25	1042	1
chr11	77069615	77140740	18_Peak_29857_lociStitched	18	28603	49467.4	15313.2	1043	1
chr14	59621761	59656561	13_Peak_78915_lociStitched	13	19446	44386.8	10247.5	1045	1
chr4	12194116	12239765	14_Peak_4916_lociStitched	14	20360	45530.3	11439.6	1047	1
chr5	21173811	21194771	4_Peak_573_lociStitched	4	7992	40403	6344.1	1049	1
chr6	43032370	43097536	17_Peak_91574_lociStitched	17	22745	51578.9	17542.7	1051	1
chr12	19869863	19918843	11_Peak_50524_lociStitched	11	15074	48516.8	14502	1053	1
chr2	69814219	69860856	14_Peak_107810_lociStitched	14	24586	46828.7	12829.6	1054	1
chr7	78090684	78123197	6_Peak_86058_lociStitched	6	12877	42363.6	8475.35	1057	1
chr5	22290736	22323633	9_Peak_29866_lociStitched	9	12053	42858.2	8980.88	1058	1
chr14	6174954	6194877	12_Peak_103178_lociStitched	12	12764	41181.5	7357.57	1061	1
chr3	31865865	31897464	5_Peak_29849_lociStitched	5	13234	43121.5	9304.51	1062	1
chr5	9484333	9512536	6_Peak_98712_lociStitched	6	4792	41506.8	7700.59	1063	1
chr1	269110907	269135271	5_Peak_20462_lociStitched	5	10814	41850	8103.47	1067	1
chr3	127575345	127641347	23_Peak_44463_lociStitched	23	27513	58823.6	25211.8	1069	1
chr7	2047159	2068595	5_Peak_23207_lociStitched	5	17787	40488.3	6885.24	1070	1
chr15	110349024	110380794	10_Peak_22531_lociStitched	10	12653	41497.1	7895.4	1071	1
chr13	204968368	204980749	4_Peak_104895_lociStitched	4	5581	36928.7	3329.23	1072	1
chr7	100038286	100076894	10_Peak_9519_lociStitched	10	22722	45005.3	11451.1	1073	1
chr12	3172088	3213660	8_Peak_85434_lociStitched	8	20133	44970.9	11438.5	1074	1
chr7	41964995	42069816	30_Peak_43348_lociStitched	30	33800	56967.2	23460.9	1075	1
chr2	4707869	4720029	4_Peak_55300_lociStitched	4	4469	38503.6	5003.85	1076	1
chr5	6142439	6175728	9_Peak_33047_lociStitched	9	15139	44129.4	10630.9	1077	1
chr7	31571054	31586162	4_Peak_100464_lociStitched	4	12625	39184.1	5756.15	1082	1
chr9	129804584	129833116	6_Peak_2170_lociStitched	6	11458	40509.7	7101.61	1083	1
chr7	29959594	29997847	6_Peak_48463_lociStitched	6	11480	42793.6	9389.87	1084	1
chr6	157386632	157411978	6_Peak_96885_lociStitched	6	9522	41588.8	8197.28	1085	1
chr17	51348381	51451833	29_Peak_98461_lociStitched	29	24465	58667.6	25283.7	1086	1
chr9	45899718	45928228	8_Peak_52523_lociStitched	8	18491	42135.6	8761.32	1088	1
chr6	74601470	74667588	17_Peak_35170_lociStitched	17	25579	50953.8	17593.6	1090	1
chr12	45395535	45441940	14_Peak_43403_lociStitched	14	20466	49223	15874.7	1091	1
chr4	79428650	79501081	16_Peak_51854_lociStitched	16	25628	51327.7	18028.2	1092	1
chr4	2555886	2662772	21_Peak_72229_lociStitched	21	24749	60185	26923.4	1094	1
chr1	1922795	1954235	7_Peak_74866_lociStitched	7	14118	41682.8	8453.65	1096	1
chr3	8831353	8864416	7_Peak_81153_lociStitched	7	16375	41884.2	8755.08	1098	1
chr14	65404123	65416464	5_Peak_103866_lociStitched	5	10231	37473.4	4355.14	1099	1
chr2	69272386	69298742	4_Peak_31147_lociStitched	4	10505	42132.7	9045.38	1100	1
chr2	88880244	88921824	17_Peak_109241_lociStitched	17	20925	54733.2	21751.2	1103	1
chr14	16450471	16479318	9_Peak_17567_lociStitched	9	24366	39403.2	6501.23	1106	1
chr6	18871594	18903887	17_Peak_55940_lociStitched	17	11975	42020.2	9121.24	1107	1
chr8	87474996	87496660	6_Peak_90974_lociStitched	6	10363	39781.4	6884.89	1108	1
chr9	136924512	136967266	11_Peak_24127_lociStitched	11	24353	43728.4	10840.4	1109	1
chr14	20717876	20774744	17_Peak_11566_lociStitched	17	22986	46795.2	13920.2	1111	1
chr6	63941798	63974278	7_Peak_23811_lociStitched	7	8421	42904.4	10049.5	1112	1
chr2	151565209	151641400	16_Peak_27780_lociStitched	16	23719	50773.7	17927.7	1113	1
chr3	59318189	59356191	14_Peak_5580_lociStitched	14	16095	43041.1	10252.9	1117	1
chr7	78025303	78041496	4_Peak_75195_lociStitched	4	8577	38722.3	5995.92	1122	1
chr1	273515540	273535558	4_Peak_38926_lociStitched	4	13023	38858.4	6151.79	1124	1
chr2	8500055	8541490	7_Peak_14393_lociStitched	7	14138	41773.8	9072.02	1125	1
chr1	261381769	261410313	19_Peak_69885_lociStitched	19	19126	45843	13234.5	1126	1
chr2	5008470	5062549	12_Peak_40932_lociStitched	12	14938	47681.5	15109.7	1127	1
chr7	4290937	4327582	13_Peak_91724_lociStitched	13	16561	40397.4	7867.68	1128	1
chr1	130913147	131007442	17_Peak_70492_lociStitched	17	24335	55843.8	23322.9	1129	1
chr8	32026114	32049873	7_Peak_16664_lociStitched	7	14252	39473.2	6978.02	1132	1
chr3	93590662	93625118	12_Peak_2678_lociStitched	12	15484	45723.4	13268.8	1134	1
chr3	9364911	9405105	22_Peak_10164_lociStitched	22	27890	54530	22096.8	1135	1
chrX	35797009	35826690	7_Peak_25472_lociStitched	7	14636	39196.2	6776.22	1137	1
chr18	13551570	13606584	13_Peak_84327_lociStitched	13	27515	50401.9	18049	1141	1
chr8	113345647	113367115	6_Peak_60453_lociStitched	6	12625	37984.4	5707.45	1143	1
chr10	38606645	38644609	12_Peak_24404_lociStitched	12	22459	41242.4	9014.53	1146	1
chr13	203322521	203328817	5_Peak_79224_lociStitched	5	6739	38415.5	6190.68	1147	1
chr5	16004266	16023255	5_Peak_1671_lociStitched	5	11415	38069.1	5867.6	1148	1
chr3	98153243	98190620	12_Peak_95562_lociStitched	12	16059	41772.5	9572.25	1149	1
chr2	71586098	71620790	9_Peak_89519_lociStitched	9	14745	41315.3	9139.39	1152	1
chr7	16871017	16913521	11_Peak_58514_lociStitched	11	10744	42708	10541	1153	1
chr15	137386041	137404243	5_Peak_17539_lociStitched	5	11252	37534.3	5418.74	1154	1
chr13	77179301	77188045	6_Peak_593_lociStitched	6	5228	37258.7	5143.83	1155	1
chr9	122624697	122682621	17_Peak_62153_lociStitched	17	19609	52259.5	20218.8	1158	1
chr17	58990242	59051000	17_Peak_104738_lociStitched	17	19605	47689.5	15683.6	1161	1
chr4	599605	642196	13_Peak_10837_lociStitched	13	11911	50898.9	18906.4	1162	1
chr9	10758110	10846342	23_Peak_107465_lociStitched	23	31339	50701	18751.5	1163	1
chr4	15117481	15210595	19_Peak_38488_lociStitched	19	21705	53670.9	21760.7	1165	1
chr2	9162063	9193557	8_Peak_28631_lociStitched	8	15137	42368.9	10487.5	1166	1
chr6	4648993	4674933	5_Peak_54953_lociStitched	5	15341	38344.5	6472.03	1168	1
chr10	48911949	48922909	7_Peak_12721_lociStitched	7	8648	35107.5	3249.83	1169	1
chr12	22282654	22333433	13_Peak_9481_lociStitched	13	16666	45843.3	13994.7	1171	1
chr6	108115588	108141381	6_Peak_30468_lociStitched	6	11931	39535.5	7740.48	1172	1
chr6	127932072	127954216	10_Peak_36802_lociStitched	10	14538	39228.1	7444.81	1174	1
chr9	49618224	49730055	30_Peak_38175_lociStitched	30	33591	59393.4	27611.1	1175	1
chr7	2271885	2304498	8_Peak_14592_lociStitched	8	18905	40626.5	8882.6	1176	1
chr2	16149585	16176300	12_Peak_102562_lociStitched	12	16676	40353.5	8718.25	1184	1
chr4	117012160	117070085	17_Peak_1964_lociStitched	17	16664	45368.7	13805.4	1188	1
chr7	120504946	120565134	12_Peak_72667_lociStitched	12	18904	46289.5	14746.8	1191	1
chr5	82532127	82555856	7_Peak_59904_lociStitched	7	14686	39689.1	8161.89	1192	1
chr3	46569150	46625252	16_Peak_20288_lociStitched	16	23245	45975.6	14457.5	1193	1
chr12	48269239	48307527	6_Peak_9591_lociStitched	6	20335	41176.1	9666.38	1194	1
chr7	32047072	32059862	3_Peak_5844_lociStitched	3	8953	36080	4606.59	1195	1
chr2	65095304	65119569	6_Peak_3403_lociStitched	6	12260	39687.8	8259.81	1196	1
chr2	8172686	8216846	10_Peak_25479_lociStitched	10	21532	44283.6	12872.6	1197	1
chr17	51499616	51516475	3_Peak_15970_lociStitched	3	7413	37909.1	6546.35	1198	1
chr6	84754156	84830877	17_Peak_73604_lociStitched	17	30972	50711.8	19377.6	1199	1
chr7	28982543	29016555	13_Peak_60671_lociStitched	13	18181	41098.7	9834.1	1201	1
chr3	86622586	86696137	31_Peak_81725_lociStitched	31	29275	54391.8	23127.8	1202	1
chr12	44949192	44991579	6_Peak_2643_lociStitched	6	14754	44281.7	13110.3	1209	1
chr7	88573388	88577712	2_Peak_93774_lociStitched	2	4662	33853.7	2712.46	1210	1
chr14	47352833	47375476	6_Peak_42934_lociStitched	6	11995	37018	5880.3	1211	1
chr14	6833945	6870296	8_Peak_69750_lociStitched	8	15848	41138.4	10029.2	1215	1

## Sheet: DR-SE-liver
CHROM	START	STOP	REGION_ID	NUM_LOCI	CONSTITUENT_SIZE	DR_H3K27ac.bam	DR_input.bam	enhancerRank	isSuper
chr2	6732567	6867892	32_Peak_64368_lociStitched	32	66956	521544	44755.6	1	1
chr17	57883744	57966619	11_Peak_567_lociStitched	11	69629	393590	25169.1	2	1
chr2	75183415	75280606	16_Peak_100395_lociStitched	16	58169	349567	30809.5	3	1
chr1	273690999	273840315	32_Peak_24216_lociStitched	32	96218	345559	42347.4	4	1
chr14	56424438	56574086	37_Peak_21998_lociStitched	37	67739	321549	39581.9	5	1
chr14	101302619	101475773	63_Peak_65030_lociStitched	63	96146	300092	43852.5	6	1
chr7	53838296	53915741	15_Peak_51917_lociStitched	15	59378	275935	24525	7	1
chr7	4504305	4601121	23_Peak_5106_lociStitched	23	66234	275209	30477.7	8	1
chr9	129453140	129616315	34_Peak_46899_lociStitched	34	82401	285605	43355.6	9	1
chr3	97194696	97382173	42_Peak_7273_lociStitched	42	97388	276079	46944.2	10	1
chr2	5046548	5193689	40_Peak_12239_lociStitched	40	89601	295674	68500.4	11	1
chr2	5206217	5257527	40_Peak_12239_lociStitched	40	89601	295674	68500.4	11	1
chr14	75162736	75173575	24_Peak_2244_lociStitched	24	62779	248794	30744.3	12	1
chr14	75096002	75122431	24_Peak_2244_lociStitched	24	62779	248794	30744.3	12	1
chr3	127474342	127640827	38_Peak_85759_lociStitched	38	71687	257835	40938.7	13	1
chr14	56233525	56326685	31_Peak_3671_lociStitched	31	73691	254133	37508.1	14	1
chr7	92451830	92526907	16_Peak_45918_lociStitched	16	48822	239090	23371.5	15	1
chr6	72402441	72601456	53_Peak_57365_lociStitched	53	83319	258790	52128.3	16	1
chr1	273577079	273659098	16_Peak_51720_lociStitched	16	55632	223553	23154.5	17	1
chr12	11761668	11865410	26_Peak_86594_lociStitched	26	56288	221698	28159.2	18	1
chr7	4377396	4423735	33_Peak_69249_lociStitched	33	51370	227844	37092.5	19	1
chr7	4440685	4490093	33_Peak_69249_lociStitched	33	51370	227844	37092.5	19	1
chr2	59483318	59537279	13_Peak_9215_lociStitched	13	32072	205390	18661.5	20	1
chr4	98536229	98644784	32_Peak_27378_lociStitched	32	51014	217837	31437.5	21	1
chr17	51860932	51976977	29_Peak_945_lociStitched	29	65532	211176	32218	22	1
chr15	132276278	132363152	18_Peak_12304_lociStitched	18	40719	205136	26626.9	23	1
chr15	45896132	46060979	65_Peak_78108_lociStitched	65	82621	231796	54828.9	24	1
chr5	7084101	7150052	15_Peak_10642_lociStitched	15	32383	196120	22928.4	25	1
chr3	9968438	10051083	16_Peak_11891_lociStitched	16	36814	195424	25266.4	26	1
chr14	106992132	107147791	46_Peak_92559_lociStitched	46	77350	212292	42280.4	27	1
chr1	1674900	1818826	38_Peak_11213_lociStitched	38	69252	206131	37924.5	28	1
chr16	51327755	51405041	14_Peak_5720_lociStitched	14	58226	185734	22351.1	29	1
chr9	63996842	64055159	15_Peak_532_lociStitched	15	36609	178339	18428.2	30	1
chr5	93247217	93330820	24_Peak_19090_lociStitched	24	45506	181427	23313.4	31	1
chr3	117608594	117727981	30_Peak_2_lociStitched	30	61915	184390	29865.9	32	1
chr12	47779395	47861398	11_Peak_47899_lociStitched	11	41309	182079	27840	33	1
chr7	83049234	83117116	22_Peak_73928_lociStitched	22	41165	172712	19556.6	34	1
chr12	14849076	15004543	42_Peak_12018_lociStitched	42	67553	198023	45217.8	35	1
chr13	124623856	124820033	55_Peak_9836_lociStitched	55	67325	199262	46984.4	36	1
chr7	116682566	116832259	31_Peak_9709_lociStitched	31	59718	185245	37079	37	1
chr16	51419721	51483224	16_Peak_96849_lociStitched	16	36863	163679	17431.6	38	1
chr3	8355580	8416601	14_Peak_35426_lociStitched	14	30654	167163	21116.5	39	1
chr10	10115424	10192309	18_Peak_5823_lociStitched	18	45669	166607	22219	40	1
chr4	99313532	99385089	16_Peak_3080_lociStitched	16	37845	165447	21352.6	41	1
chr4	7808740	7885803	52_Peak_104241_lociStitched	52	56086	190707	46958.3	42	1
chr12	5426208	5544619	28_Peak_19740_lociStitched	28	53169	174988	32425.3	43	1
chr17	43363699	43449404	26_Peak_66107_lociStitched	26	46714	167987	25831.2	44	1
chr13	34307408	34352791	18_Peak_69424_lociStitched	18	37453	156827	14781	45	1
chr6	155799159	155893110	33_Peak_9735_lociStitched	33	49927	169159	27659.2	46	1
chr12	60768777	60906015	40_Peak_42372_lociStitched	40	63943	176502	36491.6	47	1
chr2	9483244	9551217	21_Peak_680_lociStitched	21	32143	157718	18036.4	48	1
chr2	77178427	77222668	11_Peak_7597_lociStitched	11	37036	158529	19342.2	49	1
chr6	103617917	103719534	36_Peak_4622_lociStitched	36	51908	165524	27954.8	50	1
chr7	74847144	74874074	39_Peak_59332_lociStitched	39	52037	174015	38981	51	1
chr7	74888912	74993073	39_Peak_59332_lociStitched	39	52037	174015	38981	51	1
chr7	38265952	38337647	16_Peak_19691_lociStitched	16	37792	153568	19024.9	52	1
chr3	52240287	52360934	45_Peak_20935_lociStitched	45	67626	169303	35095.6	53	1
chr5	3308654	3392908	22_Peak_30003_lociStitched	22	45547	157597	23523.7	54	1
chr6	53332893	53386855	15_Peak_34360_lociStitched	15	42304	150919	17589.7	55	1
chr6	63043359	63133523	14_Peak_9768_lociStitched	14	39134	157976	25200.8	56	1
chr3	651900	712578	13_Peak_30618_lociStitched	13	38472	156778	24913.9	57	1
chr17	10656390	10751604	26_Peak_4759_lociStitched	26	41925	156998	25536.4	58	1
chr13	206437546	206548085	21_Peak_26668_lociStitched	21	45683	157135	26299.8	59	1
chr4	130541849	130644019	29_Peak_27640_lociStitched	29	56346	156098	25951.3	60	1
chrX	88128357	88234881	25_Peak_59239_lociStitched	25	61859	142838	15115.8	61	1
chr12	4258862	4384493	39_Peak_69620_lociStitched	39	72029	161503	34540.2	62	1
chr5	77092276	77139478	15_Peak_37265_lociStitched	15	20126	139877	13965.9	63	1
chr7	98412126	98476349	26_Peak_23390_lociStitched	26	38968	145338	20313.3	64	1
chr5	10726045	10811237	21_Peak_1368_lociStitched	21	44451	147706	23265.9	65	1
chr5	7183716	7212191	7_Peak_6720_lociStitched	7	23049	135182	11058.4	66	1
chr12	7588052	7671088	21_Peak_4596_lociStitched	21	41859	145376	21620.6	67	1
chr18	2884409	2971920	19_Peak_71074_lociStitched	19	41521	144384	20801.4	68	1
chr14	28243388	28270644	11_Peak_104238_lociStitched	11	22519	136854	14122	69	1
chr9	10003946	10069542	33_Peak_4122_lociStitched	33	25144	140349	18970.4	70	1
chr3	31937704	32025806	19_Peak_537_lociStitched	19	48215	141615	23285.4	71	1
chr5	3418179	3478017	16_Peak_33808_lociStitched	16	31023	136568	18322.1	72	1
chr13	124415495	124485587	27_Peak_296_lociStitched	27	36105	136112	17922.5	73	1
chr12	53360946	53407164	14_Peak_14_lociStitched	14	20729	133575	16017.7	74	1
chr3	75533211	75593126	32_Peak_54545_lociStitched	32	41040	143372	25952.2	75	1
chr3	75613666	75633957	32_Peak_54545_lociStitched	32	41040	143372	25952.2	75	1
chr12	5814361	5948366	33_Peak_3374_lociStitched	33	63925	150778	34088.7	76	1
chr6	47474705	47565038	20_Peak_37329_lociStitched	20	54980	142049	26232.7	77	1
chr4	99167077	99226017	16_Peak_4106_lociStitched	16	17841	134065	18619.1	78	1
chr6	48051208	48095640	9_Peak_94122_lociStitched	9	22205	130618	15226.2	79	1
chr3	117740491	117797664	20_Peak_34155_lociStitched	20	31546	129873	14883.8	80	1
chr7	100104941	100142011	8_Peak_83443_lociStitched	8	26253	127853	13233	81	1
chr1	242954017	243041787	33_Peak_6302_lociStitched	33	42579	131918	18343.9	82	1
chr1	147554244	147676491	36_Peak_2101_lociStitched	36	50775	146010	32661.9	83	1
chr10	22934648	23050412	32_Peak_38333_lociStitched	32	51668	141700	28684.5	84	1
chr7	39198729	39268684	26_Peak_90820_lociStitched	26	40068	141087	28387.9	85	1
chr3	94280456	94496197	58_Peak_33613_lociStitched	58	72748	165279	52662.4	86	1
chr3	8460540	8554423	20_Peak_6417_lociStitched	20	34928	141599	29267.6	87	1
chr18	45425354	45507384	26_Peak_50787_lociStitched	26	44722	133569	22533.5	88	1
chr13	71621337	71717419	20_Peak_77756_lociStitched	20	32581	137440	26682	89	1
chr7	32665402	32800773	46_Peak_44117_lociStitched	46	60306	144752	34140.6	90	1
chr2	87848988	87918231	31_Peak_86433_lociStitched	31	36245	126348	16133.6	91	1
chr12	4887834	5024950	34_Peak_96317_lociStitched	34	52928	146047	36082.2	92	1
chr6	53523645	53581659	16_Peak_89650_lociStitched	16	32929	126275	16488.9	93	1
chr7	55666362	55841136	41_Peak_98609_lociStitched	41	54246	156116	46791.1	94	1
chr6	1098465	1156595	9_Peak_103812_lociStitched	9	41607	127575	18425.2	95	1
chr3	37918339	37972547	26_Peak_11577_lociStitched	26	51503	144287	35180.6	96	1
chr3	37989126	38050846	26_Peak_11577_lociStitched	26	51503	144287	35180.6	96	1
chr9	41711152	41778818	12_Peak_95762_lociStitched	12	39265	129925	21037.4	98	1
chr7	91802722	91963512	55_Peak_20584_lociStitched	55	55902	145605	36847.2	99	1
chr3	37809385	37877201	14_Peak_99842_lociStitched	14	34670	128016	19375	100	1
chr2	118725625	118788472	31_Peak_94370_lociStitched	31	36188	122574	14396.9	101	1
chr9	139292409	139412748	26_Peak_4773_lociStitched	26	45106	140436	32311	102	1
chr12	18214303	18282403	16_Peak_20843_lociStitched	16	34668	128022	20528.8	103	1
chr7	86130854	86191065	16_Peak_377_lociStitched	16	31435	122510	16740.7	104	1
chr6	151044418	151194564	56_Peak_98437_lociStitched	56	52434	146032	40314.2	105	1
chr1	223742668	223757220	5_Peak_82130_lociStitched	5	12415	111537	6052.18	106	1
chr9	104844416	104916094	23_Peak_65342_lociStitched	23	22217	125078	19754.5	107	1
chr17	46783112	46886173	24_Peak_59309_lociStitched	24	47365	132928	27898.6	108	1
chr6	75239818	75305369	13_Peak_46849_lociStitched	13	38839	120961	16151.8	109	1
chr7	92057898	92302714	68_Peak_61658_lociStitched	68	79850	161921	57140.1	110	1
chr18	14128387	14150208	4_Peak_4946_lociStitched	4	19241	111678	7816.28	111	1
chr7	38746079	38840461	21_Peak_19040_lociStitched	21	35442	128473	24803.6	112	1
chr2	75982791	76126806	32_Peak_16048_lociStitched	32	54745	142799	39131.7	113	1
chr2	150295405	150323668	6_Peak_50849_lociStitched	6	25108	111713	8131.78	114	1
chr14	72499960	72555563	17_Peak_16765_lociStitched	17	34846	123815	20293.4	115	1
chr12	47894262	47972906	23_Peak_80417_lociStitched	23	42344	126766	23459.5	116	1
chr2	141932373	142023209	26_Peak_73823_lociStitched	26	39162	133867	30765.8	117	1
chr15	45500912	45572270	24_Peak_32257_lociStitched	24	50314	124548	21828.4	118	1
chr3	117986420	118033304	14_Peak_67228_lociStitched	14	30518	115846	13207.2	119	1
chr3	4079161	4136897	10_Peak_7816_lociStitched	10	23682	118636	16806.9	120	1
chr4	89277878	89327513	17_Peak_77721_lociStitched	17	34558	129117	27570.8	121	1
chr4	89233157	89263062	17_Peak_77721_lociStitched	17	34558	129117	27570.8	121	1
chr6	52588042	52636194	13_Peak_524_lociStitched	13	26763	116186	14834	122	1
chr3	19539084	19577358	11_Peak_86098_lociStitched	11	33144	119061	17758.3	123	1
chr13	125373644	125406477	7_Peak_92917_lociStitched	7	19528	112781	12190.9	124	1
chr5	11364777	11420340	19_Peak_52399_lociStitched	19	47876	118254	18319.6	125	1
chr12	19961502	20028233	27_Peak_68728_lociStitched	27	40930	120029	20353.4	126	1
chr12	44600854	44656801	10_Peak_36085_lociStitched	10	25855	116773	17153.4	127	1
chr12	35541372	35707074	35_Peak_84238_lociStitched	35	55917	141963	42494.4	128	1
chr12	3613889	3700238	31_Peak_18108_lociStitched	31	47747	130692	31471.3	129	1
chr11	76886242	77095375	58_Peak_11253_lociStitched	58	83315	141795	42775.2	130	1
chr12	5608969	5647230	13_Peak_6232_lociStitched	13	23571	110584	11565.5	131	1
chr4	41655071	41767972	34_Peak_23197_lociStitched	34	31396	126336	27615.6	132	1
chr13	22328826	22400510	17_Peak_48344_lociStitched	17	40970	119963	21383.3	133	1
chr12	11578972	11683625	34_Peak_96415_lociStitched	34	41549	124600	26833	134	1
chr6	14942168	15006529	18_Peak_33837_lociStitched	18	37831	114852	18548.8	135	1
chr2	26525406	26620574	35_Peak_92868_lociStitched	35	47860	122091	25809.6	136	1
chr7	4176704	4328985	37_Peak_90180_lociStitched	37	46937	132717	36549	137	1
chr12	53060399	53113434	6_Peak_2427_lociStitched	6	21380	111783	15726.4	138	1
chr1	268558094	268592088	7_Peak_870_lociStitched	7	24256	106988	11349.6	139	1
chr6	59705123	59792968	15_Peak_93163_lociStitched	15	22940	120510	25015.7	140	1
chr9	19987439	20080279	44_Peak_8084_lociStitched	44	47619	127658	32290.8	141	1
chr6	15912423	15965278	21_Peak_104306_lociStitched	21	36574	118086	23218.7	142	1
chr7	23916765	23939677	7_Peak_10986_lociStitched	7	16177	103276	8628.66	143	1
chr7	46822053	46905846	24_Peak_50901_lociStitched	24	42307	116833	22188.4	144	1
chr18	50016413	50048171	9_Peak_63893_lociStitched	9	21505	102779	8154.33	145	1
chr13	39789717	39926488	44_Peak_24310_lociStitched	44	55249	131508	36945.9	146	1
chr10	47113495	47231081	39_Peak_62334_lociStitched	39	45914	124735	30219.6	147	1
chr12	48117548	48217205	20_Peak_3056_lociStitched	20	51499	122399	27993.7	148	1
chr1	145497229	145570571	39_Peak_103365_lociStitched	39	44405	121507	27512.1	149	1
chr15	120037633	120132544	26_Peak_40726_lociStitched	26	51525	118468	24477.5	150	1
chr10	28955444	29001269	15_Peak_22852_lociStitched	15	26978	106807	13170	151	1
chr3	117213833	117283304	21_Peak_13905_lociStitched	21	30766	108861	15832.4	152	1
chr1	111374706	111441319	32_Peak_21408_lociStitched	32	42058	110517	17658.8	153	1
chr1	162325155	162376316	14_Peak_75692_lociStitched	14	39502	107136	14908	154	1
chr14	113591292	113684035	28_Peak_27514_lociStitched	28	41788	116569	24363.6	155	1
chr12	24795307	24847842	8_Peak_8631_lociStitched	8	47539	105674	13958.5	156	1
chr14	113736048	113802028	22_Peak_75180_lociStitched	22	38266	112601	21067.4	157	1
chr13	32675848	32749322	17_Peak_16540_lociStitched	17	39133	110834	19644.2	158	1
chr15	131777785	131808600	10_Peak_7456_lociStitched	10	27862	105438	14602.7	159	1
chr14	81396567	81522195	34_Peak_40174_lociStitched	34	52723	125357	34538.3	160	1
chr9	47306571	47358660	12_Peak_1998_lociStitched	12	33457	104272	13730.7	161	1
chr1	265072790	265121838	14_Peak_9125_lociStitched	14	33951	105355	15013.6	162	1
chr7	64500736	64576633	19_Peak_20921_lociStitched	19	32137	108745	19012.2	163	1
chr10	33270908	33359583	27_Peak_16324_lociStitched	27	39561	112954	23685.1	164	1
chr7	115768626	115828128	10_Peak_17354_lociStitched	10	28678	104414	15250.4	165	1
chr12	22053056	22095070	9_Peak_14723_lociStitched	9	34017	102336	13362.4	166	1
chr2	4618076	4665283	9_Peak_24673_lociStitched	9	25385	102826	14039.4	167	1
chr1	143490026	143540750	8_Peak_19381_lociStitched	8	27965	104202	15531.7	168	1
chr2	4769562	4823233	18_Peak_10219_lociStitched	18	40429	111149	22534.5	169	1
chr18	48942163	49073786	35_Peak_8125_lociStitched	35	47410	121790	33484.9	170	1
chr9	53403657	53462113	20_Peak_30541_lociStitched	20	43612	105413	17162.7	171	1
chr13	200120174	200165058	16_Peak_1935_lociStitched	16	30149	100843	12633.5	172	1
chr10	27836259	27906733	23_Peak_104296_lociStitched	23	40716	107655	19474.7	173	1
chr3	17741630	17814551	15_Peak_29890_lociStitched	15	23879	110471	22474.3	174	1
chr7	53546547	53610235	12_Peak_17406_lociStitched	12	33001	106816	18845.4	175	1
chr9	7254668	7331037	19_Peak_41606_lociStitched	19	39980	107705	19753.6	176	1
chr9	7596038	7711010	31_Peak_6240_lociStitched	31	38831	115535	27662.3	177	1
chr3	3972440	4002701	9_Peak_96456_lociStitched	9	18429	98372.6	10605.8	178	1
chr8	69583007	69687886	46_Peak_85358_lociStitched	46	40522	109127	21626	179	1
chr5	2805403	2832075	6_Peak_95468_lociStitched	6	21311	96093.9	8631.06	180	1
chr6	6784050	6890048	29_Peak_55241_lociStitched	29	51606	118816	31628.5	181	1
chr6	81851605	81925934	20_Peak_93936_lociStitched	20	36684	107764	20942.2	182	1
chr12	975832	1038788	18_Peak_547_lociStitched	18	28802	104091	17287.7	183	1
chr2	1333780	1385972	9_Peak_28229_lociStitched	9	32644	100288	13566.2	184	1
chr12	59133126	59201209	16_Peak_12001_lociStitched	16	19649	104044	17599.5	185	1
chr6	49649592	49691209	9_Peak_1839_lociStitched	9	21548	98929.1	12843.6	186	1
chr6	12524552	12642030	25_Peak_97423_lociStitched	25	38384	116620	30673.5	187	1
chr4	36457108	36533439	23_Peak_31833_lociStitched	23	29641	104561	18717.7	188	1
chr10	66465015	66512736	14_Peak_91049_lociStitched	14	21359	100402	14560.7	189	1
chr3	72323742	72363526	10_Peak_1451_lociStitched	10	20680	99463.2	13794.6	190	1
chr1	250479556	250563345	17_Peak_68446_lociStitched	17	31104	105893	20243.4	191	1
chr3	72377292	72401480	9_Peak_97417_lociStitched	9	10735	92612.4	7138.11	192	1
chr2	39338445	39445883	34_Peak_66420_lociStitched	34	44427	113228	27798.9	193	1
chr2	7273783	7328570	17_Peak_59970_lociStitched	17	32413	101090	15752.1	194	1
chr2	70889301	70941647	12_Peak_4431_lociStitched	12	30120	101894	16650.8	195	1
chr13	131091058	131142485	17_Peak_88373_lociStitched	17	26937	100663	15459	196	1
chr12	43796292	43889493	34_Peak_100072_lociStitched	34	39471	109763	24586.4	197	1
chr14	30877519	30901720	7_Peak_1129_lociStitched	7	17894	94178.2	9172.18	198	1
chr1	252750243	252854394	31_Peak_4271_lociStitched	31	39258	110463	25610.7	199	1
chr18	50642340	50700620	17_Peak_97350_lociStitched	17	24547	99981.1	15427	200	1
chr6	3424447	3490677	18_Peak_80004_lociStitched	18	32897	101682	17207.4	201	1
chr14	56589526	56630968	13_Peak_533_lociStitched	13	24797	95597.4	11292.5	202	1
chr3	39934853	39954452	Peak_1503	1	19600	91797.8	7590.69	203	1
chr6	79518013	79531796	18_Peak_20563_lociStitched	18	39588	107322	23535	204	1
chr13	202463052	202548024	48_Peak_33210_lociStitched	48	40763	122197	38625.7	205	1
chr5	17358100	17418816	11_Peak_1884_lociStitched	11	27906	96699.7	13360.1	206	1
chr2	7050912	7103956	13_Peak_92345_lociStitched	13	22084	99927	16615.6	207	1
chr12	23226934	23269579	13_Peak_83518_lociStitched	13	30624	95627.1	12465.1	208	1
chr15	54507097	54567344	9_Peak_36392_lociStitched	9	31654	100433	17432.9	209	1
chr13	67653949	67756468	33_Peak_85836_lociStitched	33	38402	108885	25978.3	210	1
chr1	126691388	126730237	12_Peak_271_lociStitched	12	24633	92375.2	9770.52	211	1
chr9	64779379	64808031	4_Peak_70804_lociStitched	4	23929	92015.9	9684.38	212	1
chr7	25149130	25155490	2_Peak_31_lociStitched	2	6151	86167.8	3909.49	213	1
chr14	61620586	61690351	11_Peak_68741_lociStitched	11	15748	100217	18215.6	214	1
chr14	6622882	6678056	27_Peak_31795_lociStitched	27	35485	99185.5	17185.3	215	1
chr13	2491602	2622556	48_Peak_46816_lociStitched	48	50398	112764	30800.4	216	1
chr15	139527209	139588255	13_Peak_22713_lociStitched	13	34456	99680.9	17916.2	217	1
chr4	79935109	79975820	18_Peak_3645_lociStitched	18	23040	92299.3	10688.9	218	1
chr1	25809360	25937181	45_Peak_67526_lociStitched	45	45411	113767	32409.9	219	1
chr3	8906432	8947136	9_Peak_1018_lociStitched	9	21162	92425.6	11144.1	220	1
chr15	48635715	48697548	24_Peak_17194_lociStitched	24	31878	98766	17612.9	221	1
chr4	14226754	14325499	18_Peak_24220_lociStitched	18	26757	106968	26096.6	222	1
chr11	2886468	2948169	17_Peak_14670_lociStitched	17	33673	96876.7	16184.2	223	1
chr6	54053025	54102510	11_Peak_101397_lociStitched	11	29619	96312.7	15716.4	224	1
chr9	20703070	20774807	20_Peak_12845_lociStitched	20	34315	100539	20057.7	225	1
chr13	74870820	74935800	32_Peak_89404_lociStitched	32	34902	97102.5	16771.5	226	1
chr12	39616394	39661170	26_Peak_25332_lociStitched	26	36905	98775.7	18508.7	227	1
chr1	268446564	268541335	32_Peak_99945_lociStitched	32	50790	107017	26802.1	228	1
chr5	22427592	22467320	6_Peak_90941_lociStitched	6	28273	92784.7	12832.1	229	1
chr17	61716170	61779001	14_Peak_113_lociStitched	14	29070	95245.5	15506.7	230	1
chr17	49380879	49406436	5_Peak_96999_lociStitched	5	13242	87361.5	7826.47	231	1
chr7	92323654	92433026	32_Peak_41893_lociStitched	32	46036	105325	25921.2	232	1
chr6	68953979	69041441	30_Peak_80082_lociStitched	30	40399	104798	25700.3	233	1
chr15	54655348	54728186	33_Peak_79141_lociStitched	33	33123	98564.4	19586.1	234	1
chr5	59917508	60023370	32_Peak_17273_lociStitched	32	35407	103999	25322.2	235	1
chr1	269153224	269260577	24_Peak_94484_lociStitched	24	39443	107824	29674.9	236	1
chr8	55881461	55931604	14_Peak_25646_lociStitched	14	32428	91165	13167.6	237	1
chr14	141329799	141372884	8_Peak_97251_lociStitched	8	22143	90896.4	13123.7	238	1
chr3	31496793	31594840	23_Peak_48158_lociStitched	23	47146	100753	23281	239	1
chr14	40217652	40294478	16_Peak_83455_lociStitched	16	34606	99793.9	22390.4	240	1
chr13	207470775	207511062	10_Peak_25649_lociStitched	10	21435	89151.1	12029.7	241	1
chr16	46432874	46514057	32_Peak_92945_lociStitched	32	29712	100371	23414.6	242	1
chr8	136541832	136581166	10_Peak_22610_lociStitched	10	16195	89795.2	13099.1	243	1
chr14	81691890	81792999	35_Peak_92935_lociStitched	35	41055	103739	27183.7	244	1
chr8	136405961	136528819	37_Peak_79397_lociStitched	37	35864	105232	28679.1	245	1
chr8	74530473	74612148	42_Peak_62222_lociStitched	42	36685	95233.1	18777.1	246	1
chr14	82305476	82358654	20_Peak_2261_lociStitched	20	37241	92322.3	15873.6	247	1
chr15	137239557	137300354	12_Peak_45530_lociStitched	12	24464	90613.2	14446	248	1
chr8	29503288	29595306	28_Peak_89710_lociStitched	28	38165	101238	25249.7	249	1
chr3	7862031	7905815	8_Peak_115_lociStitched	8	21402	87121	11152.3	250	1
chr14	29021985	29088286	18_Peak_37910_lociStitched	18	28309	92257.8	16475.8	251	1
chr2	69877146	69903529	7_Peak_3308_lociStitched	7	21225	84056.2	8347.58	252	1
chr12	1115672	1166042	12_Peak_6571_lociStitched	12	22642	91114.3	15408.2	253	1
chr4	103122832	103163164	23_Peak_82956_lociStitched	23	35800	99764.4	24106.1	254	1
chr2	73998762	74045743	8_Peak_650_lociStitched	8	21824	88878.7	13323.8	255	1
chr14	47826439	47884148	16_Peak_72889_lociStitched	16	30589	90500.8	15012.1	256	1
chr6	108843375	108917525	30_Peak_43718_lociStitched	30	37921	95241.6	19794.9	257	1
chr2	78753364	78811212	11_Peak_4860_lociStitched	11	22256	93068.7	17802.6	258	1
chr11	21189162	21264140	23_Peak_4530_lociStitched	23	33474	92560.3	17297.4	259	1
chr11	21864272	21924985	13_Peak_57454_lociStitched	13	28953	91056.8	15920.7	260	1
chr13	70897119	70951553	12_Peak_51169_lociStitched	12	28141	88868.9	13782.7	261	1
chr4	93879252	93950870	15_Peak_95969_lociStitched	15	30310	93203.7	18148	262	1
chr3	58739875	58846766	26_Peak_61000_lociStitched	26	42931	101953	26947.2	263	1
chr16	21485771	21575643	36_Peak_265_lociStitched	36	32379	93400.6	18421	264	1
chr1	270520107	270538657	5_Peak_2037_lociStitched	5	16841	82408.8	7764.38	265	1
chr15	137819169	137864455	10_Peak_100233_lociStitched	10	21693	89605	14968.9	266	1
chr5	80837087	80934883	35_Peak_42655_lociStitched	35	45329	95018.6	20488.3	267	1
chr2	15313835	15346302	12_Peak_3668_lociStitched	12	27584	95298.9	20820	268	1
chr1	217145600	217205630	22_Peak_76137_lociStitched	22	29034	95771.7	21461.8	269	1
chr6	166514932	166554180	7_Peak_196_lociStitched	7	17537	85160.3	10930.6	270	1
chr17	47648068	47685109	7_Peak_19754_lociStitched	7	26678	85879.6	11656.8	271	1
chr1	267855095	267888593	14_Peak_62406_lociStitched	14	24330	83289.4	9114.81	272	1
chr2	69918918	69978535	18_Peak_93162_lociStitched	18	30856	89568.6	15649.5	273	1
chr4	98212223	98256357	9_Peak_4761_lociStitched	9	20613	87056.6	13203.3	274	1
chr9	133253350	133333514	20_Peak_62198_lociStitched	20	34528	94417.2	20682.3	275	1
chr12	6669507	6740893	16_Peak_3395_lociStitched	16	31685	91459.7	17782.3	276	1
chr5	63929139	63952846	3_Peak_269_lociStitched	3	14629	81457	7801.29	277	1
chr3	58954125	59027978	23_Peak_16331_lociStitched	23	30548	91991.3	18382	278	1
chr7	114185554	114243579	25_Peak_37286_lociStitched	25	34589	90990.9	17562.3	279	1
chr7	93252738	93340983	28_Peak_15876_lociStitched	28	47823	98587.3	25211.6	280	1
chr16	27541693	27590252	15_Peak_97339_lociStitched	15	27900	86668.1	13339.2	281	1
chr7	92575871	92653064	20_Peak_100713_lociStitched	20	37298	95286.8	22114.5	282	1
chr6	62936332	62993060	12_Peak_59_lociStitched	12	14489	86327	13259.2	283	1
chr1	99191835	99243732	16_Peak_4177_lociStitched	16	30093	85604.1	12543.5	284	1
chr14	47356255	47397053	8_Peak_2308_lociStitched	8	19234	85637.5	12579.1	285	1
chr13	96922547	96973627	15_Peak_15643_lociStitched	15	29685	88687.1	15774.3	286	1
chr14	15023212	15085038	14_Peak_30043_lociStitched	14	32039	89196.4	16303.5	287	1
chr6	18105591	18167888	12_Peak_11307_lociStitched	12	36962	88624.7	15738.4	288	1
chr6	68815384	68892593	24_Peak_3172_lociStitched	24	35282	93495.9	20621.2	289	1
chr5	68726140	68758993	13_Peak_43241_lociStitched	13	22261	82589.2	9773.77	290	1
chr9	9423359	9458422	11_Peak_18659_lociStitched	11	26685	83701.9	10894.6	291	1
chr5	77171936	77248474	35_Peak_50751_lociStitched	35	34049	91524.1	18851.3	292	1
chr5	11252336	11347193	35_Peak_39444_lociStitched	35	43850	97948.8	25284.5	293	1
chr2	151406189	151495336	11_Peak_2431_lociStitched	11	31847	93930.3	21280.9	294	1
chr8	72143573	72199301	16_Peak_59589_lociStitched	16	32974	87377.1	14806.5	295	1
chr17	51718026	51727310	1_Peak_397_lociStitched	1	9461	76716.8	4340.25	296	1
chr3	33833583	33893462	10_Peak_4244_lociStitched	10	23862	89750	17666.6	297	1
chr17	12824151	12860910	21_Peak_3001_lociStitched	21	23106	81310.9	9428.68	298	1
chr4	94629786	94688593	10_Peak_11088_lociStitched	10	20089	88192.9	16448.3	299	1
chr6	155437855	155488608	16_Peak_35444_lociStitched	16	29235	84633.3	12924.2	300	1
chr7	97077139	97125544	12_Peak_98446_lociStitched	12	29236	86977.1	15341.8	301	1
chr10	13697457	13758351	13_Peak_82060_lociStitched	13	28764	88089.9	16495	302	1
chr2	97996923	98074187	51_Peak_16191_lociStitched	51	33273	87617.5	16090	303	1
chr5	6983872	7036497	12_Peak_13040_lociStitched	12	27890	86503.6	15012.1	304	1
chr4	4545393	4580028	13_Peak_58317_lociStitched	13	22024	79512.2	8027.01	305	1
chr1	269370581	269429909	11_Peak_77771_lociStitched	11	22318	87746.1	16368.6	306	1
chr6	63819485	63866206	11_Peak_879_lociStitched	11	17537	85083.5	13828.8	307	1
chr9	12459742	12497088	18_Peak_8319_lociStitched	18	19678	81728	10475.6	308	1
chr15	63494492	63506438	2_Peak_202_lociStitched	2	6757	74970.7	3759.41	309	1
chr2	2019963	2068692	10_Peak_20448_lociStitched	10	28181	85101.8	13949.7	310	1
chr9	55371141	55501746	42_Peak_51727_lociStitched	42	54690	96186.5	25364	311	1
chr5	59726457	59759675	10_Peak_50683_lociStitched	10	14392	80723.1	10227.8	312	1
chr12	859235	922379	11_Peak_3737_lociStitched	11	24473	87426.2	16948.5	313	1
chr5	59829815	59900459	20_Peak_75283_lociStitched	20	20891	87775.2	17491.5	314	1
chr5	67865696	67918957	17_Peak_89618_lociStitched	17	28511	84988.6	14811.9	315	1
chr10	14381075	14451144	18_Peak_86093_lociStitched	18	39661	88139.8	17965.7	316	1
chr11	78258095	78318153	15_Peak_28607_lociStitched	15	29254	84093.2	13927.5	317	1
chr7	53410152	53475317	13_Peak_102331_lociStitched	13	26057	87543.5	17450	318	1
chr12	52739276	52787382	14_Peak_12409_lociStitched	14	23848	86162.7	16077	319	1
chr5	62171445	62273798	40_Peak_47883_lociStitched	40	42805	92344.1	22371.2	320	1
chr4	88321517	88417862	19_Peak_4006_lociStitched	19	38205	93358.3	23431.1	321	1
chr6	32036463	32087815	16_Peak_7217_lociStitched	16	26456	84746.2	14856.1	322	1
chr9	46137390	46187784	11_Peak_26954_lociStitched	11	24884	87001.2	17118.7	323	1
chr6	47643196	47658552	4_Peak_37478_lociStitched	4	14803	76351.6	6569.3	324	1
chr2	9055038	9149367	17_Peak_10841_lociStitched	17	27975	97621.1	27858	325	1
chr18	5466375	5550211	24_Peak_102028_lociStitched	24	28855	90084.6	20370.1	326	1
chr17	29872635	29926407	19_Peak_79885_lociStitched	19	31643	87227.7	17531.8	327	1
chr13	47453721	47548584	39_Peak_11220_lociStitched	39	39087	93667.7	24019.3	328	1
chr2	141467722	141503398	6_Peak_4517_lociStitched	6	30458	81567.3	11941.1	329	1
chr2	9628155	9712568	20_Peak_66156_lociStitched	20	34816	92239.9	22770.6	330	1
chr3	10229039	10310056	21_Peak_27010_lociStitched	21	33418	90587.3	21144.3	331	1
chr6	52179272	52236468	14_Peak_10745_lociStitched	14	24150	86120	16901.4	332	1
chr2	7907659	7942956	6_Peak_11133_lociStitched	6	14333	80173.6	11178.6	333	1
chr15	120790627	120842795	16_Peak_28520_lociStitched	16	25314	82224	13300.4	334	1
chr15	94073600	94163801	39_Peak_23010_lociStitched	39	35883	87932.7	19096.5	335	1
chr17	54615839	54674087	22_Peak_5873_lociStitched	22	24278	84686.8	15908.6	336	1
chr6	81417069	81450126	15_Peak_9062_lociStitched	15	29608	85180.1	16432	337	1
chr5	81772541	81846109	27_Peak_18594_lociStitched	27	33228	86452.6	17704.8	338	1
chr8	137727132	137803120	26_Peak_5424_lociStitched	26	28892	86223.4	17858.2	339	1
chr9	519998	653901	38_Peak_13717_lociStitched	38	53300	97240.4	29097.1	340	1
chr9	75199981	75274286	25_Peak_63387_lociStitched	25	26229	83838.3	15908.7	341	1
chr2	7764706	7814131	7_Peak_16832_lociStitched	7	13358	80207.7	12308.7	342	1
chr13	66954390	67017213	24_Peak_20250_lociStitched	24	33488	81372.4	13822.4	343	1
chr9	123911549	123929583	4_Peak_1224_lociStitched	4	14909	73878.1	6476.01	344	1
chr14	14857762	14925431	16_Peak_27463_lociStitched	16	28141	86068.8	18765.1	345	1
chr6	54918252	54949507	8_Peak_94414_lociStitched	8	24776	77740.6	10539.2	346	1
chr6	6424203	6482220	17_Peak_69073_lociStitched	17	30371	81205.4	14150.2	347	1
chr6	151217604	151257509	15_Peak_55903_lociStitched	15	18848	78122	11093.6	348	1
chr4	93574099	93593158	5_Peak_34743_lociStitched	5	16811	73493.4	6502.93	349	1
chr11	7110355	7188400	22_Peak_41308_lociStitched	22	27416	88959.5	22056.7	350	1
chr14	123857241	123902215	10_Peak_19165_lociStitched	10	26254	78658.8	11868.7	351	1
chr12	22220897	22266630	9_Peak_6322_lociStitched	9	20937	81171.5	14447.1	352	1
chr3	11040315	11073841	9_Peak_17370_lociStitched	9	17798	76658.3	9968.91	353	1
chr7	114098691	114172760	22_Peak_17359_lociStitched	22	38561	88788.3	22124.5	354	1
chr13	61525250	61572931	13_Peak_102513_lociStitched	13	18315	79232.6	12581.6	355	1
chr6	54865082	54894037	6_Peak_64511_lociStitched	6	11960	77104.6	10482.3	356	1
chr15	25025704	25088135	14_Peak_2265_lociStitched	14	21516	82933.3	16394.4	357	1
chr12	52396967	52442475	8_Peak_2666_lociStitched	8	28235	83134.6	16665.1	358	1
chr2	77438194	77492114	9_Peak_4619_lociStitched	9	22712	82610.8	16192.2	359	1
chr2	60396377	60463786	11_Peak_81796_lociStitched	11	21307	84863.9	18447.7	360	1
chr7	54655102	54724260	27_Peak_51036_lociStitched	27	32378	85569.2	19184.4	361	1
chr3	57807874	57860636	14_Peak_15076_lociStitched	14	31561	80870.5	14511.8	362	1
chr13	75483609	75517554	13_Peak_12061_lociStitched	13	26687	76330.9	10364.3	363	1
chr6	92293015	92307072	15_Peak_12242_lociStitched	15	22666	85917.8	20152.1	364	1
chr1	270025603	270101575	23_Peak_90606_lociStitched	23	34263	84139.3	18426	365	1
chr2	77243608	77316639	17_Peak_3447_lociStitched	17	28916	85413.9	19754	366	1
chr6	69663389	69676280	1_Peak_3285_lociStitched	1	12948	70776.1	5301.8	368	1
chr8	112160816	112199362	14_Peak_66306_lociStitched	14	20155	75126.2	9682.76	369	1
chr3	14687306	14768478	32_Peak_16273_lociStitched	32	30550	85230.6	19927.7	370	1
chr8	113382045	113424839	16_Peak_101531_lociStitched	16	27459	76459.9	11247.1	371	1
chr5	81366311	81441457	18_Peak_85529_lociStitched	18	33787	85801.7	20710.2	372	1
chr6	94999469	95082001	26_Peak_83358_lociStitched	26	36120	87013.5	22118.6	373	1
chr1	22238457	22261103	5_Peak_56664_lociStitched	5	6788	70614.8	5876.64	374	1
chr12	4457833	4536082	18_Peak_18917_lociStitched	18	28126	87095.2	22421.9	375	1
chr5	21260997	21296416	12_Peak_7254_lociStitched	12	18982	76103	11482.6	376	1
chr1	238756245	238827742	16_Peak_82997_lociStitched	16	33977	84293	19755.9	377	1
chr7	2245935	2299305	13_Peak_6674_lociStitched	13	27554	79885.5	15379.7	378	1
chr6	33728087	33772350	14_Peak_41395_lociStitched	14	20540	75410.9	11056.9	379	1
chr13	35934033	35948839	5_Peak_21087_lociStitched	5	10699	68588.8	4312.99	380	1
chr5	60526242	60628054	30_Peak_12963_lociStitched	30	36081	90429.4	26196.2	381	1
chr2	100427719	100452967	11_Peak_43778_lociStitched	11	17290	70893.1	6690.1	382	1
chr7	7818105	7863928	17_Peak_38906_lociStitched	17	31777	77885.4	13687.3	383	1
chr6	13677719	13742439	14_Peak_11686_lociStitched	14	36000	80133.9	15994.9	384	1
chr17	35365005	35415845	12_Peak_94362_lociStitched	12	30489	77958.1	13894.6	385	1
chr4	95698651	95749017	12_Peak_7602_lociStitched	12	19410	78712	14666.6	386	1
chr6	13402808	13457197	13_Peak_7101_lociStitched	13	29516	79349.3	15456.8	387	1
chr6	12356151	12400167	22_Peak_35183_lociStitched	22	33340	86578.9	22732.3	388	1
chr5	77416522	77509361	40_Peak_22818_lociStitched	40	33187	84037.9	20341	389	1
chr7	47818538	47949607	39_Peak_87364_lociStitched	39	45355	96991.1	33330.8	390	1
chr13	133877858	133950686	14_Peak_38752_lociStitched	14	30669	81152.2	17507.9	391	1
chr2	4222300	4245606	9_Peak_78191_lociStitched	9	19531	72582.8	8958.12	392	1
chr18	52877698	52898144	6_Peak_98522_lociStitched	6	18562	69966.2	6349.84	393	1
chr12	1440593	1459176	6_Peak_5007_lociStitched	6	12107	69669.8	6108.59	394	1
chr10	59983809	60029222	17_Peak_72371_lociStitched	17	21233	73487.3	9945.45	395	1
chr17	5188654	5262777	18_Peak_3952_lociStitched	18	26574	78014.3	14652.2	396	1
chr9	6064016	6126907	26_Peak_8897_lociStitched	26	29220	85684.1	22324.6	397	1
chr6	52917064	52965032	9_Peak_9221_lociStitched	9	15298	76650.8	13298.9	398	1
chr17	48103516	48154002	15_Peak_76404_lociStitched	15	17233	77100.9	13767.7	399	1
chr6	91087375	91121458	7_Peak_1510_lociStitched	7	22378	72937.6	9608	400	1
chr12	3757549	3836295	16_Peak_39537_lociStitched	16	30092	81754.1	18513.2	401	1
chr12	50632502	50706254	25_Peak_58613_lociStitched	25	31087	81559.3	18335.9	402	1
chr12	21951605	21981547	6_Peak_783_lociStitched	6	16834	72703.5	9487.89	403	1
chr18	46203533	46206994	1_Peak_97_lociStitched	1	3462	65009.7	1972.08	404	1
chr2	136862612	136897591	16_Peak_53768_lociStitched	16	21286	71668.5	8671.29	405	1
chr14	123388091	123461242	19_Peak_62008_lociStitched	19	31259	84840.5	21894.1	406	1
chr5	101807961	101838570	7_Peak_4040_lociStitched	7	16711	71443.5	8558.65	407	1
chr6	115456078	115508280	20_Peak_2718_lociStitched	20	27613	76110.5	13259.3	408	1
chr2	60301341	60381337	22_Peak_31046_lociStitched	22	36176	83911.7	21066	409	1
chr1	98515324	98548385	10_Peak_68850_lociStitched	10	25910	73382.2	10672.1	410	1
chr6	159058281	159094066	8_Peak_4120_lociStitched	8	20293	72754.5	10116.4	411	1
chr6	14568764	14619477	17_Peak_26835_lociStitched	17	26873	75836.5	13216.7	412	1
chr6	3332524	3410963	14_Peak_74314_lociStitched	14	28911	81796.2	19233.2	413	1
chr12	52656156	52724389	12_Peak_41836_lociStitched	12	17363	80799.8	18388.5	414	1
chr3	121667428	121719532	23_Peak_26734_lociStitched	23	31977	80170.8	17830	415	1
chr15	134282757	134313863	8_Peak_62805_lociStitched	8	22212	73194	10896	416	1
chr2	74585492	74624781	9_Peak_1761_lociStitched	9	19294	73458.6	11205.2	417	1
chr7	93393357	93435802	9_Peak_5074_lociStitched	9	17000	74631	12584.9	418	1
chr13	207924978	207962847	8_Peak_80616_lociStitched	8	21581	72260.7	10229.9	419	1
chr6	81693934	81727071	11_Peak_101408_lociStitched	11	16391	72490.5	10534.3	420	1
chr4	95352956	95385789	8_Peak_754_lociStitched	8	19497	73087.6	11198.8	421	1
chr5	70104941	70158985	16_Peak_18246_lociStitched	16	26496	75072.5	13213.8	422	1
chr13	76902942	76947255	12_Peak_101840_lociStitched	12	21693	70856.5	9030.99	423	1
chr6	64145571	64209674	16_Peak_42335_lociStitched	16	27509	79419.7	17598.1	424	1
chr3	56138637	56200653	24_Peak_74694_lociStitched	24	23786	76183.2	14390.6	425	1
chr10	53313816	53353166	9_Peak_18725_lociStitched	9	17108	73040.4	11381.5	426	1
chr6	74965621	75018712	12_Peak_26373_lociStitched	12	16771	77167.8	15661.8	427	1
chr13	16775559	16879674	40_Peak_1415_lociStitched	40	40333	88484.3	27121.4	428	1
chr2	85231217	85320691	37_Peak_76466_lociStitched	37	33024	94806.4	33481.3	429	1
chr5	83667785	83737369	34_Peak_45508_lociStitched	34	32451	77621	16380.1	430	1
chr6	107277680	107307161	8_Peak_5276_lociStitched	8	16304	69710.8	8472.84	431	1
chr1	225711144	225730428	7_Peak_91_lociStitched	7	10034	66215.5	5002.27	432	1
chr13	34410613	34438580	10_Peak_94547_lociStitched	10	12061	75763.7	14611.7	433	1
chr17	26245933	26306184	15_Peak_67437_lociStitched	15	28274	76383.4	15276.7	434	1
chr2	76633296	76672364	16_Peak_21229_lociStitched	16	28655	80206.1	19248.5	435	1
chr5	673679	719147	14_Peak_1082_lociStitched	14	22202	73329.3	12426.1	436	1
chr6	71876620	71904591	9_Peak_21311_lociStitched	9	18285	68644.1	8006.03	437	1
chr6	60435209	60477398	8_Peak_10570_lociStitched	8	21223	71734	11150.6	438	1
chr14	122769129	122804459	16_Peak_78052_lociStitched	16	22171	70458.6	9917.13	439	1
chr2	15180014	15230526	15_Peak_101264_lociStitched	15	25174	78228.5	17949.1	440	1
chr13	89445151	89477491	14_Peak_92924_lociStitched	14	18464	68567.9	8302.54	441	1
chrX	49181642	49196199	6_Peak_99082_lociStitched	6	1649	67375.6	7438.63	443	1
chr3	16908548	16951181	13_Peak_41886_lociStitched	13	21195	73218.2	13322.6	444	1
chr13	109566625	109640933	25_Peak_44014_lociStitched	25	23704	74590.4	14809.6	445	1
chr5	9623152	9696764	21_Peak_3179_lociStitched	21	32483	79782.8	20004.9	446	1
chr9	123945183	123982841	11_Peak_4313_lociStitched	11	22936	69072.3	9429.56	448	1
chr2	15806640	15880074	21_Peak_52623_lociStitched	21	32171	82615.1	23008.1	449	1
chr13	33068295	33106901	8_Peak_21039_lociStitched	8	19974	73181.7	13772.5	450	1
chr14	64330245	64445376	38_Peak_85608_lociStitched	38	27412	89169.4	29810.6	452	1
chr2	14594569	14725550	33_Peak_92676_lociStitched	33	31409	89626.2	30339.3	453	1
chr3	5410117	5467268	12_Peak_60865_lociStitched	12	20245	73416.2	14144.9	454	1
chr6	54215433	54239546	6_Peak_96438_lociStitched	6	15804	68954.7	9759.73	455	1
chr16	48709246	48788132	32_Peak_71550_lociStitched	32	33676	77805.3	18648.7	456	1
chr6	74601915	74666912	14_Peak_88789_lociStitched	14	32310	75641.5	16508.2	457	1
chr6	72147637	72227085	17_Peak_82127_lociStitched	17	38482	77156.9	18074.4	458	1
chr6	28467750	28519422	14_Peak_2696_lociStitched	14	20877	74383.9	15376.4	459	1
chr14	47265096	47302212	23_Peak_94453_lociStitched	23	36478	87980.3	29041.9	460	1
chr14	103227476	103288264	16_Peak_56933_lociStitched	16	26949	74909.1	15975.1	461	1
chr5	18294829	18343879	14_Peak_69754_lociStitched	14	25713	73060	14136.2	462	1
chr1	57124547	57130355	4_Peak_49378_lociStitched	4	4119	61469.5	2554.36	463	1
chr15	45585558	45635966	17_Peak_90384_lociStitched	17	17608	73298.3	14532.6	464	1
chr9	41638042	41693041	21_Peak_58878_lociStitched	21	28070	77676.5	19244.5	465	1
chr3	46565710	46625326	19_Peak_93732_lociStitched	19	28931	74051.5	15983.6	466	1
chr7	7306268	7393221	27_Peak_12428_lociStitched	27	35080	81672.3	23728.5	468	1
chr1	45168253	45177180	4_Peak_58588_lociStitched	4	6051	60567	2695.95	469	1
chr12	131591	265459	28_Peak_13917_lociStitched	28	40051	87496.1	29660.8	470	1
chr1	164956050	165013133	12_Peak_24173_lociStitched	12	25038	73060.4	15334.2	471	1
chr3	98153257	98221468	21_Peak_47241_lociStitched	21	22741	74847.9	17134.6	472	1
chr14	132561954	132586199	7_Peak_17150_lociStitched	7	16249	66082.2	8391.19	473	1
chr6	43037096	43097416	15_Peak_96081_lociStitched	15	24443	72745.7	15088.1	474	1
chr2	135176457	135215608	10_Peak_49535_lociStitched	10	14643	67750.8	10124.4	476	1
chr18	14285498	14350177	22_Peak_48397_lociStitched	22	25813	74691.3	17068.8	477	1
chr5	2880000	2959721	22_Peak_43383_lociStitched	22	29086	75442.2	17831.5	478	1
chr3	112317478	112356371	10_Peak_384_lociStitched	10	20158	67599.9	10044.7	479	1
chr5	375868	403779	4_Peak_87952_lociStitched	4	14349	65671	8141.26	480	1
chr7	37851983	37861011	4_Peak_85638_lociStitched	4	4769	60881.2	3362.03	481	1
chr7	58664045	58701064	8_Peak_85353_lociStitched	8	24525	67197.1	9726.24	482	1
chr6	164873242	164911971	11_Peak_28009_lociStitched	11	25416	69309.4	11924.7	483	1
chr1	74625852	74666297	12_Peak_98645_lociStitched	12	18083	70795.8	13420.3	484	1
chr14	2592694	2608299	6_Peak_33073_lociStitched	6	9847	62279.6	4904.65	485	1
chr16	44236131	44341311	36_Peak_46560_lociStitched	36	26624	80199.8	22834.6	486	1
chr12	24277866	24323252	11_Peak_80364_lociStitched	11	21732	71624.7	14332.2	487	1
chr3	101908353	101959745	12_Peak_66158_lociStitched	12	19572	71100.8	13834.7	488	1
chr13	132582740	132645286	20_Peak_85765_lociStitched	20	30654	73118.4	15895.6	489	1
chr5	10186144	10220366	10_Peak_26542_lociStitched	10	20513	66996.4	9814.87	490	1
chr2	65893961	65914936	5_Peak_9058_lociStitched	5	14200	64425.7	7268.26	491	1
chr11	9616587	9699892	25_Peak_2270_lociStitched	25	27072	79073.1	21959.2	492	1
chr6	146187198	146233648	18_Peak_57126_lociStitched	18	23579	69331.3	12225.6	493	1
chr5	89583205	89612752	9_Peak_89621_lociStitched	9	16758	65851.4	8763.64	494	1
chr17	48744215	48830351	19_Peak_42960_lociStitched	19	27133	78933.3	21968.3	495	1
chr3	97485958	97584872	19_Peak_30310_lociStitched	19	28941	79926.9	22964.3	496	1
chr1	208173822	208205016	14_Peak_5110_lociStitched	14	15095	65707	8768.63	497	1
chr2	1612671	1644121	6_Peak_21760_lociStitched	6	15947	66346.9	9447.58	498	1
chr6	82016320	82090630	18_Peak_76649_lociStitched	18	31892	73023.6	16238.2	499	1
chr10	14921466	15043635	31_Peak_90852_lociStitched	31	26203	83408.9	26662.5	500	1
chr2	66211056	66228002	5_Peak_99521_lociStitched	5	13583	62457.6	5718.35	501	1
chr9	49985230	49994403	3_Peak_185_lociStitched	3	6615	59985	3263.75	502	1
chr3	94183669	94250945	23_Peak_5597_lociStitched	23	36615	76553.4	19981	503	1
chr6	4648688	4674066	4_Peak_2234_lociStitched	4	17137	63673.5	7124.87	504	1
chr1	45116824	45152160	16_Peak_32233_lociStitched	16	21975	64534.1	8095.48	505	1
chr1	118897272	118923871	6_Peak_86464_lociStitched	6	17239	64273.8	7854.68	506	1
chr14	28286390	28361732	23_Peak_99834_lociStitched	23	31730	77286.4	20875.6	507	1
chr2	463403	505587	12_Peak_84460_lociStitched	12	21680	70416.5	14038.2	508	1
chr14	40867313	40874876	1_Peak_566_lociStitched	1	7564	59115.4	2841.42	509	1
chr3	128788706	128867647	21_Peak_43818_lociStitched	21	30091	76983.3	20722	510	1
chr9	78420304	78471972	14_Peak_12846_lociStitched	14	19732	68046.8	11997.3	511	1
chr2	143546057	143606454	27_Peak_20237_lociStitched	27	30116	71334.9	15359	512	1
chr7	111168001	111238493	17_Peak_48756_lociStitched	17	30173	74109	18134	513	1
chr5	68627219	68713424	18_Peak_20144_lociStitched	18	23666	76467.4	20496.4	514	1
chr13	61250997	61346124	25_Peak_29604_lociStitched	25	34067	78502.9	22742.7	516	1
chr18	6362829	6468212	30_Peak_61708_lociStitched	30	48492	72484.7	16726.4	517	1
chr4	79871453	79917951	12_Peak_83678_lociStitched	12	13617	66659.9	10954	518	1
chrX	124689510	124727219	6_Peak_648_lociStitched	6	17136	62084.9	6570.01	519	1
chr9	39629196	39655440	10_Peak_10889_lociStitched	10	12853	65782.4	10287.4	520	1
chr8	121030824	121040781	17_Peak_97299_lociStitched	17	17711	63814.7	8419.13	522	1
chr3	59387502	59427714	8_Peak_31434_lociStitched	8	16089	66976.1	11632.7	523	1
chr5	60712167	60778682	18_Peak_71428_lociStitched	18	28347	72907.1	17579.9	524	1
chr14	49905247	49931990	5_Peak_11906_lociStitched	5	11902	63637.1	8344.57	525	1
chr10	59536094	59631875	30_Peak_89045_lociStitched	30	28522	78717.9	23569.9	526	1
chr12	6161899	6252704	14_Peak_23584_lociStitched	14	28026	79036.7	24163.2	527	1
chr8	131464922	131510220	18_Peak_25560_lociStitched	18	24334	65985.6	11175	528	1
chr4	14924534	14949799	5_Peak_13929_lociStitched	5	19027	63012.8	8359.71	530	1
chr6	89248328	89329143	22_Peak_49303_lociStitched	22	29114	78043.3	23513	531	1
chr9	2120421	2143394	4_Peak_30435_lociStitched	4	18777	61020.4	6505.65	532	1
chr17	19399165	19475890	24_Peak_31602_lociStitched	24	27224	71460.1	17038.1	533	1
chr10	32133450	32161888	6_Peak_4238_lociStitched	6	17649	64963.4	10573.8	534	1
chr6	53034942	53081262	10_Peak_3640_lociStitched	10	13547	71193.8	16892.9	536	1
chr4	89107267	89170600	21_Peak_65618_lociStitched	21	20944	69790.4	15492	537	1
chr3	8659309	8718625	14_Peak_34137_lociStitched	14	21722	71001.3	16774.6	538	1
chr5	87520287	87585831	15_Peak_67928_lociStitched	15	19824	71181.9	16963	539	1
chr5	10240644	10267713	6_Peak_102189_lociStitched	6	21700	62111.1	7922.79	540	1
chr5	51859012	51895210	17_Peak_103809_lociStitched	17	19223	62962.8	8796.11	541	1
chr5	18155862	18234488	13_Peak_22882_lociStitched	13	25021	71361.4	17212.1	542	1
chr16	68335738	68394194	14_Peak_103709_lociStitched	14	15113	67667.4	13575.6	543	1
chr1	147982687	148025301	14_Peak_4167_lociStitched	14	22179	67561	13549.7	544	1
chr9	671363	722205	12_Peak_73867_lociStitched	12	17457	67584.3	13574.8	545	1
chr5	22698263	22739427	10_Peak_15161_lociStitched	10	21452	65838.9	11873.5	546	1
chr7	62462432	62483488	6_Peak_57137_lociStitched	6	12868	59836.9	5893.57	547	1
chr1	167853597	167916159	17_Peak_25299_lociStitched	17	28984	78974.8	25034.9	548	1
chr9	134933137	135016640	19_Peak_10741_lociStitched	19	34412	70852.3	16934.4	549	1
chr4	34265176	34304555	11_Peak_93378_lociStitched	11	19453	64361	10490.6	550	1
chr18	50448532	50488873	9_Peak_82442_lociStitched	9	17967	64666.6	10799.3	551	1
chr3	49410093	49484906	25_Peak_7916_lociStitched	25	36192	70274.6	16441.9	552	1
chr3	112025261	112046936	5_Peak_1354_lociStitched	5	17657	60802.5	7122.6	553	1
chr13	124498577	124525323	6_Peak_101094_lociStitched	6	14481	62034.7	8414.29	554	1
chr18	14364104	14464753	37_Peak_100316_lociStitched	37	36129	75436.4	21830.8	555	1
chr6	103218743	103236923	6_Peak_78324_lociStitched	6	9194	60017.6	6457.54	556	1
chr5	22290931	22316886	12_Peak_83821_lociStitched	12	16427	63091.9	9536.51	557	1
chr7	57995544	58039708	9_Peak_86274_lociStitched	9	19086	68296.9	14780.2	558	1
chr10	48398414	48444241	16_Peak_60396_lociStitched	16	19868	70323.6	16918.5	559	1
chr1	45049327	45101259	29_Peak_1179_lociStitched	29	24653	64417.7	11089.6	560	1
chr1	166696880	166702186	1_Peak_28_lociStitched	1	5307	55795.2	2643.98	561	1
chr4	79514752	79609904	27_Peak_83591_lociStitched	27	33319	75265.2	22151.4	562	1
chr14	99198033	99261736	24_Peak_57530_lociStitched	24	25493	68448.9	15377.9	563	1
chr4	106534593	106572581	9_Peak_6373_lociStitched	9	19812	64184.5	11183.7	564	1
chr14	32614126	32678626	21_Peak_11343_lociStitched	21	30725	69930.9	17034.5	565	1
chr7	32605189	32651709	15_Peak_87693_lociStitched	15	21113	64836.7	12036.6	566	1
chr14	15704838	15749484	16_Peak_92675_lociStitched	16	20301	63325.9	10536.5	567	1
chr15	111328479	111372817	18_Peak_39615_lociStitched	18	18794	64649.2	12020	568	1
chr1	223770333	223822502	18_Peak_10896_lociStitched	18	25520	65795.5	13183.1	569	1
chr6	159302185	159338371	10_Peak_33812_lociStitched	10	18624	63856	11253.7	570	1
chr14	106751823	106800689	30_Peak_42235_lociStitched	30	31089	66667.9	14161.4	571	1
chr9	6209295	6231320	12_Peak_90530_lociStitched	12	25365	66441.9	14003.6	572	1
chr9	6244026	6257696	12_Peak_90530_lociStitched	12	25365	66441.9	14003.6	572	1
chr4	122964961	123015459	25_Peak_74439_lociStitched	25	30052	65334.3	12922.4	573	1
chr2	72411513	72435349	6_Peak_34610_lociStitched	6	15133	59837.9	7596.53	574	1
chr13	12334921	12417903	29_Peak_70585_lociStitched	29	25237	73470.8	21295.3	575	1
chr6	53977832	53996667	3_Peak_2598_lociStitched	3	15097	59452.7	7345.65	576	1
chr14	41942850	41997456	16_Peak_369_lociStitched	16	29243	67509.4	15568.2	577	1
chr10	27539772	27619488	14_Peak_92525_lociStitched	14	29764	72079.2	20152.2	578	1
chr14	74632468	74693816	12_Peak_81806_lociStitched	12	33878	63446.9	11621.8	579	1
chr4	90744842	90791673	16_Peak_49574_lociStitched	16	25358	63128.2	11347.2	580	1
chr6	78722264	78759324	9_Peak_6462_lociStitched	9	18811	61427.8	9672.09	581	1
chr5	88543071	88581312	25_Peak_102231_lociStitched	25	35782	72283.4	20640.8	582	1
chr15	104858097	104902469	13_Peak_8918_lociStitched	13	19928	64250.7	12659.3	583	1
chr3	112661354	112697646	8_Peak_99534_lociStitched	8	16470	60212.2	8666.4	584	1
chr16	35179083	35291218	39_Peak_36225_lociStitched	39	34132	77732	26217.2	585	1
chr15	117699404	117732444	12_Peak_33001_lociStitched	12	15397	59485.2	7972.55	586	1
chr9	139226846	139273252	22_Peak_75336_lociStitched	22	21223	62479.9	11021.7	587	1
chr2	151726782	151768110	9_Peak_35782_lociStitched	9	18962	62451.9	11065.1	588	1
chr1	29129054	29173591	18_Peak_20877_lociStitched	18	24600	63089.1	11760.6	589	1
chr1	84492998	84571861	22_Peak_96556_lociStitched	22	21182	69390.8	18217.9	590	1
chr12	3172334	3214082	15_Peak_85314_lociStitched	15	25842	70638.9	19469.9	591	1
chr3	11346364	11436072	20_Peak_14513_lociStitched	20	29647	72464.1	21552.4	592	1
chr2	2502142	2522938	6_Peak_64894_lociStitched	6	17647	57314.3	6502.51	593	1
chr8	10389572	10404408	5_Peak_85102_lociStitched	5	6032	55273	4493.82	594	1
chr11	25771364	25868910	24_Peak_64127_lociStitched	24	19764	73461.9	22757.5	595	1
chr2	150658927	150684312	6_Peak_86415_lociStitched	6	11806	57524.9	6874.26	596	1
chr6	44655192	44737910	22_Peak_1077_lociStitched	22	22777	70417.8	19786.1	597	1
chr14	108077032	108156123	26_Peak_73447_lociStitched	26	25837	69244.2	18697.1	598	1
chr14	114701295	114778271	26_Peak_79077_lociStitched	26	29861	69386.2	19013.1	600	1
chr6	81761114	81816244	11_Peak_74230_lociStitched	11	22429	63373.8	13010.7	601	1
chr13	206224330	206258548	6_Peak_56928_lociStitched	6	12117	60244.4	9976.3	602	1
chr7	31250260	31290043	16_Peak_76979_lociStitched	16	25525	61779	11537.1	603	1
chr14	105035418	105057143	4_Peak_174_lociStitched	4	13628	56707.7	6478.82	604	1
chr17	9427937	9488768	21_Peak_3976_lociStitched	21	28034	64650.2	14446.5	605	1
chr5	19603063	19642382	14_Peak_74008_lociStitched	14	22183	61973.6	11864	606	1
chr15	7491391	7515370	14_Peak_101199_lociStitched	14	17487	56322.7	6241.39	607	1
chr18	38181939	38285863	32_Peak_23876_lociStitched	32	22256	71915.4	21865.6	608	1
chr6	93525169	93564464	8_Peak_57706_lociStitched	8	17026	60494.7	10456.4	609	1
chr12	21862008	21894571	12_Peak_44657_lociStitched	12	23048	59065	9054.34	610	1
chr6	54169460	54199244	6_Peak_211_lociStitched	6	12624	58711.1	8791.08	611	1
chr4	75802141	75883352	26_Peak_39671_lociStitched	26	26237	68988.7	19092.7	612	1
chr8	68350011	68367249	11_Peak_22413_lociStitched	11	14637	54475.5	4611.16	613	1
chr14	129502655	129522824	8_Peak_14892_lociStitched	8	8919	56514	6658.84	614	1
chr2	151565169	151642050	19_Peak_39130_lociStitched	19	32409	66717.3	16890.8	615	1
chr9	10757910	10846513	22_Peak_9915_lociStitched	22	36272	67611.9	17825.3	616	1
chr4	64748948	64814088	26_Peak_39497_lociStitched	26	23033	64178.9	14416.1	617	1
chr8	32026058	32053891	7_Peak_53264_lociStitched	7	16928	57786.5	8036.77	618	1
chr5	9318358	9338681	9_Peak_7054_lociStitched	9	12127	57388.1	7673.96	619	1
chr6	29896409	29929489	9_Peak_9955_lociStitched	9	11549	68359.8	18693.5	620	1
chr16	45580972	45670406	24_Peak_26518_lociStitched	24	28565	69340.6	19690.1	621	1
chr10	28507034	28513615	2_Peak_1764_lociStitched	2	6417	51985.4	2382.91	622	1
chr1	165026034	165151015	36_Peak_73294_lociStitched	36	37170	82111.2	32516.9	623	1
chr6	17225202	17234835	3_Peak_99608_lociStitched	3	9165	52975.7	3449.58	624	1
chr18	54595297	54687960	24_Peak_1837_lociStitched	24	21700	71106.4	21586.2	625	1
chr8	29012287	29067315	20_Peak_79890_lociStitched	20	19544	61779.9	12315.3	626	1
chr15	120446372	120453544	Peak_392	1	7173	52988.9	3600.34	627	1
chr13	22297610	22314900	4_Peak_519_lociStitched	4	14212	55436.9	6067.06	628	1
chr1	254926871	255004377	18_Peak_14145_lociStitched	18	25874	68856.3	19492.8	629	1
chr9	7753575	7851588	20_Peak_62171_lociStitched	20	34027	71610.2	22247.6	630	1
chr5	78159316	78199973	9_Peak_53956_lociStitched	9	22224	59337.1	10006	631	1
chr3	37746484	37760362	4_Peak_215_lociStitched	4	12560	54720.5	5426.99	632	1
chr4	94787651	94799286	Peak_1425	1	11636	52825.2	3559.15	633	1
chr1	228137108	228179439	18_Peak_32196_lociStitched	18	21506	59458.1	10206	634	1
chr7	98663290	98704539	15_Peak_22938_lociStitched	15	22436	60170.3	11037.3	636	1
chr2	76503144	76524411	5_Peak_2214_lociStitched	5	15490	56813	7789.96	637	1
chr12	5558448	5590278	12_Peak_91746_lociStitched	12	15668	58575	9669.52	638	1
chr12	22402778	22427793	6_Peak_7234_lociStitched	6	14835	55586	6693.88	639	1
chr12	20278701	20296572	2_Peak_5168_lociStitched	2	13115	55314.7	6491.55	640	1
chr3	47800717	47848970	12_Peak_2011_lociStitched	12	22430	59884.1	11061.7	641	1
chr13	129949375	130008056	17_Peak_69308_lociStitched	17	17078	63011.7	14206.7	642	1
chr2	135118072	135163824	15_Peak_66134_lociStitched	15	22740	64864.7	16209.5	643	1
chr7	121190897	121238590	10_Peak_5015_lociStitched	10	16352	61729	13082.2	644	1
chr12	34885164	34925305	9_Peak_17547_lociStitched	9	11554	63830.4	15210.7	645	1
chr11	52154529	52203383	10_Peak_29159_lociStitched	10	14489	59929.2	11446.5	646	1
chr17	31900687	31944696	9_Peak_750_lociStitched	9	17880	59773.5	11300.9	647	1
chr4	123206068	123261818	23_Peak_4592_lociStitched	23	32142	68959.5	20495.7	648	1
chr1	29712080	29776666	20_Peak_26567_lociStitched	20	20954	64794.1	16331.4	649	1
chr7	31573755	31586222	1_Peak_2069_lociStitched	1	12468	54088.1	5674.98	650	1
chr10	27938085	27955080	5_Peak_99376_lociStitched	5	16046	54627.4	6334.23	652	1
chr16	51513854	51581589	15_Peak_41906_lociStitched	15	26043	63873.2	15591.6	653	1
chr15	57505917	57531442	7_Peak_2513_lociStitched	7	16022	54484.1	6204.63	654	1
chr6	96705585	96778443	17_Peak_3961_lociStitched	17	18700	67685.1	19416.7	655	1
chr17	58836418	58851147	12_Peak_97266_lociStitched	12	20522	59193.8	11034.6	656	1
chr6	89568153	89600351	9_Peak_48478_lociStitched	9	17725	57061.3	8918.85	657	1
chr1	246196903	246276651	27_Peak_94006_lociStitched	27	28846	69222.1	21125.5	658	1
chr15	106992843	107048525	17_Peak_94580_lociStitched	17	17529	61278	13196.6	659	1
chr14	129113467	129230179	43_Peak_94948_lociStitched	43	41468	81340.3	33260.3	660	1
chr5	10036111	10049242	2_Peak_365_lociStitched	2	12748	53051.9	5085.64	662	1
chr2	135325081	135347007	5_Peak_43648_lociStitched	5	8012	53455.6	5499.04	663	1
chr12	17975842	18060128	19_Peak_67485_lociStitched	19	30893	68833.3	20878.8	664	1
chr3	78008852	78069611	25_Peak_97123_lociStitched	25	17509	61397	13458.1	665	1
chr2	134520505	134578423	10_Peak_24599_lociStitched	10	14505	61725.4	13839.4	666	1
chr9	3238483	3303789	14_Peak_51637_lociStitched	14	20399	64685.6	16862	667	1
chr8	1573824	1662517	23_Peak_33205_lociStitched	23	28676	77789.2	29975.7	668	1
chr6	17147673	17194098	14_Peak_16141_lociStitched	14	19863	59693.3	11894.1	669	1
chr3	68562895	68626427	12_Peak_22878_lociStitched	12	18820	64859.4	17087	670	1
chr16	68430952	68452636	7_Peak_8988_lociStitched	7	13430	54210	6494.36	671	1
chr2	71016824	71061728	11_Peak_92594_lociStitched	11	19607	60011	12313.3	672	1
chr11	67242312	67278617	14_Peak_21417_lociStitched	14	20068	57314.7	9617.19	673	1
chr6	168851783	168877986	10_Peak_581_lociStitched	10	12920	55565.8	7915.01	674	1
chr6	74777916	74824192	20_Peak_95142_lociStitched	20	21254	62214.3	14579.7	675	1
chr3	28661281	28713231	22_Peak_67852_lociStitched	22	23765	59160.7	11579.7	676	1
chr9	55613490	55665120	15_Peak_8038_lociStitched	15	32903	59400	11967.7	679	1
chr1	254008044	254037047	7_Peak_6726_lociStitched	7	15258	56628.4	9199.75	680	1
chr12	718635	781370	20_Peak_102467_lociStitched	20	27160	64295.7	16915.6	681	1
chr2	7859027	7885198	8_Peak_5671_lociStitched	8	14943	57965.4	10591.1	682	1
chr12	1381801	1419775	12_Peak_101744_lociStitched	12	15963	58514.1	11160.6	683	1
chr18	11531868	11615389	32_Peak_2076_lociStitched	32	36200	70675.5	23369.2	684	1
chr12	34608580	34672100	17_Peak_12405_lociStitched	17	30997	63424.7	16140.4	685	1
chr1	2525831	2580544	12_Peak_22012_lociStitched	12	20502	61924.2	14663.1	686	1
chr2	69813674	69851968	15_Peak_48408_lociStitched	15	23871	59125.9	11897.9	687	1
chr4	97698332	97731876	21_Peak_73648_lociStitched	21	19700	72163.3	24972.3	688	1
chr8	851899	884000	15_Peak_62845_lociStitched	15	19244	61611.1	14447.4	689	1
chr8	70857481	70899569	9_Peak_47448_lociStitched	9	15339	56802	9659.2	690	1
chr12	11459473	11548926	27_Peak_38693_lociStitched	27	29406	67311.3	20214.9	691	1
chr12	61361716	61400851	8_Peak_15699_lociStitched	8	13074	57799.1	10724.5	692	1
chr10	57468784	57535358	24_Peak_11673_lociStitched	24	30047	63143.6	16171.8	693	1
chr16	55560340	55577878	4_Peak_4578_lociStitched	4	11381	51596.8	4649.32	694	1
chr6	48667426	48706956	10_Peak_60965_lociStitched	10	14443	57006.2	10068.3	695	1
chr3	1005116	1057074	7_Peak_3391_lociStitched	7	16796	59425.4	12508.7	696	1
chr15	46164371	46205712	13_Peak_86788_lociStitched	13	15876	58746.4	11835.9	697	1
chr12	11941995	12052033	26_Peak_96015_lociStitched	26	27775	71964.9	25066.7	698	1
chr4	90566243	90605149	9_Peak_52246_lociStitched	9	13735	56399.6	9503.8	699	1
chr2	65301412	65309848	Peak_1416	1	12370	50891	4016.21	700	1
chr13	27071560	27124845	17_Peak_57488_lociStitched	17	18836	58560.2	11733.4	701	1
chr8	31600008	31644420	14_Peak_6677_lociStitched	14	20286	57971	11156.3	702	1
chr6	59548205	59589927	10_Peak_8053_lociStitched	10	17777	57747.4	11139.8	703	1
chr5	63764513	63798635	8_Peak_42170_lociStitched	8	15648	56291.6	9701.9	704	1
chr5	21785169	21822587	9_Peak_76088_lociStitched	9	18412	58350	11768.5	705	1
chr3	127832612	127896450	13_Peak_92322_lociStitched	13	19482	61808	15244.5	706	1
chr5	100407070	100430903	11_Peak_68155_lociStitched	11	16647	53026	6494.49	707	1
chr2	65094842	65119727	11_Peak_43943_lociStitched	11	17415	60795.3	14269.8	708	1
chr12	1181909	1233857	10_Peak_39268_lociStitched	10	13075	62633.7	16150.6	709	1
chr18	9932862	10002619	20_Peak_47750_lociStitched	20	26150	64901.9	18443.8	710	1
chr3	126364016	126399673	12_Peak_4128_lociStitched	12	17332	56407.4	9952.15	711	1
chr7	20887221	20930162	14_Peak_80487_lociStitched	14	13489	59649.3	13285.9	712	1
chr11	17685084	17700721	4_Peak_53005_lociStitched	4	7842	50609.5	4273.28	713	1
chr11	14884781	14974632	25_Peak_20738_lociStitched	25	27019	68678.5	22392.2	714	1
chr12	22282545	22334317	10_Peak_5650_lociStitched	10	19816	60619.8	14346	715	1
chr10	14509063	14545137	17_Peak_43167_lociStitched	17	20897	56160	9909.53	717	1
chr17	51349658	51434156	27_Peak_54490_lociStitched	27	26147	66254.9	20211.9	718	1
chr8	5890064	5957922	19_Peak_100752_lociStitched	19	17774	60319	14277.3	719	1
chr7	100038246	100077134	9_Peak_102306_lociStitched	9	25110	56298.9	10259.7	720	1
chr1	30957139	31008700	18_Peak_96583_lociStitched	18	21225	59284.8	13287.3	721	1
chr2	68368845	68384759	4_Peak_88622_lociStitched	4	9956	50154.3	4201.66	722	1
chr5	64281605	64326328	7_Peak_23355_lociStitched	7	17837	56467.3	10590.4	723	1
chr10	47914199	48026456	32_Peak_32012_lociStitched	32	38110	71631.2	25819.1	724	1
chr17	43888070	43924779	18_Peak_35260_lociStitched	18	18975	55318	9542.8	725	1
chr2	120863	135742	9_Peak_60703_lociStitched	9	10514	50338.6	4612.49	726	1
chr14	16450132	16479415	6_Peak_55178_lociStitched	6	24319	51359.9	5646.53	727	1
chr6	58851832	58879631	6_Peak_6882_lociStitched	6	12642	54071.8	8464.8	729	1
chr6	39761077	39805290	15_Peak_94411_lociStitched	15	19609	56979.9	11403.2	730	1
chr4	20775300	20818051	22_Peak_72564_lociStitched	22	27914	58283.5	12745.5	731	1
chr14	890747	913289	12_Peak_10470_lociStitched	12	13865	51900.5	6431.37	732	1
chr8	70110058	70153329	20_Peak_20710_lociStitched	20	21543	55373.4	9909.75	733	1
chr13	68957430	69016234	10_Peak_67496_lociStitched	10	27428	60465.1	15012	734	1
chr4	130393029	130429464	7_Peak_98604_lociStitched	7	13341	54641.5	9225.09	735	1
chr6	19912608	19975637	24_Peak_26936_lociStitched	24	28546	60511.3	15116.8	736	1
chr6	157470331	157496358	11_Peak_41888_lociStitched	11	14767	54259.3	8866.76	737	1
chr4	81899739	81944910	14_Peak_76102_lociStitched	14	16191	57973.6	12615.9	738	1
chr1	261385834	261410311	13_Peak_104037_lociStitched	13	15647	51993.4	6708.91	739	1
chr2	119919741	119941504	8_Peak_12734_lociStitched	8	13119	50866.7	5610.5	740	1
chr4	70948087	70972726	17_Peak_18365_lociStitched	17	13802	52217.4	6977.76	741	1
chr12	44530428	44555871	14_Peak_19396_lociStitched	14	17542	51478.8	6241.17	742	1
chr3	39494814	39545491	14_Peak_26041_lociStitched	14	14351	58349.4	13273.7	744	1
chr9	46240945	46254786	3_Peak_5957_lociStitched	3	13340	50276	5451.97	745	1
chr5	14093044	14160551	22_Peak_70509_lociStitched	22	26627	63865.3	19047.4	746	1
chr4	129667375	129722601	15_Peak_81620_lociStitched	15	16624	58368.4	13624.3	747	1
chr14	56135019	56165490	11_Peak_63821_lociStitched	11	14305	55113.8	10370.1	748	1
chr12	27166069	27182490	5_Peak_20033_lociStitched	5	13246	49968	5250.44	749	1
chr13	28807055	28847755	17_Peak_7347_lociStitched	17	17717	54814.8	10187.2	751	1
chr3	59153816	59204210	13_Peak_22740_lociStitched	13	19116	59515.6	14983.7	752	1
chr6	63627795	63706808	19_Peak_38503_lociStitched	19	25284	65476.3	20955.9	753	1
chr4	32784487	32811956	14_Peak_5446_lociStitched	14	13939	53104.4	8653.25	754	1
chr4	12196306	12239786	11_Peak_65256_lociStitched	11	19441	56802.8	12393	755	1
chr3	86725840	86785516	29_Peak_90526_lociStitched	29	25647	60529.7	16142.8	756	1
chr7	88470576	88503483	18_Peak_79862_lociStitched	18	18257	54263.6	9937.91	757	1
chr18	17981731	18033725	17_Peak_5529_lociStitched	17	25845	58098.1	13840.8	758	1
chr10	23826134	23868889	13_Peak_103886_lociStitched	13	27707	56083.7	11836.8	759	1
chr3	31866075	31919629	7_Peak_41759_lociStitched	7	16676	56090.4	11858.4	760	1
chr3	86622724	86709086	26_Peak_87990_lociStitched	26	32733	66702.4	22569	761	1
chr1	17450791	17526393	23_Peak_46152_lociStitched	23	24148	62347.6	18241	763	1
chr4	79432210	79501252	16_Peak_34359_lociStitched	16	25865	61601.3	17512.7	764	1
chr8	37629923	37670333	16_Peak_27143_lociStitched	16	17050	52816.9	8758.78	765	1
chr2	3144967	3195695	12_Peak_89523_lociStitched	12	17499	57211	13163.9	766	1
chr6	19684596	19746881	17_Peak_102496_lociStitched	17	23535	57199	13178.6	767	1
chr5	10653193	10665919	2_Peak_9950_lociStitched	2	11723	47970.4	3957.14	768	1
chr4	2553709	2669785	27_Peak_52904_lociStitched	27	29691	69885.6	25906	769	1
chr9	39467241	39497081	8_Peak_88006_lociStitched	8	12496	52673.6	8740.14	770	1
chr13	22949786	22986529	4_Peak_86658_lociStitched	4	12325	53997.9	10102.7	771	1
chr3	110823838	110846796	8_Peak_56981_lociStitched	8	13135	50849.3	7035.13	772	1
chr6	79923987	79964122	14_Peak_4727_lociStitched	14	27866	54132.9	10320.5	773	1
chr16	26060244	26086714	20_Peak_43774_lociStitched	20	19725	51327.8	7585.92	774	1
chr15	118790231	118853372	14_Peak_90223_lociStitched	14	23727	59717.5	15993.4	775	1
chr18	9171967	9202147	5_Peak_18695_lociStitched	5	17579	51054.1	7340.09	776	1
chr12	59951342	59979812	5_Peak_86619_lociStitched	5	11603	51610.4	7923.2	777	1
chr14	10585518	10600539	10_Peak_6624_lociStitched	10	11729	46965.7	3282.71	778	1
chr10	56395102	56431845	13_Peak_15971_lociStitched	13	20174	54719.1	11096.8	779	1
chr12	36053876	36079099	7_Peak_98420_lociStitched	7	12952	49727.1	6139.28	780	1
chr11	15471574	15499787	7_Peak_21800_lociStitched	7	14222	51985.3	8475.19	781	1
chr3	19597653	19646872	13_Peak_20550_lociStitched	13	22059	54633.1	11128.4	782	1
chr6	36278469	36361618	20_Peak_34865_lociStitched	20	17163	62268.4	18886.9	783	1
chr12	60709097	60754685	11_Peak_15906_lociStitched	11	16671	57553.4	14234	784	1
chr7	58387517	58437424	15_Peak_71851_lociStitched	15	20175	56969.8	13673	785	1
chr1	7410248	7475533	25_Peak_103057_lociStitched	25	26237	61401.8	18120.3	786	1
chr13	71297423	71328862	10_Peak_3667_lociStitched	10	18492	52439	9253.94	788	1
chr6	146249152	146295189	21_Peak_51024_lociStitched	21	22098	55433.2	12255	789	1
chr2	9162317	9193215	11_Peak_15547_lociStitched	11	17443	52964.1	9833.42	790	1
chr18	28480985	28518449	16_Peak_41324_lociStitched	16	19015	51412.7	8346.15	791	1
chr2	12419235	12440399	9_Peak_80383_lociStitched	9	15097	48192.5	5136.5	792	1
chr1	32010470	32050828	15_Peak_59771_lociStitched	15	16263	51916.5	8862.62	793	1
chr7	20717224	20738091	14_Peak_97142_lociStitched	14	12686	52190.6	9170.73	794	1
chr12	45395091	45430590	17_Peak_18727_lociStitched	17	25707	55441.8	12422.5	795	1
chr3	38219418	38303871	21_Peak_54699_lociStitched	21	25778	64885.2	21873.3	796	1
chr4	36632789	36655868	9_Peak_57654_lociStitched	9	8666	49206.7	6217.48	797	1
chr14	112052972	112083770	7_Peak_11932_lociStitched	7	13722	54148.7	11227.9	798	1
chr12	1312893	1322532	4_Peak_16981_lociStitched	4	6554	47407.5	4507.2	799	1
chr10	57856919	57897435	19_Peak_94876_lociStitched	19	12192	51828.1	8974.29	800	1
chr6	71626377	71646544	5_Peak_88787_lociStitched	5	18005	48133.1	5411.94	801	1
chr3	17324705	17334274	1_Peak_1681_lociStitched	1	9570	46467.1	3750.09	802	1
chr11	8490556	8557875	23_Peak_20102_lociStitched	23	25512	57733.3	15017.6	803	1
chr13	195284017	195304344	6_Peak_85607_lociStitched	6	14632	49256.4	6543.26	804	1
chr7	23255635	23322212	19_Peak_69788_lociStitched	19	21358	57928.6	15219.5	805	1
chr14	59621886	59657302	15_Peak_6780_lociStitched	15	19057	52847.8	10146.7	806	1
chr3	17487115	17521573	9_Peak_2435_lociStitched	9	11223	51814.5	9196.84	808	1
chr7	5087975	5139106	11_Peak_44809_lociStitched	11	17767	54331.8	11765.2	809	1
chr17	51780289	51841079	17_Peak_103180_lociStitched	17	31978	55951.1	13410.3	810	1
chr10	22719755	22749674	9_Peak_7865_lociStitched	9	16101	50955	8443.14	811	1
chr7	23214050	23231155	2_Peak_548_lociStitched	2	10470	48082.2	5622.41	812	1
chr9	39068192	39103573	10_Peak_80176_lociStitched	10	19607	51978.4	9523.16	813	1
chr3	18033595	18066775	10_Peak_57112_lociStitched	10	14328	51837.1	9446.35	814	1
chr13	110587190	110613686	13_Peak_17843_lociStitched	13	12382	49007	6634.6	815	1
chr5	22009823	22023260	8_Peak_187_lociStitched	8	7975	46330.8	4016.32	816	1
chr4	107979227	108060209	22_Peak_48427_lociStitched	22	24823	57374.9	15163.5	817	1
chr14	47413680	47457911	9_Peak_96184_lociStitched	9	19413	52634.9	10434.1	818	1
chr9	106614211	106661425	18_Peak_4543_lociStitched	18	20071	52544.5	10393.6	819	1
chr5	17314239	17337672	7_Peak_1602_lociStitched	7	14706	50383.5	8242.46	820	1
chr6	153683864	153688275	2_Peak_141_lociStitched	2	4874	44567.5	2431.64	821	1
chr7	46918908	46948562	4_Peak_30572_lociStitched	4	9182	49949.2	7849.41	822	1
chr2	8897474	8932096	5_Peak_5284_lociStitched	5	11893	54218.1	12176.6	823	1
chr6	96538766	96578451	11_Peak_29706_lociStitched	11	13978	53213.2	11228.9	824	1
chr1	99430011	99445209	4_Peak_17453_lociStitched	4	14664	47234.9	5257.65	825	1
chr1	163201155	163228145	8_Peak_43155_lociStitched	8	10208	48791.9	6838.59	826	1
chr9	131351421	131400326	17_Peak_57202_lociStitched	17	21931	54905.6	12974.5	827	1
chr13	89866498	89923779	23_Peak_92314_lociStitched	23	15869	55808.1	13885.8	828	1
chr3	127930912	127956534	8_Peak_16646_lociStitched	8	12687	48868.8	6951.25	829	1
chr13	89683963	89706561	11_Peak_91777_lociStitched	11	11132	47890	5977.57	830	1
chr6	77850845	77886900	16_Peak_82565_lociStitched	16	21422	52480.6	10635.4	831	1
chr1	221037550	221087579	19_Peak_59392_lociStitched	19	21555	54551.6	12742.4	832	1
chr4	108824879	108872848	13_Peak_36692_lociStitched	13	25010	52746.1	10963.8	833	1
chr5	10595010	10632510	9_Peak_88197_lociStitched	9	16400	51622.5	9877.5	834	1
chr2	71197066	71230804	13_Peak_37030_lociStitched	13	18790	55546.5	13865.2	835	1
chr4	100317718	100348017	14_Peak_9511_lociStitched	14	16477	49137.4	7539.54	836	1
chr8	30010351	30048685	11_Peak_76712_lociStitched	11	15703	52803.5	11216.1	837	1
chr1	131161137	131225664	13_Peak_13615_lociStitched	13	23391	57913	16331.8	838	1
chr10	33964162	34003216	13_Peak_53242_lociStitched	13	17977	52616.4	11073	841	1
chr5	21975497	21993212	4_Peak_1012_lociStitched	4	9972	48642.4	7164.7	842	1
chr8	17918718	17944465	7_Peak_38166_lociStitched	7	16585	49012	7561.89	843	1
chr10	31260069	31287763	12_Peak_25204_lociStitched	12	12668	48489.4	7050.89	844	1
chr2	139737296	139752315	7_Peak_99509_lociStitched	7	12674	45494.1	4137.73	845	1
chr1	137242924	137297472	10_Peak_51503_lociStitched	10	17022	54229.1	12913.3	846	1
chr6	8455098	8476788	8_Peak_21433_lociStitched	8	13656	47835.1	6585.08	848	1
chr12	48268685	48307544	10_Peak_99833_lociStitched	10	19677	50839.2	9613.72	849	1
chr8	112037817	112051260	3_Peak_91525_lociStitched	3	6559	45198.1	3980.47	850	1
chr17	40439180	40472918	16_Peak_93655_lociStitched	16	21290	57039.8	15861.9	852	1
chr12	20150086	20181061	7_Peak_86245_lociStitched	7	13879	50722.7	9555.07	854	1
chr11	9715449	9740937	10_Peak_70736_lociStitched	10	12983	47609.4	6505.94	855	1
chr3	40017127	40025099	Peak_1250	1	7973	44213.5	3181.63	858	1
chr1	180692059	180710966	9_Peak_94840_lociStitched	9	11244	47498.2	6496.45	859	1
chr5	16005046	16023009	4_Peak_245_lociStitched	4	10367	47147.5	6172.09	860	1
chr4	15117191	15197486	14_Peak_100480_lociStitched	14	20574	63439.2	22560.3	861	1
chr4	126835422	126890162	16_Peak_29668_lociStitched	16	18606	56371.3	15562.6	862	1
chr7	46317213	46382296	10_Peak_19374_lociStitched	10	26398	56810.9	16024.9	863	1
chr14	47977472	48051850	15_Peak_71723_lociStitched	15	22291	59539.6	18773	864	1
chr17	28028854	28073037	14_Peak_54486_lociStitched	14	22176	53012.8	12263.3	866	1
chr4	93338920	93347363	2_Peak_41542_lociStitched	2	8565	44297.6	3608.35	868	1
chr8	71869646	71912100	12_Peak_28442_lociStitched	12	16775	53587.3	12899.1	869	1
chr3	102300341	102324162	16_Peak_82734_lociStitched	16	12372	46377.9	5843.02	871	1
chr6	82243023	82310522	19_Peak_102298_lociStitched	19	19097	56044.4	15551.8	872	1
chrX	35798792	35826712	10_Peak_91630_lociStitched	10	19066	45483.9	5031.38	875	1
chr6	95699102	95740361	11_Peak_31217_lociStitched	11	15607	51231.3	10785.1	876	1
chr9	56742594	56750807	5_Peak_88895_lociStitched	5	6512	48677.7	8232.35	877	1
chr13	200998467	201012526	4_Peak_47398_lociStitched	4	5297	44131.2	3724.23	879	1
chr2	144925748	144956920	7_Peak_86897_lociStitched	7	11229	48748.2	8371.84	881	1
chr7	20839397	20874638	9_Peak_9980_lociStitched	9	12729	51596.3	11241.9	882	1
chr6	115815036	115875329	23_Peak_19461_lociStitched	23	20724	56283.5	15929.4	883	1
chr14	108724002	108755585	8_Peak_5836_lociStitched	8	14584	50185.4	9838.1	884	1
chr6	77400014	77457170	12_Peak_16228_lociStitched	12	23047	53975.6	13641.2	885	1
chr6	84125391	84154852	7_Peak_24862_lociStitched	7	14257	49978.3	9678.28	886	1
chr5	17180056	17213320	4_Peak_4769_lociStitched	4	11213	49820.9	9542.47	887	1
chr4	107416164	107496610	24_Peak_29893_lociStitched	24	25654	59973.8	19709.4	888	1
chr17	30227513	30301560	24_Peak_41501_lociStitched	24	29560	57280.7	17070.6	889	1
chr5	80488610	80505240	3_Peak_82806_lociStitched	3	6385	44817.8	4639.77	890	1
chr10	12418161	12469410	22_Peak_14483_lociStitched	22	21935	53430.2	13278.6	891	1
chr6	84045186	84070511	6_Peak_88135_lociStitched	6	9298	48376.9	8227.8	892	1
chr7	16871000	16908752	7_Peak_26810_lociStitched	7	10845	48691	8546.03	893	1
chrX	110737430	110792992	20_Peak_91617_lociStitched	20	23387	47994.1	7862.87	894	1
chr1	9194920	9246796	22_Peak_101687_lociStitched	22	18860	57523.2	17420	895	1
chr9	9536085	9622525	28_Peak_34431_lociStitched	28	34345	57845.6	17806.6	897	1
chr3	97044131	97179149	42_Peak_9311_lociStitched	42	31029	71775.6	31756.2	898	1
chr2	77059578	77087304	7_Peak_3917_lociStitched	7	13687	49571.3	9629.24	899	1
chr3	56736616	56762977	7_Peak_24355_lociStitched	7	20391	46702.4	6837.76	900	1
chr2	151150928	151214774	18_Peak_57305_lociStitched	18	27300	53445.5	13605.6	901	1
chr3	31321270	31377797	19_Peak_2630_lociStitched	19	20232	54355.1	14655	903	1
chr10	10257326	10269161	3_Peak_35351_lociStitched	3	12213	44918.2	5250.13	904	1
chr15	79983233	79986615	1_Peak_815_lociStitched	1	3383	41323.6	1659.55	905	1
chr5	22376982	22413020	5_Peak_58223_lociStitched	5	13586	49839.5	10275	907	1
chr6	49345907	49371510	7_Peak_63249_lociStitched	7	13932	47063.4	7529.84	909	1
chr6	52657785	52720547	17_Peak_84156_lociStitched	17	18636	60237.4	20707.8	910	1
chr12	44948766	44981654	7_Peak_1795_lociStitched	7	13182	49802.7	10365.1	912	1
chr13	28931259	28997344	12_Peak_33953_lociStitched	12	23735	54956.3	15543.2	913	1
chr13	32000878	32073793	15_Peak_11077_lociStitched	15	17513	58631	19227.7	914	1
chr14	104193190	104204895	7_Peak_35978_lociStitched	7	8834	43482.5	4080.03	915	1
chr3	73578618	73651079	26_Peak_56988_lociStitched	26	29258	54976.2	15608.1	916	1
chr2	8745884	8765112	8_Peak_36586_lociStitched	8	10930	44291.7	4950.41	917	1
chr8	31204914	31209290	2_Peak_85678_lociStitched	2	3335	41184.2	1862.69	918	1
chr6	84754397	84830552	18_Peak_95147_lociStitched	18	30998	57123.9	17827.9	919	1
chr12	60360454	60426329	15_Peak_30445_lociStitched	15	17444	56329.7	17232.9	921	1
chr7	24005044	24041864	5_Peak_27332_lociStitched	5	21631	50140.1	11059.5	923	1
chr13	68638756	68659626	8_Peak_9923_lociStitched	8	8257	44182.3	5132.43	925	1
chr13	145556284	145617610	24_Peak_64610_lociStitched	24	24399	56000.4	16958.2	926	1
chr17	39702146	39742531	10_Peak_10907_lociStitched	10	18783	48844.8	9833.56	927	1
chr8	118201337	118205512	2_Peak_61008_lociStitched	2	3807	41196.8	2219.01	928	1
chr10	63875199	63881979	1_Peak_2524_lociStitched	1	6781	41874	2896.42	929	1
chr15	120355942	120367789	Peak_1016	1	12501	43715	4760	931	1
chr4	104349573	104399106	12_Peak_65397_lociStitched	12	16794	51882.5	12931.9	932	1
chr14	115186788	115218505	10_Peak_42297_lociStitched	10	11593	46944.3	8024.4	933	1
chr13	139926959	139982888	12_Peak_20106_lociStitched	12	16270	52002.8	13120.9	934	1
chr17	61528427	61554953	7_Peak_41504_lociStitched	7	8492	46698.1	7867.05	935	1
chr5	63664594	63682215	6_Peak_96949_lociStitched	6	11197	44937.5	6206.73	937	1
chr1	99112352	99163365	17_Peak_11350_lociStitched	17	18673	50967.1	12289	938	1
chr4	95882278	95981740	21_Peak_46792_lociStitched	21	25651	62276.8	23663.8	939	1
chr14	20716940	20774498	16_Peak_96996_lociStitched	16	23083	51957	13407.3	940	1
chr1	239841261	239851414	2_Peak_310_lociStitched	2	4618	42358.6	3812.99	941	1
chr6	43164053	43194763	16_Peak_104222_lociStitched	16	21671	47422.7	8903.28	943	1
chr6	127932092	127954190	8_Peak_62156_lociStitched	8	13832	45202.7	6689.79	944	1
chr14	43097968	43163777	21_Peak_53181_lociStitched	21	25812	53770.7	15258.6	945	1
chr16	36390337	36453715	23_Peak_96041_lociStitched	23	22887	51438.6	13047	946	1
chr18	18813086	18823594	4_Peak_93078_lociStitched	4	9894	43100.7	4734.9	948	1
chr14	103195200	103213301	8_Peak_27547_lociStitched	8	15814	43757.4	5394.1	949	1
chr1	270664347	270671836	3_Peak_89307_lociStitched	3	7082	40591.9	2243.7	950	1
chr11	20829761	20914869	20_Peak_56899_lociStitched	20	23713	60284.7	21938	951	1
chr8	38981445	39041140	17_Peak_95761_lociStitched	17	18239	53379.3	15216.3	952	1
chr14	90480307	90529125	16_Peak_9784_lociStitched	16	17180	48204	10057.8	953	1
chr6	112577235	112646192	25_Peak_102533_lociStitched	25	19816	52455.6	14315.5	954	1
chr8	294999	350685	13_Peak_48760_lociStitched	13	19244	52417.2	14328	956	1
chr8	131008668	131054228	11_Peak_39791_lociStitched	11	14411	49226.1	11140.5	957	1
chr2	16149000	16188651	12_Peak_16429_lociStitched	12	22287	48913.5	10876.3	959	1
chr8	87457652	87496661	7_Peak_11211_lociStitched	7	9787	48074.7	10076	960	1
chr6	28161140	28197600	7_Peak_64953_lociStitched	7	9968	49100.1	11126.5	961	1
chr1	148968209	148992617	10_Peak_76884_lociStitched	10	15032	44918.3	6978.64	963	1
chr15	46782229	46810147	14_Peak_5802_lociStitched	14	13018	43401.3	5508.22	964	1
chr5	82533162	82565688	9_Peak_24785_lociStitched	9	15757	45503.9	7614.34	965	1
chr3	125301697	125354643	13_Peak_55600_lociStitched	13	14196	51400	13517.1	966	1
chr3	111452659	111501140	18_Peak_43420_lociStitched	18	20593	48998.4	11151.9	967	1
chr1	145971545	146010771	12_Peak_72750_lociStitched	12	15673	49946	12119	970	1
chr1	188416457	188459288	18_Peak_73299_lociStitched	18	20105	49191.4	11367.3	971	1
chr5	3246445	3295836	11_Peak_22456_lociStitched	11	16871	50450	12686.6	972	1
chr5	14013801	14069112	13_Peak_16923_lociStitched	13	18446	52369.4	14628	973	1
chr4	130321469	130343494	7_Peak_57651_lociStitched	7	10319	42827.6	5136.23	974	1
chr7	113418660	113487659	15_Peak_14479_lociStitched	15	26258	52384	14696.8	975	1
chr9	49618423	49732052	37_Peak_49361_lociStitched	37	32282	61052.9	23464.4	978	1
chr13	207041880	207136644	21_Peak_26676_lociStitched	21	26076	57489.1	19908.8	979	1
chr9	45499757	45529287	9_Peak_27395_lociStitched	9	15964	45561.8	7981.96	980	1
chr1	179778028	179827742	13_Peak_40997_lociStitched	13	19590	49287.6	11709.6	981	1
chr4	38986188	39031659	13_Peak_99567_lociStitched	13	17649	50989.4	13441.3	982	1
chr7	12697747	12730745	12_Peak_33277_lociStitched	12	16461	48018.7	10533	983	1
chr9	116189258	116202584	3_Peak_4914_lociStitched	3	11995	41550.5	4100.41	984	1
chr6	1944090	1967693	9_Peak_36033_lociStitched	9	15828	45378	8048.79	985	1
chr12	58123298	58184793	14_Peak_63278_lociStitched	14	17586	52898	15613.6	987	1
chr9	129805130	129832920	6_Peak_2175_lociStitched	6	12966	43658.1	6375.03	988	1
chr7	8508670	8520723	6_Peak_3635_lociStitched	6	6984	41634.7	4355.95	989	1
chr13	21896383	21949952	12_Peak_85511_lociStitched	12	15246	49985.8	12715.1	990	1
chr2	140329786	140348226	3_Peak_1065_lociStitched	3	6984	43194.6	5932.32	991	1
chr18	46079650	46143564	25_Peak_101541_lociStitched	25	26701	53435.1	16184.9	992	1
chr8	4061574	4082179	10_Peak_6620_lociStitched	10	16305	42649	5452.01	993	1
chr11	77209609	77219345	3_Peak_994_lociStitched	3	9703	40508.8	3340.12	994	1
chr4	684775	732385	13_Peak_13354_lociStitched	13	24412	50928.4	13802.1	996	1
chr1	269625666	269657472	6_Peak_7921_lociStitched	6	12778	44190.4	7170.4	1000	1
chr17	5561257	5598512	12_Peak_82013_lociStitched	12	11605	44647.3	7674.69	1001	1
chr12	19869819	19918735	10_Peak_8550_lociStitched	10	15543	51781.4	14812.9	1002	1
chr3	17097493	17114464	5_Peak_97116_lociStitched	5	7726	42001.5	5065.84	1003	1
chr15	110987004	111029457	16_Peak_52566_lociStitched	16	16682	47203.5	10269.4	1004	1
chr5	23123077	23162999	10_Peak_103576_lociStitched	10	10088	48018.2	11122.3	1005	1
chr15	65945317	66037330	33_Peak_88507_lociStitched	33	26954	63354.2	26494	1007	1
chr6	148898848	148916488	5_Peak_5702_lociStitched	5	12180	42537.1	5747.11	1009	1
chr11	66481945	66520965	13_Peak_75761_lociStitched	13	17392	48940.9	12196.7	1012	1
chr13	125001070	125052137	22_Peak_36556_lociStitched	22	18651	50696.7	14002.1	1013	1
chr12	48453436	48492242	11_Peak_3629_lociStitched	11	16666	47914.8	11241.6	1014	1
chr1	159714551	159753389	13_Peak_102469_lociStitched	13	16610	46776.5	10109.5	1015	1
chr15	23647865	23684184	17_Peak_69560_lociStitched	17	16785	44397.8	7755.17	1016	1
chr9	45899461	45927850	6_Peak_54041_lociStitched	6	18473	43977.4	7364.11	1017	1
chr13	73825326	73834510	5_Peak_11011_lociStitched	5	6307	38448.8	1942.42	1020	1
chr8	131829789	131861635	15_Peak_889_lociStitched	15	15631	46033.4	9537.88	1022	1
chr18	10331986	10358462	5_Peak_127_lociStitched	5	7345	44331.4	7839.54	1023	1
chr6	52092782	52117843	8_Peak_54256_lociStitched	8	11224	44292.9	7825.12	1024	1
chr4	98896650	98935374	12_Peak_47620_lociStitched	12	15371	44565	8109.87	1025	1
chr14	20613060	20635546	9_Peak_73978_lociStitched	9	8314	42518.8	6098.2	1026	1
chr15	75244785	75304194	14_Peak_32203_lociStitched	14	21373	51030.3	14615	1027	1
chr14	123342471	123357985	6_Peak_155_lociStitched	6	7213	41164.8	4753.49	1028	1
chr5	63623638	63652055	8_Peak_53564_lociStitched	8	12133	43654.2	7249.18	1029	1
chr1	106738659	106761975	12_Peak_22321_lociStitched	12	13366	42647.3	6306.98	1031	1
chr18	55919122	55935569	5_Peak_102029_lociStitched	5	8303	41418.5	5106.79	1034	1
chr13	127509267	127572716	19_Peak_69265_lociStitched	19	22444	48909.6	12615.1	1035	1
chr12	60921566	60975376	24_Peak_47378_lociStitched	24	21024	52311.6	16032.1	1036	1
chr1	10197166	10233160	6_Peak_1117_lociStitched	6	6727	46209.1	9930.74	1037	1
chr13	52960792	52980483	3_Peak_58630_lociStitched	3	7567	41712.1	5447.33	1039	1
chr9	121494071	121516825	12_Peak_15339_lociStitched	12	11140	42611.1	6353.34	1040	1
chr1	182460166	182550536	37_Peak_94841_lociStitched	37	24427	56356	20168.5	1042	1
chr6	18871371	18904111	11_Peak_24134_lociStitched	11	11904	44788.3	8663	1044	1
chr13	40236956	40256881	8_Peak_6366_lociStitched	8	12681	42013.9	5915.73	1046	1
chr12	40799178	40849967	16_Peak_9379_lociStitched	16	23275	46203.4	10118.2	1047	1
chr12	52815969	52858109	8_Peak_9129_lociStitched	8	16567	47428.6	11377.8	1048	1
chr4	80011867	80046440	26_Peak_79839_lociStitched	26	18122	48557.8	12517.4	1049	1
chr1	130053351	130066651	7_Peak_94834_lociStitched	7	11135	40517.1	4479.44	1050	1
chr4	12456665	12462224	1_Peak_3077_lociStitched	1	5583	38739.1	2703.92	1051	1
chr8	11403361	11430121	8_Peak_24383_lociStitched	8	11296	42334.3	6331.42	1053	1
chr14	6442981	6464220	5_Peak_972_lociStitched	5	11793	40940.3	4940.19	1054	1
chr1	9259680	9329850	17_Peak_15868_lociStitched	17	26167	52639	16737	1055	1
chr15	110348993	110380840	7_Peak_25343_lociStitched	7	10218	44018.9	8124.17	1056	1
chr14	26098999	26147584	10_Peak_3311_lociStitched	10	14523	46583.5	10773.4	1057	1
chr2	98441106	98445672	1_Peak_281_lociStitched	1	4577	37972.6	2220.73	1059	1
chr15	104780005	104788954	2_Peak_1267_lociStitched	2	5131	39561.7	3872.23	1061	1
chr1	29223818	29290094	25_Peak_22991_lociStitched	25	18945	50674.6	14998.3	1062	1
chr2	13176400	13209848	13_Peak_49093_lociStitched	13	16891	46143.9	10481.2	1064	1
chr5	18579974	18595131	7_Peak_7783_lociStitched	7	8361	40252.4	4624.4	1065	1
chr4	14112033	14173131	17_Peak_81719_lociStitched	17	19262	50357	14749.1	1067	1
chr2	87817480	87835573	9_Peak_38056_lociStitched	9	13189	40579	5009.95	1068	1
chr12	18977766	18993391	3_Peak_68205_lociStitched	3	5854	40257.8	4743.75	1069	1
chr10	48911916	48922931	9_Peak_13082_lociStitched	9	7709	39170.4	3666.89	1070	1
chr14	101124262	101172380	17_Peak_82878_lociStitched	17	14795	47968.8	12539.6	1071	1
chr1	182571393	182657645	25_Peak_44623_lociStitched	25	15506	55918.8	20551.3	1075	1
chr1	12279169	12327466	16_Peak_14669_lociStitched	16	18094	48006.2	12690.7	1080	1
chr3	101800287	101866726	17_Peak_46880_lociStitched	17	17548	50254.5	14962.1	1082	1
chr2	84618885	84651645	13_Peak_75517_lociStitched	13	17108	43066.3	7862.4	1084	1
chr13	206560818	206589927	6_Peak_36581_lociStitched	6	10112	42603.9	7416.97	1085	1
chr14	124003740	124022853	6_Peak_6155_lociStitched	6	12461	41280.3	6106.6	1086	1
chr11	16374226	16377493	2_Peak_3261_lociStitched	2	2971	36688.1	1519.81	1087	1
chr14	65538035	65563833	11_Peak_24525_lociStitched	11	17272	41501.2	6343.73	1088	1
chr4	130477603	130514765	7_Peak_66200_lociStitched	7	13904	44482.9	9327.66	1089	1
chr9	44457098	44473550	5_Peak_96133_lociStitched	5	6154	39595	4442.04	1090	1
chr18	18653571	18665951	3_Peak_170_lociStitched	3	6382	38434.9	3307.94	1092	1
chr15	137327016	137365440	10_Peak_76344_lociStitched	10	18094	46133.3	11009.1	1093	1
chr5	21749363	21755092	Peak_1003	1	5730	37259.7	2140.35	1094	1
chr6	51589900	51613360	8_Peak_96262_lociStitched	8	13437	41714.2	6608.68	1095	1
chrX	40983726	41020100	12_Peak_24436_lociStitched	12	22105	39262.1	4237.57	1099	1
chr6	131915668	131919953	1_Peak_1469_lociStitched	1	4286	37643.7	2621.99	1100	1
chr9	106152401	106176424	6_Peak_85776_lociStitched	6	6590	40703.8	5719.35	1101	1
chr6	68671746	68689114	10_Peak_92659_lociStitched	10	14403	45003	10020.3	1102	1
chr12	20506267	20573896	19_Peak_88342_lociStitched	19	15134	51536.7	16574.8	1103	1
chr1	32629349	32645609	6_Peak_80324_lociStitched	6	14415	39859.8	4913.77	1105	1
chr4	14963551	15006010	15_Peak_90263_lociStitched	15	23642	47643.2	12708	1106	1
chr2	143864000	143892971	10_Peak_67214_lociStitched	10	15096	43494.2	8584.11	1108	1
chr14	46622882	46654800	5_Peak_8201_lociStitched	5	13181	43780.6	9000.4	1111	1
chr1	118220624	118254051	22_Peak_11922_lociStitched	22	18261	41449.5	6678.71	1112	1
chr14	98902993	98940456	22_Peak_25424_lociStitched	22	19224	42269.5	7507.59	1113	1
chr8	55692366	55713390	13_Peak_86343_lociStitched	13	10936	41225.8	6464.55	1114	1
chr9	46061915	46080891	6_Peak_93027_lociStitched	6	6020	40310.7	5575.15	1115	1
chr7	20626562	20644139	10_Peak_72529_lociStitched	10	10712	37882	3200.77	1118	1
chr2	59383582	59425223	10_Peak_6765_lociStitched	10	18816	46491.7	11828.1	1119	1
chr14	55411074	55463481	14_Peak_8286_lociStitched	14	11908	46306.8	11665.8	1121	1
chr17	58989171	59050442	18_Peak_96707_lociStitched	18	17580	49138.1	14533.6	1124	1
chr9	131101794	131130726	11_Peak_29425_lociStitched	11	14569	42318.8	7719.06	1125	1
chr4	59565326	59583217	5_Peak_56997_lociStitched	5	7826	39139.3	4599.25	1127	1
chr18	54428054	54434390	3_Peak_484_lociStitched	3	5787	37144.8	2699.14	1132	1
chr16	47639911	47658895	7_Peak_69685_lociStitched	7	12074	39505.7	5068.73	1133	1
chr5	46172026	46224225	18_Peak_90352_lociStitched	18	19445	47595	13185.5	1135	1
chr12	5200372	5226914	10_Peak_22343_lociStitched	10	13347	42093	7686.56	1136	1
chr7	78256819	78265170	2_Peak_44924_lociStitched	2	7361	37635.5	3241.86	1137	1
chr13	89591741	89643201	17_Peak_9635_lociStitched	17	18099	45699.6	11314	1138	1
chr2	27901978	27947077	17_Peak_25500_lociStitched	17	15076	44990.8	10620.8	1139	1
chr7	7955892	8045048	26_Peak_25239_lociStitched	26	24352	51826.4	17510.2	1142	1
chr12	4399687	4443947	14_Peak_20042_lociStitched	14	18955	45587.8	11281.9	1143	1
chr3	16459489	16563804	21_Peak_2945_lociStitched	21	17919	57352.4	23064	1144	1
chr9	122613153	122682517	24_Peak_97812_lociStitched	24	19171	55075.1	20816.6	1146	1
chr7	120504990	120565063	14_Peak_7510_lociStitched	14	18411	47553.8	13360.2	1149	1
chr2	6902136	6958036	14_Peak_36400_lociStitched	14	18534	50518.6	16327.7	1150	1
chr16	36215865	36222960	3_Peak_831_lociStitched	3	4057	36239.1	2067.48	1151	1
chr7	64856369	64898381	11_Peak_57720_lociStitched	11	11993	43123.8	9036.67	1154	1
chr1	252405010	252455302	17_Peak_30020_lociStitched	17	17464	46897.3	12824.5	1155	1
chr3	93590577	93625102	9_Peak_15607_lociStitched	9	13837	43991.8	9939.75	1156	1
chr8	131572017	131589373	22_Peak_98566_lociStitched	22	18508	49275.5	15224.4	1157	1
chr1	223864320	223900899	12_Peak_18719_lociStitched	12	14602	42874.2	8833.83	1158	1
chr1	92418100	92428391	4_Peak_14882_lociStitched	4	5795	37800.9	3761.36	1159	1
chr15	64879780	64901698	14_Peak_51137_lociStitched	14	11863	39715.4	5698.68	1160	1
chrX	124869999	124896375	10_Peak_18794_lociStitched	10	12069	38354.9	4434.65	1163	1
chr1	15678278	15737145	13_Peak_27986_lociStitched	13	22414	45410	11532	1164	1
chr5	77050835	77078123	9_Peak_22154_lociStitched	9	14448	40852.7	6975.25	1165	1
chr4	35975435	35978835	1_Peak_800_lociStitched	1	3401	35712.2	1865.58	1167	1
chr7	1762429	1797334	7_Peak_93011_lociStitched	7	10630	43840.7	9996.79	1168	1
chr15	128283764	128310369	9_Peak_53742_lociStitched	9	10230	40540.7	6715.1	1169	1
chr12	40075249	40116186	15_Peak_52109_lociStitched	15	16447	43675.7	9874	1172	1
chr2	135282077	135312153	6_Peak_17462_lociStitched	6	7077	41309.4	7555.09	1174	1
chrX	97271554	97316002	14_Peak_19248_lociStitched	14	22689	39607.6	5853.8	1175	1
chr15	68721465	68738722	9_Peak_1612_lociStitched	9	12103	42497	8790.23	1178	1
chr2	74402747	74438741	12_Peak_33637_lociStitched	12	23137	44242	10551.2	1179	1
chr2	8488238	8541739	9_Peak_93699_lociStitched	9	14222	45366	11685.3	1180	1
chr17	914702	930693	6_Peak_15101_lociStitched	6	5074	39048.4	5444.58	1181	1
chr14	122658710	122683615	22_Peak_55322_lociStitched	22	21621	48894.3	15325.9	1184	1
chr5	14909159	14964127	12_Peak_13284_lociStitched	12	16890	47435.2	13885.2	1185	1
chr10	52576131	52607198	5_Peak_11720_lociStitched	5	6806	40700.9	7192.01	1186	1
chr9	64153770	64205465	12_Peak_44216_lociStitched	12	21239	45251	11746.1	1187	1
chr1	269709909	269729597	4_Peak_3532_lociStitched	4	10513	38251.8	4762.53	1188	1
chr9	32998779	33016896	10_Peak_17817_lociStitched	10	8521	38063.8	4578.17	1189	1
chr14	102603137	102638879	9_Peak_99204_lociStitched	9	11734	41943.2	8481.58	1191	1
chr5	30510682	30543998	9_Peak_16908_lociStitched	9	10403	41764.9	8309.01	1192	1
chr6	17061562	17096667	13_Peak_9593_lociStitched	13	15818	42568.3	9169.43	1194	1
chr2	840183	864492	3_Peak_3247_lociStitched	3	12266	39791.4	6429.73	1196	1
chr6	18642818	18681810	12_Peak_72436_lociStitched	12	21742	44252	10906.1	1197	1
chr13	207257669	207281595	6_Peak_3497_lociStitched	6	9925	39582.5	6254.35	1198	1
chr17	38618312	38638131	7_Peak_10375_lociStitched	7	10671	38877.5	5575.68	1200	1
chr9	66922606	66971838	15_Peak_20267_lociStitched	15	18223	47533.5	14247.7	1201	1
chr7	110409528	110478739	20_Peak_41575_lociStitched	20	15500	48191.3	14909	1202	1
chr1	271563296	271631494	19_Peak_44295_lociStitched	19	24909	49470.8	16272	1207	1
chr14	120641579	120661463	9_Peak_68495_lociStitched	9	10389	39947	6756.58	1208	1
chr7	114034647	114059776	8_Peak_1039_lociStitched	8	11072	40595.1	7432.76	1209	1
chr6	48937846	48970965	7_Peak_27381_lociStitched	7	13573	43226.9	10084.7	1210	1
chr5	76633733	76639263	3_Peak_61544_lociStitched	3	5001	35405.5	2407.52	1213	1
chr7	28982586	29022681	16_Peak_99132_lociStitched	16	18325	45113	12119	1214	1
chr14	49308244	49359944	18_Peak_52880_lociStitched	18	19175	45339	12360.4	1216	1
chr12	59231716	59310480	19_Peak_40942_lociStitched	19	19443	52299.3	19320.8	1217	1
chr3	28246874	28277422	7_Peak_4474_lociStitched	7	12275	40983.2	8019.19	1218	1
chr9	47444624	47486310	10_Peak_55002_lociStitched	10	10633	41724.5	8821.01	1220	1
chr8	10959715	10991790	12_Peak_11494_lociStitched	12	11234	41447.3	8554.4	1221	1
chr7	88068486	88113430	21_Peak_46080_lociStitched	21	19785	48535.2	15666	1223	1
chr13	111031437	111043014	6_Peak_19962_lociStitched	6	8632	36157.4	3290.09	1224	1
chr6	71233434	71268216	9_Peak_391_lociStitched	9	15454	42181.7	9374.1	1226	1

## Sheet: MS_1_anno
#MS_H3K27ac_1 Enhancers	OVERLAP_GENES	PROXIMAL_GENES	CLOSEST_GENE	enhancerRank	isSuper
29_Peak_20_lociStitched	chr2	6717189	6867864	29	71218	345905	49722.8	1			RELA	1	1
24_Peak_19767_lociStitched	chr1	273691017	273839748	24	99051	297298	42879.1	2			COL5A1	2	1
8_Peak_143_lociStitched	chr2	75183396	75280523	8	56950	252958	32799.8	3			FZR1	3	1
11_Peak_1587_lociStitched	chr17	57883775	57966668	11	73296	244932	28117.3	4	CTCFL,PCK1	ZBP1	PCK1	4	1
39_Peak_41512_lociStitched	chr7	92323337	92531733	39	89369	252701	56496.2	5			ACTN1	5	1
30_Peak_42374_lociStitched	chr5	3185182	3392885	30	83999	245401	54480.5	6	PPARA		PPARA	6	1
31_Peak_21006_lociStitched	chr14	56424479	56573988	31	74271	230648	43507.1	7				7	1
36_Peak_83504_lociStitched	chr3	127474363	127652384	36	88876	229202	45858.2	8	ID2		ID2	8	1
12_Peak_9415_lociStitched	chr7	4504764	4611185	12	68059	217067	34703.9	9			SSR1	9	1
46_Peak_41316_lociStitched	chr9	9998090	10161169	46	65372	217319	44716.3	10	DGAT2	MIR4335	DGAT2	10	1
24_Peak_34739_lociStitched	chr9	129452565	129616104	24	85244	212781	41931.4	11	PROX1		PROX1	11	1
10_Peak_182_lociStitched	chr16	51327562	51405201	10	66825	192638	23221.8	12			RPL26L1	12	1
16_Peak_33979_lociStitched	chr1	273577109	273661522	16	58278	185987	24631.7	13			MIR9812	13	1
42_Peak_6307_lociStitched	chr3	97195540	97386996	42	101823	209204	50793.3	14			MIR9855-2	14	1
11_Peak_50552_lociStitched	chr7	53838259	53916037	11	60612	176222	25137.8	15	KLF15	ALDH1L1	KLF15	15	1
26_Peak_33168_lociStitched	chr14	101347791	101475741	26	84921	181843	32499.3	16	MIR107		MIR107	16	1
36_Peak_61953_lociStitched	chr7	114083937	114249371	36	98525	189372	46387.7	17			CHGA	17	1
22_Peak_41849_lociStitched	chr7	46821491	46948645	22	69147	170641	33123.6	18			FBXO9	18	1
27_Peak_69367_lociStitched	chr2	5077453	5257566	27	76466	189533	53151.3	19	PPP1CA,GRK2,KDM2A		PPP1CA	19	1
35_Peak_28201_lociStitched	chr17	51787523	51976983	35	86417	185728	50358.5	20		PTPN1	PTPN1	20	1
10_Peak_2284_lociStitched	chr2	59483588	59537354	10	32456	154534	19839.7	21			RAB3A	21	1
22_Peak_80276_lociStitched	chr13	206437414	206545725	22	56477	157744	27511	22			PDXK	22	1
23_Peak_58009_lociStitched	chr2	87817807	87923429	23	70775	154979	25169.7	23	BHMT,BHMT2		BHMT2	23	1
6_Peak_672_lociStitched	chr3	117985716	118033729	6	43044	142431	13967	24	SDC1		SDC1	24	1
35_Peak_4336_lociStitched	chr12	60768241	60906058	35	73336	166235	37899.7	25	PEMT	SREBF1,MIR33B	PEMT	25	1
16_Peak_11506_lociStitched	chr5	7083438	7149982	16	41820	149464	22571.7	26		ACO2	ACO2	26	1
15_Peak_39616_lociStitched	chr9	63996325	64101239	15	50318	152325	29134.6	27	BTG2		BTG2	27	1
24_Peak_15796_lociStitched	chr1	1693409	1820632	24	74990	154296	33294.3	28		MIR9824	MIR9824	28	1
25_Peak_81462_lociStitched	chr14	56233280	56367362	25	72745	160402	39514	29				29	1
22_Peak_47307_lociStitched	chr6	155799434	155893630	22	60594	148500	28993.5	30		PRKAA2	PRKAA2	30	1
14_Peak_65117_lociStitched	chr3	8355277	8427384	14	35698	142217	23384.3	31			MOSPD3	31	1
14_Peak_34095_lociStitched	chr5	93251096	93336957	14	44147	144513	26522.5	32	DUSP6		DUSP6	32	1
21_Peak_31798_lociStitched	chr4	98537734	98644939	21	50974	150291	34562.9	33	MCL1	ENSA	MCL1	33	1
28_Peak_68928_lociStitched	chr14	106992265	107148347	28	74201	158813	43734.2	34			ENTPD1	34	1
32_Peak_83762_lociStitched	chr13	124648495	124819361	32	66147	160255	46783.1	35		ADIPOQ	ADIPOQ	35	1
27_Peak_40677_lociStitched	chr13	22296950	22415910	27	64239	149354	36044.9	36			MLH1	36	1
40_Peak_27828_lociStitched	chr12	14843899	15004908	40	74849	157402	44341.9	37	ICAM2	CD79B	ICAM2	37	1
17_Peak_74536_lociStitched	chr12	11811403	11902490	17	50109	136467	24466	38	AMZ2		AMZ2	38	1
26_Peak_21119_lociStitched	chr7	74847099	74993553	26	61652	151360	40333.4	39	CIDEB,CBLN3	RABGGTA	CBLN3	39	1
10_Peak_248_lociStitched	chr3	620481	712655	10	41823	135265	26159	40	MIR339-1	ADAP1	MIR339-1	40	1
26_Peak_42704_lociStitched	chr17	43363160	43468190	26	56323	135111	27045.2	41			ZHX3	41	1
36_Peak_10827_lociStitched	chr8	136405824	136578700	36	59983	154482	46607.4	42	RASGEF1B		RASGEF1B	42	1
10_Peak_2566_lociStitched	chr15	132299923	132359727	10	32275	128381	21284.2	43	PTMA		PTMA	43	1
34_Peak_79758_lociStitched	chr3	58736927	58923663	34	74732	151630	48084.5	44			PTCD3	44	1
11_Peak_393_lociStitched	chr16	51419797	51483270	11	39569	121221	19346.6	45	DUSP1		DUSP1	45	1
10_Peak_4867_lociStitched	chr4	99307393	99385522	10	40398	126210	25360.7	46	TXNIP	GNRHR2	TXNIP	46	1
17_Peak_19005_lociStitched	chr7	38256700	38337697	17	46102	121301	20597.5	47	SLC22A7		SLC22A7	47	1
15_Peak_24482_lociStitched	chr7	98413663	98475928	15	39214	119985	19538.8	48	FOS		FOS	48	1
14_Peak_142_lociStitched	chr10	10115356	10194194	14	42653	125092	24739.4	49			MIR664	49	1
19_Peak_3367_lociStitched	chr6	103629450	103719536	19	55170	123796	24647.5	50	LPIN2		LPIN2	50	1
26_Peak_78299_lociStitched	chr4	130540880	130644933	26	54800	124156	28635.4	51		BCL10	BCL10	51	1
19_Peak_39896_lociStitched	chr1	265035982	265121623	19	48277	119221	24399.1	52			PSMB7	52	1
23_Peak_49271_lociStitched	chr15	54506728	54638422	23	52656	130351	36150	53	GTF2E2		GTF2E2	53	1
14_Peak_72824_lociStitched	chr6	63043330	63133610	14	42367	120415	27011.8	54			ISG15	54	1
18_Peak_9275_lociStitched	chr13	133866978	133974840	18	48697	120385	27159.7	55	SLC51A	TFRC	SLC51A	55	1
7_Peak_59354_lociStitched	chr13	34306888	34352646	7	36536	107865	14715.8	56	ALAS1	TLR9	ALAS1	56	1
16_Peak_33410_lociStitched	chr12	7588370	7671717	16	43366	115819	22945.4	57			SSTR2	57	1
20_Peak_77126_lociStitched	chr3	75533025	75629436	20	46607	118325	25799.6	58				58	1
37_Peak_80006_lociStitched	chr3	52244088	52361012	37	67806	125974	34060	59		IL1R2	IL1R2	59	1
14_Peak_48900_lociStitched	chr7	83049225	83117384	14	39186	112381	20822.6	60	NR2F2		NR2F2	60	1
15_Peak_11975_lociStitched	chr5	3418304	3478469	15	32761	109488	18169.8	61			PPARA	61	1
14_Peak_79591_lociStitched	chr5	68735554	68811592	14	45779	112217	20978.9	62	ADIPOR2		ADIPOR2	62	1
25_Peak_54824_lociStitched	chr4	14932161	15063910	25	62985	131143	40091.2	63		TATDN1	TATDN1	63	1
11_Peak_4069_lociStitched	chr2	77178447	77222693	11	37005	110699	20295.6	64	CIRBP		CIRBP	64	1
24_Peak_6176_lociStitched	chr9	139292354	139409946	24	51845	123060	32819.9	65	EGFR		EGFR	65	1
23_Peak_21590_lociStitched	chr9	19962677	20058970	23	52741	113866	23890.3	66		PICALM	PICALM	66	1
9_Peak_22889_lociStitched	chr12	47783913	47841155	9	36714	110500	20595.7	67		INPP5K	INPP5K	67	1
21_Peak_76116_lociStitched	chr2	118728160	118793206	21	42190	104178	14713.4	68			TICAM2	68	1
10_Peak_1324_lociStitched	chr4	99166909	99226193	10	22464	109249	20375.9	69	LOC100156741	BOLA1,FCGR1A	LOC100156741	69	1
9_Peak_1103_lociStitched	chr7	31222504	31290715	9	41109	107964	19092.3	70	PPARD	RPL10A	PPARD	70	1
12_Peak_28186_lociStitched	chr6	72521687	72601589	12	46966	112039	23283.4	71			TNFRSF1B	71	1
17_Peak_23829_lociStitched	chr18	50612762	50700648	17	35726	111949	23333.7	72		DDX56,PPIA	DDX56	72	1
26_Peak_77274_lociStitched	chr7	7804455	7911496	26	54466	116814	28355.2	73			MIR7136	73	1
23_Peak_2569_lociStitched	chr7	20839317	20955143	23	37928	120575	32246	74	LOC595122,HIST1H3E	HIST1H2BD	LOC595122	74	1
36_Peak_48479_lociStitched	chr7	32665858	32800785	36	64735	128316	40221.7	75		MTCH1	MTCH1	75	1
8_Peak_187_lociStitched	chr14	28241648	28270513	8	22916	99471.7	11381.5	76		SCARB1	SCARB1	76	1
14_Peak_21746_lociStitched	chr6	3423102	3494408	14	43072	105412	18468.3	77			CIBAR2	77	1
30_Peak_5946_lociStitched	chr2	26504792	26617305	30	58897	119241	32415	78	CAT	ELF5	CAT	78	1
14_Peak_543_lociStitched	chr5	77091228	77154473	14	22771	103956	17733.9	79	SLC38A2		SLC38A2	79	1
17_Peak_1341_lociStitched	chr5	10725983	10806792	17	45155	109658	23491.2	80	MIR9819		MIR9819	80	1
27_Peak_57469_lociStitched	chr2	75982561	76126930	27	55974	123363	37434.9	81			SGTA	81	1
19_Peak_1134_lociStitched	chr12	1059807	1167493	19	41830	119768	33878	82	SIRT7,ARHGDIA		ARHGDIA	82	1
13_Peak_43420_lociStitched	chr2	9478106	9551211	13	29759	105863	20111.2	83	FTH1		FTH1	83	1
19_Peak_8619_lociStitched	chr17	10649985	10752228	19	44339	113398	27973.7	84	GPAT4	MIR486-1	GPAT4	84	1
29_Peak_31069_lociStitched	chr1	25808932	25925546	29	57698	115320	30191.4	85			CCDC28A	85	1
14_Peak_3240_lociStitched	chr1	162323080	162392863	14	47422	104409	21186.1	86	MIR122		MIR122	86	1
33_Peak_39033_lociStitched	chr10	47112855	47231378	33	58667	112656	30519.7	87			HSPA14	87	1
25_Peak_21493_lociStitched	chr7	55668740	55841481	25	53823	130661	48626.6	88	IDH2		IDH2	88	1
35_Peak_33068_lociStitched	chr14	28297108	28484381	35	65487	133844	51837.2	89	SCARB1		SCARB1	89	1
45_Peak_11904_lociStitched	chr8	121157785	121298297	45	51348	109529	27723	90	ADH5,ADH4		ADH4	90	1
15_Peak_21652_lociStitched	chr12	975880	1039375	15	34579	100868	20172.4	91	CBR2	SIRT7	CBR2	91	1
10_Peak_1669_lociStitched	chr6	49649522	49727064	10	29312	103705	23123	92	GSK3A,ZNF526		GSK3A	92	1
5_Peak_10780_lociStitched	chr5	7182921	7212388	5	25248	91707.2	11350.7	93			ACO2	93	1
11_Peak_14906_lociStitched	chr12	18215881	18282439	11	33793	102772	22436.7	94			C1QL1	94	1
20_Peak_26106_lociStitched	chr2	135097287	135215841	20	42763	112081	31950.3	95	GDF9,LEAP2		GDF9	95	1
26_Peak_25412_lociStitched	chr13	39789735	39926534	26	63406	116402	36279.1	96			PDHB	96	1
21_Peak_19804_lociStitched	chr13	61261110	61359337	21	53523	104189	24615.7	97			BHLHE40	97	1
12_Peak_1726_lociStitched	chr6	68953521	69026887	12	51950	104018	24489.6	98			PARK7	98	1
32_Peak_77725_lociStitched	chr6	146187816	146295168	32	55436	108812	29360.8	99	PDE4B		PDE4B	99	1
20_Peak_3508_lociStitched	chr9	7254155	7353863	20	42233	108103	29094.8	100	STARD10		STARD10	100	1
22_Peak_6662_lociStitched	chr13	207907090	208009498	22	40710	104436	25468.9	101			ITGB2	101	1
32_Peak_65524_lociStitched	chr16	27532449	27646039	32	50500	107956	29158.6	102	SELENOP		SELENOP	102	1
15_Peak_4643_lociStitched	chr3	8446156	8554802	15	36936	109852	31257.5	103	MOSPD3		MOSPD3	103	1
22_Peak_31230_lociStitched	chr1	147554220	147645243	22	42053	102173	23666	104		MBP	MBP	104	1
31_Peak_3385_lociStitched	chr12	5803137	5948480	31	56803	118687	40216.4	105	GRB2		GRB2	105	1
30_Peak_17465_lociStitched	chr2	97995533	98082696	30	51639	93935.6	15776.5	106				106	1
19_Peak_4882_lociStitched	chr3	117647288	117722728	19	51575	99852.4	22149.2	107			RHOB	107	1
10_Peak_70613_lociStitched	chr7	4440681	4490628	10	30831	92616.7	15163.9	108			SSR1	108	1
17_Peak_44032_lociStitched	chr6	47474170	47565180	17	50959	104034	27039.1	109		LGALS7	LGALS7	109	1
16_Peak_1394_lociStitched	chr7	54655077	54723460	16	46885	97213.3	20220.9	110			MFGE8	110	1
12_Peak_2085_lociStitched	chr7	86131070	86191044	12	29055	94812.9	18454	111		LOC100152407	LOC100152407	111	1
13_Peak_6967_lociStitched	chr13	96919147	96975473	13	40843	93827.9	17618.8	112			PTX3	112	1
11_Peak_2114_lociStitched	chr1	8542306	8610315	11	35512	93437.6	17294.7	113	DYNLT1		DYNLT1	113	1
12_Peak_61199_lociStitched	chr15	45902433	45970655	12	36146	96854.8	20930.5	114	ACSL1		ACSL1	114	1
7_Peak_28985_lociStitched	chr14	141326626	141372921	7	25251	91108.6	15198.6	115	ECHS1		ECHS1	115	1
13_Peak_3648_lociStitched	chr7	4357141	4426244	13	36099	92860.6	17109.9	116			LY86	116	1
14_Peak_26813_lociStitched	chr17	46783760	46885653	14	50380	101139	25565	117	HNF4A	PKIG,FITM2	HNF4A	117	1
11_Peak_13225_lociStitched	chr7	39205486	39268714	11	31663	97194.1	21693.5	118	HSP90AB1		HSP90AB1	118	1
20_Peak_37864_lociStitched	chr12	3613507	3731333	20	47650	109307	33851.4	119	SOCS3	BIRC5	SOCS3	119	1
18_Peak_38086_lociStitched	chr13	124414757	124485991	18	36275	93964.8	19097.8	120		HRG,DNAJB11,TBCCD1	HRG	120	1
12_Peak_394_lociStitched	chr3	37808875	37877176	12	36231	96557.1	21706.1	121	HMOX2,CDIP1		HMOX2	121	1
12_Peak_31152_lociStitched	chr2	1330931	1418547	12	38419	96211.1	21387.1	122		TNNT3	TNNT3	122	1
20_Peak_19971_lociStitched	chr12	39586674	39661558	20	42129	92234.6	17433	123	CCL14,CCL5		CCL14	123	1
15_Peak_14713_lociStitched	chr3	58939573	59016376	15	38059	94498.4	20206.9	124			GNLY	124	1
20_Peak_6033_lociStitched	chr1	111374596	111447370	20	46321	92917.8	18899.4	125			ANXA2	125	1
10_Peak_28599_lociStitched	chr12	53360959	53407095	10	20640	91566.1	17637.8	126		AURKB	AURKB	126	1
15_Peak_52512_lociStitched	chr5	11364590	11419942	15	44939	93401	19555.9	127			TXN2	127	1
9_Peak_7694_lociStitched	chr6	75229050	75305101	9	33104	95740.6	22032	128			HSPB7	128	1
10_Peak_76962_lociStitched	chrX	88168477	88234852	10	49878	85882.6	12272.7	129			CLDN2	129	1
8_Peak_3449_lociStitched	chr6	1098457	1154725	8	42645	90411.4	16841	130			CYBA	130	1
36_Peak_42167_lociStitched	chr6	151076532	151195564	36	51305	105593	32174.3	131				131	1
32_Peak_71663_lociStitched	chr5	62169853	62273937	32	54913	94799.7	21930.5	132			CD69	132	1
26_Peak_45633_lociStitched	chr15	45476276	45570495	26	56433	100296	27502.5	133			CASP3	133	1
25_Peak_43765_lociStitched	chr9	104844348	104916180	25	28647	93633	20903.1	134				134	1
16_Peak_19817_lociStitched	chr18	2895288	2971931	16	42190	92791.7	20471.3	135	INSIG1		INSIG1	135	1
7_Peak_18682_lociStitched	chr6	48051206	48095711	7	22550	88992.2	16773.9	136	RPS16,ZFP36		ZFP36	136	1
18_Peak_8809_lociStitched	chr17	26213007	26306302	18	37560	97465.3	25301.6	137			DSTN	137	1
18_Peak_3992_lociStitched	chr9	133253318	133337197	18	40684	95311.7	23217.7	138	HSD11B1,G0S2	HSD11B1,CAMK1G	G0S2	138	1
16_Peak_5730_lociStitched	chr6	59705175	59792899	16	29143	97566.6	25527.7	139	U2AF2		U2AF2	139	1
18_Peak_77653_lociStitched	chr10	33270868	33350692	18	38083	96954.2	25176.5	140		CHMP5,SMU1,SPINK4,BAG1	SPINK4	140	1
29_Peak_27255_lociStitched	chr12	11578510	11683877	29	43745	100225	28533.4	141	PRKAR1A	WIPI1	PRKAR1A	141	1
8_Peak_210_lociStitched	chr6	52587983	52634787	8	27757	86072.6	14565.4	142			AP2S1	142	1
19_Peak_22088_lociStitched	chr7	93252621	93335407	19	48648	97720.6	26425.3	143			PLEKHD1	143	1
27_Peak_64679_lociStitched	chr11	67143472	67275996	27	43115	103422	32163.6	144			IPO5	144	1
19_Peak_58489_lociStitched	chr2	39337973	39432242	19	52095	95192.8	23963.2	145			CSRP3	145	1
18_Peak_6004_lociStitched	chr3	121643082	121747596	18	38415	99288.3	28218.8	146				146	1
12_Peak_4937_lociStitched	chr1	99192511	99265177	12	43228	88797.9	17861.3	147		ACAA2	ACAA2	147	1
28_Peak_57786_lociStitched	chr7	91826379	91924327	28	43116	94137.8	23252.9	148			RDH12	148	1
22_Peak_44171_lociStitched	chr11	9652875	9753943	22	39865	94993.8	24155.3	149			RFC3	149	1
17_Peak_1401_lociStitched	chr3	117213462	117285286	17	33948	87101	16304	150	APOB		APOB	150	1
12_Peak_37041_lociStitched	chr6	53332907	53386847	12	36572	88914.7	18301.8	151			NAPA	151	1
6_Peak_5952_lociStitched	chr13	125372854	125406852	6	23066	83203.3	12773	152	BCL6	SST	BCL6	152	1
13_Peak_72213_lociStitched	chr14	113733194	113809642	13	37548	97433	27070.2	153	CYP17A1	BORCS7,ARL3	CYP17A1	153	1
34_Peak_75310_lociStitched	chr14	65438537	65564248	34	53159	98482	28322.7	154			MIR9836	154	1
9_Peak_5273_lociStitched	chr3	72323690	72363593	9	25178	81869	12142.5	155		C3H2orf42	C3H2orf42	155	1
13_Peak_1241_lociStitched	chr3	31931024	32010450	13	41357	89719.6	20134.5	156		SOCS1	SOCS1	156	1
18_Peak_33568_lociStitched	chr17	12824142	12913743	18	37456	91294.5	21728.2	157			PRNP	157	1
5_Peak_5735_lociStitched	chr2	4617821	4665699	5	28798	83121	13616.5	158			ALDH3B1	158	1
10_Peak_73164_lociStitched	chr3	4079095	4137090	10	25035	88575.8	19115.2	159	FSCN1		FSCN1	159	1
20_Peak_24717_lociStitched	chr5	60525495	60629086	20	43620	97997.1	28684.3	160			BCL2L14	160	1
10_Peak_66964_lociStitched	chr15	137238939	137300418	10	28228	84545.9	15480.4	161	RAB17		RAB17	161	1
14_Peak_5391_lociStitched	chr13	131091121	131142537	14	33312	84327.4	15491.6	162	HES1		HES1	162	1
17_Peak_79387_lociStitched	chr3	117740021	117797612	17	27517	85015.8	16292.5	163	RHOB		RHOB	163	1
13_Peak_54360_lociStitched	chr9	47306555	47360621	13	33726	84505.2	15879.2	164			NECTIN1	164	1
9_Peak_14022_lociStitched	chr14	72499370	72555560	9	32344	84273.8	15823.1	165			HK1	165	1
20_Peak_43484_lociStitched	chr11	78258522	78353216	20	47180	93661.8	25226.5	166			F7	166	1
7_Peak_42690_lociStitched	chr7	100104808	100139119	7	23781	81022	13127.4	167	MIR9860		MIR9860	167	1
11_Peak_2329_lociStitched	chr8	4054118	4124105	11	31322	86510.9	18833.5	168		MAN2B2	MAN2B2	168	1
6_Peak_1797_lociStitched	chr3	8905866	8947181	6	24634	80415.5	12898.5	169	CLDN15	SERPINE1	CLDN15	169	1
10_Peak_56240_lociStitched	chr2	151406471	151497734	10	37051	91117	23792.3	170	CD74		CD74	170	1
19_Peak_50843_lociStitched	chr12	50652468	50738474	19	42691	90701.9	23496.8	171				171	1
18_Peak_46466_lociStitched	chr10	28951695	29018966	18	33223	82447.3	15606.9	172				172	1
30_Peak_30593_lociStitched	chr1	252767643	252859706	30	44300	91731.6	24912.2	173			PTBP3	173	1
6_Peak_46868_lociStitched	chr5	2804227	2841960	6	25631	78284.7	11591.6	174			PPARA	174	1
12_Peak_69158_lociStitched	chr6	15911100	15965651	12	34384	83768.5	17156.3	175			HP	175	1
12_Peak_4134_lociStitched	chr15	131755030	131808887	12	27876	81959.6	15349.2	176		SPATA3	SPATA3	176	1
13_Peak_74994_lociStitched	chr7	53543086	53610794	13	36375	85867.3	19337.4	177	UROC1,UNC45A	HDDC3,ZXDC	UROC1	177	1
17_Peak_11218_lociStitched	chr17	48742036	48830836	17	38494	88107.4	21587.3	178			SLC35C2	178	1
12_Peak_60603_lociStitched	chr6	155438072	155485657	12	31229	80099.8	13932.9	179	C8A,C8B		C8B	179	1
25_Peak_37109_lociStitched	chr18	5447533	5550935	25	42294	92327.6	26212.4	180			RHEB	180	1
7_Peak_309_lociStitched	chr6	63819033	63865965	7	20417	79263.5	13206.7	181			TAS1R3	181	1
22_Peak_38282_lociStitched	chr6	44654939	44783897	22	36107	100187	34173.9	182		FXYD3,HAMP	HAMP	182	1
19_Peak_9917_lociStitched	chr7	116741191	116822125	19	38682	89650.6	23697.5	183			CLMN	183	1
13_Peak_24401_lociStitched	chr3	31497437	31578490	13	41947	87229.2	21373.7	184			PRM1	184	1
24_Peak_18516_lociStitched	chr5	81743429	81846589	24	42335	90337.2	24717.1	185	IGF1		IGF1	185	1
36_Peak_11534_lociStitched	chr15	94085412	94174094	36	47859	85702.3	20157.4	186			COL5A2	186	1
11_Peak_61739_lociStitched	chr1	126680721	126729334	11	26910	79146.8	13655.4	187	SORD		SORD	187	1
22_Peak_3667_lociStitched	chr6	95003806	95082602	22	46764	86604.7	21133.1	188			NDUFS5	188	1
25_Peak_82660_lociStitched	chr6	108842987	108921486	25	40952	86482.3	21084.8	189		CABYR	CABYR	189	1
11_Peak_269_lociStitched	chr14	56588660	56628859	11	27360	77531.8	12228.5	190				190	1
16_Peak_26315_lociStitched	chr12	4938047	5019367	16	35102	90037.5	24745.7	191			SRSF2	191	1
28_Peak_79954_lociStitched	chr6	6784051	6889954	28	55198	96753	31495.6	192			BCO1	192	1
9_Peak_579_lociStitched	chr7	23916745	23947994	9	17505	76572.5	11559	193	MIC-2,HSP70.2	VARS1,NEU1,ZBTB12,EHMT2,HSPA1L,LSM2,SLC44A4,VWA7	HSP70.2	193	1
4_Peak_57967_lociStitched	chr9	64779100	64808312	4	26461	74367.9	9388.74	194		KISS1	KISS1	194	1
6_Peak_4687_lociStitched	chr6	47637725	47658725	6	19896	74106.9	9288.3	195	ECH1	LGALS7,SIRT2,LGALS4	ECH1	195	1
13_Peak_13084_lociStitched	chr2	135281694	135347464	13	21421	80101.3	15337.6	196			LEAP2	196	1
9_Peak_21477_lociStitched	chr1	143492171	143540658	9	29245	81298.2	16674.7	197	KLF13		KLF13	197	1
15_Peak_32769_lociStitched	chr11	21890724	21934387	15	26148	78654.5	14727.5	198	TPT1		TPT1	198	1
11_Peak_42376_lociStitched	chr6	18105569	18173828	11	40480	80791.4	16914.6	199	CDH1		CDH1	199	1
9_Peak_24292_lociStitched	chr13	61524232	61573181	9	24371	78719.8	14880.5	200	BHLHE40		BHLHE40	200	1
47_Peak_42402_lociStitched	chr7	91986963	92151280	47	61776	104128	40438.4	201			ACTN1	201	1
24_Peak_77283_lociStitched	chr8	5889925	5962671	24	32222	81184.5	17539.1	202			MSX1	202	1
16_Peak_79690_lociStitched	chr13	32675823	32750022	16	37343	85417.9	21859	203	GNAI2	HYAL3,NAA80	GNAI2	203	1
10_Peak_22641_lociStitched	chr5	17358102	17418987	10	25165	79381.9	16091.9	204		ACVR1B	ACVR1B	204	1
13_Peak_18234_lociStitched	chr4	36453402	36507949	13	34185	78285.9	15049.5	205			ANKRD46	205	1
[truncated: 1,160 more rows]

## Sheet: MS_2_anno
#MS_H3K27ac_2 Enhancers	OVERLAP_GENES	PROXIMAL_GENES	CLOSEST_GENE	enhancerRank	isSuper
[truncated: 1,667 more rows]

[truncated: 6 more sheets: ES_1_anno, ES_2_anno, LW_1_anno, LW_2_anno, DR_1_anno, DR_2_anno]
