# Supplementary material for: Effective Quality Breeding Directions—Comparison and Conservative Analysis of Hepatic Super-Enhancers between Chinese and Western Pig Breeds
Source: Biology (Basel). 2022 Nov 8;11(11):1631. doi: 10.3390/biology11111631 (PMC9687233; doi:10.3390/biology11111631)
Supplement: Supplementary file 1 [file biology-11-01631-s001.zip › Table S5.xlsx]

## Sheet: Conserved-SE-anno
Consus
CTCFL
MIR107
KLF15
PROX1
PPP1CA
DDIT4
ID2
MCL1
PTMA
ACSL1
HSPB1
BTG2
DUSP6
NR2F2
ICAM2
ADIPOQ
DUSP1
TXNIP
ACOX1
ALAS1
PEMT
FTH1
CIRBP
LPIN2
CIDEB
SLC22A7
IL1R2
PPARA
MIR339-1
GPAT4
SLC38A2
FOS
MIR9819
INSIG1
DGAT2
GRB2
LOC100156741
RPS16
RHOB
MIR9860
MBP
HSP90AB1
MOSPD3
HOXA5
BHMT
SULT2A1
IDH2
ST6GALNAC4
HMOX2
EGFR
KLF9
HNF4A
VEGFA
SERPINF1
SDC1
FSCN1
FCER1G
IL4R
BCL6
G6PC
VTN
SOCS3
PRKAR1A
HP
CAT
SLC25A25
U2AF2
MIC-2
IGFBP1
MIR212
APOB
MIR122
ARL3
MIR10A
GNAI2
NFKBIA
KLF13
DCPS
CLDN14
UROC1
STARD10
P2RY2
AFP
CBR2
UBB
GSK3A
KLF6
C3H2orf42
ATG2A
RAB11B
HES1
RHOF
SLC9A3R2
MRPL49
GTF2E2
ATG7
SORD
BRD2
PIWIL2
CAPN10
CLDN15
ERLIN2
FGF21
TF
CCL14
RPS21
ECHS1
RPLP0
RASGEF1B
FGB
RAB17
MIR9840
ARHGDIA
TENT5C
TICAM1
SMTN
LMNA
SKP2
ACP2
MIR101-1
TCTEX1D4
SDC4
ANXA9
HSD11B1
LAG3
SELENOP
ACTN1
SEC14L2
CTSB
CDH1
TXN2
CD74
CEBPB
EFNA1
C8A
EPHX1
ACO2
CRAT
NDUFC2
PHLDA2
ETS1
CDKN1B
FASN
FADS2
MACROD1
CYP27A1
ZNF217
ID3
IGF1
PDK4
ESRRA
RGS16
GATA4
HABP2
CLDN4
BHLHE40
PROC
MIR497
KISS1R
FABP1
AUTS2
MIR6516
DNAJC14
BCL2L1
JTB
INHBA
SLC7A2
STIM1
IGFBP4
SEC24A
TTR
BST2
SMAD7
CPT2
MARVELD3
SPP2
PNRC2
IL6R
PRKCZ
GATA6
MIR135-1
KLF16
ACSL5
SPI1
CP
DNAJB1
SLC2A2
F2
CISH
GYS1
TNFRSF1B
LIF
SPRYD3
SMAD3
GDF9
SCAMP2
MKNK1
FOXO3
NLN
MIR152
PDE4B
SOCS2
HAAO
CD81
PRDX2
HSPA8
EPAS1
SCARB1
TALDO1
HNF1A
GNPDA1
FOXN3
GNAI3
ATP5PD
ZNF395
CCL27
ZAN
LGALS2
GYS2
KRT8
GLI1
HRG
TGIF1
IMP3
SGMS1
PI16
HPGD
SCP2
PDLIM1
C3
CA11
DAO
FBP1
CASP10
SELENOI
LAT2
CPEB2
PIK3AP1
PPARD
RBP4
MEAF6
NUCB1
MYOZ3
LOC100736962
CD180
P2RY6
OSTF1
MIR345-1
CDC25B
SGK1
CYP2D25
STX16
ABCA1
UGP2
PDLIM4
HPX
C3H2orf81
PPP1R14B
MIR142
SFT2D1
LDLR
PARM1
MIR24-1
C5H12orf57
ASF1B
THRA
PSEN2
VNN1
TNFRSF1A
CFAP20
DHCR24
ATP1B1
CDO1
SLC37A4
RNF181
LRP12
SOCS1
FADD
MYD88
FOSL2
C6
IGFBP2
MIR21
SLC25A15
MIR33B
IGF2R
ARG1
MIR10382
FUS
FLOT1
BMP6
NR5A2
NRM
KIF22
ACVR1B
JUN
WDR74
CAPZB
MIR9823
C1QTNF6
ELAVL1
LOC100510918
PPARGC1A
PLG
CCR10
PYGL
SMARCD1
TATDN1
KLF10
SCARB2
NAGS
NR3C1
HIST1H3E
ALDH4A1
KMO
MIR326
DAZAP1
XBP1
STAT6
TGFB1
AP2S1
AMT
HHEX
NELFE
SOD1
ATP1A1
GSTO1
INTS3
FUBP3
NCOA4
PKD2
PECAM1
NFATC1
CKAP4
ZNHIT6
SERPINC1
NAXD
RPL27
CTDSP2
PGM1
MASP1
INSIG2
GADD45G
TMEM80
RNF114
CAMK2G
TNFSF12
MYC
KLF7
SLC15A4
SERPINE1
LIPA
LIME1
NRAP
BCO1
NAMPT
COMT
IRF9
ERG28
GNAS
TPST1
MRPS18B
EEF1A1
BMI1
ANKRD1
MIR140
TOLLIP
MT1A
OAS2
ID1
F10
MASP2
ADRA1A
ZBP1
LOC100151816
ALDH1L1
WIPI1
ENSA
PTPN1
ZP3
MIR9824
INPP5K
CD79B
GNRHR2
ST3GAL1
PRKAA2
SREBF1
RABGGTA
ADAP1
MIR486-1
BCL10
MIR4335
AURKB
LGALS7
BOLA1
HOXA10
MTCH1
ELSPBP1
PTRH1
LOC100152407
PKIG
STRA8
NR1I3
SST
BECN1
SLC46A1
BIRC5
CCNE2
LCN2
PICALM
VARS1
IGFBP3
MIR196A-1
BORCS7
HYAL3
SPATA3
PSMA6
CHMP5
MIR10387
WIPF2
ALDH3B1
FOXRED1
ITGAL
UNC45A
SIRT7
TNNT3
ZNF526
HNRNPM
HPD
DDX56
NPW
RPL23
KISS1
SLA-DMA
EAF1
FUT2
ZER1
HOPX
PLA2G1B
ITGB2
PLRG1
PRXL2A
PLIN3
SELENOM
TPT1
LAMTOR2
ARFGAP2
MLLT11
CD300C
CD4
GNLY
FDFT1
ADIPOR2
FOXRED2
TMEM189
MIR92B
CSDC2
NR4A2
NAP1L4
CCDC84
ECH1
PRKAG3
RNASEL
HMGB1
CLDN3
TOR1A
MIR7137
DGKA
SELENOK
IL34
SLC51A
CPT1A
PLTP
GJA4
TOP2A
SLC2A4
SIRT6
SRSF10
USP18
NR1H4
ZFAND5
MIRLET7G
NPPA
GALP
LOC100158001
PSPH
ADH4
CELA2A
IGFBP6
SRSF12
C7H6orf52
MIR4331-2
MYO7A
MAPK12
TBCC
FAM219B
LGALS1
TRMT1
MIR9855-2
RNASEH2A
CRACR2B
OASL
RSAD2
RENBP
ALG9
LOC780435
ADH1C
VPREB1
JPT1
HSD17B13
AZIN2
CCL19
PC
C5AR1
EPO
LTA4H
LDHB
DDIT3
AZIN1
RDH16
UBE2V2
CYP2C91
RHOG
ABCD3
TNFSF14
SPACA4
FBP2
CASP8
IL6ST
DCTN4
TIMP2
FXYD3
RPL10A
FFAR4
GPR84
DHDH
RPS20
LACTB2
CBY1
CATIP
PYGO2
TMEM61
ZPBP2
COASY
LEAP2
MAVS
NAGA
NPEPL1
EIF3L
SLC22A4
RSC1A1
PSMB4
LETM1
PLD3
MIR9817
AMZ2
MIR181C
SPSB2
STAT2
RLN3
TBXAS1
KLF11
RPS12
LTBR
ZHX3
CXCL2
ATG12
TOB1
MAT2A
TAS1R3
MIR29B-1
PRM1
LOC106505565
LOC100627283
LOC100738836
NDUFB2
SLC22A1
H1-2
TIAF1
RNF19A
KAT8
DHX16
C7H6orf136
POU2AF1
CDIPT
PIK3CG
CHRM1
CILP
SSTR3
CCL25
PRKAB2
GHRH
MIR9788-2
ODF1
MRPL24
GP9
PYY
HIST1H2BD
TAS1R2
SFN
SLC16A1
THBD
HSP90B1
MOSPD1
RPS3
RPS15
ANKRD23
TAC3
BCKDHA
CCR9
RHOA
SLC22A6
FAM76A
NMB
SLC5A10
STK19
MYL9
UBE2D3
PSMA7
SNAPIN
NANS
HSBP1L1
MSMB
SPP1
MDK
MAP1LC3B
MLH1
CDC25C
MIR26A
SRSF2
QPCTL
RBP5
MIR9812
IL29
RARRES2
COPS3
TOR1AIP2
GNPNAT1
PLAU
CFLAR
SELENOH
AMHR2
BHMT2
IFIT3
ATG4B
TXNRD2
FITM1
MLN
MIR296
KDM2A
GUCD1
MIR143
APOE
FAM177A1
PTGR1
UNC45B
LGALS12
ARF3
SPAG6
MT3
SNRPA
F7
RELA
PCK1
FZR1
COL5A1
SSR1
RAB3A
ENTPD1
RPL26L1
CLMN
MIR664
CBLN3
NAPA
ISG15
PDXK
CLDN2
SSTR2
ZFP36
CYBA
ENG
NNMT
RDH12
TICAM2
C1QL1
HSPB7
SGTA
AFAP1L1
HK1
HBEGF
CASP3
MIR454
LY86
EFNB3
HSP70.2
FBXO9
PDHB
HSPA14
ARPC2
ANXA2
CYP17A1
PLAC9
NECTIN1
PSMB7
SPINK4
PGAM2
ALB
COG4
ANKRD46
FRRS1L
CSRP3
MIR192
ANGPTL4
LGALS9
PTBP3
CIBAR2
PSMG1
PHYHIPL
CCDC28A
SQLE
MIR9814
FUT1
ME3
NCOA3
PARK7
DCTN6
SLC30A5
FGG
COPS6
SUMO4
CABYR
CANX
ESD
CHCHD4
PTCD3
RAMP1
NR1H3
ANGPTL2
G0S2
CHGA
PLEKHD1
ACAA2
PTX3
PRNP
C8B
LIN52
THRSP
RAD52
HDDC3
CD69
FCGR2B
AKTIP
UPK2
GANAB
RHEB
STING1
MIR769
COL5A2
BMP3
LMO1
PRDX5
MIR885
ADM5
HSD17B2
MIR9-1
MIR195
MFGE8
ANAPC13
AGO3
GPX4
CA6
EGF
LEF1
NDUFS5
PEX3
SLC25A51
ECI2
NOD2
BCL2L14
MIR7136
CREB3L4
LOC100626841
DNAJA4
TEPSIN
CDC123
MIR148A
IRF8
MAP2K2
PCCB
INPP4A
F2R
DSTN
SELENOO
CDK1
NDUFS3
AIMP2
FTL
DRD1
CTRC
FGFBP3
MALL
ADRA2B
ZUP1
TBCD
SLC7A9
SYK
GALM
RFC3
SLC35C2
MIR9855-1
HSBP1
ARPP19
CEND1
MIOS
NOS3
SL44-1
CAMK1D
ARMC7
PNOC
MRPL17
HAND1
SSTR1
RPLP1
PPIA
MRPS9
SLC30A3
AKR1B1
SPESP1
BCAS2
MYL2
CREB1
TOP2B
PSAP
CDA
ATIC
MTRF1
MIR145
STN1
IDO1
SLC4A4
MCMBP
UCHL1
NQO1
MIR455
VDR
CDIP1
CKS1B
AMH
HSD17B1
LIMS1
DNTTIP2
OCA2
CIDEA
CD28
ARF6
HTT
IPO5
CLDN19
BFAR
NME4
MIR378B
PTN
MPC1
SLBP
CCNY
RARS1
SERTAD3
MIR23A
ABHD5
CHRNA9
TMEM86B
APOF
MYF5
MISP3
LOC595122
MIR15A
FOXO1
MSX1
UBL5
PIGE-108A11.3
SLC30A8
H1FOO
RAB14
MIR124A-1
ECI1
WASHC1
RTN4
GPX2
ZAR1
TEPP
MIR151
AKAP10
ITGB1
CBLN1
PPCDC
CFTR
MPEG1
TRAP1
FBXO6
HSPH1
ARV1
PPP1R18
PLD1
PRIM1
SLC30A1
IVD
SDHB
DDX58
MIR7-2
MIR874
IGF1R
ENPEP
MIR9788-1
GPD1
GBP2
HPCAL4
KCNJ5
PIGP
HOGA1
TMEM242
GKN3
SLC22A8
C2
RPL32
ATP6V1A
ITIH2
GSK3B
CMKLR1
MIR9799
MIR183
SGCB
ATP5ME
CNDP1
TLR3
DRAM1
LPIN1
RTN1
DTNBP1
COX10
EDN1
MAN2B2
HSF1
NTMT1
DAPL1
MIR133A-1
PAFAH1B1
RNF152
ATP5L
ZC3HAV1
VPS45
PHOSPHO2
FECH
LOC396566
MIR9857
NAGPA
NLRC5
EWSR1
CD38
SLC25A39
OPTN
TREM1
SRPK1
OPRM1
HMGCR
RNASEH2B
MIR9836
TAGLN
CPA1
CHCHD3
UQCR10
PRKG1
SLC17A1
ELF5
MRPS35
CSTF3
LOC100514340
BCL11B
SAG
SOCS5
MEF2A
PLIN5
CLDN23
MMP7
MIR9808
SPATA7
MED27
PRIM2
MIR7135
BAMBI
ACTA1
ADRA2A
GRK2
TLR9
MIR22
APOA2
MIR132
FAU
ICA
CCL5
SIRT4
KRTCAP2
SAR1B
MAPKAPK3
MPI
EIF4H
PDE6C
CES1
SPEF1
MIR27A
CSF3
SCNN1A
KLF3
TMEM101
FH
DNAJB11
FCGR1A
MIR196B-2
DPM2
FITM2
PSME3
NEU1
NAA80
SMU1
ST3GAL4
MARCHF2
CWC25
SLA-DMB
METTL6
PMF1
DBNDD2
CDC42SE1
CAMK1G
EIF3D
GBA
PMM1
SIRT2
FADS3
TFRC
MMP9
CLDN7
FUCA1
NPPB
RUVBL2
PPP6R2
PNPLA2
MRPL58
CCL21
SNRPF
VAV1
HAMP
NDUFA6
MIR181D
TPI1
IL27RA
HMBS
MIR29A
OXSR1
IGFBP5
TUBB
STX5
EZH1
RRNAD1
APC2
EXOSC5
C4A
CHTOP
CHCHD1
IFIT2
MIR1306
PSME2
TOMM40
WNT10B
NUP93
LAMP1
CDK9
MIR194A
MDC1
CFB
TBCCD1
MIR196B-1
HSPA1L
ZXDC
RPS28
SLA-DOA
MTX1
LGALS4
CTSA
EBI3
LHB
RPLP2
SUMO2
SULT2B1
CC2D1A
MIR141
NXF1
CRABP2
DXO
MIR185
LSM2
BAG1
NTF4
PHB2
DGCR8
PSME1
ATAT1
SLC44A4
CD151
EMG1
ZBTB12
VWA7
EHMT2
SKIV2L
CYP21A2

## Sheet: breeds-specific-SE
western_Specific	Chinese_Sepcific
CAPN7	DYNLT1
BLM	MIR30A
BSCL2	GHR
POR	IRF1
THAP11	VCAM1
KCNK3	SPARCL1
ITIH1	PFN1
CD34	GRAMD2B
PHYH	CYB5A
CCR7	ATG9A
SLC11A1	PAQR7
BATF	GATM
IFITM3	CLDND1
GAL3ST1	MGLL
TMIGD3	PHGDH
MSRB1	ABHD14A
TNIP1	SHFL
CD93	SPATA4
HSD3B1	SARDH
RAB34	CDKN2AIPNL
C1S	ACSM4
NDRG2	PRLR
JAML	COA7
TMUB1	RBFOX2
CCL2	DDT
SFTPC	LIPC
INMT	ODC1
BLOC1S3	HOMER1
STAT5B	BTG3
GDF15	CRYL1
OCLN	TMBIM6
IER5	TDH
JUP	SLC25A1
IRS1	DOK2
IL13RA1	ADGRE5
PPP1R14A	TPRKB
DPP4	CD58
SERPINH1	IL18
ITIH4	TBC1D10B
TNFSF10	SLC27A2
ASCC1	APOC4
NMUR1	CA3
EIF4A2	RTN2
CAPN1	CDS2
SLPI	DBI
FADS1	MDH2
CCL24	AP4S1
LCAT	SERF2
MIR29C	CXCL16
CRP	LOC100626318
FLVCR2	ALDH5A1
MIR9830	KEAP1
CLPS	NCOR2
PRDX3	TSPAN3
CERS4	CSF1
RHO	RCSD1
CLCA1	RAC1
TNNI1	CAST
KAZALD1	MIR30C-2
TCN2	IL5
C4H1orf162	AQP10
CHEK2	HPCA
LIPG	CCAR2
URM1	MOBKL3
CTCF	USB1
METTL17	PIGC
MPZL2	CYP2B22
CDK5	STMN1
PHF23	CYSLTR2
CCL11	SPATA5L1
EIF4A1	HMGCS2
HR	ACY1
CRHR2	PPAN
CNPY2	UBE2B
TNFRSF9	RANBP1
HCRT	TRIM39
POLR2H	MIF
PPP2R5A	HPCAL1
ANG	P4HA1
STX6	GAS2L1
FKBP10	ING3
RPL10	C5H12orf45
IYD	RPL26
YWHAZ	GNB3
SERPINB9	SDHD
OPTC	SEPTIN1
EIF6	ERCC1
GHSR	PCNA
ABAT	ABO
KLF8	PDIA3
KDELR3	ATP5IF1
SCCPDH	XIRP1
MIR29B-2	PSMB6
MIR331	RPUSD4
TSPO	PDE4A
MIR26B	DYNC2LI1
FKBP5	PALM2AKAP2
TMEM59	FKBP14
PRPF18	TUBB2B
HMGB2	USP7
STC2	IFIT1
CAPZA1	CRHBP
ADORA3	FBXO21
BCAS1	TTL
PAQR8	RND3
PRL	FAM216A
CIR1	C5
RHOH	MIR9790
IFNK	FSCN3
NDUFC1	ITGB5
AGRP	SERPINB10
RBKS	SNRPE
ATXN3	COPB1
AGPAT3	CSE1L
MTDH	ATP1A2
FASTK	GGTA1P
ACKR4	CPB1
FAM107A	IRF6
DLL4	THUMPD1
PLCD1	ARL6IP5
MIR9859	KCNJ2
NDFIP1	AGXT2
EDARADD	GPR149
PEX2	SUDS3
GTF2H2	GBA2
YIF1B	LOC100153094
GTF2F2	MYL1
PM20D1	NMBR
SMNDC1	TRMO
ANAPC16	UBE2L3
IFITM2	GLRX3
GPX3	SELENOT
TNFSF13	APC
PSMB10	VTI1B
PRM2	TRIM26
MIR199B	GLI2
SLC39A2	PHF11
ATG9B	PGR
MIR324	MRPL13
IRF7	ITGA2
CD68	ZNF24
GH1	SRSF6
STAT5A	MIRLET7I
FAM131A	CLDN22
RNASE6	TMEM237
GAST	MX2
DNASE1L1	GADD45A
ITIH3	PSMB1
PES1	DKK3
S100A14	CAPN2
MIR219B	IL9
MPDU1	RCHY1
RAB5C	RESF1
EDDM3B	RSRP1
S100A16	CYCS
IL23A	APOC2
GHDC	GLRB
RNASE4	MIR9858
GRPEL2	SNAPC5
CS	RHOT2
RNASE1	METTL9
	MED7
