# Supplementary material for: Effective Quality Breeding Directions—Comparison and Conservative Analysis of Hepatic Super-Enhancers between Chinese and Western Pig Breeds
Source: Biology (Basel). 2022 Nov 8;11(11):1631. doi: 10.3390/biology11111631 (PMC9687233; doi:10.3390/biology11111631)
Supplement: Supplementary file 1 [file biology-11-01631-s001.zip › Table S6.xlsx]

## Sheet: Wenstern-QTL
meat	Fattyacidcontent	Palmitic acid content	1092
health	bloodparameters	CD8-negative leukocyte percentage	900
meat	fatness	Shoulder subcutaneous fat thickness	860
meat	fatness	Backfat at rump	847
meat	fatness	Backfat at first rib	831
exterior	defects	Coping behavior	813
production	feedconversion	Average daily gain	796
meat	fatness	Backfat at last rib	792
meat	fatness	Loin muscle area	785
health	bloodparameters	CD8-positive leukocyte percentage	778
meat	fatness	Saturated fatty acid content	764
meat	fatness	Intramuscular fat content	750
health	bloodparameters	CD3-negative, CD8-negative leukocyte percentage	713
reproduction	Reproductivetraits	Teat number	570
health	bloodparameters	Mean corpuscular volume	504
meat	fatness	Abdominal fat weight	480
meat	fatness	Conductivity 24 hours post-mortem	415
reproduction	Reproductivetraits	Sperm motility	394
reproduction	Littertraits	Litter size	372
meat	fatness	Backfat between 3rd and 4th last ribs	353
production	feedconversion	Feed conversion ratio	350
health	Immunecapacity	Mean corpuscular hemoglobin concentration	335
meat	fatness	Loin muscle depth	311
meat	fatness	Neck weight	273
health	bloodparameters	Hematocrit	271
meat	fatness	Cooling loss	264
meat	fatness	Meat color b*	260
health	bloodparameters	Red blood cell count	248
meat	Anatomy	pH 24 hr post-mortem (loin)	234
health	bloodparameters	Mean corpuscular hemoglobin content	234
reproduction	Reproductivetraits	Age at puberty	234
meat	Fattyacidcontent	Loin weight	226
reproduction	Reproductivetraits	Total number born alive	220
health	bloodparameters	Enterotoxigenic E. coli susceptibility	206
meat	fatness	Stearic acid content	204
meat	fatness	Head weight	201
meat	Anatomy	Myofibril fragmentation index	199
health	bloodparameters	LDL cholesterol	188
meat	ConductivityImpedance	Off-flavor score	185
meat	fatness	Muscle moisture percentage	184
meat	Anatomy	Carcass weight (hot)	170
production	feedconversion	Days to 100 kg	166
meat	Anatomy	pH 24 hr post mortem (ham)	162
reproduction	Littertraits	Number of mummified pigs	149
exterior	defects	Front feet conformation	148
production	Growth	Body weight (birth)	140
meat	fatness	Diameter of type IIa muscle fibers	138
reproduction	Reproductiveorgans	Number of stillborn	137
meat	texture	Carcass length	136
meat	Meatcolor	Loin and neck meat weight	136
reproduction	Littertraits	Corpus luteum number	130
meat	pH	Ham weight	127
exterior	defects	Maternal infanticide	126
exterior	defects	Osteochondrosis score	125
meat	Anatomy	Ham percentage	124
meat	pH	Shoulder meat weight	122
meat	Anatomy	Carcass weight (cold)	117
meat	fatness	Diameter of type I muscle fibers	116
exterior	defects	Scrotal/inguinal hernia	116
health	Diseasesusceptibility	Lymphocyte number	109
meat	Fattyacidcontent	Fat protein content	106
meat	Anatomy	NADPH-generating enzyme activity	106
production	Lifetimeproduction	Daily feed intake	104
meat	texture	Cross-sectional area of type IIb muscle fibers	103
health	Diseasesusceptibility	Basophil number	102
exterior	conformation	Anal atresia	101
meat	flavor	Meat color OPTO	96
production	Lifetimeproduction	Residual feed intake	96
health	Immunecapacity	Cholesterol level	95
meat	Anatomy	pH 45 minutes post mortem	93
production	feedconversion	Days to 110 kg	92
meat	Anatomy	Meat color a*	91
meat	Chemistry	Liver weight	91
exterior	Behavioral	Splay leg	88
meat	Anatomy	Backfat between 6th and 7th ribs	86
meat	pH	Average backfat thickness	85
production	Lifetimeproduction	Body weight	85
reproduction	Littertraits	Sperm abnormality rate	85
health	bloodparameters	Mean platelet volume	84
production	feedconversion	Body length	82
exterior	defects	Time spent feeding	81
meat	Fattyacidcontent	Myristic acid content	80
health	bloodparameters	Red cell distribution width	80
exterior	Behavioral	Ear area	80
reproduction	Littertraits	Gestation length	80
meat	pH	Adipocyte diameter	79
health	bloodparameters	Actinobacillus pleuropneumoniae susceptibility	78
meat	Anatomy	Ham meat weight	76
exterior	defects	Spinal curvature	76
meat	Anatomy	Backfat at mid-back	75
health	bloodparameters	Neutrophil count	75
exterior	conformation	Rib shape	75
health	Immunecapacity	Hemoglobin	72
meat	Anatomy	backfat above muscle dorsi	70
meat	Anatomy	Melting point	70
meat	fatness	Backfat weight	66
meat	Anatomy	Half carcass weight	66
meat	Anatomy	Fat-cuts percentage	65
health	Immunecapacity	Platelet count	63
health	bloodparameters	Melanoma susceptibility	63
meat	Anatomy	Subcutanous fat area	62
health	bloodparameters	Periweaning failure to thrive syndrome	62
meat	Anatomy	Trimmed wholesale product / live weight	61
health	bloodparameters	White blood cell number	61
meat	Anatomy	Shoulder external fat weight	58
meat	Chemistry	Backfat at tenth rib	58
meat	Enzymeactivity	Intestinal fat weight	58
exterior	conformation	Top line conformation	57
meat	Enzymeactivity	Backfat at neck	56
meat	Anatomy	Dihomo-gamma-linolenic acid content	56
exterior	conformation	Leg conformation (overall)	55
meat	pH	Polyunsaturated fatty acid content	54
production	Growth	Tibia length	54
meat	Anatomy	backfat between the last 3rd and 4th lumbar	53
production	feedconversion	Humerus length	53
meat	pH	Subcutaneous fat thickness	51
meat	Meatcolor	Lean meat percentage	50
health	Immunecapacity	Alkaline phosphatase activity	50
exterior	Behavioral	Cervical vertebra length	50
reproduction	Littertraits	Birth weight variability	50
health	bloodparameters	Cortisol level	49
reproduction	Littertraits	Litter weight, total	49
meat	pH	Backfat at last lumbar	48
meat	Meatcolor	Polyunsaturated fatty acid to saturated fatty acid ratio	47
meat	Anatomy	Dressing - Ham over carcass	46
meat	Meatcolor	External fat on ham	46
health	bloodparameters	Triglyceride level	46
production	feedconversion	Femur length	46
production	feedconversion	Body weight (slaughter)	46
reproduction	Littertraits	Right teat number	46
meat	Anatomy	Double-bond index	45
production	feedconversion	Ulna length	45
meat	fatness	Unsaturated fatty acid content	44
meat	fatness	Backfat thickness between 3rd and 4th rib	44
meat	fatness	Dressing percentage	44
health	bloodparameters	Plateletcrit	44
production	feedconversion	Feed efficiency	44
reproduction	Reproductivetraits	Left teat number	44
meat	fatness	Shoulder weight	43
health	Immunecapacity	PRRS viral load	43
reproduction	Reproductivetraits	Number weaned	42
meat	Anatomy	Percentage of backfat and leaf fat in carcass	41
exterior	conformation	Facial morphology	41
meat	Anatomy	Heart weight	40
exterior	Behavioral	Ear weight	40
reproduction	Littertraits	Nonfunctional nipples	40
meat	fatness	Marbling	38
meat	fatness	Meat color L*	38
meat	fatness	Fat percentage in carcass	37
meat	Enzymeactivity	Loin and ham percentage in carcass	37
meat	Enzymeactivity	Estimated carcass lean content	37
health	Immunecapacity	PRRSV susceptibility	37
reproduction	Littertraits	Teat number, difference between sides	37
meat	fatness	Belly weight	36
meat	Anatomy	Empty body protein content	36
meat	fatness	Empty body lipid content	36
production	Lifetimeproduction	Body height	36
production	feedintake	Number of visits to feeder per day	36
reproduction	Reproductiveorgans	Cryptorchidism	35
meat	Anatomy	Biceps brachii weight	34
exterior	conformation	Time spent drinking	34
exterior	conformation	Time spent rooting	34
meat	Anatomy	Kidney weight	33
health	bloodparameters	C3c concentration	33
meat	fatness	Meat color score	32
health	bloodparameters	Basophil percentage	32
production	Growth	Body weight (3 weeks)	32
reproduction	Reproductivetraits	Litter weight, piglets born alive	32
meat	texture	Sarcomere length	31
meat	fatness	Biceps brachii length	31
meat	fatness	Trimmed wholesale product / carcass weight	31
meat	Anatomy	Muscle fat content	31
meat	fatness	Percentage type I fibers	31
meat	fatness	Relative area of type I fibers	31
health	bloodparameters	Neutrophil percentage	31
health	bloodparameters	Calcium level	31
production	feedconversion	Chest circumference	31
meat	fatness	External fat on loin	30
meat	fatness	Fat weight (total)	30
health	bloodparameters	CD4-positive, CD8-negative leukocyte percentage	30
exterior	Behavioral	Hind leg conformation	30
production	Lifetimeproduction	Body weight (weaning)	30
meat	Anatomy	Leaf fat weight	29
meat	Anatomy	Jowl weight	29
meat	fatness	Meat to fat ratio	29
meat	fatness	Side fat thickness	29
meat	fatness	subjective pork odor	29
production	Lifetimeproduction	Body weight (150 days)	29
reproduction	Littertraits	Ovary weight	29
meat	fatness	Average glycolytic potential	28
meat	Anatomy	Average glycogen	28
meat	fatness	pH 48 hr post-mortem (loin)	28
production	Growth	Average feeding rate	28
production	feedconversion	Scapula length	28
meat	Anatomy	pH 96 hr post-mortem (loin)	27
meat	Anatomy	Fatty acid atherogenic index	26
meat	Anatomy	Oleic acid content	26
meat	Anatomy	Monounsaturated fatty acid content	26
production	feedconversion	Time in feeder per day	26
meat	Anatomy	Loin percentage	25
meat	Anatomy	Palmitoleic acid content	25
health	bloodparameters	HDL cholesterol	25
health	bloodparameters	Interleukin-10 level	25
exterior	conformation	Gait score (front)	25
production	Growth	Feed intake	25
reproduction	Littertraits	uterine horn weight	25
reproduction	Littertraits	uterine horn length	25
meat	pH	Linolenic acid content	24
meat	Fattyacidcontent	Conductivity 45 minutes post-mortem	24
health	Immunecapacity	Phosphate level	24
exterior	conformation	Feet and leg conformation	24
production	feedconversion	Number of non-productive days	24
reproduction	Littertraits	Weaning to conception interval	24
meat	fatness	Oiliness	23
meat	Anatomy	Overall impression, sensory panel	23
meat	Anatomy	Lung weight	23
meat	flavor	Lauric acid content	23
meat	Anatomy	Linoleic acid content	23
meat	Meatcolor	Omega-6 to omega-3 fatty acid ratio	23
health	bloodparameters	HDL/LDL ratio	23
health	bloodparameters	PRRSV antibody titer	23
exterior	Behavioral	Conformation score	23
reproduction	Reproductiveorgans	Sperm straight-line velocity	23
meat	fatness	Capric acid content	22
meat	fatness	Arachidic acid content	22
health	bloodparameters	Monocyte number	22
health	bloodparameters	Monocyte percentage	22
health	bloodparameters	Aspartate aminotransferase activity	22
exterior	conformation	Femur dimensions	22
production	feedconversion	Body weight (30 weeks)	22
reproduction	Littertraits	Number of litters	22
meat	fatness	Arachidonic acid to dihomo-gamma-linolenic acid ratio	21
health	Immunecapacity	Interferon-gamma level	21
exterior	defects	Spotted coat	21
production	Lifetimeproduction	Body depth	21
production	feedintake	Feed intake per feeding	21
meat	fatness	Arachidonic acid to eicosadienoic acid ratio	20
meat	fatness	Drip loss	20
meat	fatness	Tongue length	20
production	Growth	Small intestine length	20
reproduction	Reproductivetraits	Sperm progressive motility	20
meat	fatness	PH for Biceps femoris	19
meat	Anatomy	Diameter of angular fibers	19
health	Immunecapacity	Salmonella count in liver	19
health	bloodparameters	Salmonella shedding status	19
exterior	conformation	Hind feet conformation	19
production	Lifetimeproduction	Body width	19
meat	Anatomy	skatole, laboratory	18
meat	Anatomy	indole, laboratory	18
meat	fatness	androstenone, laboratory	18
meat	fatness	Obesity index	18
health	Immunecapacity	CD4-positive, CD8-positive leukocyte percentage	18
health	bloodparameters	Eosinophil number	18
health	bloodparameters	Immunocrit	18
production	Growth	Bone mineral density	18
reproduction	Littertraits	Number of non-viable fetuses	18
meat	fatness	Water holding capacity	17
meat	Anatomy	Musculus gluteus weight	17
meat	fatness	Cooking loss	17
health	Immunecapacity	Platelet distribution width	17
health	bloodparameters	Salmonella count in spleen	17
reproduction	Littertraits	Testicular weight	17
meat	fatness	Fat androstenone level	16
meat	fatness	Percentage type IIa fibers	16
health	bloodparameters	Haptoglobin concentration	16
production	Lifetimeproduction	Removal parity	16
meat	fatness	Adrenal gland weight	15
meat	fatness	PH for Longissmus dorsi	15
meat	fatness	Oleic acid to stearic acid ratio	15
health	bloodparameters	CD4-positive leukocyte percentage	15
health	bloodparameters	Creatinine level	15
health	bloodparameters	Segmented neutrophil number	15
exterior	conformation	Iris pigmentation	15
meat	fatness	Eicosatrienoic acid content	14
meat	fatness	Shear force	14
meat	fatness	cis-11-Eicosenoic acid content	14
exterior	Behavioral	Ear erectness	14
exterior	Behavioral	Gait score (hind)	14
reproduction	Littertraits	Reproductive tract weight	14
meat	fatness	Intermuscular fat content	13
meat	fatness	45 min-24 h pH decline	13
meat	Fattyacidcontent	Conductivity 24 hours postmortem (loin)	13
meat	Fattyacidcontent	pH for Semimembranosus	13
meat	fatness	Meat color-a	13
health	Immunecapacity	CD3-positive leukocyte percentage	13
health	Diseasesusceptibility	Blood alanine transaminase level	13
health	Diseasesusceptibility	CD3-negative leukocyte percentage	13
health	bloodparameters	CD4-positive/CD8-positive leukocyte ratio	13
health	bloodparameters	Creatine kinase level	13
health	bloodparameters	Toll-like receptor 9 level	13
exterior	conformation	Time spent walking	13
exterior	Behavioral	Hip structure	13
exterior	Behavioral	Thoracolumbar vertebra number	13
reproduction	Littertraits	Lifetime total number of offspring	13
meat	fatness	Meat color-b	12
meat	Anatomy	Belly meat content	12
meat	fatness	backfat at P2 position	12
meat	fatness	muscle protein percentage	12
meat	fatness	Conductivity 24 hours postmortem (ham)	12
meat	fatness	Spleen weight	12
meat	fatness	Arachidonic acid to gamma-linolenic acid ratio	12
meat	fatness	Lean meat weight	12
meat	fatness	Meat color-L	12
meat	Anatomy	Monounsaturated fatty acid to saturated fatty acid ratio	12
meat	Anatomy	Cross-sectional area of type IIa muscle fibers	12
meat	Anatomy	Fat to meat ratio	12
meat	Anatomy	Polyunsaturated fatty acid to monounsaturated fatty acid ratio	12
health	Immunecapacity	Calcium to phosphorus ratio	12
health	bloodparameters	Salmonella count in liver and spleen	12
health	bloodparameters	Platelet-large cell ratio	12
health	bloodparameters	Hemolytic complement activity (classical pathway)	12
production	Growth	Body weight (end of test)	12
production	Growth	Body weight (34 weeks)	12
production	Growth	Rump width	12
production	feedconversion	Hip bone length	12
meat	fatness	Lean cuts percentage	11
meat	Chemistry	Vaccenic acid content	11
meat	Fattyacidcontent	Arachidonic acid content	11
meat	Fattyacidcontent	Gamma-linolenic acid content	11
meat	Anatomy	Flavor score	11
meat	fatness	Shear force at first peak	11
meat	fatness	Loin and neck weight	11
health	Immunecapacity	CSFV antibody level	11
health	bloodparameters	Blood non-esterified fatty acid level	11
health	bloodparameters	Hemolytic complement activity (alternative pathway)	11
production	Lifetimeproduction	Time in feeder per visit	11
production	Lifetimeproduction	Days to 90 kg	11
production	Growth	Chest width	11
production	Growth	body weight (10 weeks)	11
meat	fatness	Skin thickness	10
meat	fatness	Ham fat weight	10
meat	fatness	NADP-malate dehydrogenase activity	10
meat	fatness	Ham fat percentage	10
meat	fatness	Lean meat + bone in back	10
meat	Anatomy	Backfat percentage	10
meat	fatness	Ham fat thickness	10
meat	fatness	Ratio of glycolytic muscles weight to ham meat and bone weight	10
meat	fatness	Cross-sectional area of type I muscle fibers	10
health	bloodparameters	Body temperature	10
health	bloodparameters	CD3-negative, CD8-positive leukocyte percentage	10
exterior	Behavioral	Lumbar vertebra number	10
production	feedconversion	Body weight (46 days)	10
reproduction	Littertraits	Functional teat number	10
reproduction	Littertraits	Lifetime number of offspring born alive	10
reproduction	Littertraits	Sperm per ejaculate	10
reproduction	Reproductiveorgans	Piglet mortality	10
meat	fatness	Thawing loss	9
meat	fatness	Musculus biceps femoris and ham ratio	9
meat	fatness	Musculus biceps femoris and ham meat and bone ratio	9
meat	Anatomy	Diameter of type IIb muscle fibers	9
meat	Anatomy	Total shear work	9
meat	Anatomy	Residual glycogen	9
meat	Anatomy	Musculus biceps femoris and dissected ham ratio	9
health	Immunecapacity	Granulocyte number	9
health	bloodparameters	Immunoglobulin G level	9
health	bloodparameters	Interferon-gamma to interleukin-10 ratio	9
exterior	conformation	Hind foot size	9
production	Growth	Bone mineral content	9
reproduction	Littertraits	Seminiferous tubule diameter	9
reproduction	Littertraits	Age at first farrowing	9
meat	fatness	Adipocyte area	8
meat	Anatomy	Adipocyte perimeter	8
meat	Anatomy	Adipocyte volume	8
meat	Anatomy	Estrone, laboratory	8
meat	Anatomy	Japanese color scale	8
meat	fatness	Longissimus muscle length	8
meat	fatness	Head length	8
meat	Fattyacidcontent	Spareribs weight	8
meat	Fattyacidcontent	Distance from eye to end of snout	8
meat	fatness	Ash content	8
meat	fatness	Loin fat percentage	8
meat	fatness	Number of ribs	8
health	Immunecapacity	Tuberculosis susceptibility	8
health	Diseasesusceptibility	Glucose level	8
health	bloodparameters	Sarcocystis miescheriana IgG levels	8
health	bloodparameters	Potassium level	8
health	bloodparameters	Salmonella count in feces	8
health	bloodparameters	Mycoplasmal pneumonia susceptibility	8
health	bloodparameters	Mycoplasma hyopneumoniae antibody titer	8
exterior	conformation	Umbilical hernia	8
production	Growth	Ratio of lifetime nonproductive days to herd life	8
production	Growth	Body weight (16 days)	8
production	feedintake	Physis score	8
production	feedintake	body weight (17 weeks)	8
reproduction	Reproductiveorgans	Testicular percentage	8
reproduction	Reproductiveorgans	Teat number, maximum per side	8
meat	fatness	Fat area percentage in carcass	7
meat	fatness	Reflectance value	7
meat	Fattyacidcontent	pH for Semispinalis Dorsi	7
meat	fatness	cis-9-Heptadecenoic acid content	7
meat	fatness	Impedance 24 hours postmortem	7
meat	Anatomy	Ham meat percentage	7
meat	fatness	Bone percentage	7
meat	fatness	Bone weight	7
meat	Anatomy	Belly fat area	7
health	Immunecapacity	Lymphocyte percentage	7
health	Immunecapacity	Leptin level	7
health	Diseasesusceptibility	Base excess	7
exterior	conformation	Locomotion	7
production	Growth	Body weight (21 weeks)	7
reproduction	Littertraits	Embryo weight	7
meat	Anatomy	Acid flavor	6
meat	Anatomy	Monounsaturated fatty acid to polyunsaturated fatty acid ratio	6
meat	fatness	Average chain length	6
meat	Anatomy	Cis-11-Eicosenoic acid to arachidic acid ratio	6
meat	Anatomy	Lean cuts weight	6
meat	fatness	cis-Vaccenic acid content	6
meat	Meatcolor	tenderness score	6
meat	Meatcolor	Juiciness score	6
meat	fatness	Tongue weight	6
meat	Anatomy	Margaric acid content	6
meat	fatness	Lean meat + bone in ham + back	6
meat	Chemistry	Knuckle ham weight	6
meat	Anatomy	Lean meat + bone in ham	6
health	Immunecapacity	Blood pH	6
health	Diseasesusceptibility	Bilirubin level	6
health	bloodparameters	Lactate level	6
health	bloodparameters	Chronic pleuritis	6
health	bloodparameters	CD4-negative, CD8-positive leukocyte percentage	6
exterior	Behavioral	Coat color	6
production	Growth	body weight (22 weeks)	6
production	Growth	Days to 115 kg	6
production	Growth	Age at slaughter	6
production	feedintake	body weight (13 weeks)	6
reproduction	Reproductiveorgans	Number of viable embryos	6
reproduction	Reproductiveorgans	Teat number symmetry	6
meat	fatness	Fiber type II myosin isoform ratio	5
meat	Chemistry	Average lactate	5
meat	Chemistry	Neck fat weight	5
meat	fatness	Fatty acid C20:3 to C18:2 ratio	5
meat	fatness	Fatty acid C18:1 to C18:0 ratio	5
meat	fatness	Dihomo-gamma-linolenic acid to linoleic acid ratio	5
meat	fatness	Gluteus medius depth	5
meat	Fattyacidcontent	Carcass temperature (45 minutes post-mortem)	5
meat	Anatomy	Percentage type IIb fibers	5
meat	Anatomy	Firmness	5
meat	fatness	Total muscle fiber number	5
meat	Meatcolor	Number of muscle fibers per unit area	5
meat	fatness	Cross-sectional area of muscle fibers	5
meat	fatness	Relative area of type IIb fibers	5
meat	Anatomy	Stiffness	5
meat	Anatomy	Semimembranosus angle	5
health	Diseasesusceptibility	Fecal egg count	5
health	bloodparameters	CO2 partial pressure	5
health	bloodparameters	Tetanus antibody titer	5
health	bloodparameters	Change in interferon-gamma level	5
exterior	Behavioral	Ear size	5
exterior	Behavioral	Gait score (overall)	5
production	Lifetimeproduction	Body weight (20 weeks)	5
production	Growth	Abdominal circumference	5
production	feedconversion	Protein accretion rate	5
reproduction	Littertraits	Epididymis weight	5
reproduction	Littertraits	Sperm concentration	5
reproduction	Littertraits	Semen volume	5
reproduction	Reproductiveorgans	Testicular length	5
meat	Anatomy	Relative area of type IIa fibers	4
meat	fatness	chew score	4
meat	Anatomy	Shear firmness	4
meat	fatness	Cutlet weight	4
meat	Chemistry	Loin meat weight	4
meat	Anatomy	Diameter of muscle fibers	4
meat	Chemistry	3 hr-24 hr pH decline	4
meat	Chemistry	Average instron (star probe) force	4
meat	fatness	Ratio of back bone and meat weight to ham meat and bone weight	4
meat	Anatomy	Eicosadienoic acid content	4
meat	Anatomy	Outside ham weight	4
meat	Anatomy	Skin weight	4
meat	Meatcolor	Eicosadienoic acid to linoleic acid ratio	4
meat	fatness	Feet weight	4
meat	Anatomy	Docosatetraenoic acid content	4
meat	Meatcolor	leaf fat percentage	4
meat	Anatomy	Docosapentaenoic acid content	4
meat	Anatomy	Percentage giant fibers	4
health	Diseasesusceptibility	Blood urea level	4
health	bloodparameters	CD4-negative, CD8-negative leukocyte percentage	4
health	bloodparameters	Change in Mycoplasma hyopneumoniae antibody titer	4
health	bloodparameters	Lactate dehydrogenase level	4
health	bloodparameters	Toll-like receptor 2 level	4
health	bloodparameters	Sodium level	4
health	bloodparameters	Interleukin-2 level	4
exterior	defects	Thoracic vertebra number	4
exterior	Behavioral	Activity during lying	4
production	Growth	Lipid accretion rate	4
production	feedconversion	Days to 105 kg	4
reproduction	Littertraits	Plasma FSH concentration	4
reproduction	Littertraits	Plasma droplet rate	4
reproduction	Reproductiveorgans	Semen pH	4
reproduction	Reproductiveorgans	Ejaculation times	4
reproduction	Reproductiveorgans	Testicular width	4
meat	Anatomy	Cis-11-Eicosenoic acid to oleic acid ratio	3
meat	Meatcolor	Eicosapentaenoic acid to alpha-linolenic acid ratio	3
meat	fatness	body mass index	3
meat	fatness	Gadoleic acid content	3
meat	fatness	Saturated fatty acid to polyunsaturated fatty acid ratio	3
meat	texture	R-value	3
meat	Anatomy	45 min-3 hr pH decline	3
meat	fatness	Peroxidability index	3
meat	Anatomy	Hematin pigmentation	3
meat	Anatomy	Number of capillaries per type I fiber	3
meat	fatness	Vaccenic acid to palmitoleic acid ratio	3
meat	fatness	pH for Semispinalis Capitis	3
meat	Chemistry	Unsaturated to saturated fatty acid ratio	3
meat	Anatomy	Fatty acid thrombogenic index	3
meat	Anatomy	Palmitoleic acid to palmitic acid ratio	3
meat	fatness	Meat color chroma	3
meat	Enzymeactivity	Palmitic acid to myristic acid ratio	3
meat	Enzymeactivity	Abdominal fat percentage	3
meat	fatness	Rib weight	3
meat	fatness	Total lean tissue linear	3
meat	fatness	Taste intensity	3
meat	fatness	Subacid smell	3
meat	Anatomy	Stearic acid to palmitic acid ratio	3
meat	Chemistry	Ratio of semitendinosus weight to dissected muscles in ham weight	3
health	bloodparameters	Pseudorabies virus antibody titer	3
health	bloodparameters	Parasite load	3
health	bloodparameters	Bicarbonate level	3
health	bloodparameters	Carbon dioxide level	3
health	bloodparameters	Salmonella colonization	3
health	bloodparameters	Pseudorabies susceptibility	3
health	bloodparameters	Sarcocystis miescheriana IgM levels	3
health	bloodparameters	Phagocytic activity	3
health	bloodparameters	Granulocyte percentage	3
health	bloodparameters	Eosinophil percentage	3
exterior	conformation	rhinitis	3
exterior	Behavioral	Time spent lying	3
exterior	Behavioral	Vertebra number	3
production	Lifetimeproduction	body weight (60 days)	3
production	Lifetimeproduction	body weight (19 weeks)	3
production	Lifetimeproduction	Body weight (5 weeks)	3
production	Growth	Body weight (25 weeks)	3
production	feedconversion	body weight (8 weeks)	3
reproduction	Reproductivetraits	Litter birth interval	3
reproduction	Reproductiveorgans	Embryo survival	3
meat	Anatomy	Carcass fat-free weight	2
meat	fatness	9 hr-24 hr pH decline	2
meat	Anatomy	Bone/lean meat ratio in ham	2
meat	fatness	Omega-6 fatty acid content	2
meat	Anatomy	Pale, soft, and exudative meat	2
meat	Anatomy	Cooking yield	2
meat	Anatomy	Umami flavor intensity	2
meat	Anatomy	Arachidic acid to stearic acid ratio	2
meat	fatness	subjective abnormal odor	2
meat	fatness	Inside ham weight	2
meat	Anatomy	Carcass temperature (24 hr post-mortem)	2
meat	Anatomy	Empty body protein linear	2
meat	pH	subjective pork flavor in lean	2
meat	fatness	Muscle myoglobin content	2
meat	fatness	Omega-3 fatty acid content	2
meat	Fattyacidcontent	Intestinal fat percentage	2
meat	fatness	skatole, sensory panel	2
meat	Anatomy	Skin percentage	2
meat	fatness	Hind hock weight	2
meat	Anatomy	Hind leg weight	2
meat	Anatomy	Cholesterol level in meat	2
meat	fatness	Shoulder weight, picnic	2
meat	fatness	Front leg weight	2
meat	fatness	diaphragm weight	2
meat	fatness	Glucose-6-phosphate content	2
meat	fatness	subjective boar flavor in lean	2
meat	Anatomy	Smell intensity	2
meat	fatness	Sirloin weight	2
meat	Odor	Connective tissue protein	2
meat	Chemistry	Liver and gallbladder weight	2
health	Immunecapacity	post-stress mitogen induced IL-2 activity	2
health	Diseasesusceptibility	Postpartum dysgalactia syndrome susceptibility	2
health	bloodparameters	CD4-positive leukocyte number	2
health	bloodparameters	Post-stress ACTH level	2
health	bloodparameters	Oxygen saturation	2
health	bloodparameters	Insulin-like growth factor 1 level	2
health	bloodparameters	ADV antibody titer	2
health	bloodparameters	PWM-induced cell proliferation	2
health	bloodparameters	Blood albumin level	2
health	bloodparameters	conA-induced cell proliferation	2
health	bloodparameters	Cortisol level variations	2
exterior	Behavioral	Cannon bone circumference	2
exterior	Behavioral	Hair amount	2
exterior	Behavioral	Exploration during stress	2
production	Growth	Body weight (26 weeks)	2
production	Growth	Loin eye area linear	2
production	Growth	Chest depth	2
production	Growth	Femur bone mineral density	2
production	feedintake	body weight (4 weeks)	2
production	feedintake	Days to 30 kg	2
reproduction	Reproductiveorgans	Uterine capacity	2
reproduction	Reproductiveorgans	Ejaculation duration	2
reproduction	endocrine	Testosterone level	2
meat	fatness	Loin, ham, and shoulder percentage in carcass	1
meat	Chemistry	subjective pork flavor in fat	1
meat	Chemistry	Eicosenoic acid content	1
meat	pH	3 hr-5 hr pH decline	1
meat	pH	Backfat linear at last rib	1
meat	Anatomy	Backfat linear at tenth rib	1
meat	Fattyacidcontent	3 hr-9 hr pH decline	1
meat	fatness	Oleic acid to palmitoleic acid ratio	1
meat	Anatomy	Temperature 40 minutes post mortem (loin)	1
meat	Fattyacidcontent	Gamma-linolenic acid to linoleic acid ratio	1
meat	Fattyacidcontent	Dihomo-gamma-linolenic acid to gamma-linolenic acic ratio	1
meat	Anatomy	Arachidonic acid to linoleic acid ratio	1
meat	fatness	Carcass width (minimum)	1
meat	fatness	Lip thickness	1
meat	fatness	Mouth width, including lips	1
meat	pH	Myristoleic acid to myristic acid ratio	1
meat	pH	Eicosenoic acid to eicosanoic acid ratio	1
meat	Anatomy	Eicosatrienoic acid to alpha-linolenic acid ratio	1
meat	Anatomy	lean thickness between 3rd and 4th last ribs	1
meat	Anatomy	Smell intensity - fat	1
meat	Anatomy	ATP breakdown rate	1
meat	Anatomy	Belly percentage	1
meat	Anatomy	Number of white fibers	1
meat	Anatomy	R-value / diameter of white fibers	1
meat	Anatomy	Lactate / diameter of white fibers	1
meat	Anatomy	Total fatty acid content	1
meat	Fattyacidcontent	Loin and belly cut	1
meat	Fattyacidcontent	Loin muscle width	1
meat	Fattyacidcontent	Fiber type I myosin isoform percentage	1
meat	Fattyacidcontent	Total body fat tissue linear	1
meat	ConductivityImpedance	Medium-chain fatty acid content	1
meat	ConductivityImpedance	Long-chain fatty acid content	1
meat	Anatomy	backfat between last rib and first lumbar	1
meat	Anatomy	Adipocyte number	1
meat	Anatomy	pH 40 minutes post mortem (ham)	1
meat	Anatomy	Distance from eye to corner of mouth	1
meat	Anatomy	Eicosapentaenoic acid content	1
meat	Anatomy	45 min-5 hr pH decline	1
meat	Anatomy	Number of capillaries per muscle fiber	1
meat	Anatomy	Number of capillaries per type IIa fiber	1
meat	Anatomy	Connective tissue amount	1
meat	Anatomy	Tail weight	1
meat	ConductivityImpedance	Musculus semitendinosus (ST) weight	1
meat	Anatomy	Musculus semimembranosus et adductor (SMA) weight	1
meat	Anatomy	pH 40 minutes post mortem (loin)	1
meat	Anatomy	Docosahexaenoic acid content	1
meat	Anatomy	Percentage angular fibers	1
meat	Anatomy	Unsaturated index	1
meat	Anatomy	subjective abnormal flavor in fat	1
meat	Anatomy	androstenone, sensory panel	1
meat	Anatomy	subjective abnormal flavor in lean	1
meat	Anatomy	Carnosine content	1
meat	Anatomy	subjective boar flavor in fat	1
meat	Anatomy	Short-chain fatty acid content	1
meat	Anatomy	Shoulder weight, Boston	1
meat	Anatomy	Light butt ham weight	1
meat	Anatomy	Meat color density	1
meat	Anatomy	pH 1 hr post-mortem	1
meat	Anatomy	Diameter of giant fibers	1
meat	Anatomy	1h-48h pH decline	1
meat	Anatomy	Muscle cathepsin B activity	1
meat	Anatomy	Bacon depth	1
meat	Anatomy	Semimembranosus width (maximum)	1
meat	Anatomy	Ratio of ham fat weight to half carcass weight	1
health	Immunecapacity	Anti-O149 E.coli IgG level response	1
health	Immunecapacity	Anti-O149 E.coli IgG levels	1
health	Immunecapacity	Small intestinal Escherichia coli F18 receptor	1
health	Diseasesusceptibility	MHCII-positive leukocyte number	1
health	Diseasesusceptibility	Lysozyme level	1
health	Diseasesusceptibility	Spontaneous cell proliferation	1
health	Diseasesusceptibility	Granular leukocyte to lymphocyte ratio	1
health	Diseasesusceptibility	Blood total protein level	1
health	bloodparameters	CD2-positive leukocyte number	1
health	bloodparameters	Band-formed neutrophil number	1
health	bloodparameters	CD8-positive leukocyte number	1
health	bloodparameters	ACTH level variations	1
health	bloodparameters	PHA-induced proliferation	1
health	bloodparameters	O2 partial pressure	1
health	bloodparameters	stress-induced leukocyte proliferation	1
health	bloodparameters	Glycated serum protein level	1
health	bloodparameters	Intermediate cell mass percentage	1
health	bloodparameters	Intermediate cell mass count	1
health	bloodparameters	Blood albumin to globulin ratio	1
health	bloodparameters	Anti-K88 E.coli IgG levels	1
health	bloodparameters	Glucose level variations	1
health	bloodparameters	Magnesium level	1
health	bloodparameters	N1c-positive leukocyte number	1
health	bloodparameters	IgM-positive leukocyte number	1
health	bloodparameters	Stress-induced alteration in number of neutrophils	1
health	bloodparameters	Interleukin-6 level	1
health	bloodparameters	Interleukin-12 level	1
health	bloodparameters	Change in tetanus antibody titer	1
exterior	conformation	Vertebra distance	1
exterior	Behavioral	Front leg conformation	1
exterior	Behavioral	Front foot size	1
exterior	Behavioral	Time spent socializing	1
exterior	Behavioral	Skin injury due to aggression	1
production	Lifetimeproduction	Days to 113 kg	1
production	Lifetimeproduction	Average daily lean meat gain	1
production	Growth	Body weight (15 weeks)	1
production	Growth	Small intestine weight	1
production	Growth	Average daily ham weight gain	1
production	Growth	Large intestine weight	1
production	feedintake	Average daily loin weight gain	1
production	feedintake	Body weight linear	1
production	feedconversion	Body weight (6 weeks)	1
reproduction	Littertraits	Testicular parenchyma color	1
reproduction	Reproductivetraits	Non-return rate	1
reproduction	Reproductiveorgans	age at last farrowing	1
reproduction	Reproductiveorgans	Anovulation	1
reproduction	Littertraits	Number of viable fetuses	1
reproduction	Reproductiveorgans	Number of fully formed pigs	1
reproduction	Reproductiveorgans	Weaning to estrus interval	1

## Sheet: Chinese-QTL
meat	texture	Head weight	199
production	Growth	Average daily gain	218
meat	fatness	Drip loss	144
reproduction	Reproductiveorgans	Teat number	111
health	bloodparameters	LDL cholesterol	101
health	Pathogensandparasites	Basophil number	99
meat	fatness	Intramuscular fat content	53
Exterior	Behavioral	Coping behavior	48
meat	fatness	Loin muscle area	46
production	Growth	Body weight (birth)	43
meat	texture	Adrenal gland weight	40
health	Immunecapacity	Red blood cell count	39
reproduction	Reproductiveorgans	Corpus luteum number	37
health	bloodparameters	Mean corpuscular hemoglobin content	35
health	bloodparameters	Cholesterol level	35
production	Growth	Body weight (slaughter)	35
meat	texture	Average backfat thickness	33
health	Immunecapacity	Hematocrit	33
health	bloodparameters	Mean corpuscular hemoglobin concentration	33
production	Growth	Daily feed intake	33
production	Growth	Feed conversion ratio	31
reproduction	Reproductiveorgans	Litter size	31
health	bloodparameters	CD3-negative, CD8-negative leukocyte percentage	30
meat	texture	Stearic acid content	27
meat	texture	Saturated fatty acid content	27
meat	Fattyacidcontent	Oleic acid content	27
meat	Anatomy	Palmitic acid content	27
health	Immunecapacity	CD8-negative leukocyte percentage	27
health	bloodparameters	Hemoglobin	27
reproduction	Reproductivetraits	Total number born alive	27
meat	texture	Palmitoleic acid content	25
meat	Fattyacidcontent	Monounsaturated fatty acid content	25
reproduction	Littertraits	Nonfunctional nipples	25
health	bloodparameters	Mean corpuscular volume	24
Exterior	conformation	Ear area	24
Exterior	conformation	Ear erectness	24
health	bloodparameters	Melanoma susceptibility	23
production	feedintake	Days to 100 kg	23
reproduction	Littertraits	Age at puberty	23
health	Immunecapacity	White blood cell number	22
health	bloodparameters	Aspartate aminotransferase activity	22
health	bloodparameters	Actinobacillus pleuropneumoniae susceptibility	22
Exterior	conformation	Thoracic vertebra number	22
meat	texture	Lip thickness	21
health	Pathogensandparasites	Platelet count	21
health	Immunecapacity	CD8-positive leukocyte percentage	21
Exterior	conformation	Ear weight	21
Exterior	conformation	Cervical vertebra length	20
meat	texture	pH 24 hr post-mortem (loin)	19
health	Diseasesusceptibility	C3c concentration	19
production	feedintake	Body weight (weaning)	18
reproduction	Reproductiveorgans	Number of stillborn	18
Exterior	conformation	Hind leg conformation	17
health	Immunecapacity	Interferon-gamma level	16
health	Immunecapacity	HDL/LDL ratio	16
meat	texture	Meat color a*	15
meat	texture	Backfat at rump	15
meat	texture	androstenone, laboratory	15
health	Diseasesusceptibility	Alkaline phosphatase activity	15
health	bloodparameters	Creatinine level	15
Exterior	conformation	Thoracolumbar vertebra number	15
production	Growth	Feed intake	14
reproduction	Reproductiveorgans	Left teat number	14
health	Immunecapacity	Toll-like receptor 9 level	13
health	bloodparameters	Cortisol level	13
Exterior	defects	Scrotal/inguinal hernia	13
Exterior	conformation	Conformation score	13
production	feedintake	Body weight	13
reproduction	Littertraits	Gestation length	13
meat	texture	pH 24 hr post mortem (ham)	12
Exterior	defects	Spinal curvature	12
Exterior	defects	Umbilical hernia	12
meat	Anatomy	Shear force	11
health	bloodparameters	PRRSV susceptibility	11
Exterior	conformation	Vertebra number	11
production	feedintake	Body weight (3 weeks)	11
reproduction	Reproductivetraits	Cryptorchidism	11
reproduction	Reproductiveorgans	Number of mummified pigs	11
meat	texture	Dressing percentage	10
meat	texture	Ham weight	10
meat	texture	Mouth width, including lips	10
meat	Anatomy	Cooking loss	10
health	Immunecapacity	Red cell distribution width	10
health	Immunecapacity	Lymphocyte number	10
health	bloodparameters	Triglyceride level	10
health	bloodparameters	Salmonella count in liver	10
health	bloodparameters	Haptoglobin concentration	10
Exterior	conformation	Lumbar vertebra number	10
meat	texture	Backfat at last rib	9
meat	texture	Backfat at tenth rib	9
meat	texture	Carcass length	9
meat	Anatomy	Meat color L*	9
health	Immunecapacity	Interleukin-10 level	9
health	Immunecapacity	Hemolytic complement activity (alternative pathway)	9
health	Immunecapacity	Creatine kinase level	9
health	Diseasesusceptibility	Hemolytic complement activity (classical pathway)	9
health	bloodparameters	Salmonella count in spleen	9
health	bloodparameters	CSFV antibody level	9
health	bloodparameters	Blood non-esterified fatty acid level	9
Exterior	conformation	Gait score (hind)	9
reproduction	Reproductiveorgans	Right teat number	9
meat	texture	Conductivity 24 hours postmortem (loin)	8
meat	texture	PH for Longissmus dorsi	8
meat	texture	Fat androstenone level	8
meat	texture	pH 45 minutes post mortem	8
meat	Meatcolor	Percentage type IIb fibers	8
meat	Chemistry	Muscle moisture percentage	8
health	Immunecapacity	CD4-positive leukocyte percentage	8
health	Diseasesusceptibility	Plateletcrit	8
health	bloodparameters	Salmonella count in liver and spleen	8
health	bloodparameters	Potassium level	8
health	bloodparameters	Mean platelet volume	8
Exterior	defects	Osteochondrosis score	8
Exterior	conformation	Front leg conformation	8
production	Growth	Humerus length	8
production	Growth	Ulna length	8
production	feedintake	Physis score	8
production	feedintake	body weight (10 weeks)	8
reproduction	Reproductiveorgans	Sperm motility	8
reproduction	Reproductiveorgans	uterine horn length	8
reproduction	Reproductiveorgans	Ovary weight	8
reproduction	Reproductiveorgans	Teat number, difference between sides	8
meat	texture	Shoulder weight	7
meat	texture	Loin muscle depth	7
meat	texture	Shoulder subcutaneous fat thickness	7
meat	texture	Meat color b*	7
meat	texture	Arachidic acid to stearic acid ratio	7
meat	fatness	Conductivity 45 minutes post-mortem	7
health	Immunecapacity	Segmented neutrophil number	7
health	Immunecapacity	HDL cholesterol	7
health	bloodparameters	PRRS viral load	7
health	bloodparameters	Body temperature	7
production	Growth	Days to 110 kg	7
production	Growth	Body weight (end of test)	7
production	Growth	Small intestine length	7
production	feedintake	body weight (17 weeks)	7
production	feedintake	Number of visits to feeder per day	7
reproduction	Littertraits	Litter weight, total	7
meat	texture	Conductivity 24 hours postmortem (ham)	6
meat	texture	Marbling	6
meat	texture	Thawing loss	6
meat	Anatomy	Meat color OPTO	6
health	Immunecapacity	Immunoglobulin G level	6
health	Immunecapacity	Calcium level	6
health	bloodparameters	Eosinophil number	6
health	bloodparameters	CD4-positive/CD8-positive leukocyte ratio	6
health	bloodparameters	Blood pH	6
Exterior	conformation	Front feet conformation	6
Exterior	conformation	Cannon bone circumference	6
meat	texture	Backfat between 3rd and 4th last ribs	5
meat	texture	muscle protein percentage	5
meat	Fattyacidcontent	Percentage type I fibers	5
meat	Anatomy	Total muscle fiber number	5
health	Diseasesusceptibility	Basophil percentage	5
health	bloodparameters	Platelet distribution width	5
health	bloodparameters	Base excess	5
Exterior	conformation	Top line conformation	5
Exterior	conformation	Ear size	5
Exterior	conformation	Hind feet conformation	5
Exterior	conformation	Gait score (overall)	5
Exterior	Behavioral	Time spent feeding	5
Exterior	Behavioral	Time spent drinking	5
production	Growth	Body length	5
production	Growth	Average feeding rate	5
production	Growth	Body weight (20 weeks)	5
production	Growth	Time in feeder per day	5
production	Growth	Body weight (34 weeks)	5
production	Growth	Tibia length	5
production	feedintake	body weight (13 weeks)	5
meat	texture	45 min-24 h pH decline	4
meat	texture	Carcass weight (hot)	4
meat	texture	Lean meat percentage	4
meat	texture	tenderness score	4
meat	texture	Conductivity 24 hours post-mortem	4
meat	texture	Arachidic acid content	4
meat	pH	Relative area of type I fibers	4
meat	Anatomy	Obesity index	4
health	Immunecapacity	PRRSV antibody titer	4
health	Immunecapacity	Lactate dehydrogenase level	4
health	Immunecapacity	Enterotoxigenic E. coli susceptibility	4
health	bloodparameters	Toll-like receptor 2 level	4
health	bloodparameters	Sodium level	4
health	bloodparameters	Phosphate level	4
health	bloodparameters	Mycoplasma hyopneumoniae antibody titer	4
health	bloodparameters	Leptin level	4
health	bloodparameters	Lactate level	4
health	bloodparameters	CO2 partial pressure	4
health	bloodparameters	Bilirubin level	4
Exterior	Eyecolor	Iris pigmentation	4
Exterior	defects	rhinitis	4
Exterior	Coatcharacteristics	Hair amount	4
Exterior	Behavioral	Maternal infanticide	4
Exterior	Behavioral	Time spent socializing	4
production	Growth	Body weight (30 weeks)	4
production	Growth	Protein accretion rate	4
production	Growth	Body weight (21 weeks)	4
production	Growth	Residual feed intake	4
reproduction	Reproductivetraits	Sperm progressive motility	4
meat	texture	Backfat thickness between 3rd and 4th rib	3
meat	texture	Number of muscle fibers per unit area	3
meat	texture	Relative area of type IIb fibers	3
meat	texture	Backfat at last lumbar	3
meat	texture	Estimated carcass lean content	3
meat	texture	Flavor score	3
meat	texture	Eicosenoic acid to eicosanoic acid ratio	3
meat	Fattyacidcontent	Cross-sectional area of muscle fibers	3
meat	Anatomy	Dihomo-gamma-linolenic acid content	3
meat	Anatomy	Loin weight	3
health	Immunecapacity	Sarcocystis miescheriana IgG levels	3
health	Immunecapacity	Neutrophil count	3
health	Diseasesusceptibility	Interleukin-2 level	3
health	Diseasesusceptibility	Interferon-gamma to interleukin-10 ratio	3
health	bloodparameters	Tetanus antibody titer	3
health	bloodparameters	Monocyte number	3
health	bloodparameters	Change in Mycoplasma hyopneumoniae antibody titer	3
health	bloodparameters	Change in interferon-gamma level	3
health	bloodparameters	Carbon dioxide level	3
health	bloodparameters	Bicarbonate level	3
Exterior	defects	Anal atresia	3
Exterior	Behavioral	Time spent lying	3
Exterior	Behavioral	Activity during lying	3
production	Growth	Body weight (16 days)	3
production	Growth	Femur length	3
production	Growth	Removal parity	3
production	Growth	Body weight (5 weeks)	3
production	feedintake	Scapula length	3
production	feedintake	Body weight (46 days)	3
reproduction	Reproductivetraits	uterine horn weight	3
reproduction	Reproductivetraits	Testicular weight	3
reproduction	Reproductivetraits	Testicular percentage	3
reproduction	Reproductiveorgans	Sperm per ejaculate	3
reproduction	Reproductiveorgans	Sperm abnormality rate	3
reproduction	endocrine	Plasma FSH concentration	3
meat	texture	cis-11-Eicosenoic acid content	2
meat	texture	Loin and neck weight	2
meat	texture	Fiber type II myosin isoform ratio	2
meat	texture	Tongue weight	2
meat	texture	pH for Semimembranosus	2
meat	texture	Meat to fat ratio	2
meat	texture	Meat color-L	2
meat	texture	skatole, laboratory	2
meat	texture	Cholesterol level in meat	2
meat	texture	Fat-cuts percentage	2
meat	texture	Monounsaturated fatty acid to saturated fatty acid ratio	2
meat	texture	Myristic acid content	2
meat	texture	Fat percentage in carcass	2
meat	fatness	Tongue length	2
meat	fatness	Meat color score	2
meat	Chemistry	Average glycolytic potential	2
meat	Anatomy	Arachidonic acid to dihomo-gamma-linolenic acid ratio	2
meat	Anatomy	Backfat at first rib	2
health	Pathogensandparasites	CD4-negative, CD8-positive leukocyte percentage	2
health	Immunecapacity	Sarcocystis miescheriana IgM levels	2
health	Immunecapacity	CD4-negative, CD8-negative leukocyte percentage	2
health	Diseasesusceptibility	Mycoplasmal pneumonia susceptibility	2
health	Diseasesusceptibility	Monocyte percentage	2
health	bloodparameters	Oxygen saturation	2
health	bloodparameters	Granulocyte percentage	2
health	bloodparameters	Glucose level	2
Exterior	conformation	Feet and leg conformation	2
Exterior	Behavioral	Time spent walking	2
Exterior	Behavioral	Time spent rooting	2
production	Growth	Bone mineral density	2
production	Growth	Loin eye area linear	2
production	Growth	Days to 90 kg	2
production	Growth	body weight (22 weeks)	2
production	Growth	Lipid accretion rate	2
production	Growth	body weight (19 weeks)	2
production	Growth	Ratio of lifetime nonproductive days to herd life	2
reproduction	Reproductivetraits	Number weaned	2
reproduction	Reproductiveorgans	Uterine capacity	2
reproduction	Reproductiveorgans	Testicular length	2
reproduction	Reproductiveorgans	Reproductive tract weight	2
reproduction	Littertraits	Litter birth interval	2
meat	texture	Ash content	1
meat	texture	Percentage of backfat and leaf fat in carcass	1
meat	texture	Lean meat + bone in ham	1
meat	texture	Average lactate	1
meat	texture	Ham meat percentage	1
meat	texture	Off-flavor score	1
meat	texture	Docosatetraenoic acid content	1
meat	texture	leaf fat percentage	1
meat	texture	Palmitoleic acid to palmitic acid ratio	1
meat	texture	Fat weight (total)	1
meat	texture	Meat color-b	1
meat	texture	Japanese color scale	1
meat	texture	Water holding capacity	1
meat	texture	Impedance 24 hours postmortem	1
meat	texture	Hind leg weight	1
meat	texture	Belly weight	1
meat	texture	Eicosadienoic acid to linoleic acid ratio	1
meat	texture	Skin percentage	1
meat	texture	Loin muscle width	1
meat	texture	Backfat between 6th and 7th ribs	1
meat	texture	Palmitic acid to myristic acid ratio	1
meat	texture	Oleic acid to palmitoleic acid ratio	1
meat	texture	Carnosine content	1
meat	texture	Reflectance value	1
meat	texture	Double-bond index	1
meat	texture	Unsaturated index	1
meat	texture	Oleic acid to stearic acid ratio	1
meat	texture	Unsaturated to saturated fatty acid ratio	1
meat	texture	pH 1 hr post-mortem	1
meat	texture	Muscle fat content	1
meat	texture	Margaric acid content	1
meat	texture	Meat color-a	1
meat	texture	Carcass weight (cold)	1
meat	pH	pH 48 hr post-mortem (loin)	1
meat	pH	pH 96 hr post-mortem (loin)	1
meat	pH	Abdominal fat percentage	1
meat	Chemistry	Average glycogen	1
meat	Anatomy	Shear force at first peak	1
meat	Anatomy	Dihomo-gamma-linolenic acid to linoleic acid ratio	1
health	Immunecapacity	PWM-induced cell proliferation	1
health	Immunecapacity	Pseudorabies susceptibility	1
health	Immunecapacity	Phagocytic activity	1
health	Immunecapacity	O2 partial pressure	1
health	Immunecapacity	IgM-positive leukocyte number	1
health	Immunecapacity	Granular leukocyte to lymphocyte ratio	1
health	Immunecapacity	Cortisol level variations	1
health	Immunecapacity	conA-induced cell proliferation	1
health	Immunecapacity	Band-formed neutrophil number	1
health	Immunecapacity	Anti-O149 E.coli IgG levels	1
health	Immunecapacity	ADV antibody titer	1
health	Generalhealthparameters	Periweaning failure to thrive syndrome	1
health	Diseasesusceptibility	Small intestinal Escherichia coli F18 receptor	1
health	Diseasesusceptibility	Post-stress ACTH level	1
health	Diseasesusceptibility	Change in tetanus antibody titer	1
health	Diseasesusceptibility	CD4-positive, CD8-positive leukocyte percentage	1
health	Diseasesusceptibility	CD2-positive leukocyte number	1
health	Diseasesusceptibility	Calcium to phosphorus ratio	1
health	bloodparameters	stress-induced leukocyte proliferation	1
health	bloodparameters	Stress-induced alteration in number of neutrophils	1
health	bloodparameters	post-stress mitogen induced IL-2 activity	1
health	bloodparameters	PHA-induced proliferation	1
health	bloodparameters	Parasite load	1
health	bloodparameters	N1c-positive leukocyte number	1
health	bloodparameters	CD8-positive leukocyte number	1
health	bloodparameters	CD4-positive leukocyte number	1
Exterior	conformation	Leg conformation (overall)	1
Exterior	conformation	Facial morphology	1
Exterior	conformation	Gait score (front)	1
Exterior	conformation	Vertebra distance	1
Exterior	Behavioral	Locomotion	1
production	Growth	Body height	1
production	Growth	Body weight (15 weeks)	1
production	Growth	Chest width	1
production	Growth	Age at slaughter	1
production	Growth	Femur bone mineral density	1
production	Growth	Body weight (26 weeks)	1
production	Growth	Body weight linear	1
production	Growth	Days to 105 kg	1
production	Growth	Average daily lean meat gain	1
production	Growth	Rump width	1
production	feedintake	Bone mineral content	1
production	feedintake	Chest circumference	1
production	feedintake	Large intestine weight	1
production	feedintake	body weight (4 weeks)	1
production	feedconversion	Body weight (150 days)	1
reproduction	Reproductivetraits	Embryo weight	1
reproduction	Reproductiveorgans	Epididymis weight	1
reproduction	Reproductiveorgans	Testicular parenchyma color	1
reproduction	Reproductiveorgans	Number of non-viable fetuses	1
reproduction	Reproductiveorgans	Testosterone level	1
reproduction	Littertraits	Ejaculation times	1
reproduction	Littertraits	Ejaculation duration	1
reproduction	Littertraits	Anovulation	1
reproduction	Littertraits	Lifetime total number of offspring	1
reproduction	Littertraits	Lifetime number of offspring born alive	1
reproduction	Littertraits	Semen pH	1
