# Supplementary material for: Effective Quality Breeding Directions—Comparison and Conservative Analysis of Hepatic Super-Enhancers between Chinese and Western Pig Breeds
Source: Biology (Basel). 2022 Nov 8;11(11):1631. doi: 10.3390/biology11111631 (PMC9687233; doi:10.3390/biology11111631)
Supplement: Supplementary file 1 [file biology-11-01631-s001.zip › Table S7.xlsx]

## Sheet: Cerebellum
chr11	68689772	68857271	26_Peak_5400_lociStitched	26	120423	544070	41278.9	1	1
chr5	3391702	3506169	14_Peak_45531_lociStitched	14	94069	388091	29035.7	2	1
chr6	64036559	64300890	56_Peak_19066_lociStitched	56	160830	405524	60048.2	3	1
chr6	3263977	3656550	93_Peak_48598_lociStitched	93	237911	431836	93042.6	4	1
chr13	87686762	87766373	25_Peak_28434_lociStitched	25	68837	360373	21904.8	5	1
chr2	65860314	65931790	40_Peak_10992_lociStitched	40	139699	360249	50096.9	6	1
chr2	65948609	66069380	40_Peak_10992_lociStitched	40	139699	360249	50096.9	6	1
chr2	141465137	141606867	25_Peak_3794_lociStitched	25	98354	292378	35248.8	7	1
chr2	6732442	6867892	28_Peak_35049_lociStitched	28	60886	281740	26072.1	8	1
chr18	2669419	2796910	20_Peak_20556_lociStitched	20	78732	260286	26314.1	9	1
chr2	96063930	96128486	15_Peak_35782_lociStitched	15	48467	248044	14623.6	10	1
chr12	2708449	2893263	51_Peak_9319_lociStitched	51	149220	282943	49969.6	11	1
chr2	7435545	7647241	49_Peak_25943_lociStitched	49	120541	259532	46425.3	12	1
chr7	30179988	30311367	21_Peak_5310_lociStitched	21	99330	208380	30309.1	13	1
chr12	60641454	60681531	43_Peak_12974_lociStitched	43	94250	225307	47791.7	14	1
chr12	60695809	60881339	43_Peak_12974_lociStitched	43	94250	225307	47791.7	14	1
chr14	81404383	81653845	69_Peak_28081_lociStitched	69	118201	234457	66283.5	15	1
chr13	72479569	72585095	22_Peak_3182_lociStitched	22	86151	192041	24586.5	16	1
chr5	7079351	7172818	34_Peak_3257_lociStitched	34	61436	197596	34849.5	17	1
chr5	7187993	7230084	34_Peak_3257_lociStitched	34	61436	197596	34849.5	17	1
chr6	802832	925030	23_Peak_43036_lociStitched	23	75989	184064	28670	18	1
chr4	90341780	90473605	25_Peak_32373_lociStitched	25	66477	179190	26233.2	19	1
chr5	8760925	8905971	34_Peak_61742_lociStitched	34	71417	181999	30250.9	20	1
chr1	166443156	166612167	43_Peak_33783_lociStitched	43	92013	190280	41017.9	21	1
chr2	28961580	29028382	12_Peak_2590_lociStitched	12	42002	162424	14540.4	22	1
chr2	77176162	77257768	28_Peak_25985_lociStitched	28	56944	178741	33209.7	23	1
chr12	60115494	60249219	27_Peak_27536_lociStitched	27	70409	171059	29843.5	24	1
chr6	63537535	63706536	41_Peak_15167_lociStitched	41	65591	170802	35742.7	25	1
chr3	113450792	113477954	33_Peak_20356_lociStitched	33	67464	166208	32394.7	26	1
chr3	113491982	113585210	33_Peak_20356_lociStitched	33	67464	166208	32394.7	26	1
chr17	49338915	49395735	13_Peak_42169_lociStitched	13	38651	147715	13994.8	27	1
chr14	51501986	51635893	37_Peak_37362_lociStitched	37	87041	163412	29923.1	28	1
chr1	261717487	261861519	36_Peak_51899_lociStitched	36	96389	164787	32407.2	29	1
chr2	75212128	75284028	20_Peak_24976_lociStitched	20	49301	150189	20872.1	30	1
chr1	254768287	254901891	36_Peak_5639_lociStitched	36	74565	153311	31089.7	31	1
chr5	18709316	18766323	19_Peak_9856_lociStitched	19	46409	134701	15863	32	1
chr2	77443220	77588970	26_Peak_296_lociStitched	26	47217	150662	32210.8	33	1
chr12	6380195	6445971	10_Peak_29488_lociStitched	10	50780	132707	15214.5	34	1
chr2	71209642	71330440	29_Peak_39526_lociStitched	29	60188	142832	25633.3	35	1
chr2	522339	565576	8_Peak_3084_lociStitched	8	37841	126555	10415.2	36	1
chr3	39755291	39868213	21_Peak_27863_lociStitched	21	52893	134016	22516.6	37	1
chr17	40040886	40100749	10_Peak_55647_lociStitched	10	45214	127206	16466	38	1
chr2	895620	1024850	33_Peak_38305_lociStitched	33	56101	135302	24624.1	39	1
chr14	28583482	28701109	46_Peak_2207_lociStitched	46	71563	145867	37952.2	40	1
chr12	26267051	26351861	15_Peak_1797_lociStitched	15	47389	131843	24194.4	41	1
chr14	57230928	57319953	23_Peak_17854_lociStitched	23	57741	128018	20493.6	42	1
chr12	23492781	23583382	28_Peak_2015_lociStitched	28	55517	128672	21671.8	43	1
chr6	13675876	13761552	17_Peak_51885_lociStitched	17	48410	126404	20244.8	44	1
chr12	22220740	22326790	20_Peak_1036_lociStitched	20	43075	129762	24920.8	45	1
chr7	56307170	56412321	22_Peak_35801_lociStitched	22	63407	130440	26079.6	46	1
chr15	47975102	48091535	36_Peak_13737_lociStitched	36	53341	133196	29230.3	47	1
chr13	47901570	48027411	36_Peak_41766_lociStitched	36	64241	131252	27886.4	48	1
chr3	39508830	39603981	23_Peak_2861_lociStitched	23	42675	124724	21437.5	49	1
chr5	6636620	6724354	11_Peak_13068_lociStitched	11	40476	122678	19406.8	50	1
chr6	53202203	53280611	10_Peak_10976_lociStitched	10	42005	119327	17980.9	51	1
chr9	6064085	6193778	30_Peak_1674_lociStitched	30	59285	124269	25357.4	52	1
chr1	98292192	98462302	37_Peak_51066_lociStitched	37	58111	136923	38483.9	53	1
chr3	17380147	17464082	16_Peak_60_lociStitched	16	31526	114866	16552.6	54	1
chr12	53361082	53407014	15_Peak_33661_lociStitched	15	25609	109885	12235.4	55	1
chr18	50422909	50516120	22_Peak_21596_lociStitched	22	54000	118800	21587.2	56	1
chr12	2018412	2090368	13_Peak_5178_lociStitched	13	46321	115523	18963.8	57	1
chr7	100035927	100150948	25_Peak_33144_lociStitched	25	50520	124854	28527.6	58	1
chr6	89537597	89623263	19_Peak_1958_lociStitched	19	45674	116993	20691.4	59	1
chr14	13611380	13717344	22_Peak_5224_lociStitched	22	49711	118804	23576.2	60	1
chr6	53978038	54030777	11_Peak_29425_lociStitched	11	32546	107830	12741.7	61	1
chr1	208144194	208157014	11_Peak_14263_lociStitched	11	34127	106067	11145.3	62	1
chr1	208170716	208194487	11_Peak_14263_lociStitched	11	34127	106067	11145.3	62	1
chr14	124638702	124736813	23_Peak_52294_lociStitched	23	59133	116143	21259.8	63	1
chr1	267982294	268074994	21_Peak_8602_lociStitched	21	58744	112186	18771.8	64	1
chr12	891347	1031823	26_Peak_27289_lociStitched	26	46965	120453	27550.6	65	1
chr7	75521640	75616872	20_Peak_45400_lociStitched	20	35630	113745	20979.6	66	1
chr1	269624088	269729447	19_Peak_25418_lociStitched	19	35546	114488	22065.8	67	1
chr2	59075607	59171437	22_Peak_55953_lociStitched	22	58688	116415	24288.8	68	1
chr2	5500572	5593978	13_Peak_1888_lociStitched	13	44169	109898	19189.6	69	1
chr2	81737770	81869665	32_Peak_47239_lociStitched	32	49690	122003	31615.2	70	1
chr8	4217808	4355450	34_Peak_15501_lociStitched	34	58109	117161	26936.5	71	1
chr12	18237663	18286421	37_Peak_36685_lociStitched	37	42825	125982	35894.3	72	1
chr3	795682	821150	6_Peak_12827_lociStitched	6	24162	94437.1	5383.73	73	1
chr15	87106206	87186805	36_Peak_4822_lociStitched	36	41343	101071	13089.3	74	1
chr2	78414125	78488758	19_Peak_28085_lociStitched	19	40013	104430	16927.8	75	1
chr18	43411757	43479903	22_Peak_59929_lociStitched	22	51029	101633	15360.6	76	1
chr17	38587289	38638453	13_Peak_60351_lociStitched	13	38789	98066	12545.4	77	1
chr2	143123813	143169347	12_Peak_46204_lociStitched	12	33544	94185.6	9979.6	78	1
chr3	78335481	78364773	3_Peak_4537_lociStitched	3	28853	92249.3	8427.31	79	1
chr7	54894121	54990684	24_Peak_38953_lociStitched	24	51921	106354	22558.7	80	1
chr4	93573007	93625444	14_Peak_37465_lociStitched	14	31920	97538.4	14133.6	81	1
chr6	49578462	49689526	19_Peak_56282_lociStitched	19	35157	104158	20858.2	82	1
chr4	93640295	93694449	11_Peak_19755_lociStitched	11	39802	97314.9	14272.7	83	1
chr1	272789891	272838367	13_Peak_34129_lociStitched	13	40741	99071.3	16065.4	84	1
chr3	37790176	37845945	20_Peak_29460_lociStitched	20	40777	103463	22246.6	85	1
chr3	37860393	37882555	20_Peak_29460_lociStitched	20	40777	103463	22246.6	85	1
chr6	59599976	59673159	16_Peak_965_lociStitched	16	29627	99804.5	19011.2	86	1
chr14	31296050	31370994	25_Peak_40403_lociStitched	25	49628	98024.6	17543.8	87	1
chr16	55515704	55546364	20_Peak_7000_lociStitched	20	53507	101767	21725.3	88	1
chr16	55561350	55619010	20_Peak_7000_lociStitched	20	53507	101767	21725.3	88	1
chr17	62594367	62672576	15_Peak_439_lociStitched	15	37602	98230.8	18278	89	1
chr2	59484045	59533520	10_Peak_10785_lociStitched	10	18941	91688.9	12408.2	90	1
chr5	350223	457422	16_Peak_40734_lociStitched	16	40040	99789.3	20903.4	91	1
chr5	16458399	16595089	42_Peak_11146_lociStitched	42	53625	106164	27443.5	92	1
chr7	39217756	39295799	14_Peak_30024_lociStitched	14	36934	97763.6	19636.1	93	1
chr6	84702042	84775046	22_Peak_31771_lociStitched	22	51486	100961	22950.4	94	1
chr17	62013867	62088814	18_Peak_3070_lociStitched	18	40002	96381.8	18649.4	95	1
chr10	16296365	16362750	21_Peak_63426_lociStitched	21	35924	90482.8	12925.2	96	1
chr3	18040376	18086352	9_Peak_27182_lociStitched	9	35542	87207.3	9691.74	97	1
chr5	17372537	17418981	21_Peak_61174_lociStitched	21	33305	96395.3	19193.6	98	1
chr14	124784516	124879097	38_Peak_49216_lociStitched	38	50793	104289	27643	99	1
chr2	15142562	15218063	20_Peak_6101_lociStitched	20	40156	92345.3	16300.7	100	1
chr12	6239948	6311573	15_Peak_5898_lociStitched	15	30925	92742.5	16814.5	101	1
chr15	132301056	132356179	15_Peak_50841_lociStitched	15	25685	88218.4	12543.3	102	1
chr12	61448712	61528159	16_Peak_55589_lociStitched	16	45229	95211.3	20814.7	103	1
chr2	41323753	41412785	32_Peak_62840_lociStitched	32	53423	94017.8	19969.9	104	1
chr2	5159812	5240182	17_Peak_3286_lociStitched	17	37503	95933.6	22027.8	105	1
chr6	82979872	83065327	18_Peak_56575_lociStitched	18	43153	93086.1	19312.8	106	1
chr17	62491843	62549141	13_Peak_97_lociStitched	13	30954	86028.3	13273.3	107	1
chr6	54460602	54524570	13_Peak_29045_lociStitched	13	31027	90119.7	17414.9	108	1
chr3	8355330	8376932	12_Peak_8239_lociStitched	12	25634	84612.4	12481.8	109	1
chr3	8389627	8416665	12_Peak_8239_lociStitched	12	25634	84612.4	12481.8	109	1
chr6	92406314	92505821	20_Peak_16400_lociStitched	20	39116	93590	21520	110	1
chr15	33436527	33509889	21_Peak_40411_lociStitched	21	41876	89125.2	17076.3	111	1
chr9	56704844	56751454	12_Peak_28577_lociStitched	12	25816	82553.7	10810.4	112	1
chr4	33881137	33981059	27_Peak_23617_lociStitched	27	47350	96244.7	25409	113	1
chr17	52962662	53069756	27_Peak_50951_lociStitched	27	44224	93759.1	22942.2	114	1
chr2	7949514	8053246	22_Peak_19096_lociStitched	22	45657	93275.8	22841.8	115	1
chr13	66646402	66707595	10_Peak_8793_lociStitched	10	37417	84557.1	14295.4	116	1
chr6	55370590	55389879	13_Peak_3525_lociStitched	13	32566	85691.3	15585	117	1
chr6	55315494	55356612	13_Peak_3525_lociStitched	13	32566	85691.3	15585	117	1
chr13	32143237	32221707	20_Peak_6259_lociStitched	20	47796	88789	18806.2	118	1
chr7	20841659	20912426	20_Peak_6091_lociStitched	20	25251	87965.8	18452.1	119	1
chr2	144757825	144777449	27_Peak_56431_lociStitched	27	45833	100711	31334.9	120	1
chr14	50108828	50243105	31_Peak_61384_lociStitched	31	44702	98881.6	29728.9	121	1
chr2	100441443	100470399	17_Peak_34467_lociStitched	17	29685	80338	11285.4	122	1
chr14	38165535	38205473	8_Peak_9359_lociStitched	8	31153	79209	10611.5	123	1
chr14	49673611	49788561	23_Peak_30260_lociStitched	23	40709	94094.5	25720.7	124	1
chr14	56541154	56567938	9_Peak_54656_lociStitched	9	15231	74318.9	6122	125	1
chr7	31211340	31290979	21_Peak_12501_lociStitched	21	42295	86474	18294.3	126	1
chr2	66210978	66235319	5_Peak_25410_lociStitched	5	14476	74332.6	6251.19	127	1
chr1	161974915	162002230	25_Peak_52066_lociStitched	25	28287	94552.2	26614.8	128	1
chr12	52740006	52784733	9_Peak_16732_lociStitched	9	19040	78096.6	10173.2	129	1
chr14	134044943	134120794	46_Peak_49616_lociStitched	46	50952	105412	37503.9	130	1
chr9	50396073	50462920	17_Peak_9949_lociStitched	17	31011	88434.4	20532.3	131	1
chr1	223723062	223758946	12_Peak_38072_lociStitched	12	19804	77577.7	9688.54	132	1
chr6	76063264	76145745	22_Peak_32646_lociStitched	22	38119	91579.4	23822.2	133	1
chr14	49131270	49192071	15_Peak_14238_lociStitched	15	37582	82269.8	14574	134	1
chr5	69930504	69972339	23_Peak_1170_lociStitched	23	35620	98266.9	30913.9	135	1
chr5	69988507	70060606	23_Peak_1170_lociStitched	23	35620	98266.9	30913.9	135	1
chr6	77386291	77457183	15_Peak_32694_lociStitched	15	33367	84949.6	17745.6	136	1
chr8	1240690	1312825	13_Peak_7713_lociStitched	13	40271	81483.8	14877.1	137	1
chr14	125013779	125109564	33_Peak_51198_lociStitched	33	43793	83878.8	17654.5	138	1
chr14	134196163	134256660	10_Peak_53897_lociStitched	10	30371	79680.6	13593.7	139	1
chr6	20212678	20276574	14_Peak_1338_lociStitched	14	25317	79368.9	13376.4	140	1
chr12	1380276	1421893	12_Peak_46516_lociStitched	12	30647	74923.7	9056.48	141	1
chr3	75613126	75640174	11_Peak_56452_lociStitched	11	20736	76297	10662.3	142	1
chr18	3596381	3685114	21_Peak_18312_lociStitched	21	37264	88948.3	23665.6	143	1
chr14	59868107	59910070	10_Peak_43951_lociStitched	10	27667	75822.9	10562.1	144	1
chr4	72630944	72703516	33_Peak_28126_lociStitched	33	41605	82961.9	18566.3	145	1
chr4	94052361	94099059	8_Peak_1596_lociStitched	8	25624	74888.1	11004.8	146	1
chr4	93906479	93965727	16_Peak_8007_lociStitched	16	36712	79202.1	15472.9	147	1
chrX	124253222	124335411	25_Peak_62400_lociStitched	25	46296	73882.3	10694.7	148	1
chr13	26545175	26621800	14_Peak_24589_lociStitched	14	38352	80494.6	17401.5	149	1
chr5	6972738	7018479	13_Peak_58706_lociStitched	13	26350	76323	13239.3	150	1
chr6	151021807	151124945	27_Peak_44220_lociStitched	27	35371	85669	22626.7	151	1
chr16	50591914	50621392	10_Peak_34348_lociStitched	10	29910	75431.8	12414.1	152	1
chr18	6233706	6280501	12_Peak_42570_lociStitched	12	29113	72181.3	9204.58	153	1
chr3	39371198	39435996	11_Peak_61402_lociStitched	11	27199	77317	14968.3	154	1
chr1	96280855	96377371	21_Peak_56348_lociStitched	21	35364	85680.3	23370.2	155	1
chr12	1279290	1342145	19_Peak_17003_lociStitched	19	26706	75850.6	13572.2	156	1
chr12	1596167	1674299	19_Peak_19900_lociStitched	19	37731	78606	16487.3	157	1
chr14	44029279	44075543	13_Peak_12625_lociStitched	13	33482	72178.3	10126.7	158	1
chr11	11513292	11531694	8_Peak_31645_lociStitched	8	15520	65050.3	3290.6	159	1
chr1	268431239	268473675	8_Peak_18581_lociStitched	8	32848	72273.1	10863.3	160	1
chr14	13194481	13236378	12_Peak_38184_lociStitched	12	26548	71070.1	9730.19	161	1
chr12	35608573	35647536	20_Peak_31389_lociStitched	20	31929	80415.8	19099.9	162	1
chr1	272366094	272398612	9_Peak_523_lociStitched	9	25826	69064.4	7751.79	163	1
chr1	144070829	144187945	33_Peak_12653_lociStitched	33	41744	87067.9	25839.7	164	1
chr3	17741802	17814243	14_Peak_2643_lociStitched	14	21301	76082.2	14950	165	1
chr6	12341796	12400224	11_Peak_45463_lociStitched	11	35479	74381	13805	166	1
chr4	109941419	109994353	10_Peak_4603_lociStitched	10	26094	73794.7	13391	167	1
chr14	120863341	120916247	8_Peak_47049_lociStitched	8	31300	72645.2	12311.2	168	1
chr2	17420337	17512748	27_Peak_32333_lociStitched	27	43890	88139.1	27831.3	169	1
chr14	115234423	115292274	11_Peak_44968_lociStitched	11	27753	72236.1	12294.5	170	1
chr3	12104507	12192483	14_Peak_49705_lociStitched	14	33263	80260.5	20392.8	171	1
chr3	41009857	41100515	20_Peak_48968_lociStitched	20	30586	77187.7	17553	172	1
chr3	12244654	12306386	16_Peak_51712_lociStitched	16	33615	76749.5	17218.5	173	1
chr2	7813192	7884546	12_Peak_7426_lociStitched	12	23279	75269.3	16017.8	175	1
chr3	92226659	92320650	26_Peak_32907_lociStitched	26	29742	76463.1	17227.4	176	1
chr2	95820613	95838182	8_Peak_1009_lociStitched	8	14665	62647.9	3512.53	177	1
chr14	66965618	67032026	31_Peak_31741_lociStitched	31	29325	73669.5	15119	178	1
chr17	34834357	34906723	14_Peak_13026_lociStitched	14	21065	74258	16037.2	179	1
chr4	275201	384301	19_Peak_56803_lociStitched	19	29952	78519.3	20336.2	180	1
chr5	63928644	63953420	5_Peak_2803_lociStitched	5	15434	63904.7	5824.84	181	1
chr12	34766174	34799547	9_Peak_7478_lociStitched	9	27090	70919.9	12938.3	182	1
chr3	42394901	42457705	14_Peak_9361_lociStitched	14	31999	72164.2	14183.5	183	1
chr4	110103558	110145385	17_Peak_36279_lociStitched	17	31283	69600	11722.1	184	1
chr14	43801738	43876174	35_Peak_25450_lociStitched	35	44934	78270.9	20426.8	185	1
chr1	2808827	2831778	3_Peak_148_lociStitched	3	12042	61965.1	4714.69	186	1
chr2	27487242	27561098	26_Peak_15869_lociStitched	26	39883	74748.7	17541	187	1
chr6	63026288	63133499	16_Peak_2788_lociStitched	16	23973	78950.1	21886.8	188	1
chr14	120643501	120662211	5_Peak_18971_lociStitched	5	15905	61417.5	4485.33	189	1
chr9	3274455	3337099	12_Peak_32993_lociStitched	12	28939	69626.2	12816.1	190	1
chr2	74976830	75019567	15_Peak_37421_lociStitched	15	28762	70292	13487.8	191	1
chr18	20272708	20359125	18_Peak_590_lociStitched	18	29414	77334.9	20539.5	192	1
chr12	4434523	4466428	16_Peak_37318_lociStitched	16	28557	72756.1	16004.5	193	1
chr12	33804904	33901510	30_Peak_57933_lociStitched	30	39624	77110.9	20461.2	194	1
chr13	29774974	29848131	18_Peak_37814_lociStitched	18	28962	71832.9	15224	195	1
chr13	25773101	25853302	18_Peak_42216_lociStitched	18	33170	74755.4	18181.6	196	1
chr3	668525	776369	21_Peak_24130_lociStitched	21	27908	75550.5	19166.1	198	1
chr6	77806818	77903761	28_Peak_58784_lociStitched	28	40030	76662.5	20299.9	199	1
chr2	150032088	150073228	6_Peak_10809_lociStitched	6	25341	66039.3	9906.75	200	1
chr5	6736938	6799873	14_Peak_7746_lociStitched	14	26138	70615.6	14603.8	201	1
chr17	33599293	33673956	24_Peak_23653_lociStitched	24	35317	73501.3	17496	202	1
chr3	3989330	4002463	2_Peak_69_lociStitched	2	13181	59664.6	3941.44	203	1
chr14	28243417	28258149	6_Peak_11360_lociStitched	6	11605	59405.1	3874.6	204	1
chr3	128600154	128648914	18_Peak_11672_lociStitched	18	34963	66611	11312.3	205	1
chr9	59683442	59761443	26_Peak_8427_lociStitched	26	41397	74588.1	19505.2	206	1
chr3	15329154	15414965	20_Peak_55052_lociStitched	20	35751	73171	18114.7	207	1
chr6	495172	595268	25_Peak_9383_lociStitched	25	34020	75032	20169.3	208	1
chr7	111043052	111150511	31_Peak_38413_lociStitched	31	44253	80359.7	25537.8	209	1
chr6	28149299	28197500	9_Peak_52495_lociStitched	9	19734	65668.9	10983.8	210	1
chr9	64019393	64058893	10_Peak_1985_lociStitched	10	18545	67658.7	12986.5	212	1
chr7	23796642	23826175	3_Peak_2231_lociStitched	3	21043	61041.8	6494.31	213	1
chr14	134383744	134403520	24_Peak_18840_lociStitched	24	33616	75751.4	21228.8	214	1
chr14	134441885	134490548	24_Peak_18840_lociStitched	24	33616	75751.4	21228.8	214	1
chr4	3551499	3610609	18_Peak_48411_lociStitched	18	34172	70033.7	15643	215	1
chr10	16911705	16933414	4_Peak_19956_lociStitched	4	21560	61455.1	7229.81	216	1
chr6	151243607	151257739	25_Peak_34880_lociStitched	25	32568	79988.3	25781.5	217	1
chr14	16722736	16841761	31_Peak_59800_lociStitched	31	30375	79312.3	25135.7	218	1
chr10	23844441	23940978	26_Peak_53862_lociStitched	26	41214	81246.5	27141.2	219	1
chr2	73822666	73931086	28_Peak_48370_lociStitched	28	37831	81264.7	27171	220	1
chr3	52540634	52650551	28_Peak_19395_lociStitched	28	30188	78938.4	25208.3	221	1
chr7	1933505	1980901	12_Peak_4760_lociStitched	12	23239	68884.3	15413.9	222	1
chr12	43985278	44063362	22_Peak_50939_lociStitched	22	34182	69659.9	16354.1	223	1
chr13	75955367	76035964	24_Peak_30502_lociStitched	24	32403	71250.2	18066.7	224	1
chr7	93252597	93305960	17_Peak_13655_lociStitched	17	27132	66623.7	13516.8	225	1
chr1	130929157	130992509	17_Peak_49974_lociStitched	17	28257	70508.1	17569.8	226	1
chr2	474412	505600	7_Peak_60603_lociStitched	7	23949	59859.3	7000.89	227	1
chr15	330409	413681	19_Peak_37645_lociStitched	19	29503	69901.9	17088.2	228	1
chr12	18979641	18993414	9_Peak_14340_lociStitched	9	12611	61345.1	8562.84	229	1
chr18	3033635	3068098	10_Peak_13398_lociStitched	10	17397	59610.7	6995.99	230	1
chr6	48051205	48095603	10_Peak_48467_lociStitched	10	20451	63789.3	11180.8	231	1
chr14	28716597	28794277	27_Peak_11772_lociStitched	27	38663	71069.4	18542.2	232	1
chr4	94779096	94823609	6_Peak_8978_lociStitched	6	19890	61450.2	8973.82	233	1
chr9	58529632	58557175	19_Peak_48880_lociStitched	19	30309	70033.4	17598.1	234	1
chr10	46468103	46510962	12_Peak_38106_lociStitched	12	26871	65875	13562.5	235	1
chr1	26169470	26238507	17_Peak_45363_lociStitched	17	25998	70778.6	18467.4	236	1
chr14	113407053	113484655	14_Peak_11784_lociStitched	14	26098	68614.2	16410.1	237	1
chr2	74677352	74688345	10_Peak_21541_lociStitched	10	21130	62167	10021.3	238	1
chr15	118215709	118274211	14_Peak_50432_lociStitched	14	24878	63018.4	10994.9	239	1
chr6	29408738	29499982	22_Peak_18566_lociStitched	22	32108	72249	20253.7	240	1
chr4	409492	458120	7_Peak_16801_lociStitched	7	21035	62133.3	10244.4	241	1
chr14	49206986	49213830	19_Peak_12935_lociStitched	19	31692	69607	18266.7	242	1
chr14	49230615	49286885	19_Peak_12935_lociStitched	19	31692	69607	18266.7	242	1
chr17	62829443	62900024	14_Peak_52307_lociStitched	14	29017	65160.4	13826.8	243	1
chr9	6592103	6631472	8_Peak_376_lociStitched	8	21520	61062.9	9745.97	244	1
chr10	39759936	39811818	32_Peak_63032_lociStitched	32	31146	76645.8	25375.4	245	1
chr14	29744032	29835820	22_Peak_50075_lociStitched	22	30184	72443.8	21323.7	246	1
chr9	65908371	65944023	9_Peak_21899_lociStitched	9	25713	61359.1	10280.6	247	1
chr16	48515621	48544640	16_Peak_13383_lociStitched	16	24658	63951.8	12901.4	248	1
chr1	274223646	274284511	17_Peak_25239_lociStitched	17	30322	64930.8	13889.4	249	1
chr14	30876470	30893719	3_Peak_25447_lociStitched	3	11741	55671.1	4765.9	251	1
chr16	3667487	3695802	11_Peak_747_lociStitched	11	20824	58867	8011.06	252	1
chr14	48526531	48567244	11_Peak_4323_lociStitched	11	18854	60329.1	9479.47	253	1
chr2	5429690	5447819	1_Peak_211_lociStitched	1	18335	54397	3639.3	254	1
chr15	85423136	85469523	18_Peak_36519_lociStitched	18	26035	61572.1	10889.6	255	1
chr7	74847085	74913481	14_Peak_60620_lociStitched	14	31359	66822.1	16142.1	256	1
chr11	52152683	52182627	8_Peak_21811_lociStitched	8	13231	57503.9	6882.04	257	1
chr4	2560827	2600126	20_Peak_49071_lociStitched	20	27637	71904.8	21308.8	258	1
chr5	9259668	9324196	9_Peak_25620_lociStitched	9	17417	64065.6	13476.6	259	1
chr5	59726458	59769864	6_Peak_31161_lociStitched	6	14156	60282.3	9757.67	260	1
chr13	22726824	22770828	27_Peak_54609_lociStitched	27	24388	63830.3	13440.2	261	1
chr13	195043107	195103464	18_Peak_22463_lociStitched	18	28131	62988.6	12620.6	262	1
chr12	25761328	25788477	5_Peak_43246_lociStitched	5	24014	56747.9	6516.83	263	1
chr6	83089051	83159846	15_Peak_19863_lociStitched	15	31356	65248.2	15098.8	264	1
chr18	6855500	6902730	10_Peak_59321_lociStitched	10	22950	60472.1	10327.6	265	1
chr12	34140948	34243608	25_Peak_12472_lociStitched	25	36770	69325	19423.8	266	1
chr14	113614666	113670616	12_Peak_20000_lociStitched	12	28205	64564.7	14829.3	267	1
chr1	270069109	270100730	14_Peak_5460_lociStitched	14	26600	62617.6	12910.8	268	1
chr2	51660934	51703282	12_Peak_39891_lociStitched	12	16880	59240.6	9570.65	269	1
chr9	58346033	58433235	28_Peak_60848_lociStitched	28	32433	74105.6	24438.7	270	1
chr2	16539117	16585146	11_Peak_5557_lociStitched	11	24594	60187.8	10534.8	271	1
chr15	105644202	105697905	12_Peak_2011_lociStitched	12	22627	62676.8	13025.5	272	1
chr7	86158337	86184097	7_Peak_1824_lociStitched	7	14843	56101.3	6686.27	273	1
chr6	59431393	59469764	9_Peak_57080_lociStitched	9	19461	57748.4	8395.57	274	1
chr7	120556900	120600955	9_Peak_30758_lociStitched	9	30657	59617.7	10403.3	275	1
chr7	115347772	115416405	13_Peak_6046_lociStitched	13	22059	61886.4	12889.3	276	1
chr9	65702392	65775475	20_Peak_2429_lociStitched	20	33050	64007.9	15037	277	1
chr5	66922237	66976872	14_Peak_50515_lociStitched	14	30079	61633.7	12680.8	278	1
chr3	72323875	72362505	6_Peak_10967_lociStitched	6	14628	57438.7	8545.72	279	1
chr2	6434449	6489601	15_Peak_2162_lociStitched	15	22686	70253.3	21369.7	280	1
chr14	56449414	56478052	11_Peak_31672_lociStitched	11	13940	61102.3	12390.8	281	1
chr12	52551793	52590714	7_Peak_3381_lociStitched	7	22164	57665.4	9091.95	282	1
chr15	63494520	63506741	3_Peak_13_lociStitched	3	8459	51553.4	3106.76	283	1
chr1	239817413	239845482	11_Peak_54503_lociStitched	11	15177	57585.9	9203.89	284	1
chr5	22515758	22549769	5_Peak_2557_lociStitched	5	20725	56882.6	8532.9	285	1
chr3	8688669	8740241	10_Peak_7807_lociStitched	10	21231	59554.7	11256.4	286	1
chr1	253420668	253477709	18_Peak_5611_lociStitched	18	28632	60172.9	11884.8	287	1
chr2	70128716	70155242	11_Peak_10507_lociStitched	11	22245	60662	12488.8	288	1
chr17	62933732	62994111	13_Peak_38980_lociStitched	13	29692	61483.9	13380	289	1
chr2	150678501	150763962	15_Peak_48908_lociStitched	15	30285	65189.7	17160.6	290	1
chr4	939910	984178	15_Peak_29533_lociStitched	15	23651	62563.9	14538.7	291	1
chr14	6484606	6507663	4_Peak_15046_lociStitched	4	22546	53321.7	5340.03	292	1
chr17	28413864	28474793	16_Peak_29262_lociStitched	16	28123	62390.7	14458.8	293	1
chr8	19592362	19652098	15_Peak_29181_lociStitched	15	29475	61074.1	13165.8	294	1
chr6	48888222	48922480	13_Peak_20092_lociStitched	13	25973	61644.4	13870.7	295	1
chr5	63778694	63831550	8_Peak_5558_lociStitched	8	17774	58730.8	10984.9	296	1
chr6	51817501	51856467	8_Peak_47980_lociStitched	8	11684	55689.3	8245.74	299	1
chr17	31900668	31944165	10_Peak_1055_lociStitched	10	17297	58786.4	11343.3	300	1
chr12	22690379	22720797	5_Peak_4593_lociStitched	5	18971	55138.7	7701.84	301	1
chr2	16122443	16175997	10_Peak_27174_lociStitched	10	25819	59371.7	11954	302	1
chr7	100179610	100223446	11_Peak_43571_lociStitched	11	27645	58522.7	11125.5	303	1
chr1	166673107	166702314	6_Peak_12457_lociStitched	6	19292	55353.5	7962.12	304	1
chr5	66066204	66119693	17_Peak_13782_lociStitched	17	26719	60006.7	12689.4	305	1
chr6	54864904	54891794	7_Peak_4192_lociStitched	7	11062	54258.8	6991.74	306	1
chr4	126014929	126053800	11_Peak_4654_lociStitched	11	21012	55947	8710.99	307	1
chr12	3210966	3259208	11_Peak_21812_lociStitched	11	24091	56993.1	9928.2	308	1
chr14	46091929	46129314	12_Peak_6472_lociStitched	12	25821	56141.1	9099.51	309	1
chr13	31713426	31782383	14_Peak_16279_lociStitched	14	24438	62365.5	15524	310	1
chr2	39673479	39749408	20_Peak_61010_lociStitched	20	30695	65708.3	18941.1	311	1
chr9	45164735	45227050	14_Peak_25156_lociStitched	14	30536	62315.5	15657.6	312	1
chr3	55727932	55834863	24_Peak_46779_lociStitched	24	26742	69349.6	22724.3	313	1
chr10	60843927	60868131	12_Peak_64051_lociStitched	12	22481	56329	9748.77	314	1
chr9	53580219	53670230	28_Peak_24987_lociStitched	28	32726	67355.2	20810.5	316	1
chr2	143619058	143676168	11_Peak_16043_lociStitched	11	22421	57955.2	11462	317	1
chr10	14373216	14452181	21_Peak_31416_lociStitched	21	26781	67646.6	21159.1	318	1
chr14	48290461	48314671	5_Peak_5336_lociStitched	5	19286	51388.1	5268.1	320	1
chr6	63754134	63803025	12_Peak_56198_lociStitched	12	16320	56593.2	10475.3	321	1
chr17	35365034	35415783	14_Peak_26432_lociStitched	14	24794	58772.4	12692.3	322	1
chr17	10775457	10824715	18_Peak_56622_lociStitched	18	27564	62843.6	16861.7	323	1
chr12	53079162	53112983	8_Peak_13915_lociStitched	8	18064	55656.7	9729.34	324	1
chr10	26626838	26659393	9_Peak_9396_lociStitched	9	19272	53475.4	7614.66	325	1
chr1	143108500	143181723	16_Peak_30182_lociStitched	16	29665	63184.1	17361.2	326	1
chr14	28454862	28518490	16_Peak_12916_lociStitched	16	29754	61235.4	15413.9	327	1
chr17	62690852	62734217	9_Peak_20295_lociStitched	9	23356	55039.9	9242.74	328	1
chr1	104805789	104851428	20_Peak_42604_lociStitched	20	23553	54261	8467.02	329	1
chr4	3452825	3528409	28_Peak_47767_lociStitched	28	36902	61953.1	16443	330	1
chr1	10213425	10234063	8_Peak_37864_lociStitched	8	9571	50151.3	4682.12	331	1
chr15	120344462	120370059	6_Peak_10848_lociStitched	6	20633	51542.6	6190.78	332	1
chr8	121656543	121730961	22_Peak_24841_lociStitched	22	28635	66372	21035.9	333	1
chr4	3625319	3667735	10_Peak_44062_lociStitched	10	30154	55335.9	10001.7	334	1
chr3	68562829	68616029	11_Peak_30310_lociStitched	11	17666	59065.4	13763.3	335	1
chr6	89158334	89189106	8_Peak_63277_lociStitched	8	21208	51546.2	6323.65	336	1
chr1	166968048	167010396	13_Peak_18064_lociStitched	13	22948	56905.7	11771.2	337	1
chr5	17493594	17537495	8_Peak_6662_lociStitched	8	29013	55020.8	9911.8	338	1
chr9	46145231	46179359	9_Peak_32994_lociStitched	9	21120	53772.1	8706.05	339	1
chr5	42073098	42144316	22_Peak_19661_lociStitched	22	20746	60688.1	15658.5	340	1
chr1	261885636	261941822	10_Peak_20194_lociStitched	10	30712	56208.5	11237.2	342	1
chr5	91025381	91061549	15_Peak_5976_lociStitched	15	27161	53738.4	8848.95	343	1
chr7	111272409	111316882	18_Peak_42451_lociStitched	18	30445	55408.9	10749.1	344	1
chr3	26610995	26655401	9_Peak_20974_lociStitched	9	18814	53136.3	8487.73	345	1
chr4	110592784	110647172	8_Peak_9524_lociStitched	8	20335	56287.2	11648.4	346	1
chr3	49790285	49820506	11_Peak_2926_lociStitched	11	20240	51969.2	7335.19	347	1
chr14	112053306	112096265	9_Peak_13350_lociStitched	9	17670	54547.8	9989.51	348	1
chr3	112272851	112362632	20_Peak_20581_lociStitched	20	32768	64319.1	19787.7	349	1
chr14	72515560	72558749	13_Peak_17151_lociStitched	13	22889	53009.5	8562.17	350	1
chr7	112563433	112604016	15_Peak_3571_lociStitched	15	25736	52753.8	8364.16	351	1
chr6	76833817	76899554	17_Peak_57287_lociStitched	17	33207	61641.6	17341.4	352	1
chr14	6358713	6385666	6_Peak_37725_lociStitched	6	13561	50245.8	5975.48	353	1
chr2	150289914	150335519	16_Peak_29705_lociStitched	16	24498	56114	11853.9	354	1
chr6	158911600	158951831	9_Peak_21761_lociStitched	9	29928	53621.4	9458.3	355	1
chr17	10656288	10715335	12_Peak_1823_lociStitched	12	20612	56803.2	12647.9	356	1
chr5	64114830	64137064	6_Peak_7574_lociStitched	6	16188	49807.6	5755.41	357	1
chr12	25859015	25945417	19_Peak_2602_lociStitched	19	24719	61161.8	17153.7	358	1
chr5	9179509	9241088	15_Peak_38036_lociStitched	15	24160	60962.8	16959.8	359	1
chr14	6403908	6445545	7_Peak_343_lociStitched	7	18052	51121.9	7378.08	360	1
chr4	90253136	90294862	8_Peak_24459_lociStitched	8	21065	54018.7	10346.4	361	1
chr10	53313829	53353451	7_Peak_41692_lociStitched	7	15180	51635.7	8022.25	362	1
chr13	122128390	122176177	9_Peak_1469_lociStitched	9	18185	54907.3	11296.8	363	1
chr12	5606329	5642813	8_Peak_15954_lociStitched	8	13467	52501.6	8925.16	364	1
chr14	75100198	75120308	13_Peak_5086_lociStitched	13	15367	50685.6	7198.24	365	1
chr18	6102815	6139873	7_Peak_48665_lociStitched	7	16915	51070.4	8112.62	367	1
chr1	126540989	126572402	9_Peak_2363_lociStitched	9	20413	52920.4	10057.9	368	1
chr1	65824895	65847015	11_Peak_9454_lociStitched	11	18012	49131.7	6359.84	369	1
chr1	271788586	271857283	16_Peak_50372_lociStitched	16	22825	57966.5	15202.6	370	1
chr14	23479177	23507304	23_Peak_1315_lociStitched	23	25293	65678.6	22960.9	371	1
chr3	9832472	9885147	10_Peak_15698_lociStitched	10	24848	53428.3	10740.4	372	1
chr4	91247433	91261099	7_Peak_25791_lociStitched	7	20677	54744.2	12076.9	373	1
chr1	268145840	268224331	13_Peak_1366_lociStitched	13	25714	58652.6	15987	374	1
chr9	60475883	60522523	11_Peak_43307_lociStitched	11	23923	55225.4	12644.3	375	1
chr6	109816812	109885028	21_Peak_49313_lociStitched	21	27189	59047.8	16494.6	376	1
chr1	269293935	269341843	12_Peak_43575_lociStitched	12	22913	52699.2	10260.8	377	1
chr5	21142635	21198390	13_Peak_6196_lociStitched	13	23829	53762.5	11344.8	378	1
chr13	88343062	88362985	9_Peak_31439_lociStitched	9	14554	46210.4	3860.57	379	1
chr1	7412593	7467189	16_Peak_44939_lociStitched	16	25806	55119.5	12802.9	380	1
chr13	82128713	82173494	9_Peak_7016_lociStitched	9	19110	52734.1	10451.9	381	1
chr1	271401840	271455688	13_Peak_3542_lociStitched	13	21955	51936.4	9692.64	382	1
chr3	9782875	9817831	8_Peak_51418_lociStitched	8	19141	50536.2	8331.35	383	1
chrX	46054175	46104168	6_Peak_62445_lociStitched	6	26528	48261.6	6091.75	384	1
chr13	77824253	77865896	14_Peak_5139_lociStitched	14	15482	50554.6	8395.23	386	1
chr16	51448454	51464600	5_Peak_9366_lociStitched	5	13313	48977.8	6832.57	387	1
chr12	4948727	4990703	8_Peak_56589_lociStitched	8	18782	53076.7	10940.9	388	1
chr14	56598479	56627139	7_Peak_512_lociStitched	7	14758	48260.6	6141.84	389	1
chr12	45374065	45444959	16_Peak_26181_lociStitched	16	25240	57424.1	15384	390	1
chr9	122649722	122692951	18_Peak_8550_lociStitched	18	21969	65413	23421.4	391	1
chr2	47119609	47181803	17_Peak_38282_lociStitched	17	26625	54549.5	12584	392	1
chr6	64317111	64383482	15_Peak_20050_lociStitched	15	33148	56368.5	14450.9	393	1
chr6	52924426	52938754	6_Peak_47117_lociStitched	6	7490	45658.5	3766.03	394	1
chr7	30427871	30476164	8_Peak_27998_lociStitched	8	19649	53441	11566.2	395	1
chr14	13451672	13510775	20_Peak_41384_lociStitched	20	28570	62607.5	20815.5	396	1
chr3	10027096	10051592	4_Peak_5_lociStitched	4	15166	47409.6	5781.06	397	1
chr17	39406400	39461867	14_Peak_21842_lociStitched	14	29180	54998	13429	398	1
chr7	96046832	96121227	9_Peak_13828_lociStitched	9	24713	58987.8	17505.1	399	1
chr7	23356640	23383332	2_Peak_11830_lociStitched	2	15059	47355	5900.02	400	1
chr2	76902822	76957715	12_Peak_45349_lociStitched	12	15999	53767.7	12323.5	401	1
chr2	45033244	45141696	21_Peak_30396_lociStitched	21	23574	64236.8	22799.4	402	1
chr10	32180093	32235213	11_Peak_21809_lociStitched	11	24967	53184.8	11768	403	1
chr6	35750665	35780232	5_Peak_2801_lociStitched	5	17087	50127.6	8712.13	404	1
chr4	99345556	99384870	12_Peak_49304_lociStitched	12	16003	50293.7	8891.19	405	1
chr6	78616227	78661490	13_Peak_9805_lociStitched	13	27086	52462	11129.5	406	1
chr13	32680805	32753755	15_Peak_11005_lociStitched	15	23883	58494	17310.8	407	1
chr7	53204687	53266724	14_Peak_15830_lociStitched	14	19296	53832	12674.5	408	1
chr6	87775567	87826472	14_Peak_36151_lociStitched	14	27379	53538.6	12407.5	409	1
chr14	81287641	81326516	9_Peak_59127_lociStitched	9	19609	51431.6	10368	410	1
chr7	112144136	112170035	5_Peak_225_lociStitched	5	9577	46908.3	5871.3	411	1
chr12	33685730	33740583	12_Peak_52342_lociStitched	12	28343	52687.7	11655.5	412	1
chrX	10435297	10495956	18_Peak_53821_lociStitched	18	31987	48145	7206.29	413	1
chr15	110337794	110379456	10_Peak_18804_lociStitched	10	14290	50690.8	9799.46	414	1
chr6	109907299	109966388	16_Peak_44091_lociStitched	16	25277	55811.8	14935	415	1
chr12	17236302	17297097	18_Peak_8723_lociStitched	18	28775	52836.9	12043.5	416	1
chr9	52521605	52584160	13_Peak_30667_lociStitched	13	23762	55129.7	14393.9	417	1
chr6	35505456	35526295	6_Peak_31767_lociStitched	6	18139	45910.3	5227.15	419	1
chr6	71962376	71995508	6_Peak_20176_lociStitched	6	15834	48170.7	7563.78	420	1
chr11	68561886	68578205	8_Peak_23226_lociStitched	8	14399	44084.1	3480.84	421	1
chr6	45171711	45208461	6_Peak_8509_lociStitched	6	13728	48495.4	7892.37	422	1
chr17	35615459	35661395	11_Peak_50454_lociStitched	11	22098	50419.9	9846.57	423	1
chr13	132725670	132792667	13_Peak_8528_lociStitched	13	23030	55748.2	15261.9	424	1
chr14	134333310	134368738	12_Peak_51801_lociStitched	12	24953	48128.9	7815.42	425	1
chr2	4681358	4725949	7_Peak_33692_lociStitched	7	11227	50018.2	9829.16	427	1
chr1	10098458	10177410	29_Peak_33629_lociStitched	29	25758	63361.7	23192.1	428	1
chr1	229609489	229658081	16_Peak_28093_lociStitched	16	22986	50823.1	10658.1	429	1
chr5	14093914	14133573	11_Peak_46341_lociStitched	11	15323	49717.7	9555.91	430	1
chr7	49654732	49736161	21_Peak_43738_lociStitched	21	31084	58879.2	18839.4	431	1
chr7	25149681	25155386	2_Peak_438_lociStitched	2	5680	42515.1	2497.24	432	1
chr6	2951199	3058146	24_Peak_24897_lociStitched	24	29917	60671	20672.9	433	1
chr10	17054089	17102850	11_Peak_51071_lociStitched	11	18732	51169.1	11261.1	434	1
chr1	104879603	104919740	10_Peak_22359_lociStitched	10	17329	48366.9	8478.91	435	1
chr1	129781682	129838970	11_Peak_407_lociStitched	11	18350	52692.9	13025.6	436	1
chr7	87727892	87767424	13_Peak_14709_lociStitched	13	24026	48608.5	8965.86	437	1
chr14	33776003	33818013	11_Peak_32779_lociStitched	11	21608	49211.4	9593.8	438	1
chr6	150333636	150382267	18_Peak_17921_lociStitched	18	25070	50323.4	10723.1	439	1
chr5	1501222	1570946	21_Peak_36406_lociStitched	21	25191	52499.2	13029.3	440	1
chr6	19649805	19680965	18_Peak_17190_lociStitched	18	25529	54772.7	15413	441	1
chr6	80516171	80564515	6_Peak_18753_lociStitched	6	25515	50683.8	11370.5	442	1
chr10	24284487	24324906	8_Peak_1645_lociStitched	8	18529	47748.7	8492.96	443	1
chr6	50440597	50479090	8_Peak_23811_lociStitched	8	18025	47970	8826.44	444	1
chr12	52657712	52702769	9_Peak_50606_lociStitched	9	16551	51552.9	12503.1	445	1
chr2	77765862	77813633	10_Peak_12118_lociStitched	10	17755	51911.5	12883.9	446	1
chr2	139400895	139439722	11_Peak_28478_lociStitched	11	22070	48670.8	9696.1	447	1
chr17	25746920	25821980	24_Peak_39643_lociStitched	24	24718	56409.6	17437.9	448	1
chr6	98950202	98992116	12_Peak_26309_lociStitched	12	25866	50565	11635.4	449	1
chr6	74986810	75019162	4_Peak_121_lociStitched	4	11484	46432.6	7572.79	450	1
chr6	74863996	74910105	10_Peak_32400_lociStitched	10	20225	49961.9	11120.7	451	1
chr17	14654923	14696237	12_Peak_13231_lociStitched	12	22673	47543.4	8723.98	452	1
chr4	104573790	104591115	4_Peak_59294_lociStitched	4	15127	43776.8	4960.15	453	1
chr13	205936629	205970798	11_Peak_24202_lociStitched	11	19627	46313.8	7613	454	1
chr4	19601725	19617957	3_Peak_5128_lociStitched	3	15348	42898.8	4286.43	455	1
chr2	80027348	80096777	21_Peak_53525_lociStitched	21	25501	54307.4	15711.8	456	1
chr12	45763142	45790373	8_Peak_5858_lociStitched	8	19296	45551.3	7166.88	459	1
chr14	50040006	50065235	4_Peak_9132_lociStitched	4	20872	44350.1	6007.02	460	1
chr12	48112021	48167212	13_Peak_42394_lociStitched	13	20356	53994.6	15684.2	461	1
chr10	59989686	60019369	8_Peak_38774_lociStitched	8	13456	44601.7	6316.54	462	1
chr14	63787366	63820125	14_Peak_60945_lociStitched	14	19409	45624.5	7342.44	463	1
chr4	492603	508854	6_Peak_57242_lociStitched	6	14095	43427	5157.83	464	1
chr9	113818813	113880749	17_Peak_63194_lociStitched	17	22174	51177.7	12988	465	1
chr12	38444453	38462480	3_Peak_4966_lociStitched	3	13969	42134.5	4001.02	466	1
chr3	131925212	131941638	10_Peak_51747_lociStitched	10	15277	43284.2	5179.92	467	1
chr12	47784441	47840330	13_Peak_57380_lociStitched	13	16752	48909.9	10815.9	468	1
chr13	194820397	194867368	14_Peak_32025_lociStitched	14	21383	50956.2	12920.5	469	1
chr2	76227559	76271484	8_Peak_7199_lociStitched	8	22070	47422.5	9539.42	471	1
chr6	157776365	157807386	14_Peak_4094_lociStitched	14	22620	44716.8	6871.15	472	1
chr6	27849246	27890036	6_Peak_12692_lociStitched	6	15315	46846.7	9031.43	473	1
chr10	16411519	16434521	3_Peak_64401_lociStitched	3	11511	43939.6	6128.84	474	1
chr12	22056588	22100651	17_Peak_25432_lociStitched	17	25186	47464.7	9689.45	475	1
chr18	20160151	20194298	6_Peak_334_lociStitched	6	15271	45357.5	7594.29	476	1
chr5	6208599	6260363	17_Peak_42348_lociStitched	17	25835	55656	17965.6	477	1
chrX	124689533	124732798	11_Peak_19568_lociStitched	11	21163	43308.3	5618.94	478	1
chr3	138890	201652	8_Peak_26171_lociStitched	8	18173	50849.8	13181.6	479	1
chr9	122483318	122502898	5_Peak_9884_lociStitched	5	18068	42894.6	5232.6	480	1
chr12	26832001	26907535	20_Peak_20998_lociStitched	20	31331	53818	16232.3	481	1
chr7	58569900	58609362	10_Peak_64382_lociStitched	10	19580	49034.8	11601	483	1
chr6	84524886	84562020	13_Peak_14979_lociStitched	13	17837	50173.1	12761.2	484	1
chr3	128495998	128528942	7_Peak_16899_lociStitched	7	18260	45514.6	8148.12	485	1
chr5	15981461	16017145	7_Peak_37177_lociStitched	7	22109	45440	8132.38	486	1
chr12	61162597	61188597	14_Peak_6883_lociStitched	14	26388	50307.7	13049.5	487	1
chr7	78026483	78041634	5_Peak_36999_lociStitched	5	12967	42528.5	5361.17	488	1
chr14	57364315	57400148	15_Peak_12395_lociStitched	15	20592	47890	10905.1	489	1
chr15	38341132	38390876	28_Peak_31374_lociStitched	28	23479	52048.5	15123.3	490	1
chr6	631973	658981	5_Peak_52320_lociStitched	5	15831	44450.8	7526.75	491	1
chr5	102138758	102149427	19_Peak_13513_lociStitched	19	25761	46173.2	9305.55	492	1
chr7	3680368	3693074	3_Peak_11814_lociStitched	3	11932	40360.4	3535.49	493	1
chr1	257101565	257166478	15_Peak_11639_lociStitched	15	28509	50508.8	13716.1	494	1
chr12	4063491	4102002	6_Peak_10553_lociStitched	6	15461	46225.6	9477.53	495	1
chr12	20158109	20180881	5_Peak_1022_lociStitched	5	14751	41601.9	4855.51	496	1
chr9	124545247	124608377	19_Peak_20059_lociStitched	19	27171	49677	12954.3	497	1
chr1	271320358	271381161	16_Peak_10827_lociStitched	16	24135	48660.6	11972.1	498	1
chr4	108635299	108669244	8_Peak_50592_lociStitched	8	19631	46413.9	9757.83	499	1
chr3	75473912	75483898	3_Peak_578_lociStitched	3	9604	39612.7	2962.78	500	1
chr3	8874002	8920172	19_Peak_9887_lociStitched	19	18557	54565.7	17924.6	501	1
chr11	70755182	70800055	14_Peak_19608_lociStitched	14	25268	48478.6	11964.1	502	1
chr5	679595	717725	11_Peak_50516_lociStitched	11	16345	45085.3	8570.92	503	1
chr4	89277650	89327842	9_Peak_4266_lociStitched	9	14300	47461.5	10951.9	504	1
chr2	116000658	116072102	23_Peak_46640_lociStitched	23	20597	52430.4	15953.9	505	1
chr5	9623809	9695976	14_Peak_3032_lociStitched	14	19622	48411.5	11972	506	1
chr5	23093641	23132894	11_Peak_54190_lociStitched	11	17961	45329.4	8926.13	507	1
chr6	168518640	168571476	15_Peak_1002_lociStitched	15	20565	48151.2	11748.2	508	1
chr2	5463936	5487590	6_Peak_15752_lociStitched	6	13057	40727.5	4357.07	509	1
chr6	68986501	69041405	23_Peak_30755_lociStitched	23	25094	54138.6	17856.6	510	1
chr4	90102884	90129054	4_Peak_1890_lociStitched	4	16147	42219.9	5971.89	511	1
chr9	106995286	107020946	11_Peak_40318_lociStitched	11	16160	41292.1	5093.51	512	1
chr9	49984278	49996961	3_Peak_45_lociStitched	3	7891	40145.1	3969.89	513	1
chr6	35230427	35299082	21_Peak_35007_lociStitched	21	27614	50434	14355.8	514	1
chr3	72377441	72382892	2_Peak_11820_lociStitched	2	5287	37867.6	1829.36	515	1
chr9	45902127	45947078	10_Peak_26524_lociStitched	10	26571	48594.6	12585.8	516	1
chr1	163090531	163144433	13_Peak_7243_lociStitched	13	19556	48991.5	13065.8	517	1
chr3	10485617	10525819	15_Peak_2320_lociStitched	15	22057	49684.8	13779.5	518	1
chr3	40349596	40400021	10_Peak_36129_lociStitched	10	20292	47552.1	11669.6	519	1
chr6	54710321	54734367	9_Peak_54021_lociStitched	9	14711	42667.2	6829.06	520	1
chr14	80585013	80670005	17_Peak_37580_lociStitched	17	26688	57063.6	21265	521	1
chr12	37958807	37984724	4_Peak_34141_lociStitched	4	16743	42211.1	6613.19	522	1
chr6	43197538	43216697	13_Peak_24274_lociStitched	13	22565	47208.5	11655.8	523	1
chr5	65470081	65525725	12_Peak_46903_lociStitched	12	23153	49153.4	13645.5	524	1
chr13	34075727	34106401	6_Peak_16146_lociStitched	6	15089	43918.9	8565.28	525	1
chr1	271607728	271662225	15_Peak_4229_lociStitched	15	20444	48565.7	13384.6	526	1
chr9	104908640	104913423	3_Peak_43512_lociStitched	3	4402	36990.7	1924.13	527	1
chr6	48578808	48647027	14_Peak_7575_lociStitched	14	17527	47864.8	13037.8	529	1
chr16	71425915	71458440	8_Peak_8498_lociStitched	8	21571	42662.1	7882.26	530	1
chr2	76503353	76556451	11_Peak_27262_lociStitched	11	18430	46654.1	11883	531	1
chr14	47518129	47530772	2_Peak_23039_lociStitched	2	12604	38406.6	3635.62	532	1
chr12	6839589	6889866	11_Peak_43903_lociStitched	11	24194	45711.8	10995.6	533	1
chr4	800046	825704	7_Peak_6648_lociStitched	7	14134	40183	5490.81	534	1
chr1	225711195	225716096	2_Peak_618_lociStitched	2	5469	36430.3	1754.74	535	1
chr2	47194935	47255018	18_Peak_25092_lociStitched	18	23377	46816.7	12148.8	536	1
chr6	3823979	3880364	12_Peak_35529_lociStitched	12	22545	45852.3	11202.2	537	1
chr12	1442603	1451117	5_Peak_61271_lociStitched	5	10298	38419.9	3777.15	538	1
chr9	60592222	60615154	4_Peak_31149_lociStitched	4	12370	40454.3	5813.26	539	1
chr4	111346055	111388129	9_Peak_6375_lociStitched	9	17885	42040.3	7400.82	540	1
chr6	80295642	80339508	13_Peak_8941_lociStitched	13	18286	46077	11505.2	541	1
chr4	75850395	75881861	6_Peak_33390_lociStitched	6	18573	41928.4	7403.95	542	1
chr6	74161661	74209755	7_Peak_15502_lociStitched	7	18488	46088.4	11620.7	543	1
chr4	72717561	72719379	14_Peak_56463_lociStitched	14	12284	43695.1	9257.88	544	1
chr4	72739270	72761458	14_Peak_56463_lociStitched	14	12284	43695.1	9257.88	544	1
chr6	47475382	47558474	19_Peak_60799_lociStitched	19	24695	52734.9	18358.6	545	1
chr8	109626511	109661392	10_Peak_20449_lociStitched	10	21163	40721.2	6346.17	546	1
chr14	74951546	74969420	8_Peak_53135_lociStitched	8	17104	41097.7	6919.68	548	1
chr12	61088762	61140555	10_Peak_55104_lociStitched	10	26703	45393.4	11347.1	549	1
chr5	15493298	15526992	6_Peak_5863_lociStitched	6	17049	41089.8	7079.11	550	1
chr1	241566590	241571567	1_Peak_350_lociStitched	1	6088	35528.6	1552.79	551	1
chr12	17200194	17212456	18_Peak_40938_lociStitched	18	20161	44955.8	11012.6	552	1
chr12	17161870	17183940	18_Peak_40938_lociStitched	18	20161	44955.8	11012.6	552	1
chr7	102453485	102511763	17_Peak_50859_lociStitched	17	19224	46331.8	12411.7	554	1
chr14	103094236	103126461	11_Peak_186_lociStitched	11	15147	40834.2	6951.47	555	1
chr11	3119869	3152841	18_Peak_21028_lociStitched	18	19943	48628.2	14753.8	556	1
chr4	72476286	72545095	16_Peak_40216_lociStitched	16	21510	50862.9	17010.4	557	1
chr3	56664306	56701598	8_Peak_24129_lociStitched	8	21057	43292	9446.28	558	1
chr1	114650831	114685919	9_Peak_26865_lociStitched	9	19099	44310	10472.7	559	1
chr3	56742921	56763180	5_Peak_20789_lociStitched	5	10757	38265.2	4493.45	560	1
chr2	58931000	58963514	11_Peak_25481_lociStitched	11	18997	43070.8	9304.95	561	1
chr7	89081399	89144049	17_Peak_6221_lociStitched	17	25608	48156.6	14393.5	562	1
chr12	18581876	18640699	14_Peak_13040_lociStitched	14	22842	46008.9	12419.1	563	1
chr4	72564202	72607109	11_Peak_61172_lociStitched	11	26490	43928.2	10370.6	564	1
chr1	207956650	207980450	6_Peak_3358_lociStitched	6	16334	38721	5170.64	565	1
chr16	71531707	71558707	7_Peak_60530_lociStitched	7	19575	39557.7	6066.9	566	1
chr3	92102381	92145770	10_Peak_4637_lociStitched	10	17663	43368	10022.6	567	1
chr7	98446984	98474829	5_Peak_1372_lociStitched	5	9048	39854.7	6583.69	569	1
chr4	72439605	72461397	7_Peak_62643_lociStitched	7	17537	40030.8	6787.53	570	1
chr15	120443570	120453625	2_Peak_9545_lociStitched	2	12723	37005.9	3764.75	571	1
chr1	273050654	273122038	18_Peak_34130_lociStitched	18	19369	53722.9	20512.4	573	1
chr2	9520485	9551944	7_Peak_56438_lociStitched	7	10432	38536.1	5359.46	574	1
chr12	6688531	6716828	9_Peak_64194_lociStitched	9	17109	39369.5	6303.3	575	1
chr6	151212795	151230737	6_Peak_29398_lociStitched	6	14890	37001.8	3970.56	576	1
chr15	62241769	62279817	11_Peak_695_lociStitched	11	14697	40054.7	7073.4	578	1
chr18	55876610	55900827	7_Peak_24791_lociStitched	7	20821	39056.7	6126.25	580	1
chr14	107011120	107069809	17_Peak_59488_lociStitched	17	26423	47598.2	14713.1	581	1
chr5	63031208	63069362	7_Peak_48596_lociStitched	7	12886	39957.1	7104.93	582	1
chr2	1346194	1354672	1_Peak_568_lociStitched	1	8479	34735.2	1884.66	583	1
chr3	125331188	125354613	4_Peak_6292_lociStitched	4	11433	38782.4	5947.61	584	1
chr1	271247640	271278289	10_Peak_34699_lociStitched	10	13163	39251.9	6484.05	587	1
chr16	52781156	52830200	7_Peak_1257_lociStitched	7	14483	44301.4	11535.1	588	1
chr5	14977348	14993507	6_Peak_62888_lociStitched	6	15571	37758.7	5086.52	589	1
chr2	65634003	65704050	17_Peak_18730_lociStitched	17	20587	47085.6	14471.7	590	1
chr2	8144996	8159373	12_Peak_37597_lociStitched	12	20469	44199.6	11627.5	592	1
chr6	17127676	17173896	11_Peak_24947_lociStitched	11	20233	44335.1	11851.7	593	1
chr15	104763065	104797277	7_Peak_12936_lociStitched	7	10544	38738.2	6349.75	594	1
chr9	67023155	67073536	12_Peak_10925_lociStitched	12	24379	45111.1	12756.5	596	1
chr1	21962018	22016553	10_Peak_35290_lociStitched	10	20381	44675.1	12363.1	597	1
chr14	1052192	1099344	8_Peak_32769_lociStitched	8	21524	44238	11967.2	598	1
chr3	90052328	90098250	27_Peak_13294_lociStitched	27	24714	42407.8	10179.7	599	1
chr12	45171899	45224289	13_Peak_6552_lociStitched	13	15069	44157.3	11961.8	600	1
chr6	70163967	70203542	10_Peak_16323_lociStitched	10	15267	41801.3	9664.22	603	1
chr6	28272252	28289067	4_Peak_59616_lociStitched	4	11214	35403.5	3299.7	605	1
chr18	46203530	46206982	2_Peak_1629_lociStitched	2	3297	33389.8	1339.72	606	1
chr11	7110128	7172487	13_Peak_827_lociStitched	13	21314	50182.5	18159.9	607	1
chr5	67303781	67319672	3_Peak_51474_lociStitched	3	12446	36592.2	4570.25	608	1
chr14	140719110	140755043	11_Peak_20209_lociStitched	11	19528	44160	12172.4	609	1
chr14	49825041	49867736	8_Peak_16257_lociStitched	8	15879	41815.9	9842.3	610	1
chr2	76365777	76411338	9_Peak_35695_lociStitched	9	17847	45786	13816.7	611	1
chr9	19593688	19610426	4_Peak_3341_lociStitched	4	8540	35489.8	3527.98	612	1
chr9	11839715	11887558	14_Peak_38453_lociStitched	14	15227	41508.6	9587.74	613	1
chr13	139728434	139757584	9_Peak_14116_lociStitched	9	14386	40065.3	8207.94	615	1
chr7	49983208	50025954	15_Peak_59405_lociStitched	15	18860	41326.4	9515.63	616	1
chr14	46401964	46410515	1_Peak_56_lociStitched	1	8552	34401.5	2606.34	618	1
chr3	45986331	46008771	7_Peak_11206_lociStitched	7	15514	36796	5008.57	619	1
chr4	4492890	4567464	19_Peak_24323_lociStitched	19	23446	45348.3	13604.5	620	1
chr2	69575094	69623699	8_Peak_4398_lociStitched	8	15938	42236.6	10523.6	621	1
chr6	159864	181833	5_Peak_2404_lociStitched	5	9990	36596	4883.71	622	1
chr12	15086095	15101047	3_Peak_20347_lociStitched	3	9196	35240.7	3643.47	624	1
chr9	2320666	2369255	9_Peak_31399_lociStitched	9	18790	39355.9	7775.62	625	1
chr5	23026017	23047244	5_Peak_34203_lociStitched	5	11361	38989.1	7461.04	626	1
chr17	28374285	28396581	4_Peak_843_lociStitched	4	11194	36468.2	4959.96	627	1
chrX	39198983	39238675	11_Peak_53826_lociStitched	11	22065	37851.2	6390.62	628	1
chr1	205227597	205249058	14_Peak_44483_lociStitched	14	15941	39279.6	7839.81	629	1
chr5	47685681	47705335	5_Peak_2754_lociStitched	5	10139	36223.9	4815.14	630	1
chr9	66812386	66853087	11_Peak_60286_lociStitched	11	19203	41213.8	9910.69	632	1
chr17	29923486	29958829	7_Peak_7821_lociStitched	7	15918	37710.4	6419.48	633	1
chr14	74124902	74168135	13_Peak_17515_lociStitched	13	22895	42316.5	11050.4	634	1
chr1	268641023	268667647	6_Peak_3805_lociStitched	6	16478	36765.1	5617.66	638	1
chr14	75154296	75189746	8_Peak_49938_lociStitched	8	19137	39787.6	8646.99	639	1
chr15	3221581	3261248	14_Peak_13494_lociStitched	14	20107	41116.7	9997.41	641	1
chr9	58660280	58701627	15_Peak_46596_lociStitched	15	23274	41140.3	10063.9	642	1
chr2	143365998	143449328	18_Peak_24737_lociStitched	18	20429	48781.4	17757.6	643	1
chr8	2250825	2302788	17_Peak_33562_lociStitched	17	22883	42412.2	11468.2	646	1
chr11	67268673	67328731	15_Peak_12471_lociStitched	15	22457	45241.7	14299.8	647	1
chr2	9947125	9986005	7_Peak_54766_lociStitched	7	16196	38163.7	7236.87	648	1
chr13	20915530	20967877	12_Peak_15209_lociStitched	12	16060	40893.5	10061.1	651	1
chr1	236264815	236300485	6_Peak_4285_lociStitched	6	14006	38317.7	7486.99	652	1
chr13	2534029	2585894	17_Peak_28244_lociStitched	17	19449	43369.3	12562.4	654	1
chr7	102536433	102573361	15_Peak_23339_lociStitched	15	21619	39541.5	8734.86	655	1
chr4	106641165	106688239	12_Peak_51423_lociStitched	12	16258	45047.5	14302.3	657	1
chr6	29795848	29825714	5_Peak_13120_lociStitched	5	11475	37106.1	6414.2	660	1
chr6	102940244	102969852	11_Peak_7229_lociStitched	11	19708	37260	6608.6	661	1
chr18	42923885	42963101	12_Peak_23942_lociStitched	12	15948	39088.7	8467.64	663	1
chr16	63226709	63274831	12_Peak_43978_lociStitched	12	17674	47078.5	16504.9	665	1
chr1	207738183	207759624	10_Peak_31392_lociStitched	10	13067	35452.6	4914.41	666	1
chr2	65171795	65191394	6_Peak_37416_lociStitched	6	11477	34912.7	4376.11	667	1
chr18	43501658	43513972	4_Peak_57961_lociStitched	4	9935	33534.6	3147.29	670	1
chr9	66022504	66051904	8_Peak_1476_lociStitched	8	13590	37940.6	7558.02	671	1
chr15	55487917	55501507	4_Peak_2738_lociStitched	4	8542	33799.7	3420.6	672	1
chr14	29990245	30024547	5_Peak_12624_lociStitched	5	21127	39270.2	8919.49	673	1
chr1	6802591	6892953	18_Peak_57341_lociStitched	18	25399	48459.9	18114.7	674	1
chr8	135252250	135283452	6_Peak_20819_lociStitched	6	12692	36393.1	6141.27	675	1
chr2	65768129	65803148	8_Peak_53517_lociStitched	8	16563	38755.5	8583.16	677	1
chr3	58190537	58208386	10_Peak_5055_lociStitched	10	14013	33820.9	3665.29	678	1
chr10	40731957	40758840	6_Peak_14511_lociStitched	6	12328	36042	5919.64	679	1
chr7	30871856	30900741	9_Peak_12700_lociStitched	9	19849	36395.1	6285.38	680	1
chr4	109048650	109070176	8_Peak_8593_lociStitched	8	17770	36975.5	6971.31	682	1
chr5	90852092	90871865	9_Peak_25360_lociStitched	9	18162	40079.7	10132.3	683	1
chr9	1186906	1229891	8_Peak_60836_lociStitched	8	24006	40004.1	10073.2	684	1
chr12	48797417	48855127	12_Peak_7353_lociStitched	12	20861	42378.6	12512.5	685	1
chr2	78590865	78633320	19_Peak_39254_lociStitched	19	18433	39852.5	9989.66	686	1
chr1	108393010	108413798	9_Peak_33525_lociStitched	9	13003	36855.7	7008.06	687	1
chr3	37492296	37536070	8_Peak_39205_lociStitched	8	17141	38805.1	8979.61	688	1
chr3	8567875	8609093	6_Peak_3393_lociStitched	6	9981	37698	7938.59	689	1
chr5	27340686	27371207	6_Peak_20516_lociStitched	6	15259	36725.6	6973.45	691	1
chr11	7831129	7870799	12_Peak_2453_lociStitched	12	17362	38472	8763.1	692	1
chr4	27927454	27975108	13_Peak_21863_lociStitched	13	16321	39612.8	9913.92	693	1
chr7	38134941	38178348	13_Peak_49140_lociStitched	13	23416	39928.4	10230.9	694	1
chr5	90815216	90836183	8_Peak_26085_lociStitched	8	13119	35703.4	6155.44	696	1
chr17	36145060	36163862	4_Peak_9624_lociStitched	4	13366	34887.7	5387.25	697	1
chr10	32249657	32300700	8_Peak_64134_lociStitched	8	13493	41839.9	12429	699	1
chr18	41943360	41973091	8_Peak_32610_lociStitched	8	21390	39589.9	10238.8	701	1
chr15	83356636	83384725	11_Peak_19077_lociStitched	11	16757	36292.5	6970.79	702	1
chr17	18299836	18324851	10_Peak_2534_lociStitched	10	14456	33742.7	4432.66	703	1
chr2	143462781	143530270	12_Peak_21919_lociStitched	12	18052	43699.1	14456.1	705	1
chr17	19133760	19146004	5_Peak_1330_lociStitched	5	11069	31934.6	2699.18	706	1
chr7	112372573	112415502	12_Peak_58806_lociStitched	12	15305	39342.4	10107.3	707	1
chr8	124133203	124157284	7_Peak_60498_lociStitched	7	11023	34914.2	5812.2	711	1
chr12	52925185	52956885	6_Peak_53332_lociStitched	6	9609	35342.3	6260.75	712	1
chr6	69658724	69683033	6_Peak_713_lociStitched	6	12195	35000.6	5944.23	714	1
chr12	8280110	8346392	12_Peak_9869_lociStitched	12	15023	42128.8	13090.7	715	1
chr11	78430039	78457445	7_Peak_7994_lociStitched	7	13877	34482.2	5514.09	717	1
chr2	7075340	7103563	6_Peak_4688_lociStitched	6	9677	33936.8	5003.42	718	1
chr18	50383524	50408420	5_Peak_46306_lociStitched	5	12719	33088.3	4183.82	719	1
chr7	75203847	75242014	9_Peak_5389_lociStitched	9	16722	36537.4	7633.91	720	1
chr1	272415421	272433360	4_Peak_7456_lociStitched	4	11669	33351.9	4476.3	721	1
chr17	30772077	30811022	11_Peak_43373_lociStitched	11	20618	37579.5	8799.26	723	1
chr18	50282961	50308639	5_Peak_47075_lociStitched	5	11846	34788.3	6036.64	724	1
chr18	40949290	40975060	9_Peak_34356_lociStitched	9	15118	35556.5	6805.22	725	1
chr5	2892453	2948497	14_Peak_47786_lociStitched	14	15905	38818.1	10073.7	726	1
chr2	14622464	14706229	14_Peak_21376_lociStitched	14	18856	44589.6	15930.9	728	1
chr1	223881083	223914287	15_Peak_21616_lociStitched	15	20415	44157.4	15558.3	729	1
chr12	59158617	59176175	5_Peak_54589_lociStitched	5	7170	34344.6	5771.73	730	1
chr1	100199835	100233988	13_Peak_16339_lociStitched	13	18507	36233.8	7682.09	731	1
chr9	49716754	49750046	10_Peak_44765_lociStitched	10	17963	36204	7681.46	733	1
chr17	48548879	48592452	9_Peak_29415_lociStitched	9	12126	38723.3	10204.8	734	1
chr5	63584817	63624012	7_Peak_44083_lociStitched	7	14726	36951.5	8442.55	736	1
chr10	53642783	53701075	15_Peak_37639_lociStitched	15	19074	41574.7	13144.1	739	1
chr16	38726890	38755386	10_Peak_61637_lociStitched	10	18318	35111.7	6714.47	740	1
chr4	99189902	99226150	8_Peak_760_lociStitched	8	9638	35718.6	7353.41	741	1
chr17	19085392	19099822	3_Peak_20271_lociStitched	3	14109	31828.3	3479.07	742	1
chr5	64051090	64076226	5_Peak_3077_lociStitched	5	14291	33720.6	5388.42	743	1
chr2	81296806	81320583	5_Peak_31311_lociStitched	5	14597	34855.9	6523.91	744	1
chr2	60354371	60381686	9_Peak_56796_lociStitched	9	10228	34526.2	6244.21	745	1
chr13	133470835	133498233	9_Peak_61146_lociStitched	9	16990	34970.8	6753.61	746	1
chr3	36491769	36517483	9_Peak_12334_lociStitched	9	15523	34323.1	6128.85	747	1
chr14	56153816	56165714	4_Peak_19746_lociStitched	4	12477	35397.4	7225.22	748	1
chr3	111405944	111413181	2_Peak_31060_lociStitched	2	6929	29951	1792.6	749	1
chr1	270918531	270971721	14_Peak_22785_lociStitched	14	17843	39855.3	11781.6	752	1
chr11	3277221	3302743	7_Peak_1426_lociStitched	7	12060	35218.1	7233.59	758	1
chr13	71670615	71717126	15_Peak_14912_lociStitched	15	16567	37355.8	9385.44	761	1
chr12	46855140	46910400	14_Peak_36014_lociStitched	14	20024	40794.4	12915.7	764	1
chr5	8310390	8328860	4_Peak_37474_lociStitched	4	11323	33238.6	5376.62	765	1
chr2	15099661	15120969	8_Peak_25087_lociStitched	8	13282	32501.6	4692.44	768	1
chr1	208092732	208114169	5_Peak_7453_lociStitched	5	11320	32627.1	4859.77	769	1
chr7	95882309	95945593	13_Peak_19357_lociStitched	13	16446	42636.8	14873.2	770	1
chr9	44705427	44750454	8_Peak_52266_lociStitched	8	18386	38792.9	11074	772	1

## Sheet: Cerebrum
chr1	166464023	166586065	47_Peak_30711_lociStitched	47	85427	158231	31558.2	11	1
chr1	chr1	166464023	166586065	47_Peak_30711_lociStitched	47	85427	158231	31558.2	11	1
chr1	chr1	269622320	269747388	36_Peak_59586_lociStitched	36	59740	146268	23125.3	12	1
chr1	chr1	4855316	4902565	56_Peak_66318_lociStitched	56	65571	140768	28548.4	15	1
chr1	chr1	4915643	4982935	56_Peak_66318_lociStitched	56	65571	140768	28548.4	15	1
chr1	chr1	161929149	162002921	34_Peak_50211_lociStitched	34	37968	99975	27066.2	52	1
chr1	chr1	268435220	268467410	5_Peak_5450_lociStitched	5	31848	77879.9	8067.34	60	1
chr1	chr1	272791568	272836419	5_Peak_7308_lociStitched	5	27687	69740.6	8535.91	85	1
chr1	chr1	273703021	273723192	34_Peak_77371_lociStitched	34	41977	77787.5	20669.2	95	1
chr1	chr1	273741051	273820602	34_Peak_77371_lociStitched	34	41977	77787.5	20669.2	95	1
chr1	chr1	223735006	223757270	7_Peak_48666_lociStitched	7	15694	60971	8244.12	118	1
chr1	chr1	268789541	268838434	10_Peak_4451_lociStitched	10	36933	61349.5	10191.2	127	1
chr1	chr1	104811287	104854351	27_Peak_73849_lociStitched	27	27480	60072.5	11981.1	151	1
chr1	chr1	267654663	267711517	30_Peak_59499_lociStitched	30	31416	67423.9	20450.6	160	1
chr1	chr1	2600738	2644172	14_Peak_15353_lociStitched	14	29137	53632.2	7751.91	166	1
chr1	chr1	143505425	143533544	14_Peak_50208_lociStitched	14	23947	55168.8	10546.1	178	1
chr1	chr1	266915975	266949924	15_Peak_22467_lociStitched	15	20869	50062	8036.9	214	1
chr1	chr1	4997331	5038397	18_Peak_78661_lociStitched	18	27805	50085.5	9298.72	226	1
chr1	chr1	208173832	208194560	10_Peak_50120_lociStitched	10	19388	47429.5	6858.85	229	1
chr1	chr1	134002800	134021410	9_Peak_28473_lociStitched	9	22104	47380.2	7152.21	233	1
chr1	chr1	65824797	65849702	11_Peak_38639_lociStitched	11	20367	45549.1	6238.5	242	1
chr1	chr1	239838901	239860189	11_Peak_70083_lociStitched	11	13350	44547.4	9082.44	298	1
chr1	chr1	270075698	270102768	14_Peak_41381_lociStitched	14	24283	43146.5	8410.33	312	1
chr1	chr1	166697162	166702060	10_Peak_25926_lociStitched	10	12185	43239.9	9347.4	330	1
chr1	chr1	271816226	271858211	25_Peak_48324_lociStitched	25	25100	53363	20836.4	352	1
chr1	chr1	12297176	12326470	20_Peak_51480_lociStitched	20	24165	47424.9	15419.3	359	1
chr1	chr1	74625743	74662298	10_Peak_40073_lociStitched	10	15828	39985	8309.76	364	1
chr1	chr1	4358471	4398179	25_Peak_46433_lociStitched	25	25182	41763.3	10298.1	368	1
chr1	chr1	144070509	144092935	19_Peak_33585_lociStitched	19	20399	43054.1	12710.4	405	1
chr1	chr1	130973404	131006586	12_Peak_82768_lociStitched	12	17509	38346	8519.36	423	1
chr1	chr1	225710394	225717149	5_Peak_15_lociStitched	5	7536	32458.7	3286.82	434	1
chr1	chr1	262196326	262227433	19_Peak_52708_lociStitched	19	23995	38268.9	9310.4	440	1
chr1	chr1	98516071	98548396	11_Peak_38976_lociStitched	11	14982	36799.7	7865.54	441	1
chr1	chr1	9068870	9110089	29_Peak_46227_lociStitched	29	21536	40019.2	11354.5	451	1
chr1	chr1	268557780	268592033	8_Peak_10381_lociStitched	8	15266	34958.9	6977.28	475	1
chr1	chr1	208144606	208155431	3_Peak_17594_lociStitched	3	11172	31209.3	3541.82	481	1
chr1	chr1	4244261	4268191	7_Peak_70428_lociStitched	7	17207	33609.7	5989.68	483	1
chr1	chr1	265077719	265110525	12_Peak_25707_lociStitched	12	16482	35914.9	8510.74	488	1
chr1	chr1	10224689	10233276	4_Peak_61_lociStitched	4	6051	29528.4	3017.57	526	1
chr1	chr1	261778580	261828241	16_Peak_23467_lociStitched	16	19745	36362.2	10392.8	553	1
chr1	chr1	5077677	5091158	15_Peak_78333_lociStitched	15	17322	31543.8	6117.56	573	1
chr1	chr1	269413624	269429544	3_Peak_15132_lociStitched	3	10801	29600.6	4188.42	574	1
chr1	chr1	223785131	223815483	10_Peak_20693_lociStitched	10	15641	31696.7	6703.27	590	1
chr1	chr1	264888178	264907479	5_Peak_6530_lociStitched	5	17437	28390.8	3642.03	598	1
chr1	chr1	236265355	236300689	8_Peak_21796_lociStitched	8	14244	32314.9	7585.59	600	1
chr1	chr1	146266214	146280462	4_Peak_16627_lociStitched	4	12896	28085.4	3769.56	619	1
chr1	chr1	269569709	269606472	11_Peak_20961_lociStitched	11	19192	31182.4	7028.49	629	1
chr1	chr1	269208538	269244653	10_Peak_23596_lociStitched	10	16183	30026	5962.59	635	1
chr1	chr1	79786570	79793532	2_Peak_54536_lociStitched	2	7699	25626.9	2630.99	690	1
chr1	chr1	129799954	129839028	10_Peak_2406_lociStitched	10	13318	29268.7	7080.88	737	1
chr1	chr1	235877361	235919317	10_Peak_5559_lociStitched	10	11895	30625.9	9124.94	770	1
chr1	chr1	131171287	131225084	15_Peak_11514_lociStitched	15	15370	35649.3	14602.2	786	1
chr1	chr1	148968675	148992516	13_Peak_30585_lociStitched	13	12484	26767.4	6363.9	830	1
chr1	chr1	182629993	182659499	14_Peak_48653_lociStitched	14	13678	26376.2	6264.47	852	1
chr1	chr1	107178723	107218493	10_Peak_4090_lociStitched	10	13426	29724.4	10755.9	926	1
chr1	chr1	273098009	273121748	5_Peak_13523_lociStitched	5	11029	22578.5	4684.32	1019	1
chr1	chr1	268359970	268391479	8_Peak_23468_lociStitched	8	10927	24035.4	6301.36	1041	1
chr1	chr1	271240170	271270663	6_Peak_19103_lociStitched	6	11978	22625.8	5314.93	1074	1
chr2	chr1	57413272	57439280	7_Peak_21949_lociStitched	7	13155	20416.3	4554	1188	1
chr2	chr2	65887520	66065526	41_Peak_1796_lociStitched	41	119833	252426	38635.9	3	1
chr2	chr2	141465220	141583365	33_Peak_18823_lociStitched	33	102471	231350	32532.7	4	1
chr2	chr2	6732511	6817712	22_Peak_10906_lociStitched	22	45329	173296	18955.3	8	1
chr2	chr2	77245673	77301392	31_Peak_7965_lociStitched	31	55538	141556	28642.9	14	1
chr2	chr2	77153485	77223742	31_Peak_7965_lociStitched	31	55538	141556	28642.9	14	1
chr2	chr2	96066098	96105615	14_Peak_26166_lociStitched	14	36584	117572	10534	18	1
chr2	chr2	75178198	75273108	21_Peak_17295_lociStitched	21	44904	108707	22419.7	30	1
chr2	chr2	7389692	7425336	20_Peak_17245_lociStitched	20	50768	96998.5	18331.1	41	1
chr2	chr2	7441138	7488104	20_Peak_17245_lociStitched	20	50768	96998.5	18331.1	41	1
chr2	chr2	76081573	76112017	34_Peak_22431_lociStitched	34	49552	102058	28181.8	49	1
chr2	chr2	75985848	76063276	34_Peak_22431_lociStitched	34	49552	102058	28181.8	49	1
chr2	chr2	9821346	9867043	37_Peak_54325_lociStitched	37	51289	87442.8	19161	63	1
chr2	chr2	100427603	100484436	19_Peak_19119_lociStitched	19	35652	77120.6	11383.6	73	1
chr2	chr2	25513673	25610753	33_Peak_65894_lociStitched	33	46465	84350.4	21151.4	79	1
chr2	chr2	143422520	143530776	29_Peak_13635_lociStitched	29	43194	83681.3	20719.5	80	1
chr2	chr2	59483945	59533482	14_Peak_56448_lociStitched	14	20049	68755.2	10450.4	93	1
chr2	chr2	135093645	135105889	15_Peak_9064_lociStitched	15	31559	68067.7	13061.5	102	1
chr2	chr2	135126657	135160682	15_Peak_9064_lociStitched	15	31559	68067.7	13061.5	102	1
chr2	chr2	64718816	64795733	18_Peak_6231_lociStitched	18	21843	70690.3	15710.8	103	1
chr2	chr2	470991	505562	8_Peak_860_lociStitched	8	24953	59596.8	7038.55	119	1
chr2	chr2	143123548	143170530	14_Peak_13918_lociStitched	14	32909	61100.1	10567.4	130	1
chr2	chr2	16538263	16585152	21_Peak_8655_lociStitched	21	33378	67728.4	17252.6	132	1
chr2	chr2	16606995	16621299	21_Peak_8655_lociStitched	21	33378	67728.4	17252.6	132	1
chr2	chr2	992544	1025900	20_Peak_74868_lociStitched	20	30588	58872.1	9733.11	144	1
chr2	chr2	8144436	8180059	27_Peak_7413_lociStitched	27	34900	69356.2	20396.7	147	1
chr2	chr2	120603997	120652852	27_Peak_22332_lociStitched	27	29928	65905.9	20668.1	171	1
chr2	chr2	144142016	144250537	33_Peak_14282_lociStitched	33	36184	65553.7	20762.8	175	1
chr2	chr2	59357244	59409370	30_Peak_24109_lociStitched	30	34070	65877.5	21916.8	187	1
chr2	chr2	5206203	5257559	10_Peak_7993_lociStitched	10	24627	59733.3	16366.2	195	1
chr2	chr2	76654059	76695141	10_Peak_7287_lociStitched	10	24119	53163.5	10259.9	203	1
chr2	chr2	25073684	25097903	25_Peak_26413_lociStitched	25	33781	65716.6	24286.1	220	1
chr2	chr2	58911134	58958536	11_Peak_54997_lociStitched	11	21683	50911.7	9877.12	225	1
chr2	chr2	9575143	9667916	19_Peak_21542_lociStitched	19	22146	54711.2	15429	243	1
chr2	chr2	8875021	8929050	17_Peak_4386_lociStitched	17	26051	48981.2	11062.7	261	1
chr2	chr2	88846666	88905014	22_Peak_66697_lociStitched	22	26605	54653.8	17700.6	276	1
chr2	chr2	9483507	9530409	18_Peak_58638_lociStitched	18	20805	48646.2	12004.2	278	1
chr2	chr2	7512996	7554749	19_Peak_74835_lociStitched	19	25534	43757.3	8901.33	309	1
chr2	chr2	8023305	8052525	8_Peak_18456_lociStitched	8	24486	39557.2	5635.68	329	1
chr2	chr2	151169704	151198456	17_Peak_81933_lociStitched	17	25097	43208.8	9517.19	334	1
chr2	chr2	1618911	1644129	7_Peak_12542_lociStitched	7	18471	36144.7	5074.83	376	1
chr2	chr2	95821045	95837888	6_Peak_5629_lociStitched	6	13789	34318.4	3405.88	381	1
chr2	chr2	151448526	151494062	12_Peak_14710_lociStitched	12	22249	38629.5	7752.41	382	1
chr2	chr2	74411472	74468898	14_Peak_74833_lociStitched	14	18419	42460.7	11955.2	394	1
chr2	chr2	4786476	4829045	17_Peak_2428_lociStitched	17	19541	41186.9	11298.4	419	1
chr2	chr2	281951	305301	5_Peak_1277_lociStitched	5	10536	34135.2	4304.09	422	1
chr2	chr2	66213002	66234985	5_Peak_2412_lociStitched	5	13791	34142.4	4455.57	427	1
chr2	chr2	150289457	150319057	20_Peak_25086_lociStitched	20	22928	44461.5	15770.6	449	1
chr2	chr2	151280227	151330274	17_Peak_16289_lociStitched	17	25664	37542.1	9588.37	476	1
chr2	chr2	4618107	4657901	17_Peak_5392_lociStitched	17	20996	36442.9	9111.89	490	1
chr2	chr2	150660058	150682217	5_Peak_34042_lociStitched	5	8537	31266	4757.51	527	1
chr2	chr2	895496	936438	10_Peak_54621_lociStitched	10	14644	33558.5	7292.6	538	1
chr2	chr2	78754283	78770716	9_Peak_2236_lociStitched	9	11647	33238	6980.59	539	1
chr2	chr2	51660727	51703241	9_Peak_54791_lociStitched	9	10572	35243.9	9040.76	540	1
chr2	chr2	77765926	77813461	8_Peak_6774_lociStitched	8	12533	34291.7	9126.72	582	1
chr2	chr2	151582523	151632848	16_Peak_61772_lociStitched	16	17201	32881.9	8400.41	609	1
chr2	chr2	7813169	7844625	6_Peak_6353_lociStitched	6	12132	29979	5874.94	632	1
chr2	chr2	7858576	7884613	7_Peak_3656_lociStitched	7	13217	29494.8	5572.53	641	1
chr2	chr2	128145010	128164322	7_Peak_51085_lociStitched	7	12285	29295.3	5897.75	668	1
chr2	chr2	143629300	143662006	9_Peak_37025_lociStitched	9	11915	28722.7	5700.62	688	1
chr2	chr2	7288828	7326777	11_Peak_61788_lociStitched	11	15063	30692	7841.71	695	1
chr2	chr2	129555644	129610988	16_Peak_74745_lociStitched	16	21057	34253.3	11494.8	699	1
chr2	chr2	4709113	4725797	5_Peak_42464_lociStitched	5	5477	27031.3	4382.54	707	1
chr2	chr2	81371373	81382935	6_Peak_35445_lociStitched	6	6510	25937	3341.42	715	1
chr2	chr2	76503253	76522590	5_Peak_2697_lociStitched	5	10901	26307	4164.28	740	1
chr2	chr2	6902737	6929950	5_Peak_7474_lociStitched	5	10205	26198	4185.36	750	1
chr2	chr2	1193101	1213202	11_Peak_51568_lociStitched	11	14005	27417.4	5608.28	759	1
chr2	chr2	12200259	12237959	11_Peak_27270_lociStitched	11	17631	30199.3	8525.5	763	1
chr2	chr2	60534488	60567436	12_Peak_12131_lociStitched	12	16670	28457.8	6917.45	768	1
chr2	chr2	62329128	62369949	11_Peak_64640_lociStitched	11	14379	30260.6	8927.55	777	1
chr2	chr2	28972483	28993790	7_Peak_15094_lociStitched	7	16663	25624.4	4730.53	798	1
chr2	chr2	16981668	17055498	22_Peak_60564_lociStitched	22	17843	33592.2	12701.9	800	1
chr2	chr2	60354613	60381639	9_Peak_23043_lociStitched	9	8977	26123.3	5326.82	806	1
chr2	chr2	15184649	15220380	9_Peak_12500_lociStitched	9	11445	26333.9	6008.45	836	1
chr2	chr2	16149042	16178131	16_Peak_65887_lociStitched	16	16364	26228.1	6205.93	860	1
chr2	chr2	117128092	117160417	14_Peak_17292_lociStitched	14	15653	27003.6	7723.16	902	1
chr2	chr2	13176449	13209792	13_Peak_15691_lociStitched	13	14267	29134.3	10243.9	931	1
chr2	chr2	2236530	2262707	17_Peak_66665_lociStitched	17	13003	26958.8	8221.64	948	1
chr2	chr2	9119134	9149106	6_Peak_29581_lociStitched	6	8274	24691.5	6462.03	988	1
chr2	chr2	140329546	140347513	3_Peak_938_lociStitched	3	5545	21932.3	3816.61	995	1
chr2	chr2	4223488	4239048	7_Peak_29661_lociStitched	7	8940	23143.2	5111.49	1006	1
chr2	chr2	18388584	18410104	5_Peak_23374_lociStitched	5	11183	22260.3	4471.86	1033	1
chr2	chr2	83673992	83692653	5_Peak_1480_lociStitched	5	8262	22386.4	5645.37	1124	1
chr2	chr2	522405	545231	6_Peak_62784_lociStitched	6	10460	20514.4	4102.42	1144	1
chr2	chr2	134262397	134278921	7_Peak_63739_lociStitched	7	13744	19957.1	3628.24	1153	1
chr2	chr2	144300409	144348808	14_Peak_61200_lociStitched	14	15842	26431.8	10237.3	1161	1
chr3	chr2	1587676	1605313	6_Peak_5884_lociStitched	6	11898	18901.6	2858.96	1174	1
chr3	chr3	97276006	97384894	56_Peak_31616_lociStitched	56	75687	143765	35621.3	17	1
chr3	chr3	97400195	97436945	56_Peak_31616_lociStitched	56	75687	143765	35621.3	17	1
chr3	chr3	49786143	49835561	15_Peak_478_lociStitched	15	39429	106901	11377.5	22	1
chr3	chr3	52547481	52620310	34_Peak_49493_lociStitched	34	59298	116043	24274.5	26	1
chr3	chr3	8356039	8416437	15_Peak_4670_lociStitched	15	30139	90434.1	13119.5	44	1
chr3	chr3	667397	775964	26_Peak_67509_lociStitched	26	44227	98636.3	22443.6	46	1
chr3	chr3	56651676	56679297	23_Peak_22100_lociStitched	23	43505	98884.4	22885.7	47	1
chr3	chr3	56743120	56763151	23_Peak_22100_lociStitched	23	43505	98884.4	22885.7	47	1
chr3	chr3	1768407	1826062	27_Peak_19021_lociStitched	27	54525	93610.1	20763.1	53	1
chr3	chr3	1841604	1859534	27_Peak_19021_lociStitched	27	54525	93610.1	20763.1	53	1
chr3	chr3	4079101	4140016	15_Peak_3025_lociStitched	15	28568	85667.5	14484.7	59	1
chr3	chr3	3988625	4003295	12_Peak_43_lociStitched	12	20577	80558.4	11273	61	1
chr3	chr3	40814692	40843333	17_Peak_7608_lociStitched	17	43570	79069.7	12539.6	71	1
chr3	chr3	40773461	40799293	17_Peak_7608_lociStitched	17	43570	79069.7	12539.6	71	1
chr3	chr3	72377480	72382751	10_Peak_20475_lociStitched	10	19126	75876.2	12511.5	78	1
chr3	chr3	72323822	72361939	10_Peak_20475_lociStitched	10	19126	75876.2	12511.5	78	1
chr3	chr3	39771182	39866121	23_Peak_78302_lociStitched	23	36906	79300.3	17963.7	83	1
chr3	chr3	17741956	17778974	18_Peak_1416_lociStitched	18	19945	68200.8	16666.6	125	1
chr3	chr3	17791585	17813967	18_Peak_1416_lociStitched	18	19945	68200.8	16666.6	125	1
chr3	chr3	4196188	4245429	24_Peak_62681_lociStitched	24	31534	69461.2	17958.5	126	1
chr3	chr3	10027072	10051499	5_Peak_11_lociStitched	5	15011	54291.7	5023.3	142	1
chr3	chr3	37825412	37889526	22_Peak_78382_lociStitched	22	33434	65800	16781.7	145	1
chr3	chr3	10466534	10526779	19_Peak_1330_lociStitched	19	29886	54056.3	13341.2	228	1
chr3	chr3	117627944	117695976	28_Peak_55829_lociStitched	28	30191	50648.3	14069.4	280	1
chr3	chr3	68563048	68604952	12_Peak_20684_lociStitched	12	16304	48389.2	11905.9	282	1
chr3	chr3	113476307	113529640	13_Peak_11552_lociStitched	13	18398	50706.5	14698.3	291	1
chr3	chr3	3737948	3782635	22_Peak_58652_lociStitched	22	30010	42871.3	6896.43	292	1
chr3	chr3	41042118	41100288	12_Peak_10318_lociStitched	12	21928	46317.2	11760.2	316	1
chr3	chr3	11407034	11445328	21_Peak_17150_lociStitched	21	24224	43274.5	9417.16	331	1
chr3	chr3	40885936	40917356	11_Peak_5157_lociStitched	11	21867	40774.2	7567.11	342	1
chr3	chr3	31539011	31578841	11_Peak_1022_lociStitched	11	21083	41657.9	8684.45	345	1
chr3	chr3	117759409	117795938	14_Peak_12958_lociStitched	14	16437	40551.7	7686.12	347	1
chr3	chr3	120967664	121026751	23_Peak_35891_lociStitched	23	23719	44402.1	12690	362	1
chr3	chr3	8468261	8512925	18_Peak_15853_lociStitched	18	21543	48747.2	17348.5	371	1
chr3	chr3	38006425	38050291	11_Peak_5371_lociStitched	11	17081	43210.1	11976.4	374	1
chr3	chr3	97485939	97568562	20_Peak_46734_lociStitched	20	22335	46861.1	16302.5	391	1
chr3	chr3	50152854	50176610	6_Peak_72899_lociStitched	6	13418	38834.3	8612.97	410	1
chr3	chr3	127499002	127528228	6_Peak_15524_lociStitched	6	14637	36658.8	7353.23	433	1
chr3	chr3	40960935	40993959	11_Peak_6008_lociStitched	11	17834	34633.4	5989.81	454	1
chr3	chr3	11622299	11682576	16_Peak_26477_lociStitched	16	21447	38776.2	10536.4	469	1
chr3	chr3	27345233	27401448	23_Peak_62447_lociStitched	23	20811	46044.7	17847.4	472	1
chr3	chr3	97197783	97210175	5_Peak_1827_lociStitched	5	11472	31015.1	2997.74	474	1
chr3	chr3	18040491	18058351	5_Peak_453_lociStitched	5	13470	33251.1	5575.7	479	1
chr3	chr3	59316604	59350105	7_Peak_33071_lociStitched	7	15934	33444.1	6559.68	504	1
chr3	chr3	9968087	9999148	13_Peak_19960_lociStitched	13	13802	33617.1	7150.13	531	1
chr3	chr3	39511803	39544278	11_Peak_7784_lociStitched	11	9397	34696.4	8582.93	544	1
chr3	chr3	101931068	101961120	16_Peak_28732_lociStitched	16	14285	32855.6	6980.31	558	1
chr3	chr3	41193471	41219494	7_Peak_82010_lociStitched	7	14422	28493.3	3712.32	596	1
chr3	chr3	37747177	37765636	7_Peak_3219_lociStitched	7	13195	30133.3	5533.98	603	1
chr3	chr3	53488993	53520601	7_Peak_60809_lociStitched	7	10442	32889.8	8433.71	612	1
chr3	chr3	128365	173426	17_Peak_65917_lociStitched	17	13091	35106.9	11972.5	685	1
chr3	chr3	77282644	77335145	13_Peak_5252_lociStitched	13	14143	34755	11865.9	694	1
chr3	chr3	124176816	124197961	8_Peak_3576_lociStitched	8	12705	30474.1	8286.07	736	1
chr3	chr3	8688982	8718516	7_Peak_4999_lociStitched	7	12001	27699.2	5613.75	747	1
chr3	chr3	94198542	94250755	19_Peak_72917_lociStitched	19	19990	33416.3	11335.4	748	1
chr3	chr3	112030414	112081124	11_Peak_45505_lociStitched	11	11498	32422.9	11531.7	799	1
chr3	chr3	16363772	16403670	12_Peak_28395_lociStitched	12	12964	27454.8	7756.45	877	1
chr3	chr3	93457863	93498095	13_Peak_35634_lociStitched	13	17031	26846.9	7207.91	880	1
chr3	chr3	113547206	113563877	5_Peak_8542_lociStitched	5	10667	21919	3400.88	966	1
chr4	chr3	69700024	69738316	14_Peak_76382_lociStitched	14	13250	23170.5	6253.08	1108	1
chr4	chr4	93638407	93694904	27_Peak_23238_lociStitched	27	72939	159661	28080.2	10	1
chr4	chr4	93574394	93625457	27_Peak_23238_lociStitched	27	72939	159661	28080.2	10	1
chr4	chr4	90351650	90447887	34_Peak_14907_lociStitched	34	69813	134960	23397	16	1
chr4	chr4	16490421	16554630	23_Peak_51734_lociStitched	23	53837	113227	23670.6	29	1
chr4	chr4	89234287	89312359	14_Peak_10032_lociStitched	14	23354	66868.7	17425.7	140	1
chr4	chr4	800100	826464	7_Peak_43449_lociStitched	7	14070	49991.4	5673.53	184	1
chr4	chr4	95728743	95768290	10_Peak_63959_lociStitched	10	19445	57378.5	14122.9	197	1
chr4	chr4	123512977	123550204	33_Peak_47547_lociStitched	33	31512	59811.3	21842.7	260	1
chr4	chr4	123587693	123622015	33_Peak_47547_lociStitched	33	31512	59811.3	21842.7	260	1
chr4	chr4	1638001	1660882	8_Peak_77651_lociStitched	8	20492	42281.1	5372.43	277	1
chr4	chr4	2577026	2636689	24_Peak_61252_lociStitched	24	25831	50031.9	13920.4	288	1
chr4	chr4	94051801	94065246	2_Peak_1007_lociStitched	2	13212	39559.2	3509.14	290	1
chr4	chr4	90258892	90291609	11_Peak_54343_lociStitched	11	22099	44743.3	9222.62	297	1
chr4	chr4	98562108	98589778	10_Peak_42125_lociStitched	10	17985	44212.7	9125.47	306	1
chr4	chr4	110781419	110855006	22_Peak_64877_lociStitched	22	23718	48765.3	14136.5	313	1
chr4	chr4	110103516	110132852	13_Peak_23767_lociStitched	13	19209	37981.6	6675.15	373	1
chr4	chr4	79535848	79582123	21_Peak_21799_lociStitched	21	22415	45578.3	15175.3	398	1
chr4	chr4	99339782	99385266	11_Peak_9071_lociStitched	11	17608	40753.2	10376.8	401	1
chr4	chr4	93412656	93470359	17_Peak_39987_lociStitched	17	19974	40598.6	12101.8	457	1
chr4	chr4	107704697	107739111	13_Peak_44577_lociStitched	13	19216	35918.6	7768.01	473	1
chr4	chr4	93885563	93920270	12_Peak_55311_lociStitched	12	16611	35883.3	9048.9	509	1
chr4	chr4	108832412	108864094	18_Peak_40866_lociStitched	18	25147	39122.1	12438.1	519	1
chr4	chr4	1474802	1536728	21_Peak_7527_lociStitched	21	17804	39386.8	13397.9	550	1
chr4	chr4	14293999	14311281	7_Peak_70715_lociStitched	7	9576	28907.3	4329.96	605	1
chr4	chr4	94780615	94800111	6_Peak_6445_lociStitched	6	11147	26341.2	3561.36	697	1
chr4	chr4	126835494	126890133	11_Peak_63903_lociStitched	11	13867	31925.6	9676.57	732	1
chr4	chr4	98162627	98175429	3_Peak_1144_lociStitched	3	7958	24601	3279.96	778	1
chr4	chr4	94812645	94849373	7_Peak_48598_lociStitched	7	12740	28816.8	7712.88	784	1
chr4	chr4	1591801	1621683	19_Peak_42105_lociStitched	19	20763	27263	6861.26	831	1
chr4	chr4	599537	630551	9_Peak_23844_lociStitched	9	9641	25710.6	5383.53	835	1
chr4	chr4	117060825	117069852	9_Peak_78087_lociStitched	9	11339	26252.5	5951.61	838	1
chr4	chr4	97881411	97903682	6_Peak_2543_lociStitched	6	10272	24688.7	5303.57	896	1
chr4	chr4	895984	926419	10_Peak_10352_lociStitched	10	12690	25268.3	5928.61	899	1
chr4	chr4	122503737	122517949	7_Peak_27595_lociStitched	7	8943	22702.5	3489.73	910	1
chr4	chr4	34265133	34282978	4_Peak_49177_lociStitched	4	9284	21962.5	3859.18	997	1
chr4	chr4	79437181	79470691	13_Peak_49196_lociStitched	13	15921	24841	6866.2	1011	1
chr4	chr4	86141312	86170198	11_Peak_66802_lociStitched	11	12057	27626.4	10695.6	1104	1
chr5	chr4	123227319	123261071	10_Peak_30018_lociStitched	10	15409	23837.4	7819.74	1175	1
chr5	chr5	3382226	3506673	23_Peak_4007_lociStitched	23	93923	290806	29833.9	1	1
chr5	chr5	9796015	9917680	31_Peak_10326_lociStitched	31	62398	119137	24401.1	23	1
chr5	chr5	7084321	7155343	18_Peak_1771_lociStitched	18	30925	103506	18980.2	33	1
chr5	chr5	78065756	78148456	17_Peak_27046_lociStitched	17	34854	80507.3	15816.4	74	1
chr5	chr5	17356245	17431257	21_Peak_61269_lociStitched	21	34210	74136	17269.6	96	1
chr5	chr5	10244650	10272267	18_Peak_21095_lociStitched	18	28119	67560	14586.1	116	1
chr5	chr5	10374507	10426873	25_Peak_24193_lociStitched	25	38032	61148.1	9494.34	123	1
chr5	chr5	11364899	11420368	31_Peak_9637_lociStitched	31	38420	62940.7	15261.6	154	1
chr5	chr5	6757451	6800557	16_Peak_76142_lociStitched	16	23598	54953.8	13391.8	219	1
chr5	chr5	63764235	63830507	15_Peak_21831_lociStitched	15	21550	53196.5	11783.2	221	1
chr5	chr5	664212	717510	13_Peak_15616_lociStitched	13	21008	48987.2	8793.66	234	1
chr5	chr5	9623193	9696653	19_Peak_2485_lociStitched	19	27262	53737.9	14738	247	1
chr5	chr5	59726240	59739411	8_Peak_51306_lociStitched	8	11887	46189.8	8206.69	259	1
chr5	chr5	2900933	2949196	16_Peak_75112_lociStitched	16	23480	47298.1	11882.1	300	1
chr5	chr5	18298724	18333462	11_Peak_32771_lociStitched	11	21570	43998	9404.37	314	1
chr5	chr5	19522637	19583562	18_Peak_56531_lociStitched	18	22684	47301.5	13156.5	322	1
chr5	chr5	79868576	79901116	25_Peak_21201_lociStitched	25	25801	50751.3	16982.4	333	1
chr5	chr5	66088017	66119609	9_Peak_12648_lociStitched	9	18010	38672.9	7246.69	370	1
chr5	chr5	22433729	22466660	9_Peak_63980_lociStitched	9	21418	37123.1	6935.27	411	1
chr5	chr5	64115149	64137190	8_Peak_4009_lociStitched	8	15919	33963.9	5195.96	444	1
chr5	chr5	3186129	3209365	7_Peak_11483_lociStitched	7	16210	33413.5	4692.1	447	1
chr5	chr5	63929145	63953163	4_Peak_11506_lociStitched	4	11402	33282.1	4807.04	459	1
chr5	chr5	375792	403437	11_Peak_41266_lociStitched	11	16318	35590.5	7375.51	471	1
chr5	chr5	93287994	93309863	11_Peak_648_lociStitched	11	11203	34469.9	7977.16	529	1
chr5	chr5	64027023	64076349	13_Peak_47558_lociStitched	13	16669	36227.8	9939.09	534	1
chr5	chr5	47685785	47699103	7_Peak_23240_lociStitched	7	11762	31007.5	6098.45	592	1
chr5	chr5	77126395	77138374	4_Peak_8_lociStitched	4	7056	28289.2	3577.63	601	1
chr5	chr5	6688563	6723831	7_Peak_48418_lociStitched	7	15823	31221.5	6854.13	615	1
chr5	chr5	9239635	9287403	13_Peak_76745_lociStitched	13	14694	38703	14532.7	628	1
chr5	chr5	10186852	10220092	14_Peak_11688_lociStitched	14	16903	30115.4	6308.95	646	1
chr5	chr5	78166789	78203569	9_Peak_3675_lociStitched	9	13727	30282.3	7211.72	686	1
chr5	chr5	5898433	5934967	24_Peak_14303_lociStitched	24	17914	37331.8	15034.4	729	1
chr5	chr5	6982518	7001006	10_Peak_47115_lociStitched	10	12350	25923.7	6322.69	884	1
chr5	chr5	3519466	3551707	10_Peak_68430_lociStitched	10	12673	24741.7	5416.49	901	1
chr5	chr5	15591889	15620954	9_Peak_29923_lociStitched	9	12969	24795.4	5533.98	905	1
chr5	chr5	68672098	68680385	4_Peak_69394_lociStitched	4	7465	21176.6	2132.25	920	1
chr5	chr5	21173868	21194504	4_Peak_809_lociStitched	4	9639	23095.5	4286.97	937	1
chr5	chr5	23017063	23047079	6_Peak_78910_lociStitched	6	10936	24022	5520.43	968	1
chr5	chr5	64295783	64337672	9_Peak_12258_lociStitched	9	13188	25531.3	7292.87	987	1
chr5	chr5	12195250	12225335	17_Peak_20414_lociStitched	17	12786	27090.3	9235.43	1025	1
chr5	chr5	23175312	23194361	4_Peak_76390_lociStitched	4	8312	20618	3466.19	1087	1
chr5	chr5	21261074	21277188	4_Peak_8566_lociStitched	4	5453	22025.5	4881.5	1089	1
chr6	chr5	7191083	7225123	11_Peak_36281_lociStitched	11	9842	23226.2	6662.33	1131	1
chr6	chr6	64701363	64847878	60_Peak_82710_lociStitched	60	144759	282643	53864.3	2	1
chr6	chr6	64864664	64955095	60_Peak_82710_lociStitched	60	144759	282643	53864.3	2	1
chr6	chr6	84701363	84775439	25_Peak_14014_lociStitched	25	57795	117279	22646.9	25	1
chr6	chr6	3585939	3629451	63_Peak_5087_lociStitched	63	67416	127885	43660.9	35	1
chr6	chr6	3516691	3573004	63_Peak_5087_lociStitched	63	67416	127885	43660.9	35	1
chr6	chr6	13675595	13752714	16_Peak_58755_lociStitched	16	44952	99722.6	16156.4	36	1
chr6	chr6	69720004	69812364	34_Peak_42527_lociStitched	34	51214	100969	28380.6	56	1
chr6	chr6	47475495	47560299	33_Peak_67359_lociStitched	33	50925	91507.3	20179.9	58	1
chr6	chr6	3339275	3366919	33_Peak_61298_lociStitched	33	49333	89310.7	21280.2	65	1
chr6	chr6	3264992	3312349	33_Peak_61298_lociStitched	33	49333	89310.7	21280.2	65	1
chr6	chr6	49650216	49689350	8_Peak_746_lociStitched	8	24849	75348.8	8913.15	72	1
chr6	chr6	19045407	19097043	17_Peak_53816_lociStitched	17	31592	63154.8	11346.3	121	1
chr6	chr6	92466921	92505799	21_Peak_955_lociStitched	21	27862	67560.6	16892.1	129	1
chr6	chr6	92428981	92452751	21_Peak_955_lociStitched	21	27862	67560.6	16892.1	129	1
chr6	chr6	49597584	49636714	23_Peak_7416_lociStitched	23	32296	66876.3	18615.7	150	1
chr6	chr6	19207066	19253622	18_Peak_2224_lociStitched	18	30013	59395.9	11379.9	152	1
chr6	chr6	68985342	69042935	18_Peak_43519_lociStitched	18	30665	61944	15124.9	162	1
chr6	chr6	167264394	167289893	7_Peak_34632_lociStitched	7	23696	50369.7	5742.21	177	1
chr6	chr6	12366737	12396229	12_Peak_3077_lociStitched	12	26620	55226.2	10833	183	1
chr6	chr6	47682257	47774041	17_Peak_22221_lociStitched	17	33292	61576.7	17750.3	189	1
chr6	chr6	63656888	63706665	18_Peak_51493_lociStitched	18	23629	54059.5	10428.5	193	1
chr6	chr6	52526150	52561796	20_Peak_32213_lociStitched	20	23852	60591.8	17767.4	204	1
chr6	chr6	63080662	63133843	13_Peak_25874_lociStitched	13	16734	56155	13337.4	205	1
chr6	chr6	64151143	64227251	16_Peak_37368_lociStitched	16	20950	57530	14833.4	207	1
chr6	chr6	151021790	151060125	30_Peak_67722_lociStitched	30	29243	63786.6	22181	218	1
chr6	chr6	92292774	92306092	13_Peak_75316_lociStitched	13	19065	52926.1	13321.3	240	1
chr6	chr6	58851998	58891577	10_Peak_35574_lociStitched	10	19704	46061.3	7223.82	249	1
chr6	chr6	48051231	48095625	11_Peak_54196_lociStitched	11	17552	48008.6	9352.67	251	1
chr6	chr6	155799880	155837346	20_Peak_55914_lociStitched	20	29503	49642.2	11033.9	253	1
chr6	chr6	13577362	13619167	20_Peak_49555_lociStitched	20	28233	52776.7	14730.6	257	1
chr6	chr6	166514895	166554104	9_Peak_67357_lociStitched	9	16231	45825.1	8374.42	266	1
chr6	chr6	95004749	95072075	28_Peak_24198_lociStitched	28	27033	58193.8	21037.3	272	1
chr6	chr6	78710867	78743853	14_Peak_14663_lociStitched	14	23533	48432.8	11377.7	274	1
chr6	chr6	33727154	33750590	5_Peak_35210_lociStitched	5	13531	40066.2	5038.74	308	1
chr6	chr6	167304550	167348335	9_Peak_7970_lociStitched	9	19337	43185.8	9019.58	321	1
chr6	chr6	64038296	64107257	18_Peak_42623_lociStitched	18	21889	46276.2	12982.6	340	1
chr6	chr6	54864929	54892053	10_Peak_67_lociStitched	10	10681	39516.3	6564.69	346	1
chr6	chr6	70582027	70615862	28_Peak_8573_lociStitched	28	20695	43867.6	12182.5	363	1
chr6	chr6	53977841	53995125	4_Peak_10368_lociStitched	4	13391	36206.5	5366.68	384	1
chr6	chr6	6815803	6882846	18_Peak_71717_lociStitched	18	20006	43469.7	12735.8	387	1
chr6	chr6	19534012	19555014	5_Peak_64073_lociStitched	5	20011	35431	4865.99	390	1
chr6	chr6	168520161	168546791	5_Peak_52998_lociStitched	5	15261	36054.7	5592.74	395	1
chr6	chr6	158909988	158947395	17_Peak_16916_lociStitched	17	27120	38474.7	8470.49	417	1
chr6	chr6	59705251	59727057	7_Peak_959_lociStitched	7	9810	34486.7	4585.25	418	1
chr6	chr6	59631248	59685083	8_Peak_5798_lociStitched	8	15865	39431.2	9702.63	426	1
chr6	chr6	52923586	52938735	4_Peak_79155_lociStitched	4	6483	33532.9	3883.38	428	1
chr6	chr6	74999202	75019149	4_Peak_448_lociStitched	4	9587	33984.1	4677.39	432	1
chr6	chr6	151215752	151230363	7_Peak_70752_lociStitched	7	13387	33759.8	5250.01	456	1
chr6	chr6	55311368	55340967	6_Peak_7841_lociStitched	6	16076	33064.1	5478.59	484	1
chr6	chr6	84045376	84052888	3_Peak_79414_lociStitched	3	7052	30069	2518.77	485	1
chr6	chr6	28155731	28197402	11_Peak_44219_lociStitched	11	12052	35500.5	8189.1	491	1
chr6	chr6	63950343	63975508	11_Peak_21903_lociStitched	11	12579	32155	5463.27	518	1
chr6	chr6	20222900	20267586	11_Peak_47967_lociStitched	11	15764	34567	8292.98	537	1
chr6	chr6	53040582	53081003	7_Peak_286_lociStitched	7	13941	35691.9	9511.1	542	1
chr6	chr6	1515395	1571532	24_Peak_45905_lociStitched	24	23300	37112.3	10994	543	1
chr6	chr6	44634611	44682920	16_Peak_51977_lociStitched	16	18086	35206.2	9210.77	549	1
chr6	chr6	63566751	63593395	13_Peak_53598_lociStitched	13	18497	30733.1	5334.06	575	1
chr6	chr6	18574921	18603195	10_Peak_14390_lociStitched	10	17672	30153.4	5322.87	594	1
chr6	chr6	94958011	94985658	11_Peak_70937_lociStitched	11	14235	33037.7	8307.24	599	1
chr6	chr6	84127093	84154774	7_Peak_14044_lociStitched	7	11612	32061.6	7501.81	607	1
chr6	chr6	59445918	59469732	8_Peak_2873_lociStitched	8	14221	31767.3	7248.71	608	1
chr6	chr6	25860066	25892962	17_Peak_37409_lociStitched	17	19376	32895.2	8659.18	624	1
chr6	chr6	1080941	1130525	11_Peak_48420_lociStitched	11	14500	32987	8794.83	625	1
chr6	chr6	59740676	59769654	7_Peak_5733_lociStitched	7	11550	29867.7	5828.76	636	1
chr6	chr6	78616100	78660145	14_Peak_9936_lociStitched	14	19352	35067.7	11190.8	642	1
chr6	chr6	69907405	69955186	17_Peak_17795_lociStitched	17	15443	33312.6	9502.68	645	1
chr6	chr6	45171764	45203165	6_Peak_3095_lociStitched	6	11234	31866	8064.35	647	1
chr6	chr6	32035935	32083258	15_Peak_39406_lociStitched	15	18023	32842.9	9110.88	652	1
chr6	chr6	84613050	84661438	18_Peak_46825_lociStitched	18	17091	34372.9	10711.9	655	1
chr6	chr6	151244134	151257591	3_Peak_4903_lociStitched	3	11343	26513.8	3533.92	691	1
chr6	chr6	51808248	51856476	11_Peak_2954_lociStitched	11	12488	31581.8	8907.44	703	1
chr6	chr6	51507855	51539337	13_Peak_47728_lociStitched	13	18150	33484.8	10812.9	704	1
chr6	chr6	76117278	76142143	16_Peak_27201_lociStitched	16	13787	35190.5	12538.7	706	1
chr6	chr6	77863744	77904035	23_Peak_34281_lociStitched	23	20299	42205.7	19619.6	716	1
chr6	chr6	81417500	81441761	9_Peak_44747_lociStitched	9	15416	30141.9	8185.11	753	1
chr6	chr6	19676491	19704048	8_Peak_48604_lociStitched	8	12600	26890.1	5103.56	760	1
chr6	chr6	37645342	37670364	10_Peak_68486_lociStitched	10	13159	28266.2	6979.07	781	1
chr6	chr6	77409364	77457209	13_Peak_33719_lociStitched	13	14094	30478.4	9463.62	788	1
chr6	chr6	69389276	69414303	12_Peak_19372_lociStitched	12	13801	26847.9	5847.82	789	1
chr6	chr6	61393087	61442746	17_Peak_55447_lociStitched	17	16637	31655	10700.9	792	1
chr6	chr6	75255015	75304320	25_Peak_77083_lociStitched	25	18525	33766.7	12968.8	805	1
chr6	chr6	59543341	59577003	8_Peak_44226_lociStitched	8	10207	25863.5	5114.72	808	1
chr6	chr6	63270273	63306655	10_Peak_57505_lociStitched	10	13646	30029	9762.31	841	1
chr6	chr6	51362203	51379162	5_Peak_15531_lociStitched	5	15553	23776.5	3574.96	843	1
chr6	chr6	70157482	70203483	16_Peak_56814_lociStitched	16	15550	29201.4	9007	844	1
chr6	chr6	55354073	55389756	8_Peak_18995_lociStitched	8	13540	27254.7	7150.87	853	1
chr6	chr6	88223365	88244373	7_Peak_2799_lociStitched	7	10233	24260	4191.1	854	1
chr6	chr6	63344602	63379549	10_Peak_62603_lociStitched	10	14650	26869	6805.74	856	1
chr6	chr6	69071104	69096959	11_Peak_9477_lociStitched	11	11912	29070.9	9679.28	894	1
chr6	chr6	108101243	108142099	9_Peak_33181_lociStitched	9	11436	27999.3	8611.37	895	1
chr6	chr6	170735308	170763778	18_Peak_56810_lociStitched	18	18228	25084.9	5893.29	912	1
chr6	chr6	71961978	71992788	10_Peak_41230_lociStitched	10	11605	25927.2	7026.5	929	1
chr6	chr6	64241648	64258516	6_Peak_66893_lociStitched	6	8418	22292.7	3449.51	935	1
chr6	chr6	103218777	103236459	4_Peak_58082_lociStitched	4	7440	23175.1	4428.13	947	1
chr6	chr6	60435482	60459644	7_Peak_42167_lociStitched	7	10247	23188.3	4518.29	954	1
chr6	chr6	54711037	54734285	8_Peak_17173_lociStitched	8	10906	24178.4	5537.43	957	1
chr6	chr6	75445304	75470089	8_Peak_27707_lociStitched	8	10447	24648.8	6472.35	990	1
chr6	chr6	150837563	150868942	11_Peak_28937_lociStitched	11	13253	26258.3	8478.24	1035	1
chr6	chr6	79455459	79470087	9_Peak_43525_lociStitched	9	12725	21439.1	3701.04	1040	1
chr6	chr6	15933402	15964314	10_Peak_46792_lociStitched	10	10232	23159.3	5530.16	1052	1
chr6	chr6	18633476	18646220	5_Peak_1684_lociStitched	5	9015	20113	2563.22	1061	1
chr6	chr6	887830	949389	16_Peak_46300_lociStitched	16	14559	28690.1	11415.1	1082	1
chr7	chr6	52097919	52124338	6_Peak_12711_lociStitched	6	9643	21782.2	4907.18	1115	1
chr7	chr7	100116636	100187305	23_Peak_36155_lociStitched	23	43977	110952	20223.6	27	1
chr7	chr7	54939184	54993543	12_Peak_3565_lociStitched	12	49290	95520.4	13733.9	38	1
chr7	chr7	36878991	36920888	16_Peak_20525_lociStitched	16	39713	85648.1	13030.7	55	1
chr7	chr7	2048960	2090554	29_Peak_81447_lociStitched	29	44269	90429.3	22119.2	62	1
chr7	chr7	35158556	35230876	33_Peak_7301_lociStitched	33	45483	79228.6	18095.4	86	1
chr7	chr7	92320563	92399918	22_Peak_31628_lociStitched	22	31918	71125.6	16576.3	105	1
chr7	chr7	100037739	100076782	12_Peak_18882_lociStitched	12	34594	69544.9	15226.7	108	1
chr7	chr7	100091935	100103133	12_Peak_18882_lociStitched	12	34594	69544.9	15226.7	108	1
chr7	chr7	70641530	70672267	14_Peak_66188_lociStitched	14	23314	61775.5	7679.01	109	1
chr7	chr7	20840558	20923166	20_Peak_3408_lociStitched	20	24567	73927.9	20888.8	115	1
chr7	chr7	92473433	92531791	14_Peak_28100_lociStitched	14	21092	66164.9	13247.2	117	1
chr7	chr7	85920526	85964344	28_Peak_56325_lociStitched	28	40566	66146	15889.6	134	1
chr7	chr7	86144438	86191006	15_Peak_930_lociStitched	15	20459	60411.3	11098.2	141	1
chr7	chr7	75551908	75596069	15_Peak_26933_lociStitched	15	23753	59936.5	14501	168	1
chr7	chr7	7801180	7863075	27_Peak_24657_lociStitched	27	32776	59391	16137.7	198	1
chr7	chr7	93252564	93334033	34_Peak_64216_lociStitched	34	32622	64667.7	22259.2	210	1
chr7	chr7	1949622	1980936	9_Peak_19222_lociStitched	9	21851	50073.8	7825.45	212	1
chr7	chr7	57608696	57660459	18_Peak_79556_lociStitched	18	31530	50407.1	10413.3	236	1
chr7	chr7	112144588	112183531	12_Peak_75330_lociStitched	12	14370	52451.7	14815.9	263	1
chr7	chr7	59093795	59110074	17_Peak_79164_lociStitched	17	24518	52132.2	14542.4	264	1
chr7	chr7	55740704	55812634	22_Peak_19867_lociStitched	22	22680	55918.4	19449.1	283	1
chr7	chr7	97077176	97098702	15_Peak_32240_lociStitched	15	21273	46614.6	12974.3	335	1
chr7	chr7	112228288	112296519	18_Peak_15186_lociStitched	18	23083	44206.1	11896.6	354	1
chr7	chr7	25149524	25155794	2_Peak_1257_lociStitched	2	6169	33499.1	2143.48	372	1
chr7	chr7	46187550	46223386	19_Peak_7912_lociStitched	19	23225	38698.5	8822.03	420	1
chr7	chr7	112336606	112429604	27_Peak_36607_lociStitched	27	25847	48875.3	19856.3	436	1
chr7	chr7	30927126	30981320	17_Peak_54126_lociStitched	17	24373	39111.5	10331.8	443	1
chr7	chr7	120450935	120487694	13_Peak_11115_lociStitched	13	16577	35329.8	6763.14	455	1
chr7	chr7	16883947	16895048	4_Peak_1954_lociStitched	4	8488	30541.5	3843.96	516	1
chr7	chr7	34810408	34841678	15_Peak_50393_lociStitched	15	21420	33619.5	7713.43	556	1
chr7	chr7	99898191	99932403	16_Peak_75418_lociStitched	16	15034	32866.3	7300.02	571	1
chr7	chr7	116747624	116788218	13_Peak_12051_lociStitched	13	18484	39848.9	14371	572	1
chr7	chr7	92259011	92302905	8_Peak_42539_lociStitched	8	16844	33294.9	9169.12	631	1
chr7	chr7	37853116	37856605	1_Peak_13_lociStitched	1	3668	24722.9	1142.64	658	1
chr7	chr7	53457726	53484866	5_Peak_51181_lociStitched	5	10747	27451.6	4669.39	696	1
chr7	chr7	824566	859526	15_Peak_70522_lociStitched	15	22789	29812	7052.08	698	1
chr7	chr7	57988830	57998275	7_Peak_78593_lociStitched	7	13487	27728.3	5265.36	721	1
chr7	chr7	29807149	29836620	10_Peak_40209_lociStitched	10	13788	31883.3	9935.86	754	1
chr7	chr7	76168407	76198799	9_Peak_46862_lociStitched	9	11493	28249.4	6619.38	766	1
chr7	chr7	83054714	83094831	12_Peak_52409_lociStitched	12	17644	29959.4	9359.3	819	1
chr7	chr7	23916819	23934258	4_Peak_3620_lociStitched	4	7097	24147.8	3813.91	834	1
chr7	chr7	57699366	57735726	14_Peak_32845_lociStitched	14	12602	28294.4	7999.36	839	1
chr7	chr7	31573281	31585707	5_Peak_3764_lociStitched	5	10615	23119	2830.42	840	1
chr7	chr7	57930246	57968073	14_Peak_24068_lociStitched	14	18745	28852.3	8806.72	859	1
chr7	chr7	59482196	59506934	16_Peak_41541_lociStitched	16	17242	25872.5	6541.2	900	1
chr7	chr7	98339217	98363555	11_Peak_28310_lociStitched	11	13313	24906.7	5713.56	911	1
chr7	chr7	1913394	1936003	6_Peak_1857_lociStitched	6	8934	23095.7	4480.38	959	1
chr7	chr7	78028621	78046288	8_Peak_58851_lociStitched	8	7481	22709	4936.37	1036	1
chr7	chr7	76501181	76526790	14_Peak_38477_lociStitched	14	13659	24376.3	7009.75	1071	1
chr7	chr7	78097012	78123087	8_Peak_75935_lociStitched	8	9953	23102	6193.69	1113	1
chr8	chr7	77624302	77662712	8_Peak_7368_lociStitched	8	10422	23795	8039.21	1201	1
chr8	chr8	84340709	84392420	40_Peak_67367_lociStitched	40	53903	97999.7	22605.5	48	1
chr8	chr8	824341	883942	16_Peak_20861_lociStitched	16	26834	50823.9	10713.4	235	1
chr8	chr8	131371432	131407510	20_Peak_47748_lociStitched	20	25656	49997.7	12408.9	265	1
chr8	chr8	30027387	30049812	17_Peak_51983_lociStitched	17	21202	45245.9	8628.65	279	1
chr8	chr8	1576033	1627894	12_Peak_23652_lociStitched	12	25430	43786	8543.74	303	1
chr8	chr8	4217788	4260911	22_Peak_32861_lociStitched	22	23264	37959	9274.7	450	1
chr8	chr8	72586595	72657898	27_Peak_29226_lociStitched	27	18957	48737.9	20075.6	453	1
chr8	chr8	4349130	4392511	33_Peak_53031_lociStitched	33	23579	42548.8	15462.5	495	1
chr8	chr8	121716486	121754286	19_Peak_22455_lociStitched	19	17441	36108.5	12392	653	1
chr8	chr8	43602531	43654016	28_Peak_45965_lociStitched	28	20721	32578.6	9112.74	664	1
chr8	chr8	31942055	31960893	10_Peak_75443_lociStitched	10	13251	29525.2	6975.77	717	1
chr9	chr8	29574718	29639805	25_Peak_31630_lociStitched	25	18054	32562.6	12839.9	875	1
chr9	chr9	44934335	44992334	66_Peak_17696_lociStitched	66	66408	113865	35947.9	42	1
chr9	chr9	134931924	135017591	26_Peak_31586_lociStitched	26	42872	83793.3	20101.8	77	1
chr9	chr9	47911215	47953892	41_Peak_19086_lociStitched	41	44780	80685.6	25616.7	101	1
chr9	chr9	47840903	47875413	41_Peak_19086_lociStitched	41	44780	80685.6	25616.7	101	1
chr9	chr9	3302372	3380245	27_Peak_50158_lociStitched	27	33481	68469.4	15121.9	111	1
chr9	chr9	9538018	9598387	19_Peak_33158_lociStitched	19	41862	62632.6	11627.9	128	1
chr9	chr9	7263597	7333567	21_Peak_59366_lociStitched	21	25057	59956.9	18758.7	223	1
chr9	chr9	44450225	44478249	28_Peak_41559_lociStitched	28	26394	55217.2	15533.1	239	1
chr9	chr9	45900713	45928468	9_Peak_21058_lociStitched	9	23515	45047.8	5814.48	244	1
chr9	chr9	41735693	41763802	10_Peak_2877_lociStitched	10	22635	44769.2	6487.56	256	1
chr9	chr9	52116581	52147402	8_Peak_79041_lociStitched	8	16159	41714.2	7504.38	318	1
chr9	chr9	46158123	46179328	9_Peak_60880_lociStitched	9	21178	45583.8	11645.9	328	1
chr9	chr9	49204830	49237854	11_Peak_41821_lociStitched	11	19440	38722.6	8008.25	388	1
chr9	chr9	6586311	6631510	9_Peak_78144_lociStitched	9	15208	38905.7	8496.48	397	1
chr9	chr9	65120558	65176377	12_Peak_3321_lociStitched	12	19370	43942.2	13579.5	403	1
chr9	chr9	104908159	104913529	4_Peak_77151_lociStitched	4	5196	31650.2	1645.42	416	1
chr9	chr9	66175012	66212033	14_Peak_60522_lociStitched	14	21138	43061.5	13319.7	424	1
chr9	chr9	7765509	7801231	15_Peak_6240_lociStitched	15	25079	34385.2	6714.6	480	1
chr9	chr9	104844481	104891913	19_Peak_71188_lociStitched	19	21620	37589.9	10648.5	499	1
chr9	chr9	67004248	67049852	12_Peak_12020_lociStitched	12	19841	37133	10294.1	508	1
chr9	chr9	49101392	49116030	5_Peak_43624_lociStitched	5	12727	30356.3	3876.14	530	1
chr9	chr9	46276122	46336917	11_Peak_7522_lociStitched	11	15279	38085.1	12154.2	554	1
chr9	chr9	53429837	53457045	8_Peak_79596_lociStitched	8	14022	32491.6	8312.77	627	1
chr9	chr9	134579724	134624080	14_Peak_62469_lociStitched	14	15764	33214.4	10032.5	683	1
chr9	chr9	133365189	133389051	8_Peak_13613_lociStitched	8	13142	28345.7	5340.32	689	1
chr9	chr9	7816738	7856201	13_Peak_57890_lociStitched	13	14873	27779.6	6293.54	771	1
chr9	chr9	7603953	7640952	9_Peak_79687_lociStitched	9	11741	30497.5	9597.67	796	1
chr9	chr9	46568688	46590336	8_Peak_37388_lociStitched	8	11724	25716.7	5826.36	866	1
chr9	chr9	692624	732468	10_Peak_24662_lociStitched	10	10772	28520	8816.93	876	1
chr9	chr9	66457948	66500610	17_Peak_15432_lociStitched	17	14484	26859.1	8259.73	962	1
chr9	chr9	9771227	9786860	5_Peak_6485_lociStitched	5	12988	22277.5	3789.52	969	1
chr9	chr9	52423347	52462749	12_Peak_32875_lociStitched	12	12558	27820.2	9373.96	972	1
chr9	chr9	17144421	17195948	14_Peak_13891_lociStitched	14	15386	29463.4	11048.8	973	1
chr9	chr9	53404037	53417214	6_Peak_12249_lociStitched	6	14120	21492.1	3650.68	1027	1
chr9	chr9	50443623	50455809	6_Peak_72175_lociStitched	6	12579	22918.9	5240.09	1046	1
chr10	chr9	55614274	55656362	18_Peak_70824_lociStitched	18	14657	26584.7	9771.03	1120	1
chr10	chr10	23902887	23941387	68_Peak_11611_lociStitched	68	124515	215401	43739.5	5	1
chr10	chr10	23961547	24036940	68_Peak_11611_lociStitched	68	124515	215401	43739.5	5	1
chr10	chr10	23842916	23887795	68_Peak_11611_lociStitched	68	124515	215401	43739.5	5	1
chr10	chr10	47952666	48034653	39_Peak_44824_lociStitched	39	62381	111250	28854.3	37	1
chr10	chr10	19807268	19847422	40_Peak_15804_lociStitched	40	54110	96057.3	22693.3	51	1
chr10	chr10	14344701	14470915	37_Peak_33401_lociStitched	37	48523	92439.1	25066.1	70	1
chr10	chr10	24283166	24324781	8_Peak_81364_lociStitched	8	22784	69600.4	9935.47	90	1
chr10	chr10	47140249	47172619	30_Peak_57590_lociStitched	30	38910	66755.5	15154.8	124	1
chr10	chr10	30384824	30430490	27_Peak_32028_lociStitched	27	28859	60552.2	14530.1	165	1
chr10	chr10	53313882	53353108	10_Peak_10531_lociStitched	10	17327	53172.8	9981.32	199	1
chr10	chr10	57928549	57961251	31_Peak_27536_lociStitched	31	35210	61176.4	18270.4	202	1
chr10	chr10	32180173	32230793	24_Peak_55398_lociStitched	24	25026	50017.6	14652.3	301	1
chr10	chr10	23466612	23495136	9_Peak_46456_lociStitched	9	22052	41555.5	7507.56	324	1
chr10	chr10	66470871	66510072	11_Peak_78440_lociStitched	11	11947	40752.2	10369.1	400	1
chr10	chr10	30062781	30093951	22_Peak_53932_lociStitched	22	19937	40874.4	11863.9	437	1
chr10	chr10	60843978	60868280	8_Peak_56217_lociStitched	8	19266	34521	5856.78	452	1
chr10	chr10	24152202	24173663	15_Peak_70563_lociStitched	15	16795	35765.1	8646.46	492	1
chr10	chr10	30006012	30027411	11_Peak_53531_lociStitched	11	14599	30856.6	7542.1	675	1
chr10	chr10	26626752	26638655	6_Peak_11150_lociStitched	6	10862	28767.8	8193.79	820	1
chr10	chr10	27224251	27269087	18_Peak_18012_lociStitched	18	17094	30673.5	10140.6	824	1
chr10	chr10	47426300	47452516	9_Peak_15505_lociStitched	9	12275	24414.2	5190.52	908	1
chr10	chr10	43259008	43309691	12_Peak_5437_lociStitched	12	12147	27825.2	9495.23	983	1
chr11	chr10	40952024	41000165	10_Peak_65433_lociStitched	10	11528	28912.8	11015.4	1018	1
chr11	chr11	67881749	67957502	38_Peak_43105_lociStitched	38	38036	65672.5	15960.6	136	1
chr11	chr11	3143627	3171535	15_Peak_2750_lociStitched	15	23748	54149.8	7911.89	163	1
chr11	chr11	68809785	68856715	14_Peak_74125_lociStitched	14	28806	54748.1	9754.29	173	1
chr11	chr11	76995445	77052305	44_Peak_36117_lociStitched	44	35587	66213.9	22547.2	191	1
chr11	chr11	77069481	77109666	44_Peak_36117_lociStitched	44	35587	66213.9	22547.2	191	1
chr11	chr11	22776478	22833391	23_Peak_35441_lociStitched	23	31073	59306.8	17414	215	1
chr11	chr11	7465435	7546354	21_Peak_48754_lociStitched	21	22182	47170.8	17783	431	1
chr11	chr11	66482050	66507922	12_Peak_79309_lociStitched	12	18315	37500.8	9125.88	460	1
chr11	chr11	20848384	20907807	22_Peak_63277_lociStitched	22	18096	44500	17383.1	493	1
chr11	chr11	52154216	52176316	4_Peak_7321_lociStitched	4	9635	32704.7	6204.14	528	1
chr11	chr11	20985903	21022765	24_Peak_27773_lociStitched	24	18607	41813	16172.4	569	1
chr11	chr11	17684973	17692896	3_Peak_24410_lociStitched	3	7840	27853.4	2706.06	583	1
chr11	chr11	9658101	9691624	15_Peak_6430_lociStitched	15	17462	30740.7	8041.48	701	1
chr11	chr11	77974212	77992717	10_Peak_75897_lociStitched	10	15161	25606.7	3836.27	761	1
chr11	chr11	76634763	76656528	7_Peak_21957_lociStitched	7	9788	24280.1	4903.25	897	1
chr11	chr11	7141159	7169432	3_Peak_2333_lociStitched	3	9384	24106.5	5233.84	934	1
chr11	chr11	14343694	14393068	13_Peak_29949_lociStitched	13	13578	29441.2	11768.6	1048	1
chr11	chr11	76919032	76961547	20_Peak_64860_lociStitched	20	17194	28956.6	11451.1	1065	1
chr11	chr11	778761	817524	11_Peak_38991_lociStitched	11	12418	24055.2	7058.59	1102	1
chr12	chr11	77349660	77363056	9_Peak_67735_lociStitched	9	9639	20855.8	4894.41	1180	1
chr12	chr12	34131618	34263986	31_Peak_26712_lociStitched	31	71506	145525	24776.7	13	1
chr12	chr12	22220765	22319643	21_Peak_1848_lociStitched	21	43924	125911	22148.7	20	1
chr12	chr12	3273870	3293584	41_Peak_11091_lociStitched	41	60131	116879	32207.2	32	1
chr12	chr12	3138837	3249216	41_Peak_11091_lociStitched	41	60131	116879	32207.2	32	1
chr12	chr12	60121044	60266792	36_Peak_5751_lociStitched	36	65611	109677	25338.1	34	1
chr12	chr12	46708608	46841321	38_Peak_47625_lociStitched	38	48475	94823.4	26728.4	64	1
chr12	chr12	53360451	53407008	20_Peak_56956_lociStitched	20	25151	84009.5	16333.6	67	1
chr12	chr12	33691805	33710477	37_Peak_54463_lociStitched	37	43763	100840	33403.5	69	1
chr12	chr12	60767340	60881469	32_Peak_74210_lociStitched	32	40943	84364.8	19957.4	75	1
chr12	chr12	4266522	4380799	29_Peak_37525_lociStitched	29	45973	84896.4	21964	81	1
chr12	chr12	51163360	51198605	10_Peak_1387_lociStitched	10	35286	73145.7	10664.2	82	1
chr12	chr12	8243910	8324794	29_Peak_41417_lociStitched	29	41925	79490.9	18222.8	84	1
chr12	chr12	43985253	44003448	36_Peak_16662_lociStitched	36	46029	88508.2	27743.2	87	1
chr12	chr12	35609574	35650460	33_Peak_38996_lociStitched	33	39984	80532.7	19957.4	88	1
chr12	chr12	23630123	23682704	17_Peak_1413_lociStitched	17	36803	70403.5	13024.2	94	1
chr12	chr12	18204243	18282723	17_Peak_69612_lociStitched	17	23551	72304.1	16227.2	98	1
chr12	chr12	1402160	1423715	17_Peak_65582_lociStitched	17	27621	65543.4	10276.9	100	1
chr12	chr12	7587876	7676040	23_Peak_14422_lociStitched	23	44010	71650.9	16698.3	104	1
chr12	chr12	26297560	26373336	22_Peak_75771_lociStitched	22	32578	72989.1	19883	113	1
chr12	chr12	52658133	52682212	10_Peak_71085_lociStitched	10	21608	64281.5	13997.9	133	1
chr12	chr12	52696926	52724348	10_Peak_71085_lociStitched	10	21608	64281.5	13997.9	133	1
chr12	chr12	4479640	4522172	19_Peak_58386_lociStitched	19	27681	61921.6	14515	155	1
chr12	chr12	1634664	1675054	30_Peak_42644_lociStitched	30	31339	61803.7	14416.7	156	1
chr12	chr12	1591479	1622066	30_Peak_42644_lociStitched	30	31339	61803.7	14416.7	156	1
chr12	chr12	944996	1038756	18_Peak_4204_lociStitched	18	28516	63207	15846.4	157	1
chr12	chr12	40137175	40175614	32_Peak_67737_lociStitched	32	32675	65943.9	18728.6	159	1
chr12	chr12	18302729	18368655	17_Peak_11367_lociStitched	17	35450	61645.7	14825.5	161	1
chr12	chr12	5886482	5906249	15_Peak_31496_lociStitched	15	29263	59445.7	14254.7	172	1
chr12	chr12	23513476	23546389	14_Peak_67141_lociStitched	14	32116	55153.5	10581.4	179	1
chr12	chr12	3786095	3843283	16_Peak_27154_lociStitched	16	26383	58800.2	14355.9	181	1
chr12	chr12	33761451	33794080	33_Peak_63326_lociStitched	33	30440	69582	26176.7	194	1
chr12	chr12	52739774	52783797	12_Peak_23280_lociStitched	12	19364	53218.4	10157.4	200	1
chr12	chr12	60709101	60753313	10_Peak_24530_lociStitched	10	20431	50039.1	7418.77	209	1
chr12	chr12	24223220	24278969	17_Peak_41911_lociStitched	17	29338	53071.1	10811.7	211	1
chr12	chr12	48140560	48210859	20_Peak_52465_lociStitched	20	34731	55276.1	14558.9	227	1
chr12	chr12	4064937	4152008	22_Peak_63333_lociStitched	22	26306	54980.5	15806	245	1
chr12	chr12	11939548	12008337	18_Peak_46493_lociStitched	18	23119	54531.5	15499.1	246	1
chr12	chr12	1308874	1342081	10_Peak_13962_lociStitched	10	16025	45524.7	6833.51	250	1
chr12	chr12	13776585	13838196	22_Peak_39503_lociStitched	22	28953	52911.5	14534	254	1
chr12	chr12	34766792	34796969	7_Peak_10444_lociStitched	7	16157	45184.4	6893.75	255	1
chr12	chr12	53087034	53113400	6_Peak_1301_lociStitched	6	15401	44045.9	6723.03	267	1
chr12	chr12	18977837	19025123	8_Peak_9154_lociStitched	8	13489	45824.5	9395.77	284	1
chr12	chr12	24152666	24167026	21_Peak_23023_lociStitched	21	17983	47116	12009.8	305	1
chr12	chr12	47783982	47821254	8_Peak_9005_lociStitched	8	19511	46334.7	12160.7	319	1
chr12	chr12	54833813	54875585	20_Peak_64958_lociStitched	20	29008	47374	13431.1	327	1
chr12	chr12	17983524	18038668	17_Peak_42668_lociStitched	17	19570	44001.1	13478.2	393	1
chr12	chr12	45395562	45412569	11_Peak_2805_lociStitched	11	18794	37959.6	7536.1	396	1
chr12	chr12	44957184	44992371	10_Peak_6242_lociStitched	10	17261	37867.6	8967.91	442	1
chr12	chr12	45761347	45788408	14_Peak_56410_lociStitched	14	17199	34689.5	6396.18	468	1
chr12	chr12	22056504	22095108	16_Peak_22202_lociStitched	16	21029	36377.5	8716.39	482	1
chr12	chr12	13391050	13456763	23_Peak_70579_lociStitched	23	19191	39889.8	12506.4	489	1
chr12	chr12	20619797	20639074	7_Peak_29805_lociStitched	7	16230	31317.4	4562.87	513	1
chr12	chr12	4938376	4990698	14_Peak_78182_lociStitched	14	15214	37173.3	11485.7	566	1
chr12	chr12	180438	260144	21_Peak_18421_lociStitched	21	15915	36654.3	11624.3	588	1
chr12	chr12	6465783	6493776	7_Peak_25735_lociStitched	7	12954	31316.2	6447.36	593	1
chr12	chr12	46859233	46910356	15_Peak_26169_lociStitched	15	16115	33638.9	9171.47	611	1
chr12	chr12	1189544	1233459	13_Peak_3942_lociStitched	13	11415	34133.9	9785	617	1
chr12	chr12	52416313	52442205	6_Peak_48093_lociStitched	6	13730	29467.7	5364.19	633	1
chr12	chr12	12319249	12346482	12_Peak_19256_lociStitched	12	12348	32907.7	8973.1	640	1
chr12	chr12	1054972	1099957	10_Peak_22293_lociStitched	10	15182	31508.9	7735.61	650	1
chr12	chr12	1442080	1449679	3_Peak_155_lociStitched	3	7403	26089.2	2551.88	662	1
chr12	chr12	61155515	61185861	19_Peak_38297_lociStitched	19	17072	37929.2	14685.7	679	1
chr12	chr12	5626352	5642873	4_Peak_59119_lociStitched	4	7900	27152.3	4249.09	692	1
chr12	chr12	20158557	20181142	5_Peak_4351_lociStitched	5	10226	27481.5	4882.69	713	1
chr12	chr12	5513664	5544662	7_Peak_59165_lociStitched	7	12096	28329.1	6044.61	730	1
chr12	chr12	19077228	19104156	8_Peak_70833_lociStitched	8	12739	27356.1	5908.11	773	1
chr12	chr12	33943230	33966520	6_Peak_5164_lociStitched	6	9910	26149.5	4732	774	1
chr12	chr12	19859878	19890651	13_Peak_78698_lociStitched	13	13698	28846.3	7571.4	782	1
chr12	chr12	50472773	50491415	14_Peak_26767_lociStitched	14	15406	28761.2	7794.92	790	1
chr12	chr12	648100	694857	13_Peak_23606_lociStitched	13	14086	31189.7	10235.6	791	1
chr12	chr12	45157756	45190091	9_Peak_30595_lociStitched	9	10444	27733.4	7526.12	842	1
chr12	chr12	23234050	23268754	9_Peak_3604_lociStitched	9	12842	28832.8	8975.44	868	1
chr12	chr12	13729295	13757555	8_Peak_41906_lociStitched	8	7326	26417.1	6764.41	879	1
chr12	chr12	31588743	31620110	15_Peak_40088_lociStitched	15	14696	26379.1	7160.33	909	1
chr12	chr12	47908618	47922988	4_Peak_55063_lociStitched	4	8780	22680.2	3911.51	939	1
chr12	chr12	20079652	20105499	6_Peak_9745_lociStitched	6	11304	23863.5	5250.71	960	1
chr12	chr12	61100868	61141288	6_Peak_56647_lociStitched	6	13265	26409	8209.7	989	1
chr12	chr12	20278699	20299118	7_Peak_4429_lociStitched	7	10728	22313.6	4478.51	1028	1
chr12	chr12	3393473	3422001	4_Peak_43121_lociStitched	4	11064	23022.1	5360.41	1050	1
chr12	chr12	52033152	52067301	6_Peak_9852_lociStitched	6	12955	23361.3	6829.8	1135	1
chr12	chr12	14834065	14882871	9_Peak_4574_lociStitched	9	9115	26828.7	10664.1	1164	1
chr12	chr12	23020063	23042401	5_Peak_77829_lociStitched	5	9709	20908.4	4775.86	1167	1
chr13	chr12	24302202	24313026	4_Peak_1608_lociStitched	4	8416	18774.9	2793.75	1177	1
chr13	chr13	47904762	48027372	47_Peak_21747_lociStitched	47	70452	117101	27172.4	28	1
chr13	chr13	119649465	119714571	26_Peak_16761_lociStitched	26	46926	99727.7	14576.1	31	1
chr13	chr13	145523914	145581410	36_Peak_83043_lociStitched	36	44671	90846.3	22886.9	66	1
chr13	chr13	145594216	145621305	36_Peak_83043_lociStitched	36	44671	90846.3	22886.9	66	1
chr13	chr13	67686804	67740957	29_Peak_28448_lociStitched	29	36541	76256.9	20056.9	97	1
chr13	chr13	32675971	32749288	27_Peak_12215_lociStitched	27	35696	70826.3	15521.3	99	1
chr13	chr13	141148297	141212737	35_Peak_18480_lociStitched	35	35675	65362.6	15811.3	138	1
chr13	chr13	79137345	79175783	24_Peak_15276_lociStitched	24	28828	60245.7	15534.6	176	1
chr13	chr13	34188418	34208950	8_Peak_55126_lociStitched	8	18721	47537.3	5772.92	217	1
chr13	chr13	137485087	137532805	28_Peak_44109_lociStitched	28	30239	59587.3	19748.9	237	1
chr13	chr13	109803228	109866039	28_Peak_23862_lociStitched	28	31585	51175.7	13968.2	269	1
chr13	chr13	25773290	25834735	16_Peak_9666_lociStitched	16	22740	48035.1	14067.7	326	1
chr13	chr13	72510475	72580056	24_Peak_79583_lociStitched	24	26391	47927.4	14751.1	343	1
chr13	chr13	34074956	34101462	9_Peak_53684_lociStitched	9	15264	35438.4	5583.33	421	1
chr13	chr13	31128061	31160268	7_Peak_28969_lociStitched	7	11647	36082.3	6985.37	435	1
chr13	chr13	26234879	26250459	8_Peak_44841_lociStitched	8	14034	32739.3	4018.14	448	1
chr13	chr13	124001054	124026816	13_Peak_10540_lociStitched	13	16468	34389.8	6075.15	465	1
chr13	chr13	75491435	75508729	3_Peak_7443_lociStitched	3	12989	32740.4	4517.29	470	1
chr13	chr13	71277513	71331640	14_Peak_48350_lociStitched	14	20920	40519.6	13633.5	503	1
chr13	chr13	67156142	67176182	7_Peak_13823_lociStitched	7	19005	30917	4874	548	1
chr13	chr13	34224019	34286962	26_Peak_33446_lociStitched	26	22613	38427.4	12566.9	559	1
chr13	chr13	136699342	136744806	16_Peak_28902_lociStitched	16	20318	35894.1	10197.3	565	1
chr13	chr13	68966704	69012951	15_Peak_36961_lociStitched	15	19368	33394	8144.09	579	1
chr13	chr13	31177574	31184599	4_Peak_13987_lociStitched	4	8276	29669.6	5540.4	630	1
chr13	chr13	134076977	134121021	11_Peak_37211_lociStitched	11	19308	34227.6	10285.2	639	1
chr13	chr13	71752437	71792278	9_Peak_5582_lociStitched	9	11299	31866.5	8500.4	671	1
chr13	chr13	32312260	32341928	11_Peak_74301_lociStitched	11	12771	29131.5	6639.02	720	1
chr13	chr13	82128804	82158359	9_Peak_17339_lociStitched	9	10368	29234.9	6782.03	722	1
chr13	chr13	135548712	135584315	15_Peak_41420_lociStitched	15	21835	31764.4	9384.13	727	1
chr13	chr13	34411220	34459055	7_Peak_2086_lociStitched	7	11057	30705.5	8564.83	741	1
chr13	chr13	30381308	30405116	7_Peak_23704_lociStitched	7	14021	25330.9	4645.74	815	1
chr13	chr13	125393213	125403365	5_Peak_31113_lociStitched	5	9663	24187.5	3725.64	827	1
chr13	chr13	32066191	32107929	11_Peak_51482_lociStitched	11	15721	30895.4	10966.4	864	1
chr14	chr13	28715848	28744374	5_Peak_39318_lociStitched	5	11163	23806.2	5890.97	1014	1
chr14	chr14	81400279	81449389	72_Peak_81030_lociStitched	72	111116	215436	50442	6	1
chr14	chr14	81574264	81624448	72_Peak_81030_lociStitched	72	111116	215436	50442	6	1
chr14	chr14	81462104	81561293	72_Peak_81030_lociStitched	72	111116	215436	50442	6	1
chr14	chr14	28585177	28700745	72_Peak_41582_lociStitched	72	113971	207223	45102.7	7	1
chr14	chr14	28752116	28788096	72_Peak_41582_lociStitched	72	113971	207223	45102.7	7	1
chr14	chr14	131261817	131296672	29_Peak_66486_lociStitched	29	69343	125540	19080.8	19	1
chr14	chr14	131204291	131242518	29_Peak_66486_lociStitched	29	69343	125540	19080.8	19	1
chr14	chr14	106984885	107016175	69_Peak_20876_lociStitched	69	78046	133085	38413.8	24	1
chr14	chr14	107109551	107137243	69_Peak_20876_lociStitched	69	78046	133085	38413.8	24	1
chr14	chr14	107037136	107096773	69_Peak_20876_lociStitched	69	78046	133085	38413.8	24	1
chr14	chr14	113580691	113669792	28_Peak_28179_lociStitched	28	43265	101338	20284.9	39	1
chr14	chr14	74626625	74694298	16_Peak_53703_lociStitched	16	47240	90457.9	13956.4	45	1
chr14	chr14	56528968	56570042	10_Peak_32638_lociStitched	10	20071	77863	10246	68	1
chr14	chr14	29965314	30024748	19_Peak_2541_lociStitched	19	34151	74153	13641.2	89	1
chr14	chr14	993994	1036912	16_Peak_12342_lociStitched	16	35345	66451.4	12031.9	107	1
chr14	chr14	99305640	99357933	30_Peak_46588_lociStitched	30	30183	85914.6	32699.8	112	1
chr14	chr14	42142070	42194236	26_Peak_26433_lociStitched	26	31009	77544.2	25085.2	120	1
chr14	chr14	42207434	42224665	26_Peak_26433_lociStitched	26	31009	77544.2	25085.2	120	1
chr14	chr14	46169566	46255713	41_Peak_12570_lociStitched	41	41171	76189.1	24532.6	122	1
chr14	chr14	38667416	38751785	24_Peak_40127_lociStitched	24	30782	71010.8	20526.8	131	1
chr14	chr14	82343543	82378604	25_Peak_2620_lociStitched	25	34148	65442.1	15966.9	139	1
chr14	chr14	82305391	82328782	25_Peak_2620_lociStitched	25	34148	65442.1	15966.9	139	1
chr14	chr14	75138337	75190149	12_Peak_49662_lociStitched	12	24027	59025.7	10743.7	149	1
chr14	chr14	10491267	10524932	23_Peak_53557_lociStitched	23	27181	61365.5	13559	153	1
chr14	chr14	134046875	134120945	24_Peak_16451_lociStitched	24	37895	64003.8	16649.2	158	1
chr14	chr14	75085417	75120537	8_Peak_6432_lociStitched	8	20967	54105	8857.8	170	1
chr14	chr14	41213338	41234184	15_Peak_36473_lociStitched	15	32662	57390	13517.2	188	1
chr14	chr14	59641468	59666763	14_Peak_51611_lociStitched	14	28624	56917	13271	192	1
chr14	chr14	56424417	56502734	19_Peak_66519_lociStitched	19	22263	59432.3	16158.2	196	1
chr14	chr14	56598533	56627834	8_Peak_501_lociStitched	8	18428	51471.8	8498.83	201	1
chr14	chr14	81717730	81737959	18_Peak_22391_lociStitched	18	28658	53039.6	10991.7	213	1
chr14	chr14	28465347	28524258	24_Peak_11267_lociStitched	24	33702	62115.2	20846.3	222	1
chr14	chr14	30884378	30892643	2_Peak_33044_lociStitched	2	10002	44125.6	3563.64	230	1
chr14	chr14	51402317	51454305	22_Peak_59327_lociStitched	22	28068	53055.6	13234.9	238	1
chr14	chr14	48524916	48567135	23_Peak_25765_lociStitched	23	23823	52514.3	15309.2	270	1
chr14	chr14	112069479	112092999	12_Peak_6347_lociStitched	12	17639	44410	7243.95	271	1
chr14	chr14	132042196	132090979	15_Peak_11396_lociStitched	15	27622	45534.2	9462.18	289	1
chr14	chr14	140718339	140746965	26_Peak_17960_lociStitched	26	26681	53865.1	18064.5	293	1
chr14	chr14	140763674	140817701	26_Peak_17960_lociStitched	26	26681	53865.1	18064.5	293	1
chr14	chr14	125068780	125109527	33_Peak_19162_lociStitched	33	27816	50907.6	15490.6	299	1
chr14	chr14	6403240	6445011	9_Peak_1688_lociStitched	9	18825	42026	6702.19	302	1
chr14	chr14	74850380	74906162	20_Peak_48533_lociStitched	20	24894	46371.7	12077.5	317	1
chr14	chr14	120643642	120661690	9_Peak_36256_lociStitched	9	13592	40151	6306.6	332	1
chr14	chr14	29757788	29818859	22_Peak_29354_lociStitched	22	20320	57643.8	24049.3	336	1
chr14	chr14	28243404	28258145	8_Peak_18569_lociStitched	8	10319	40657.5	7245.61	337	1
chr14	chr14	72501381	72555587	20_Peak_37529_lociStitched	20	27350	44655.1	11269.9	338	1
chr14	chr14	45100992	45144835	10_Peak_48586_lociStitched	10	17586	45312.6	11995.9	339	1
chr14	chr14	51601171	51631962	28_Peak_72625_lociStitched	28	24515	44406.6	13488.7	379	1
chr14	chr14	134336654	134423682	20_Peak_25590_lociStitched	20	24391	48255.3	18187.5	414	1
chr14	chr14	49608326	49643325	10_Peak_2775_lociStitched	10	22988	37779.7	8046.78	425	1
chr14	chr14	11345888	11354196	12_Peak_53975_lociStitched	12	15940	37415.1	10474.5	500	1
chr14	chr14	28377532	28447161	23_Peak_36963_lociStitched	23	22311	43621.3	16850.7	511	1
chr14	chr14	113737150	113789160	21_Peak_42509_lociStitched	21	16831	40750.3	14004	515	1
chr14	chr14	113405961	113464538	15_Peak_14493_lociStitched	15	15810	37430.7	10825	522	1
chr14	chr14	56234360	56256185	11_Peak_59900_lociStitched	11	16051	32533.6	6247.33	535	1
chr14	chr14	91117810	91151731	9_Peak_11708_lociStitched	9	16440	32790.2	7183.88	570	1
chr14	chr14	76376092	76440375	20_Peak_43241_lociStitched	20	17103	38613.7	13469.7	584	1
chr14	chr14	133978583	134031614	18_Peak_74385_lociStitched	18	21464	33533.4	8901.83	602	1
chr14	chr14	29516779	29543464	8_Peak_21402_lociStitched	8	14437	30734.6	6283.84	613	1
chr14	chr14	49674514	49721336	12_Peak_34796_lociStitched	12	19448	32779.3	8459.48	618	1
chr14	chr14	111450135	111483687	11_Peak_52245_lociStitched	11	15471	31161.7	6923.62	623	1
chr14	chr14	47264345	47302204	13_Peak_7337_lociStitched	13	15308	35745.7	11719.7	637	1
chr14	chr14	41963053	41986919	9_Peak_51690_lociStitched	9	15751	31166.1	7462.69	654	1
chr14	chr14	134475756	134490691	4_Peak_19807_lociStitched	4	12946	27184.7	3829.33	672	1
chr14	chr14	47350347	47375656	10_Peak_35066_lociStitched	10	13393	31724.1	8469.12	678	1
chr14	chr14	49905149	49931729	6_Peak_7501_lociStitched	6	8288	28124.3	5733.31	726	1
chr14	chr14	113119807	113137866	6_Peak_39798_lociStitched	6	8917	25332.7	4237.98	785	1
chr14	chr14	59515149	59551852	15_Peak_28791_lociStitched	15	17474	28632.5	7897.46	812	1
chr14	chr14	115234908	115278529	17_Peak_43199_lociStitched	17	13871	30743.1	10018.8	813	1
chr14	chr14	73390279	73429077	16_Peak_7037_lociStitched	16	19619	28591.1	8685.12	865	1
chr14	chr14	29630415	29660141	8_Peak_38217_lociStitched	8	10868	26188.6	6312.24	867	1
chr14	chr14	109037115	109071208	14_Peak_36943_lociStitched	14	12688	30172.6	10400.3	873	1
chr14	chr14	46324601	46360621	15_Peak_14698_lociStitched	15	13891	27422	7823.54	885	1
chr14	chr14	74951595	74968648	7_Peak_74461_lociStitched	7	10480	22467.3	4110.51	980	1
chr14	chr14	127649118	127662365	6_Peak_56243_lociStitched	6	12291	21217.2	3225.28	1009	1
chr14	chr14	20479550	20518059	15_Peak_51646_lociStitched	15	12975	28016.9	10353.3	1049	1
chr14	chr14	28303858	28348367	15_Peak_37299_lociStitched	15	12433	27490	10132.8	1072	1
chr14	chr14	61653294	61668473	3_Peak_740_lociStitched	3	5421	20185	2918.63	1083	1
chr15	chr14	108723966	108755570	8_Peak_8941_lociStitched	8	9531	24353	7088.83	1084	1
chr15	chr15	7491136	7591065	40_Peak_39640_lociStitched	40	70535	158429	23519.5	9	1
chr15	chr15	132316776	132364945	12_Peak_1839_lociStitched	12	27850	90276.3	11399.1	40	1
chr15	chr15	25312844	25361756	28_Peak_72659_lociStitched	28	41333	65068.1	12011.4	114	1
chr15	chr15	108974116	109001266	30_Peak_71093_lociStitched	30	34197	64305.6	19459.6	174	1
chr15	chr15	33468304	33511039	22_Peak_44507_lociStitched	22	26223	55823.4	13935	216	1
chr15	chr15	135024958	135066251	21_Peak_1667_lociStitched	21	28647	52367.7	12791.7	241	1
chr15	chr15	110347497	110379382	17_Peak_18242_lociStitched	17	22264	46747.1	10562.3	287	1
chr15	chr15	101430416	101470518	24_Peak_24677_lociStitched	24	24588	51917.8	16330.5	296	1
chr15	chr15	139528703	139584554	18_Peak_51050_lociStitched	18	21097	47045.6	11963.4	307	1
chr15	chr15	138546232	138594497	21_Peak_16026_lociStitched	21	23069	46564.6	14598.7	361	1
chr15	chr15	120050768	120107153	20_Peak_74497_lociStitched	20	25076	40765.1	9637.75	375	1
chr15	chr15	121318190	121330818	2_Peak_223_lociStitched	2	13716	33471.8	2922.57	392	1
chr15	chr15	63494847	63506434	3_Peak_73_lociStitched	3	8479	31514.7	3019.39	458	1
chr15	chr15	139259223	139285519	9_Peak_489_lociStitched	9	12548	32631.8	6964.18	568	1
chr15	chr15	132276265	132283893	2_Peak_2660_lociStitched	2	7455	25137.3	2107.62	687	1
chr15	chr15	63583250	63627944	17_Peak_69955_lociStitched	17	13914	31750.6	9658.37	746	1
chr15	chr15	140321886	140361350	9_Peak_25480_lociStitched	9	16995	26564.5	6381.56	847	1
chr15	chr15	60164342	60204396	16_Peak_78789_lociStitched	16	17098	30273.2	11267.1	923	1
chr15	chr15	139446465	139475241	6_Peak_5190_lociStitched	6	13666	22850.2	5255.98	1056	1
chr15	chr15	133489080	133551593	17_Peak_17754_lociStitched	17	15498	30068.8	12789.3	1080	1
chr16	chr15	47658054	47698843	9_Peak_59329_lociStitched	9	12078	26637.3	9891.34	1123	1
chr16	chr16	50598739	50711106	36_Peak_26882_lociStitched	36	31812	78314.7	28646.7	137	1
chr16	chr16	45621940	45674773	18_Peak_43288_lociStitched	18	25974	47394.4	13348.7	325	1
chr16	chr16	5942662	5982097	20_Peak_78505_lociStitched	20	22720	39991.4	8979.63	378	1
chr16	chr16	46463310	46486130	20_Peak_46623_lociStitched	20	13535	47081.5	17027.4	415	1
chr16	chr16	46427494	46443314	20_Peak_46623_lociStitched	20	13535	47081.5	17027.4	415	1
chr16	chr16	51449003	51483551	8_Peak_677_lociStitched	8	13673	33994.4	7107.69	502	1
chr16	chr16	21689571	21755649	26_Peak_14932_lociStitched	26	20752	38886.9	12125.3	512	1
chr16	chr16	71347207	71378693	7_Peak_28881_lociStitched	7	16500	32037	6048.46	551	1
chr16	chr16	33776182	33793514	14_Peak_55728_lociStitched	14	11926	33226.9	10690.5	718	1
chr16	chr16	21860914	21892962	15_Peak_35815_lociStitched	15	15525	29775.6	7916.06	756	1
chr16	chr16	51209203	51248686	13_Peak_49487_lociStitched	13	10432	27078.5	9966.1	1093	1
chr17	chr16	3669794	3697337	14_Peak_9858_lociStitched	14	12134	23395	6480.87	1111	1
chr17	chr17	49308121	49395146	26_Peak_68762_lociStitched	26	42080	122459	19867.1	21	1
chr17	chr17	50442249	50551391	46_Peak_80219_lociStitched	46	58662	110712	32883.4	43	1
chr17	chr17	35364683	35415782	15_Peak_64394_lociStitched	15	37946	86989.6	13317.9	50	1
chr17	chr17	43795608	43910123	38_Peak_35833_lociStitched	38	53797	94056.5	22211.6	57	1
chr17	chr17	34834100	34906061	17_Peak_6638_lociStitched	17	25768	73226	14805.1	92	1
chr17	chr17	36063693	36110931	15_Peak_66606_lociStitched	15	30878	57854	8665.1	143	1
chr17	chr17	40062936	40100192	14_Peak_64871_lociStitched	14	28378	55902	11474	182	1
chr17	chr17	40420339	40421431	11_Peak_72253_lociStitched	11	27074	54427.6	11725.6	206	1
chr17	chr17	40367371	40407338	11_Peak_72253_lociStitched	11	27074	54427.6	11725.6	206	1
chr17	chr17	31901038	31978439	22_Peak_49012_lociStitched	22	27163	56590.3	16094.3	232	1
chr17	chr17	33592870	33644296	13_Peak_39081_lociStitched	13	22352	49135.9	10287	248	1
chr17	chr17	41810309	41846526	12_Peak_58973_lociStitched	12	27695	48062.9	9416.85	252	1
chr17	chr17	5324051	5370018	33_Peak_65156_lociStitched	33	27597	54675.5	16647.5	258	1
chr17	chr17	58999547	59050979	15_Peak_18348_lociStitched	15	24376	44945.3	10775.8	320	1
chr17	chr17	30992918	31016012	8_Peak_12416_lociStitched	8	21526	38006.9	5340.66	351	1
chr17	chr17	28028749	28072738	15_Peak_26973_lociStitched	15	21322	42150.3	10148.3	360	1
chr17	chr17	46994077	47055961	18_Peak_55748_lociStitched	18	21983	43551.5	15186.5	462	1
chr17	chr17	61069859	61124733	24_Peak_19188_lociStitched	24	24792	41802.9	15998.8	560	1
chr17	chr17	31569881	31592586	14_Peak_72212_lociStitched	14	14574	31098.7	5355.27	561	1
chr17	chr17	62491901	62549366	16_Peak_29366_lociStitched	16	17764	34088.2	8372.65	562	1
chr17	chr17	62708143	62734345	11_Peak_13043_lociStitched	11	17748	29498.6	4300.94	581	1
chr17	chr17	62864334	62900053	13_Peak_13768_lociStitched	13	17383	33428	9664.5	651	1
chr17	chr17	33661818	33710519	9_Peak_22132_lociStitched	9	17191	31889.4	8624.95	677	1
chr17	chr17	33959058	34003263	10_Peak_11985_lociStitched	10	16680	29225	7844.32	775	1
chr17	chr17	59642604	59668559	9_Peak_31963_lociStitched	9	13932	26361.5	5521.63	802	1
chr17	chr17	27804853	27852462	17_Peak_32673_lociStitched	17	15207	29644.3	9072.06	821	1
chr17	chr17	40441794	40488886	15_Peak_19291_lociStitched	15	13774	28164.4	10866.6	1075	1
chr18	chr17	51065874	51110834	13_Peak_52538_lociStitched	13	15042	24975.3	8350.22	1128	1
chr18	chr18	38214084	38266553	33_Peak_55772_lociStitched	33	48048	94236.7	21468.5	54	1
chr18	chr18	2889462	2913235	10_Peak_79932_lociStitched	10	13068	39976.3	5868.13	323	1
chr18	chr18	17981903	18031012	21_Peak_18454_lociStitched	21	23567	46987.4	16215.7	386	1
chr18	chr18	12222027	12261677	27_Peak_30001_lociStitched	27	22686	44516.5	14972.9	429	1
chr18	chr18	5957792	6001583	10_Peak_4147_lociStitched	10	18678	37219	8257.5	439	1
chr18	chr18	41954490	41993627	17_Peak_13833_lociStitched	17	17347	37889.6	12570.6	576	1
chr18	chr18	46203509	46206959	2_Peak_560_lociStitched	2	3390	24209.2	1577.12	711	1
chr18	chr18	553290	604756	12_Peak_55781_lociStitched	12	11475	30092.2	9474.89	818	1
chrX	chr18	49149821	49169475	13_Peak_26466_lociStitched	13	13290	29978.4	12684.7	1077	1
chrX	chrX	10532978	10561936	52_Peak_40670_lociStitched	52	50459	79450.6	15651.8	76	1
chrX	chrX	124689541	124726612	8_Peak_8442_lociStitched	8	16731	34938.2	4782.14	412	1
chrX	chrX	88172748	88203341	17_Peak_44772_lociStitched	17	20917	30659.3	4612.99	547	1
chrX	chrX	35858279	35891349	7_Peak_25170_lociStitched	7	13643	21601.1	3716.15	1020	1
chrX	chrX	9625048	9654130	5_Peak_11855_lociStitched	5	10690	21161.5	3299.03	1024	1
	chrX	5994981	6032999	9_Peak_54451_lociStitched	9	7567	22713.7	5429.4	1078	1

## Sheet: Fat
chr1	97084829	97386613	71_Peak_20408_lociStitched	71	172607	249575	59059.1	1	1
chr1	76894181	77128794	51_Peak_13939_lociStitched	51	158174	217603	51220.4	2	1
chr1	6731981	6868298	24_Peak_42567_lociStitched	24	66649	172135	23690.5	3	1
chr1	92020128	92302794	69_Peak_69977_lociStitched	69	139470	187549	57579.1	4	1
chr1	51787410	51974128	48_Peak_27501_lociStitched	48	120961	173699	43886.4	5	1
chr1	97400803	97569069	30_Peak_34378_lociStitched	30	93270	149319	33434.5	6	1
chr1	188413887	188514767	43_Peak_19920_lociStitched	43	100621	157079	42172.5	7	1
chr1	54654846	54734113	59_Peak_55572_lociStitched	59	99735	151376	43097.8	8	1
chr1	54507611	54621232	59_Peak_55572_lociStitched	59	99735	151376	43097.8	8	1
chr1	136844914	137026041	41_Peak_9074_lociStitched	41	108693	140446	32303.1	9	1
chr1	56233107	56373623	34_Peak_63936_lociStitched	34	86507	131986	27738.1	10	1
chr1	125109119	125307269	48_Peak_21996_lociStitched	48	101885	140231	37311.6	11	1
chr1	51420037	51545466	18_Peak_11134_lociStitched	18	62305	121842	24872.6	12	1
chr1	64384108	64488449	40_Peak_65891_lociStitched	40	79079	125008	28665.3	13	1
chr1	64351821	64371211	40_Peak_65891_lociStitched	40	79079	125008	28665.3	13	1
chr1	76088218	76126977	28_Peak_19196_lociStitched	28	81235	123842	27682.9	14	1
chr1	75983725	76074858	28_Peak_19196_lociStitched	28	81235	123842	27682.9	14	1
chr1	67881826	68018289	49_Peak_43073_lociStitched	49	87544	125034	31467.2	15	1
chr1	42236546	42315799	42_Peak_58432_lociStitched	42	72604	119494	30007.2	16	1
chr1	42131366	42219549	42_Peak_58432_lociStitched	42	72604	119494	30007.2	16	1
chr1	78172798	78281697	20_Peak_35518_lociStitched	20	64426	109679	20697.7	17	1
chr1	43795229	43891172	44_Peak_32372_lociStitched	44	74790	122971	33997	18	1
chr1	43904727	43956451	44_Peak_32372_lociStitched	44	74790	122971	33997	18	1
chr1	65537515	65599508	25_Peak_10534_lociStitched	25	66679	110144	21220.2	19	1
chr1	64667500	64731128	30_Peak_44133_lociStitched	30	84756	117492	30690.8	20	1
chr1	3365140	3477493	28_Peak_40836_lociStitched	28	58321	109258	22631.3	21	1
chr1	273700308	273875488	39_Peak_19835_lociStitched	39	86291	119642	33511.7	22	1
chr1	98537807	98635812	15_Peak_14540_lociStitched	15	48388	105963	20404.6	23	1
chr1	93540921	93633687	59_Peak_17273_lociStitched	59	81911	107603	22765.3	24	1
chr1	72406817	72512689	27_Peak_13569_lociStitched	27	79202	112487	28129.2	25	1
chr1	35561608	35675651	30_Peak_28521_lociStitched	30	68590	111708	27639.8	26	1
chr1	48142043	48308042	28_Peak_8656_lociStitched	28	79315	114340	32701.8	27	1
chr1	26332026	26422639	16_Peak_49858_lociStitched	16	66073	101678	20294.5	28	1
chr1	47475462	47558990	9_Peak_2315_lociStitched	9	55117	98955.6	17599.3	29	1
chr1	104845072	104915529	15_Peak_5142_lociStitched	15	51188	96178.7	14918.7	30	1
chr1	129113168	129276328	33_Peak_45038_lociStitched	33	89416	109676	29401.4	31	1
chr1	3177210	3310327	26_Peak_10297_lociStitched	26	66220	106028	26743.2	32	1
chr1	1461000	1575484	60_Peak_12485_lociStitched	60	74773	106702	27936.4	33	1
chr1	151203681	151257525	42_Peak_61324_lociStitched	42	68007	114846	36457.9	34	1
chr1	151081570	151183756	42_Peak_61324_lociStitched	42	68007	114846	36457.9	34	1
chr1	110586875	110731089	48_Peak_55552_lociStitched	48	63232	107974	31101.3	35	1
chr1	77788588	77939278	36_Peak_56547_lociStitched	36	73219	106749	29881.8	36	1
chr1	19179080	19266615	14_Peak_2525_lociStitched	14	57988	93072.4	16464.4	37	1
chr1	99337765	99385810	5_Peak_1483_lociStitched	5	34260	85400	10536.3	38	1
chr1	66013932	66146654	33_Peak_217_lociStitched	33	62909	98086.5	24029.7	39	1
chr1	84695073	84830655	27_Peak_20798_lociStitched	27	72170	100941	27970.6	40	1
chr1	208172255	208197076	12_Peak_4831_lociStitched	12	40768	87109	14379.5	41	1
chr1	208127137	208158371	12_Peak_4831_lociStitched	12	40768	87109	14379.5	41	1
chr1	66186292	66300021	36_Peak_50589_lociStitched	36	62665	91927.2	20766.9	42	1
chr1	98145023	98276335	37_Peak_26620_lociStitched	37	62336	94163.9	25098.7	43	1
chr1	9622678	9696763	20_Peak_68736_lociStitched	20	57592	88912.5	20408.8	44	1
chr1	51326859	51404234	19_Peak_5520_lociStitched	19	62162	83843.6	15513.7	45	1
chr1	66459803	66520462	12_Peak_13968_lociStitched	12	33433	80685.1	12473	46	1
chr1	64244194	64263944	22_Peak_9867_lociStitched	22	50192	92625.6	24483	47	1
chr1	64150742	64227890	22_Peak_9867_lociStitched	22	50192	92625.6	24483	47	1
chr1	49134677	49212257	23_Peak_67437_lociStitched	23	56169	89602.2	21528.1	48	1
chr1	98412746	98502281	16_Peak_10785_lociStitched	16	45036	85843.6	19101.3	49	1
chr1	117584262	117779841	46_Peak_40240_lociStitched	46	67535	98145.6	32018.6	50	1
chr1	41729052	41779093	10_Peak_36274_lociStitched	10	39754	80818.4	14771.6	51	1
chr1	150827965	150871774	35_Peak_69781_lociStitched	35	59467	97780.2	32552.7	52	1
chr1	150894775	151002137	35_Peak_69781_lociStitched	35	59467	97780.2	32552.7	52	1
chr1	7488924	7516402	9_Peak_28826_lociStitched	9	29066	72816.3	7605.86	53	1
chr2	20839403	20923230	13_Peak_596_lociStitched	13	35546	82384.5	17486.7	54	1
chr2	56598655	56670830	10_Peak_623_lociStitched	10	38564	80084.5	15524.9	55	1
chr2	46432795	46524653	29_Peak_31076_lociStitched	29	59233	83064.2	19257	56	1
chr2	146036	242564	21_Peak_12558_lociStitched	21	60882	84776.5	20989.2	57	1
chr2	17358052	17419368	10_Peak_49246_lociStitched	10	34707	76080.9	12594.3	58	1
chr2	2512599	2622114	23_Peak_9815_lociStitched	23	55350	85073.3	22251.6	59	1
chr2	81467004	81603576	27_Peak_61682_lociStitched	27	64819	89277.1	27532.9	60	1
chr2	56533256	56569988	7_Peak_41423_lociStitched	7	23605	70753.8	9061.84	61	1
chr2	77572499	77674069	40_Peak_15442_lociStitched	40	61493	93303.6	32613.6	62	1
chr2	110295712	110380944	22_Peak_12124_lociStitched	22	42956	77814.2	17132.8	63	1
chr2	75186046	75235006	19_Peak_27792_lociStitched	19	44335	80857.9	20292.3	64	1
chr2	75247898	75280246	19_Peak_27792_lociStitched	19	44335	80857.9	20292.3	64	1
chr2	92459769	92532328	14_Peak_50422_lociStitched	14	32849	76587.8	16104.2	65	1
chr2	63994323	64075047	19_Peak_30487_lociStitched	19	45457	80533.8	20537	66	1
chr2	49338184	49394391	11_Peak_36376_lociStitched	11	38078	72908.4	13099.9	67	1
chr2	65887651	65915217	16_Peak_2061_lociStitched	16	48816	81609.9	21942.6	68	1
chr2	65937366	66001520	16_Peak_2061_lociStitched	16	48816	81609.9	21942.6	68	1
chr2	71314937	71384570	12_Peak_9466_lociStitched	12	47648	73350.2	14529.9	69	1
chr2	87343254	87450682	33_Peak_10034_lociStitched	33	62176	80796.6	22012	70	1
chr2	83049269	83095790	11_Peak_31207_lociStitched	11	38301	69084.8	10949	71	1
chr2	223727841	223757927	4_Peak_50_lociStitched	4	19668	65158.3	7098.44	72	1
chr2	268297533	268392101	32_Peak_36664_lociStitched	32	50823	81511.6	23596.5	74	1
chr2	147167254	147220846	26_Peak_58417_lociStitched	26	43147	79272.3	21389.4	75	1
chr2	42568200	42672625	22_Peak_17748_lociStitched	22	48203	76846.4	19015.8	76	1
chr2	1381581	1449759	17_Peak_3097_lociStitched	17	41310	74530.3	16897	77	1
chr2	28389853	28550640	40_Peak_22740_lociStitched	40	60107	91166.2	33604.5	78	1
chr2	67284044	67351367	35_Peak_43026_lociStitched	35	41806	86000.6	29243.8	79	1
chr2	18214315	18282494	18_Peak_48618_lociStitched	18	34879	70599.4	13935.8	80	1
chr2	165043820	165140335	22_Peak_44949_lociStitched	22	53546	78390.4	21765.4	81	1
chr2	143491206	143540715	6_Peak_1633_lociStitched	6	37541	67208.1	10955.4	82	1
chr2	47777070	47860892	10_Peak_28524_lociStitched	10	38155	72073.4	16679.2	83	1
chr2	14379316	14471294	19_Peak_14547_lociStitched	19	53085	75158	19966.2	84	1
chr2	123370990	123494032	30_Peak_34531_lociStitched	30	57999	79892.6	24786.2	85	1
chr2	53406311	53505582	19_Peak_20863_lociStitched	19	46277	76676.9	21611.3	86	1
chr2	72323685	72364144	11_Peak_39694_lociStitched	11	24612	66725.3	12460.8	87	1
chr2	59483856	59537197	12_Peak_6996_lociStitched	12	28223	65954.3	11754.9	88	1
chr2	269671025	269783062	16_Peak_36003_lociStitched	16	37446	73205	19113.5	89	1
chr2	48051174	48095697	8_Peak_9063_lociStitched	8	26370	63899.5	10072.8	90	1
chr2	20367277	20451955	29_Peak_39669_lociStitched	29	51792	80884.4	27281.5	91	1
chr2	136390866	136485186	22_Peak_54558_lociStitched	22	54322	71572.9	18003.7	92	1
chr2	61246558	61351870	19_Peak_16804_lociStitched	19	38500	74497.7	21062.4	93	1
chr2	5124185	5235600	20_Peak_38744_lociStitched	20	42070	75959	22946.2	94	1
chr2	33574596	33663477	29_Peak_48218_lociStitched	29	51537	69361.3	16715.3	95	1
chr2	111401283	111502050	25_Peak_26890_lociStitched	25	49457	70792.4	18325.1	96	1
chr2	267654787	267745811	17_Peak_2344_lociStitched	17	42610	69569.6	17376.5	97	1
chr2	7818268	7929119	24_Peak_67706_lociStitched	24	53278	76147.8	23985.2	98	1
chr2	113732700	113791604	16_Peak_8428_lociStitched	16	43490	67819	15699.1	99	1
chr2	135536082	135658995	31_Peak_7445_lociStitched	31	50866	72764.5	20956.7	100	1
chr2	93906655	93955248	10_Peak_3967_lociStitched	10	34759	62924.9	11217.9	101	1
chr2	124480520	124538520	27_Peak_56023_lociStitched	27	55774	70568.4	19511.8	102	1
chr3	53361144	53407520	11_Peak_33665_lociStitched	11	23436	60920.4	10006.2	103	1
chr3	56511258	56514470	16_Peak_5495_lociStitched	16	34871	69004.4	18539.8	104	1
chr3	56430361	56495902	16_Peak_5495_lociStitched	16	34871	69004.4	18539.8	104	1
chr3	81799664	81899233	22_Peak_58635_lociStitched	22	42339	74037.3	23589.2	105	1
chr3	62997823	63068636	20_Peak_45698_lociStitched	20	42361	70449.6	20238.7	106	1
chr3	35364580	35415810	9_Peak_1883_lociStitched	9	36522	62378	12864.3	107	1
chr3	655656	764737	19_Peak_64257_lociStitched	19	39116	69506.4	20343.6	108	1
chr3	92323425	92432343	23_Peak_19783_lociStitched	23	47225	69903.6	20748.9	109	1
chr3	4258840	4383508	34_Peak_48041_lociStitched	34	54584	73656	24772.4	110	1
chr3	10465902	10525108	13_Peak_16111_lociStitched	13	36104	60402.5	11830.4	111	1
chr3	54615781	54674080	9_Peak_19434_lociStitched	9	37756	61084	12513.6	112	1
chr3	11532036	11607994	20_Peak_36341_lociStitched	20	45315	63908.8	15721.2	113	1
chr3	183990908	184039345	15_Peak_27971_lociStitched	15	37705	64184.7	16106	114	1
chr3	31482293	31582434	31_Peak_32434_lociStitched	31	39753	71815.8	24608.1	115	1
chr3	96958619	97070774	25_Peak_58007_lociStitched	25	48698	66552.8	19346.7	116	1
chr3	72512018	72579804	20_Peak_13107_lociStitched	20	47102	63884.5	16875	117	1
chr3	15366984	15425623	22_Peak_54441_lociStitched	22	42643	70193.5	23220.5	118	1
chr3	146168732	146234111	14_Peak_69495_lociStitched	14	41921	59892.5	12976	119	1
chr3	120044648	120113658	20_Peak_69023_lociStitched	20	51629	61023.6	14181.1	120	1
chr3	76560859	76673983	23_Peak_12882_lociStitched	23	44025	68512.9	21951.3	121	1
chr3	73163706	73235103	43_Peak_33002_lociStitched	43	50277	71777.6	25762.3	122	1
chr3	28215073	28302351	28_Peak_52171_lociStitched	28	44600	62159.4	16347.2	123	1
chr3	17142553	17236751	25_Peak_64656_lociStitched	25	40741	61968	16372.8	125	1
chr3	7956080	8027736	22_Peak_2929_lociStitched	22	41086	64634.3	19230.4	126	1
chr3	29653146	29713277	29_Peak_35201_lociStitched	29	30645	59715.1	14373.9	127	1
chr3	88126496	88203391	26_Peak_47716_lociStitched	26	45595	57669.5	12332.2	128	1
chr3	45618981	45674120	18_Peak_51083_lociStitched	18	40413	62408	17103.9	129	1
chr3	25773164	25853159	23_Peak_13880_lociStitched	23	40029	64539.8	19405.2	130	1
chr3	114660862	114777957	24_Peak_58608_lociStitched	24	39165	70334.2	25219.5	131	1
chr3	8355587	8416573	10_Peak_6618_lociStitched	10	23828	57329.8	12217.9	132	1
chr3	89250874	89327886	12_Peak_5761_lociStitched	12	28500	60914	15849.9	133	1
chr3	20716278	20776733	13_Peak_10464_lociStitched	13	37589	56017.6	11178.1	134	1
chr3	20359253	20397727	15_Peak_6672_lociStitched	15	29754	55921.7	11108.8	135	1
chr3	42061760	42130625	15_Peak_65784_lociStitched	15	33705	58897	14150.1	136	1
chr3	158334962	158417723	17_Peak_13089_lociStitched	17	40958	59563.1	15062.5	137	1
chr3	9118978	9193065	13_Peak_6062_lociStitched	13	33198	58393	14276.1	138	1
chr3	75478756	75516905	13_Peak_443_lociStitched	13	34048	57664.6	13614.9	139	1
chr3	81916979	81942979	13_Peak_3261_lociStitched	13	27186	59098.3	15120.7	140	1
chr3	197382875	197460379	28_Peak_65715_lociStitched	28	48574	59295	15378.1	141	1
chr3	81393114	81475575	20_Peak_36943_lociStitched	20	36280	62071.7	18658.2	142	1
chr3	24795236	24865107	21_Peak_10823_lociStitched	21	33021	56815.2	13461.2	143	1
chr3	254189643	254271003	21_Peak_66386_lociStitched	21	40963	57814.4	14555.3	144	1
chr3	90495207	90567108	14_Peak_31551_lociStitched	14	42433	56866.5	13742.2	145	1
chr3	10758070	10846449	15_Peak_6209_lociStitched	15	38165	58181.6	15185.1	146	1
chr3	9537115	9602347	25_Peak_34811_lociStitched	25	48477	57959.6	15099.3	147	1
chr3	116714284	116788408	16_Peak_15574_lociStitched	16	39578	57914.1	15098.3	148	1
chr3	9668977	9718623	26_Peak_22176_lociStitched	26	38584	59677.6	17141.2	149	1
chr3	4078949	4120145	11_Peak_36821_lociStitched	11	21406	51331.2	8987.9	150	1
chr4	91819403	91891446	20_Peak_16170_lociStitched	20	42536	55581.2	13270.3	151	1
chr4	79432159	79500904	16_Peak_27040_lociStitched	16	38036	60173.9	18068	152	1
chr4	79514771	79519787	16_Peak_27040_lociStitched	16	38036	60173.9	18068	152	1
chr4	100118872	100144117	5_Peak_51106_lociStitched	5	22386	47969.9	5961.56	153	1
chr4	137094617	137169566	17_Peak_38185_lociStitched	17	42298	56054.1	14051.1	154	1
chr4	4931849	4995220	19_Peak_61186_lociStitched	19	34701	59721	17793.5	155	1
chr4	65293983	65310556	Peak_541	1	16667	46244.8	4413.16	156	1
chr4	94780540	94849390	7_Peak_18796_lociStitched	7	32714	55449.5	13905.4	157	1
chr4	10027052	10061909	6_Peak_1033_lociStitched	6	19772	50206.7	8706.31	158	1
chr4	56143088	56202436	11_Peak_26600_lociStitched	11	25403	53282.6	11893.3	159	1
chr4	28610475	28706872	21_Peak_38977_lociStitched	21	38695	60496.6	19154	160	1
chr4	3966226	4002451	6_Peak_86_lociStitched	6	21049	48412.5	7366	161	1
chr4	106986286	107069461	16_Peak_36078_lociStitched	16	38967	55546.8	14513.6	162	1
chr4	29559825	29640228	23_Peak_12913_lociStitched	23	44502	56253.2	15304.9	163	1
chr4	23821852	23889394	17_Peak_53068_lociStitched	17	36442	54506.4	13562.4	164	1
chr4	53034623	53086095	22_Peak_33925_lociStitched	22	28198	65614.8	24836.1	165	1
chr4	79451741	79531051	23_Peak_65196_lociStitched	23	38965	60180.5	19419.3	166	1
chr4	54776236	54851792	21_Peak_30708_lociStitched	21	40366	57200.3	16508	167	1
chr4	273895051	274004481	24_Peak_64059_lociStitched	24	41633	62254.8	21693.8	168	1
chr4	57574053	57637013	14_Peak_36739_lociStitched	14	35347	57024.2	16551.9	169	1
chr4	51730861	51790856	9_Peak_6493_lociStitched	9	37293	53095.6	12706.9	170	1
chr4	79917494	79975107	12_Peak_1856_lociStitched	12	39569	53021.2	12721	171	1
chr4	91914275	91964620	14_Peak_12824_lociStitched	14	39185	50178.9	10003.6	172	1
chr4	38426210	38477076	19_Peak_66081_lociStitched	19	39157	52300.8	12182.3	173	1
chr4	59711821	59753344	6_Peak_20026_lociStitched	6	17982	48438.3	8386.57	175	1
chr4	49303294	49361011	15_Peak_29409_lociStitched	15	35937	52014.6	12161	176	1
chr4	97078432	97131921	14_Peak_57544_lociStitched	14	37378	51914.1	12106.2	177	1
chr4	67686088	67791874	24_Peak_23601_lociStitched	24	40234	57828.8	18129.7	178	1
chr4	100981054	101096146	31_Peak_39742_lociStitched	31	39910	58903.3	19281.4	179	1
chr4	22058050	22099483	8_Peak_23501_lociStitched	8	37655	49478.9	10012.3	180	1
chr4	28243991	28258119	3_Peak_444_lociStitched	3	13702	42534.3	3090.78	181	1
chr4	161931444	161988979	17_Peak_28683_lociStitched	17	33875	51335.3	12072.9	183	1
chr4	17741885	17813946	12_Peak_3935_lociStitched	12	19169	53649.4	14585.1	184	1
chr4	52492829	52541995	19_Peak_26524_lociStitched	19	36204	54938.7	15947	185	1
chr4	7509956	7548620	8_Peak_54518_lociStitched	8	30677	47047.1	8099.59	186	1
chr4	11364572	11419545	12_Peak_10822_lociStitched	12	40844	50883	11962.1	187	1
chr4	74840624	74921351	23_Peak_49265_lociStitched	23	33793	55302.1	16397.9	188	1
chr5	106749686	106798513	17_Peak_15103_lociStitched	17	36096	48326.5	9443.74	189	1
chr5	93252633	93334467	24_Peak_24636_lociStitched	24	42447	55434.4	16604.1	190	1
chr5	27349615	27417773	20_Peak_64961_lociStitched	20	39233	50755.4	12180.5	192	1
chr5	124947626	125027317	21_Peak_42533_lociStitched	21	34886	53189.4	14693.1	193	1
chr5	44597270	44643773	21_Peak_38139_lociStitched	21	30260	46316.9	8038.21	194	1
chr5	141468699	141540438	14_Peak_2783_lociStitched	14	33717	53310.6	15140	195	1
chr5	59133127	59176168	11_Peak_43598_lociStitched	11	25398	46875.8	9002.43	196	1
chr5	65794483	65833385	9_Peak_4716_lociStitched	9	34009	43994.3	6430.5	197	1
chr5	47844922	47884698	11_Peak_22136_lociStitched	11	35359	50208.2	12686.5	198	1
chr5	77147468	77223220	13_Peak_15236_lociStitched	13	27489	53696.8	16191.6	199	1
chr5	49143235	49227848	23_Peak_12994_lociStitched	23	34318	57035.3	19616.1	200	1
chr5	72949941	72996481	10_Peak_45953_lociStitched	10	26394	46844.6	9680.21	202	1
chr5	113592493	113677162	21_Peak_41402_lociStitched	21	35825	54735.4	17750.8	203	1
chr5	68969428	69016314	17_Peak_38509_lociStitched	17	33918	48652	11877.1	205	1
chr5	6798043	6854716	11_Peak_3258_lociStitched	11	27624	48893.2	12503.4	208	1
chr5	61114603	61185863	14_Peak_30310_lociStitched	14	38456	50631.4	14304.1	209	1
chr5	7084152	7113534	7_Peak_5296_lociStitched	7	17432	42902.2	6680.58	210	1
chr5	147982819	148031747	23_Peak_43345_lociStitched	23	36391	53315.1	17152.7	211	1
chr5	93572734	93593781	2_Peak_22401_lociStitched	2	20336	40978.5	4836.6	212	1
chr5	20706401	20742646	9_Peak_8187_lociStitched	9	28531	47858.6	11739.7	213	1
chr5	8137683	8189842	14_Peak_14179_lociStitched	14	34026	46877.6	10814.6	214	1
chr5	63705420	63790111	30_Peak_45449_lociStitched	30	36568	55003.4	18947.7	215	1
chr5	59258213	59300872	7_Peak_39297_lociStitched	7	31780	45891.3	10000.3	217	1
chr5	40240330	40287979	14_Peak_24989_lociStitched	14	26650	50420.3	14566.3	218	1
chr5	74170941	74207162	15_Peak_5967_lociStitched	15	31637	42976.2	7124.67	219	1
chr5	139293562	139410472	24_Peak_20773_lociStitched	24	44872	57594.9	21851.2	220	1
chr5	81691813	81734897	15_Peak_55417_lociStitched	15	33201	51991.5	16293.3	221	1
chr5	57936542	58016087	21_Peak_12043_lociStitched	21	34141	51409.9	15765.8	222	1
chr5	49649401	49689487	5_Peak_986_lociStitched	5	22586	44475.4	8895.08	223	1
chr5	54857924	54921636	18_Peak_17049_lociStitched	18	30402	46863.5	11292.9	224	1
chr5	9185931	9265063	24_Peak_65575_lociStitched	24	34829	49293	13813.2	225	1
chr5	114189334	114238333	12_Peak_49311_lociStitched	12	35529	45961.1	10529.9	226	1
chr5	47306537	47363633	10_Peak_9488_lociStitched	10	32474	45328.5	9997.51	227	1
chr5	159105055	159192434	18_Peak_28532_lociStitched	18	30004	51361.4	16077.7	228	1
chr5	8446324	8540184	18_Peak_9469_lociStitched	18	34705	56559.2	21301.8	229	1
chr5	91703262	91735416	17_Peak_34525_lociStitched	17	29455	43719.4	8469.17	230	1
chr5	134899763	134977634	20_Peak_22706_lociStitched	20	36284	49533.7	14468.4	231	1
chr5	192163830	192204267	34_Peak_57104_lociStitched	34	40669	50920.1	15867.4	232	1
chr5	86155071	86190764	8_Peak_317_lociStitched	8	16826	42391.4	7373.5	233	1
chr6	46157872	46182778	5_Peak_33142_lociStitched	5	27521	44616.6	9621.22	234	1
chr6	34552488	34636511	14_Peak_14410_lociStitched	14	34019	51712.8	16752.2	235	1
chr6	223784295	223821235	7_Peak_49297_lociStitched	7	27769	42769.1	7916.24	238	1
chr6	131808574	131877661	17_Peak_2182_lociStitched	17	36521	47697.7	13016	239	1
chr6	525274	617811	21_Peak_17321_lociStitched	21	31221	52755.3	18137.3	241	1
chr6	104939418	104994110	24_Peak_39177_lociStitched	24	34439	45046.5	10440.9	242	1
chr6	108781422	108841650	15_Peak_28738_lociStitched	15	35833	46924.6	12342.2	243	1
chr6	6816975	6871608	13_Peak_13291_lociStitched	13	27861	45154.1	10641.2	244	1
chr6	138133591	138233039	26_Peak_3710_lociStitched	26	41229	51247.5	16850.3	245	1
chr6	64800797	64865222	19_Peak_33282_lociStitched	19	36442	50640.4	16383.7	246	1
chr6	36041930	36079915	11_Peak_201_lociStitched	11	22691	40978.2	6841.1	248	1
chr6	124795799	124883423	25_Peak_63124_lociStitched	25	42824	50173.5	16184.2	249	1
chr6	268440193	268482030	15_Peak_45292_lociStitched	15	33141	49549.2	15679.4	250	1
chr6	10678380	10750133	23_Peak_24287_lociStitched	23	38374	45825	12000.7	251	1
chr6	34217103	34281132	15_Peak_30959_lociStitched	15	40868	44756.3	11006.6	252	1
chr6	11252758	11333517	19_Peak_9642_lociStitched	19	36732	48184.7	14493.7	253	1
chr6	1576420	1659649	24_Peak_28152_lociStitched	24	35867	50392.3	16817.5	256	1
chr6	43259050	43321706	16_Peak_13264_lociStitched	16	32201	44404.3	10877.1	257	1
chr6	4479045	4522116	12_Peak_39121_lociStitched	12	28154	44600.7	11124.1	258	1
chr6	42173517	42224741	13_Peak_32152_lociStitched	13	32808	43455	9992.22	259	1
chr6	35166923	35258918	19_Peak_69871_lociStitched	19	30255	50258.4	16799.1	260	1
chr6	22235780	22266489	7_Peak_5521_lociStitched	7	22081	42397	8988.58	261	1
chr6	134520301	134577554	12_Peak_68683_lociStitched	12	23831	43581	10191	262	1
chr6	32704849	32749054	9_Peak_18603_lociStitched	9	25231	44567.9	11186.3	263	1
chr6	21951560	21993690	8_Peak_45457_lociStitched	8	26429	41305.6	7955.4	264	1
chr6	35159336	35231804	23_Peak_31573_lociStitched	23	39528	46348.6	13147.7	265	1
chr6	43870730	43911395	7_Peak_7877_lociStitched	7	26763	40701.6	7502.69	266	1
chr6	107153658	107218606	17_Peak_6744_lociStitched	17	34521	47213.8	14065	267	1
chr6	114087560	114172574	20_Peak_38002_lociStitched	20	37525	49886.2	16790.3	268	1
chr6	52739251	52781131	9_Peak_23056_lociStitched	9	19858	42643.8	9573.87	269	1
chr6	28552905	28612155	14_Peak_37761_lociStitched	14	34367	42999.4	10006.3	271	1
chr6	179772950	179831249	8_Peak_10703_lociStitched	8	32474	44190.6	11216.5	272	1
chr6	14334908	14393097	16_Peak_16635_lociStitched	16	36863	43647.6	10683.5	273	1
chr6	27101270	27171477	21_Peak_55384_lociStitched	21	30081	47044.8	14086.1	274	1
chr6	166515290	166554166	8_Peak_5454_lociStitched	8	16412	40855.9	7911.12	275	1
chr6	202463058	202525288	15_Peak_36062_lociStitched	15	22337	43724.2	10849.9	276	1
chr6	34818453	34893573	14_Peak_8522_lociStitched	14	21818	50460.9	17662.2	277	1
chr6	138226707	138272037	10_Peak_2838_lociStitched	10	31244	40770.5	8014.41	279	1
chr6	63764752	63831610	9_Peak_44875_lociStitched	9	23287	46625.6	13905.5	280	1
chr6	20278457	20298201	3_Peak_1005_lociStitched	3	14343	36981.4	4282.37	281	1
chr6	66027980	66064732	7_Peak_50164_lociStitched	7	29117	40092.8	7434.93	282	1
chr6	26264795	26321125	19_Peak_64734_lociStitched	19	28777	45810.4	13196.2	283	1
chr6	95894143	95956995	15_Peak_3380_lociStitched	15	29823	45165.4	12557.8	284	1
chr6	41963067	41993874	8_Peak_68976_lociStitched	8	25712	39615.7	7016.96	285	1
chr6	34720708	34782844	17_Peak_54879_lociStitched	17	25674	42221.4	9637.29	286	1
chr6	148719093	148810806	25_Peak_38905_lociStitched	25	32968	49442.5	16921	288	1
chr6	81772503	81824998	23_Peak_63069_lociStitched	23	34166	53572.7	21322.5	290	1
chr6	4228505	4251514	15_Peak_45972_lociStitched	15	25424	43701.2	11617.3	291	1
chr6	77603511	77675034	13_Peak_6185_lociStitched	13	30287	47519.9	15491.9	292	1
chr6	110817075	110847837	4_Peak_69962_lociStitched	4	16922	38864.7	6881.46	293	1
chr6	117766996	117796452	8_Peak_405_lociStitched	8	21572	38334.8	6360.47	294	1
chr6	47222822	47302195	15_Peak_69627_lociStitched	15	30932	49824.2	17904.5	295	1
chr7	104859487	104927682	12_Peak_3586_lociStitched	12	28823	46072.8	14173.6	296	1
chr7	43500397	43520087	8_Peak_551_lociStitched	8	18199	39977.3	8127.29	297	1
chr7	66481932	66520617	13_Peak_9678_lociStitched	13	27555	39638	7834.93	298	1
chr7	30877573	30909292	6_Peak_56592_lociStitched	6	14963	38005.7	6235.96	299	1
chr7	261542674	261588759	13_Peak_68516_lociStitched	13	28661	41631.1	9902.77	300	1
chr7	72162089	72230291	16_Peak_10155_lociStitched	16	33408	45429.6	13768.3	301	1
chr7	86607192	86697088	17_Peak_68991_lociStitched	17	36050	49991.2	18446.7	302	1
chr7	24578893	24628914	12_Peak_15725_lociStitched	12	32185	40917.2	9373.94	303	1
chr7	63627544	63706665	17_Peak_24971_lociStitched	17	24584	48640	17148.4	304	1
chr7	673507	717766	11_Peak_7819_lociStitched	11	24498	41764.3	10347.9	306	1
chr7	62173163	62220665	17_Peak_35699_lociStitched	17	25562	40715.5	9504.85	309	1
chr7	124681667	124737045	15_Peak_29948_lociStitched	15	30509	41555.7	10366.8	310	1
chr7	94025127	94065175	8_Peak_66723_lociStitched	8	24491	42646	11458.1	311	1
chr7	181705987	181788458	25_Peak_63190_lociStitched	25	31344	46134.3	15009.7	312	1
chr7	77108985	77139242	11_Peak_460_lociStitched	11	17517	39792.8	8669.01	313	1
chr7	41500350	41537538	11_Peak_11746_lociStitched	11	27418	44504.7	13390.4	314	1
chr7	74625708	74666402	9_Peak_52455_lociStitched	9	19698	40551.6	9465.42	315	1
chr7	113388729	113481815	32_Peak_18163_lociStitched	32	36628	49465.9	18626.5	318	1
chr7	114532971	114594789	19_Peak_36886_lociStitched	19	31826	49171.4	18426.6	320	1
chr7	236667306	236687946	5_Peak_12302_lociStitched	5	15710	36927.8	6207.15	321	1
chr7	70888886	70941346	9_Peak_10058_lociStitched	9	22812	42952.1	12333.5	322	1
chr7	67865709	67922846	10_Peak_28116_lociStitched	10	25938	42874.6	12287.6	323	1
chr7	56395039	56431932	11_Peak_976_lociStitched	11	20261	38520.8	7965.1	324	1
chr7	236265132	236300384	8_Peak_3063_lociStitched	8	21215	37453.9	6942.24	326	1
chr7	16782250	16819569	11_Peak_35_lociStitched	11	27226	37800.4	7448.87	328	1
chr7	104890155	104941288	11_Peak_17023_lociStitched	11	26180	39734.3	9578.8	329	1
chr7	81404952	81449476	15_Peak_2294_lociStitched	15	29854	40362.9	10262.7	330	1
chr7	8672261	8718523	11_Peak_2300_lociStitched	11	18403	42020.8	12085.1	331	1
chr7	80463241	80504496	9_Peak_26004_lociStitched	9	20973	38565.2	8642.92	332	1
chr7	53313824	53354862	7_Peak_19538_lociStitched	7	20040	38004.9	8177.5	333	1
chr7	111558183	111618500	13_Peak_56700_lociStitched	13	26378	41654.9	11918.6	335	1
chr7	151151499	151215114	12_Peak_17196_lociStitched	12	28858	41674.2	12195	337	1
chr7	117642300	117694927	19_Peak_42551_lociStitched	19	34843	40577.4	11149.2	338	1
chr7	45813718	45870419	17_Peak_17600_lociStitched	17	27609	40555.8	11143.6	340	1
chr7	46990223	47065901	24_Peak_17700_lociStitched	24	28177	42861.5	13462	341	1
chr7	79536110	79614993	16_Peak_17126_lociStitched	16	28889	46880.2	17654	342	1
chr7	9764517	9786525	6_Peak_33151_lociStitched	6	16178	37988.4	8767.53	343	1
chr7	65912416	65961507	16_Peak_21472_lociStitched	16	29347	38526.6	9317.47	344	1
chr7	62013273	62071000	27_Peak_59582_lociStitched	27	31668	42653.9	13496.3	346	1
chr8	1312723	1348644	9_Peak_4306_lociStitched	9	13436	36700.5	7590.11	348	1
chr8	20836116	20907885	19_Peak_36328_lociStitched	19	25876	42631.4	13564.5	349	1
chr8	9440378	9491575	15_Peak_5600_lociStitched	15	29144	41811	12757.1	350	1
chr8	10026148	10088210	20_Peak_21963_lociStitched	20	31679	40186.8	11153.3	351	1
chr8	4808126	4840941	8_Peak_15202_lociStitched	8	22411	36577.9	7559.83	352	1
chr8	73710983	73749875	20_Peak_35793_lociStitched	20	26316	39475.9	10469.2	353	1
chr8	88094648	88115782	18_Peak_30975_lociStitched	18	26787	38452.1	9547.75	355	1
chr8	18466068	18542169	23_Peak_56535_lociStitched	23	30109	44583.9	15800.9	356	1
chr8	132299194	132303580	4_Peak_1290_lociStitched	4	13663	34209.7	5553.42	358	1
chr8	59285810	59356118	17_Peak_42104_lociStitched	17	26823	41729.6	13112.2	359	1
chr8	122663340	122765454	24_Peak_69146_lociStitched	24	28089	46725.7	18119.8	360	1
chr8	4899760	4937179	9_Peak_11810_lociStitched	9	28516	36038.3	7433.92	361	1
chr8	19609224	19642329	7_Peak_3031_lociStitched	7	23638	34846.3	6376.02	363	1
chr8	64334753	64400963	14_Peak_2063_lociStitched	14	26141	42783.1	14328.9	364	1
chr9	125321031	125336240	23_Peak_31291_lociStitched	23	32400	43852.9	15414.6	365	1
chr9	5879142	5935208	15_Peak_10988_lociStitched	15	29629	39579.8	11164.1	366	1
chr9	76647811	76695068	12_Peak_61488_lociStitched	12	23490	37399.2	9044.99	367	1
chr9	29340654	29373491	9_Peak_6724_lociStitched	9	27370	34048	5757.75	368	1
chr9	146257501	146295162	8_Peak_57468_lociStitched	8	20910	35958.8	7710.21	369	1
chr9	59153617	59203461	11_Peak_52622_lociStitched	11	18571	41990	13778.6	370	1
chr9	21545750	21580356	13_Peak_10285_lociStitched	13	28072	34698.6	6518.15	371	1
chr9	127033351	127107561	15_Peak_23038_lociStitched	15	27793	41680	13580.4	372	1
chr9	74634031	74693716	15_Peak_17034_lociStitched	15	30186	39408.2	11310.7	373	1
chr9	139846751	139883060	14_Peak_10131_lociStitched	14	29555	38673.7	10588.3	374	1
chr9	57625527	57667852	12_Peak_22500_lociStitched	12	26718	38169.8	10185.5	376	1
chr9	101900060	101932806	7_Peak_11811_lociStitched	7	19803	34140.2	6234.15	378	1
chr9	65714432	65760827	13_Peak_46364_lociStitched	13	29820	37088.2	9195.49	379	1
chr9	132303879	132344672	8_Peak_21989_lociStitched	8	25356	36298.3	8408.08	380	1
chr9	34123598	34166731	20_Peak_30033_lociStitched	20	23962	35337.4	7474.27	381	1
chr9	8833706	8882335	7_Peak_17701_lociStitched	7	23987	36961.8	9200.15	383	1
chr9	132898952	132962460	12_Peak_9571_lociStitched	12	26791	38596.9	10975	386	1
chr9	268641214	268702508	13_Peak_13516_lociStitched	13	26752	37321.9	9739.9	387	1
chr9	52416341	52442173	5_Peak_2047_lociStitched	5	18382	33361	5853.08	388	1
chr9	123151787	123233390	23_Peak_31309_lociStitched	23	30119	40695.4	13195.2	389	1
chr9	34199974	34263919	12_Peak_30628_lociStitched	12	24047	39179.1	11817	392	1
chr9	4176745	4239667	16_Peak_16490_lociStitched	16	30305	38502.4	11241.6	396	1
chr9	52910754	52939654	8_Peak_30808_lociStitched	8	14851	36143.6	8929.31	398	1
chr9	77502812	77541913	14_Peak_39044_lociStitched	14	19960	38372.2	11444.9	405	1
chr9	68986223	69042999	10_Peak_5278_lociStitched	10	19950	40475.6	13620.6	408	1
chr9	102753578	102799644	13_Peak_44857_lociStitched	13	25673	36040.9	9187.98	409	1
chr9	100038156	100076806	8_Peak_38280_lociStitched	8	26771	35175.4	8329.08	410	1
chr9	138915362	138944731	9_Peak_29209_lociStitched	9	23822	33134.1	6308.46	411	1
chr9	236919503	236947172	7_Peak_58965_lociStitched	7	22250	32612.7	5812.16	413	1
chr9	30022276	30052233	7_Peak_1283_lociStitched	7	21719	33307.7	6520.05	415	1
chr9	51197194	51237348	14_Peak_59590_lociStitched	14	27259	34568.6	7850.11	417	1
chr9	207058915	207136716	19_Peak_42941_lociStitched	19	31156	42672.1	16013.7	418	1
chr9	93270215	93309942	7_Peak_54246_lociStitched	7	16347	33513.8	6907.85	419	1
chr9	22237862	22261112	4_Peak_38837_lociStitched	4	10655	31461.2	4866.63	422	1
chr9	111309445	111366063	17_Peak_14521_lociStitched	17	31603	32453.4	5871.29	423	1
chr9	92597284	92646117	14_Peak_23171_lociStitched	14	23713	36258.3	9742.87	425	1
chr9	64910803	64980572	15_Peak_9165_lociStitched	15	26383	40514.9	14030.5	426	1
chr9	53086495	53113368	5_Peak_1554_lociStitched	5	15715	31978.9	5710.51	429	1
chr9	100592236	100656540	17_Peak_44145_lociStitched	17	26107	37194.4	11128.7	431	1
chr9	44560676	44597988	6_Peak_19416_lociStitched	6	17357	33689	7645.23	432	1
chr9	19372666	19401171	10_Peak_16027_lociStitched	10	19400	34014.7	7974.38	433	1
chr10	681366	731905	9_Peak_36853_lociStitched	9	26590	36524.5	10542.4	436	1
chr10	25148854	25155821	1_Peak_203_lociStitched	1	8437	27909.7	2029.7	439	1
chr10	51807944	51856470	7_Peak_4723_lociStitched	7	18579	34690.1	8824.21	440	1
chr10	98336130	98375713	8_Peak_57949_lociStitched	8	18368	34145.2	8308.12	442	1
chr10	77921506	77936447	3_Peak_4529_lociStitched	3	14150	29780.9	4019.88	444	1
chr10	31443647	31487910	10_Peak_21177_lociStitched	10	20153	35504.8	9763.7	446	1
chr10	119235772	119286448	14_Peak_49602_lociStitched	14	27392	34902	9190.66	447	1
chr10	103219266	103237025	4_Peak_19678_lociStitched	4	9929	29080.4	3383.09	448	1
chr10	97253468	97319806	14_Peak_28780_lociStitched	14	26259	37255.4	11576	449	1
chr10	107195315	107239681	11_Peak_32154_lociStitched	11	21206	34276.8	8601.88	450	1
chr10	269839658	269897489	17_Peak_51624_lociStitched	17	31220	36612.7	10940.7	451	1
chr10	63929144	63953432	3_Peak_13372_lociStitched	3	13669	30826.2	5172.9	452	1
chr10	39762030	39790114	9_Peak_4456_lociStitched	9	17264	31557.3	6009.04	453	1
chr10	82305547	82353956	18_Peak_18874_lociStitched	18	26916	37476.9	11952.9	454	1
chr10	637298	657088	4_Peak_54663_lociStitched	4	17677	29108.1	3602.47	455	1
chr10	60306758	60381456	19_Peak_8299_lociStitched	19	26403	40767.9	15325.4	457	1
chr10	269625782	269657588	6_Peak_2334_lociStitched	6	13855	31532.5	6284.87	461	1
chr10	76503187	76539929	11_Peak_34721_lociStitched	11	17088	33625.9	8403.72	462	1
chr10	7765552	7800299	5_Peak_18019_lociStitched	5	24564	32737.7	7543.05	464	1
chr10	75095857	75111608	Peak_1196	1	15876	28690.9	3540.12	465	1
chr10	20880189	20912912	5_Peak_16516_lociStitched	5	20474	32270.1	7129.25	466	1
chr11	93455038	93497969	12_Peak_39686_lociStitched	12	26547	32936.2	7837.66	467	1
chr11	7830231	7916262	16_Peak_39678_lociStitched	16	27457	39367.8	14298.4	471	1
chr11	270839805	270887326	12_Peak_32780_lociStitched	12	23418	33269.5	8216.38	472	1
chr11	107296289	107325174	11_Peak_46103_lociStitched	11	21377	31237.8	6235.79	473	1
chr11	123579359	123632595	13_Peak_22446_lociStitched	13	23143	34906.8	9907.22	474	1
chr11	27228295	27279097	10_Peak_19749_lociStitched	10	21756	37146.9	12209.7	475	1
chr11	79934292	79975833	10_Peak_9929_lociStitched	10	18952	32132.3	7196.24	476	1
chr11	151565219	151632792	14_Peak_65054_lociStitched	14	25374	37536.8	12724	477	1
chr11	260918220	261009691	19_Peak_16740_lociStitched	19	26352	41161.9	16373.3	478	1
chr11	59362672	59425143	13_Peak_16260_lociStitched	13	24171	36873	12123.6	479	1
chr11	106538181	106633465	20_Peak_19876_lociStitched	20	22112	39990.7	15293.1	480	1
chr11	9171796	9200239	4_Peak_60860_lociStitched	4	18319	30986.1	6381.29	482	1
chr11	63080781	63133524	9_Peak_13500_lociStitched	9	15025	35290.3	10685.7	483	1
chr12	66212880	66228254	7_Peak_43367_lociStitched	7	15487	29332.7	4738.84	484	1
chr12	11842501	11917166	19_Peak_44227_lociStitched	19	25554	38870.4	14286.8	485	1
chr12	46163328	46224086	19_Peak_48329_lociStitched	19	24665	35573.8	11003.3	486	1
chr12	54635059	54688010	10_Peak_69885_lociStitched	10	16821	35101.2	10537.2	487	1
chr12	52283069	52327485	12_Peak_12605_lociStitched	12	25229	31602	7044.38	488	1
chr12	64153697	64205470	9_Peak_39199_lociStitched	9	23529	34568.8	10033.6	489	1
chr12	22426895	22467198	10_Peak_65107_lociStitched	10	24466	36532.4	11998.1	490	1
chr12	7059083	7125782	12_Peak_38159_lociStitched	12	23189	38012.1	13536.1	492	1
chr12	6900813	6958290	16_Peak_49563_lociStitched	16	23814	36581.8	12167.2	494	1
chr12	132316483	132340658	5_Peak_330_lociStitched	5	13841	29512.8	5113.01	495	1
chr12	126019262	126088909	12_Peak_15702_lociStitched	12	25030	36042.3	11784.3	496	1
chr12	69877525	69898850	4_Peak_7681_lociStitched	4	18559	28852.7	4597.67	497	1
chr12	41754231	41794545	12_Peak_57803_lociStitched	12	20036	31840	7587.09	498	1
chr12	54110006	54167204	17_Peak_17169_lociStitched	17	24761	36463.9	12236.1	500	1
chr12	46268205	46319751	15_Peak_59071_lociStitched	15	26179	34887.7	10722	501	1
chr12	46994919	47038769	10_Peak_45919_lociStitched	10	25995	32212.2	8050.86	502	1
chr12	84343581	84392392	16_Peak_26065_lociStitched	16	19844	34835.9	10696.1	503	1
chr12	70118200	70153430	11_Peak_10179_lociStitched	11	21214	31244.8	7211.16	505	1
chr12	267569360	267606175	7_Peak_4339_lociStitched	7	21457	31421.6	7455.04	507	1
chr12	59249590	59305406	15_Peak_32034_lociStitched	15	20555	38191.2	14439.7	511	1
chr12	42457326	42490623	14_Peak_56618_lociStitched	14	22147	31944.5	8244.02	512	1
chr12	16832230	16878019	9_Peak_24176_lociStitched	9	23556	32601.8	8983.8	515	1
chr12	92292845	92308025	4_Peak_3209_lociStitched	4	16939	27215.5	3635.74	516	1
chr12	132353662	132359880	1_Peak_129_lociStitched	1	6219	24820.4	1252.93	517	1
chr12	14684908	14738176	17_Peak_17425_lociStitched	17	25356	34785.2	11221.6	518	1
chr12	63494466	63506483	3_Peak_57_lociStitched	3	8839	25774.1	2229.15	519	1
chr12	11800564	11878008	12_Peak_40668_lociStitched	12	23467	36863.3	13328.1	520	1
chr12	87467897	87534701	15_Peak_5836_lociStitched	15	26157	36244.8	12750.6	521	1
chr12	70791666	70853935	13_Peak_66939_lociStitched	13	26976	35611.6	12123.8	522	1
chr12	58235132	58262660	8_Peak_37976_lociStitched	8	17989	29642.4	6158.87	523	1
chr12	20957984	21000346	16_Peak_21646_lociStitched	16	23689	30763.3	7294.74	524	1
chr12	131370230	131400428	8_Peak_51964_lociStitched	8	21261	28491.8	5094.4	526	1
chr12	122638913	122682615	11_Peak_28813_lociStitched	11	25785	34283	10891.5	527	1
chr12	53421099	53460614	13_Peak_60153_lociStitched	13	20074	33824.9	10444.4	529	1
chr12	248718803	248788800	15_Peak_13167_lociStitched	15	15466	37609.4	14293.4	533	1
chr12	18997645	19059278	17_Peak_38858_lociStitched	17	28977	35210.9	11963	538	1
chr12	21260750	21294253	6_Peak_7965_lociStitched	6	14823	29295	6114.3	540	1
chr12	118272209	118350316	15_Peak_45964_lociStitched	15	20498	36843.1	13731.2	543	1
chr12	5513499	5545904	10_Peak_13198_lociStitched	10	18169	29391.7	6424.45	547	1
chr12	31547487	31605831	14_Peak_10097_lociStitched	14	23068	31692.5	8739.93	548	1
chr12	24157842	24200893	15_Peak_27248_lociStitched	15	20290	31276.6	8330.37	549	1
chr12	117837464	117858432	5_Peak_5313_lociStitched	5	19391	26843.2	3990.21	555	1
chr12	77414570	77457228	12_Peak_52906_lociStitched	12	21908	31431.7	8587.22	556	1
chr12	56375812	56423413	7_Peak_10209_lociStitched	7	18885	32673.3	9915.29	559	1
chr13	18295997	18333369	8_Peak_61085_lociStitched	8	22309	30034.3	7315.28	560	1
chr13	1779697	1826075	15_Peak_29768_lociStitched	15	24974	31571.7	8859.87	562	1
chr13	74124306	74156143	8_Peak_25745_lociStitched	8	18462	28756.3	6075.54	563	1
chr13	85932034	85973151	13_Peak_45998_lociStitched	13	25891	30955.4	8275.75	564	1
chr13	15826735	15882842	13_Peak_39144_lociStitched	13	22571	33166.3	10576.7	567	1
chr13	890118	949383	13_Peak_22962_lociStitched	13	24891	33301	10727	568	1
chr13	72392753	72419760	6_Peak_656_lociStitched	6	15308	28067	5545.16	572	1
chr13	159100467	159154323	12_Peak_16391_lociStitched	12	28576	31624.2	9128.59	573	1
chr13	8925701	8997433	18_Peak_8670_lociStitched	18	24945	36227.7	13857.7	575	1
chr13	48710556	48735252	5_Peak_49582_lociStitched	5	15536	28200.4	5862.83	576	1
chr13	23122658	23158564	7_Peak_40834_lociStitched	7	13793	30100.6	7774.04	577	1
chr13	59631147	59664164	4_Peak_6072_lociStitched	4	12826	28873.4	6563.78	578	1
chr13	24150408	24168381	6_Peak_9024_lociStitched	6	17342	26388	4106.21	580	1
chr13	52657847	52681843	4_Peak_6077_lociStitched	4	10258	26625.9	4358.11	582	1
chr13	47954162	48027368	16_Peak_22099_lociStitched	16	21821	36178.4	14018.9	588	1
chr13	78171774	78199375	7_Peak_2830_lociStitched	7	24356	27742.8	5623.91	592	1
chr13	45899124	45917210	4_Peak_60234_lociStitched	4	17634	27186.7	5118.3	594	1
chr13	90566261	90604249	8_Peak_69655_lociStitched	8	16782	28931.7	6906.22	596	1
chr13	202673515	202735529	12_Peak_10108_lociStitched	12	22261	33295.3	11274.1	597	1
chr13	31571266	31589077	3_Peak_61146_lociStitched	3	14004	26671	4721.09	600	1
chr13	77292481	77344747	12_Peak_46164_lociStitched	12	17710	35950	14053.1	602	1
chr13	54052985	54086200	8_Peak_13183_lociStitched	8	19555	29349.5	7464.22	604	1
chr13	248029148	248069029	9_Peak_69256_lociStitched	9	17936	30524.9	8714	608	1
chr13	75254446	75288762	10_Peak_49293_lociStitched	10	16704	27765.1	5988.14	609	1
chr13	17738977	17787859	14_Peak_36437_lociStitched	14	21040	31199.9	9444.1	612	1
chr13	123044751	123058550	17_Peak_5788_lociStitched	17	18307	31639	9897.27	613	1
chr14	47979590	48039788	10_Peak_53052_lociStitched	10	18649	33145	11455.7	617	1
chr14	53184737	53285494	18_Peak_51815_lociStitched	18	19820	40776.9	19130.5	619	1
chr14	68159794	68207795	13_Peak_19136_lociStitched	13	22077	31666.5	10066.1	621	1
chr14	89227204	89300133	13_Peak_31318_lociStitched	13	18121	36854.5	15317.5	622	1
chr14	54595342	54663837	12_Peak_66411_lociStitched	12	15740	36294.2	14811.7	624	1
chr14	32036167	32087290	11_Peak_19687_lociStitched	11	19140	32589.5	11109.5	625	1
chr14	19740322	19791882	18_Peak_32802_lociStitched	18	22432	30420.3	8960.73	626	1
chr14	181066366	181111696	12_Peak_14867_lociStitched	12	22778	28567.5	7179.82	631	1
chr14	6144888	6179967	7_Peak_3446_lociStitched	7	18554	28999.8	7682.3	633	1
chr14	80432711	80510305	12_Peak_8252_lociStitched	12	17039	36679.4	15403	637	1
chr14	69914418	69930726	10_Peak_10080_lociStitched	10	20580	33615	12363.3	642	1
chr14	10246645	10293024	14_Peak_64452_lociStitched	14	27166	29161.6	8054.37	650	1
chr14	12369231	12396721	6_Peak_50636_lociStitched	6	16354	27325.1	6308.95	656	1
chr14	84124989	84154707	7_Peak_41064_lociStitched	7	13409	26882.9	5887.14	658	1
chr14	1004998	1031399	3_Peak_17121_lociStitched	3	13356	25973.3	5063.71	662	1
chr14	75593795	75663407	17_Peak_18802_lociStitched	17	21484	35307.2	14409.7	663	1
chr14	15931423	15964712	11_Peak_24266_lociStitched	11	20575	28029.5	7149.62	664	1
chr14	6082980	6128731	11_Peak_40490_lociStitched	11	22079	29692.4	8848.24	665	1
chr14	32456006	32509945	17_Peak_25050_lociStitched	17	26726	31317	10475	666	1
chr14	151432563	151489986	15_Peak_48512_lociStitched	15	16592	31578.8	10746.8	667	1
chr14	20158532	20181105	5_Peak_2267_lociStitched	5	11539	26885	6129.68	673	1
chr14	60124152	60163535	8_Peak_6407_lociStitched	8	22125	27730.2	7037.75	676	1
chr14	78762937	78805241	7_Peak_10383_lociStitched	7	13784	30620.3	9954.13	678	1
chr14	164683328	164732733	13_Peak_25840_lociStitched	13	20433	30394	9757.49	682	1
chr14	45116653	45151571	7_Peak_39468_lociStitched	7	18091	27784.2	7156.88	683	1
chr14	47617040	47682547	16_Peak_69769_lociStitched	16	20242	33842.7	13220.7	684	1
chr14	98366147	98400578	9_Peak_8815_lociStitched	9	19307	27371.1	6801.15	689	1
chr14	65113893	65176733	11_Peak_35638_lociStitched	11	18020	32017	11462	691	1
chr14	221019742	221070702	13_Peak_40986_lociStitched	13	18982	30346.7	9835.28	694	1
chr14	208273285	208317523	6_Peak_29984_lociStitched	6	15627	27319.2	6810.95	695	1
chr14	15184753	15222345	5_Peak_11941_lociStitched	5	15537	28339.9	7878.46	697	1
chr14	81700479	81725888	9_Peak_33926_lociStitched	9	13384	27687.6	7239.83	698	1
chr14	135159269	135213505	12_Peak_20206_lociStitched	12	23877	30827.7	10451.3	703	1
chr14	75265667	75305517	9_Peak_6800_lociStitched	9	21132	28134.1	7778.72	704	1
chr14	68562831	68604587	8_Peak_1199_lociStitched	8	12826	29032.9	8706.13	706	1
chr14	144819777	144870599	10_Peak_46022_lociStitched	10	21675	30513.5	10194.9	707	1
chr14	194803825	194848849	11_Peak_34924_lociStitched	11	18395	28568.5	8271.78	712	1
chr14	17332652	17365234	9_Peak_36627_lociStitched	9	21282	25857.9	5674.29	719	1
chr14	101811234	101849313	9_Peak_64625_lociStitched	9	13537	28273.7	8152.71	722	1
chr14	119979805	120009249	9_Peak_9120_lociStitched	9	21001	27507.2	7426.07	725	1
chr14	134054602	134095251	15_Peak_39674_lociStitched	15	21503	28267.3	8263.94	729	1
chr14	3648515	3679794	8_Peak_7122_lociStitched	8	16077	26218.1	6230.78	730	1
chr14	9251619	9293768	13_Peak_36610_lociStitched	13	19215	27831	7856.57	732	1
chr14	70151693	70200380	12_Peak_4977_lociStitched	12	19751	29056.4	9226.19	736	1
chr14	51054750	51096832	5_Peak_6178_lociStitched	5	14614	28128.7	8386.96	743	1
chr14	59543296	59583549	7_Peak_59319_lociStitched	7	11549	28712.5	9028.75	748	1
chr14	14339096	14392138	15_Peak_22604_lociStitched	15	25286	29025.1	9419.36	756	1
chr14	26442116	26466366	5_Peak_48475_lociStitched	5	18400	24161.1	4558.29	757	1
chr14	122996198	123032186	13_Peak_29010_lociStitched	13	20231	26671.7	7124.25	763	1
chr14	265077477	265120675	9_Peak_68366_lociStitched	9	15688	28921.1	9373.97	764	1
chr14	11165067	11223592	12_Peak_38913_lociStitched	12	21896	30674.7	11182	771	1
chr15	64427906	64465275	15_Peak_59303_lociStitched	15	24731	25153.1	5732.4	777	1
chr15	19603012	19625845	9_Peak_27446_lociStitched	9	18585	23992.9	4632.82	783	1
chr15	1375486	1443150	13_Peak_22609_lociStitched	13	20775	31788.2	12449.7	786	1
chr15	1258101	1288963	5_Peak_37084_lociStitched	5	19283	24698.9	5394.68	789	1
chr15	37989099	38050206	10_Peak_50201_lociStitched	10	14397	32386.7	13199.1	794	1
chr15	55414501	55446310	10_Peak_61277_lociStitched	10	19056	28439	9298.79	795	1
chr15	269569103	269605055	6_Peak_64056_lociStitched	6	20660	25467.7	6329.61	796	1
chr15	125684383	125747207	15_Peak_46304_lociStitched	15	19698	31820.4	12703	797	1
chr15	57109696	57165955	11_Peak_45035_lociStitched	11	16933	29811.6	10914.2	812	1
chr15	137309739	137361759	10_Peak_57206_lociStitched	10	17107	29105.2	10310.4	817	1
chr15	100159295	100182353	6_Peak_69002_lociStitched	6	14840	25119.4	6329.82	819	1
chr15	11632235	11666900	18_Peak_38778_lociStitched	18	19528	33507.7	14722.5	821	1
chr15	7627016	7671153	10_Peak_55443_lociStitched	10	17985	26526.3	7922.59	832	1
chr15	59568808	59584299	4_Peak_2966_lociStitched	4	14267	21753.7	3266.69	838	1
chr15	68480914	68520743	10_Peak_53397_lociStitched	10	12542	29975	11497.7	839	1
chr15	120727593	120783140	17_Peak_24427_lociStitched	17	20247	27998.1	9529.15	841	1
chr15	10580551	10611835	8_Peak_39296_lociStitched	8	19304	24601.1	6162.05	849	1
chr15	67688815	67744169	15_Peak_23709_lociStitched	15	19459	31011.5	12646.3	854	1
chr15	48460449	48493129	8_Peak_33664_lociStitched	8	16144	25348.8	7072.55	862	1
chr15	52547417	52590763	7_Peak_13630_lociStitched	7	15699	26159.3	7901.98	863	1
chr15	74916631	74974626	8_Peak_69534_lociStitched	8	13327	30474.6	12222.4	864	1
chr15	3842506	3899843	14_Peak_21673_lociStitched	14	19033	27354	9293.8	877	1
chr15	77940587	77987660	18_Peak_50645_lociStitched	18	22408	26520.9	8548.46	883	1
chr15	29775277	29807826	12_Peak_47882_lociStitched	12	20138	22787.6	4885.6	890	1
chr15	140910558	140949654	13_Peak_48477_lociStitched	13	17695	25686.1	7819.2	896	1
chr15	34326131	34366816	10_Peak_24117_lociStitched	10	16625	25688.5	7917.3	906	1
chr15	18141849	18180232	12_Peak_35001_lociStitched	12	16573	25730.6	7971.39	907	1
chr16	269422443	269430672	1_Peak_142_lociStitched	1	8230	19471.5	1804.62	912	1
chr16	33366168	33413088	9_Peak_49074_lociStitched	9	13479	26263.8	8748.32	916	1
chr16	11728404	11754648	7_Peak_12414_lociStitched	7	21591	22453.8	4999.5	918	1
chr16	88521824	88558129	8_Peak_54606_lociStitched	8	16384	24984.4	7538.11	920	1
chr16	92256773	92291751	10_Peak_68725_lociStitched	10	21332	22826.6	5463.56	927	1
chr16	93606503	93625506	6_Peak_41586_lociStitched	6	11046	21332.8	4064.74	936	1
chr16	45403233	45411212	Peak_2972	1	7980	18861.6	1608.57	937	1
chr16	59762777	59779100	3_Peak_12055_lociStitched	3	12202	20679.6	3457.21	940	1
chr16	131171563	131219983	13_Peak_5342_lociStitched	13	15370	27754.3	10642.7	951	1
chr16	56740107	56774534	8_Peak_63095_lociStitched	8	13277	24002.5	6961.14	957	1
chr16	25455144	25495630	12_Peak_23811_lociStitched	12	19234	24979.9	7983.84	962	1
chr16	22811429	22881291	13_Peak_16515_lociStitched	13	19079	30496.1	13518.7	963	1
chr16	2237345	2258689	4_Peak_40156_lociStitched	4	8923	21278.2	4470.15	976	1
chr16	143123409	143168841	7_Peak_46180_lociStitched	7	16770	25790.6	8984.67	977	1
chr16	94604412	94614491	2_Peak_4089_lociStitched	2	9322	18980.8	2192.7	979	1
chr16	268020202	268067794	10_Peak_29656_lociStitched	10	17115	25978.1	9345.19	997	1
chr16	17325307	17365784	8_Peak_1872_lociStitched	8	10368	24886	8372.07	1002	1
chr17	58037355	58062906	11_Peak_27647_lociStitched	11	17664	25652.4	9172.65	1006	1
chr17	7613542	7670032	12_Peak_16668_lociStitched	12	16831	26850.6	10381.8	1007	1
chr17	120365489	120408303	11_Peak_43355_lociStitched	11	14137	24669.4	8353.01	1019	1
chr17	34922349	34960560	8_Peak_6602_lociStitched	8	15138	25662.9	9346.76	1020	1
chr17	44683400	44721998	8_Peak_14109_lociStitched	8	15364	23637.4	7329.76	1023	1
chr17	19841165	19860464	8_Peak_10333_lociStitched	8	18591	23075.5	6775.86	1024	1
chr17	6678747	6704658	7_Peak_28168_lociStitched	7	11532	21290.3	5030.89	1027	1
chr17	125765243	125818746	16_Peak_57589_lociStitched	16	14789	25520.9	9272.07	1028	1
chr17	261314281	261348675	11_Peak_7616_lociStitched	11	18686	22927	6703.39	1031	1
chr17	46859088	46913854	11_Peak_28523_lociStitched	11	14132	26958.2	10737.9	1033	1
chr17	54556621	54628929	17_Peak_59476_lociStitched	17	16792	29024.4	13080.5	1064	1
chr17	64872607	64897784	9_Peak_14968_lociStitched	9	19182	24754.7	8954.97	1078	1
chr17	93649822	93675303	11_Peak_14879_lociStitched	11	15235	20116.8	4478.77	1096	1
chr17	28753677	28788884	12_Peak_27521_lociStitched	12	15952	23243.7	7696.25	1103	1
chr17	110895577	110968557	13_Peak_41231_lociStitched	13	18054	29509.3	13983.5	1105	1
chr18	28959812	29003641	18_Peak_62566_lociStitched	18	16562	23992	8472.15	1106	1
chr18	120333941	120351456	4_Peak_12263_lociStitched	4	15563	19068.3	3616.44	1109	1
chr18	18692235	18748082	14_Peak_16895_lociStitched	14	17156	24706.7	9326.45	1117	1
chr18	87654275	87715499	13_Peak_59985_lociStitched	13	18358	26754.9	11387.7	1120	1
chr18	29026209	29046607	9_Peak_37135_lociStitched	9	14344	25171.3	9837.88	1124	1
chr18	11081339	11112250	11_Peak_58734_lociStitched	11	18784	21090.6	5885.45	1138	1
chr18	137258753	137296211	7_Peak_27527_lociStitched	7	16107	21427.1	6340.71	1143	1
chr18	46569893	46616042	11_Peak_17713_lociStitched	11	18451	22899.1	7822.26	1144	1
chr18	553271	575086	3_Peak_70521_lociStitched	3	8351	19611.9	4600.71	1148	1
chr18	11734656	11784504	13_Peak_26368_lociStitched	13	15766	23621.8	8620.17	1150	1
chrX	81269743	81320527	9_Peak_32243_lociStitched	9	10274	25483.4	10649.4	1172	1
chrX	88574331	88611764	12_Peak_44599_lociStitched	12	17060	23127.7	8374.04	1174	1

## Sheet: Heart
chr1	4864104	4954416	22_Peak_13632_lociStitched	22	39380	181771	23273.4	26	1
chr1	268286818	268403051	25_Peak_58468_lociStitched	25	54530	164075	29941.6	42	1
chr1	143487500	143540737	14_Peak_14604_lociStitched	14	33107	149197	16184	44	1
chr1	223729109	223757772	5_Peak_44491_lociStitched	5	15269	119003	9544.78	74	1
chr1	162163625	162273472	26_Peak_11616_lociStitched	26	51819	138989	30175	76	1
chr1	273697904	273880320	48_Peak_17182_lociStitched	48	48901	124353	35042.1	127	1
chr1	166671213	166702118	9_Peak_19183_lociStitched	9	20790	89389.6	10402.6	165	1
chr1	78187438	78229916	22_Peak_57445_lociStitched	22	29914	86948.2	11205.7	179	1
chr1	254078036	254237079	27_Peak_4124_lociStitched	27	40972	110837	35418.9	181	1
chr1	271564787	271631437	13_Peak_11151_lociStitched	13	38407	91617.1	17995.5	196	1
chr1	239374603	239466627	18_Peak_7455_lociStitched	18	31226	93201.9	19858.8	198	1
chr1	271238443	271288306	8_Peak_9465_lociStitched	8	21541	85056.3	12889.6	206	1
chr1	269625644	269657469	5_Peak_2149_lociStitched	5	17718	79613.4	8923.73	217	1
chr1	161947265	161985941	12_Peak_48147_lociStitched	12	25181	81587	11421	222	1
chr1	208173121	208204151	9_Peak_53886_lociStitched	9	17409	74993.3	8226.05	244	1
chr1	164955682	165039761	15_Peak_32684_lociStitched	15	29810	89014.4	22718.1	250	1
chr1	129363772	129433123	21_Peak_61438_lociStitched	21	30180	86099.3	20007.8	257	1
chr1	22238523	22261093	5_Peak_54789_lociStitched	5	7767	69623.9	5990.08	283	1
chr1	134002817	134032503	5_Peak_15791_lociStitched	5	16371	69631.5	8318.02	307	1
chr1	260868162	260990688	21_Peak_55624_lociStitched	21	29244	87753.1	28095.2	315	1
chr1	250782671	250857989	17_Peak_53098_lociStitched	17	34933	72508.6	15711.3	358	1
chr1	269208554	269261473	11_Peak_24513_lociStitched	11	18860	70107.1	13848.9	365	1
chr1	168907722	169034183	23_Peak_35241_lociStitched	23	24699	83628.7	30426.5	402	1
chr1	261682499	261739453	17_Peak_40438_lociStitched	17	28513	64585.8	13219	424	1
chr1	269421050	269429973	1_Peak_17_lociStitched	1	8924	54870.2	3758.37	435	1
chr1	137920061	137940624	3_Peak_187_lociStitched	3	14305	55277.5	4180.46	437	1
chr1	27368035	27416002	14_Peak_35608_lociStitched	14	23051	63167.7	12596.1	447	1
chr1	40616313	40699138	21_Peak_25051_lociStitched	21	24073	67850.2	17525.8	453	1
chr1	225711029	225717450	2_Peak_122_lociStitched	2	6255	52519.3	2612.06	461	1
chr1	109004966	109017525	3_Peak_29693_lociStitched	3	11831	53640.7	4748.56	478	1
chr1	43594145	43611648	5_Peak_40637_lociStitched	5	13853	52243	4673.3	498	1
chr1	239838237	239845133	1_Peak_1519_lociStitched	1	6897	49889.1	2854.25	508	1
chr1	236395419	236412099	3_Peak_16687_lociStitched	3	8307	52770.5	5918.06	509	1
chr1	241566527	241573006	1_Peak_847_lociStitched	1	6480	49094.6	3137.13	530	1
chr1	261537944	261588449	14_Peak_27429_lociStitched	14	20050	57737.3	12131.3	537	1
chr1	268923996	268946349	6_Peak_38515_lociStitched	6	12456	52156.3	6846.72	541	1
chr1	98515222	98547375	8_Peak_23499_lociStitched	8	13513	54049.2	8916.03	545	1
chr1	270839937	270895411	13_Peak_8962_lociStitched	13	20972	59534.7	14567.5	548	1
chr1	137855677	137883731	6_Peak_5332_lociStitched	6	13846	52618.1	7672.77	549	1
chr1	57126958	57133367	5_Peak_5278_lociStitched	5	3829	46092.9	1779.78	559	1
chr1	268437713	268485061	12_Peak_22661_lociStitched	12	23288	56074.2	12301	569	1
chr1	10213348	10233142	6_Peak_224_lociStitched	6	6357	48544.8	5308.75	583	1
chr1	162487560	162525471	10_Peak_60367_lociStitched	10	16357	51649.9	9568.74	609	1
chr1	43640818	43686733	11_Peak_10280_lociStitched	11	19491	52118.1	10574.2	624	1
chr1	94294739	94324804	9_Peak_62283_lociStitched	9	14251	50590.4	9217.93	629	1
chr1	90426503	90453126	8_Peak_61314_lociStitched	8	13754	49084.8	7885.73	635	1
chr1	268554382	268592204	9_Peak_26652_lociStitched	9	16641	50696.6	10007.7	646	1
chr1	40986313	41006768	7_Peak_44498_lociStitched	7	15089	45588.1	5586.26	664	1
chr1	269330026	269361772	12_Peak_36530_lociStitched	12	14158	49663.4	10025.4	683	1
chr1	162935636	162972698	12_Peak_5832_lociStitched	12	16498	48703.2	9410.04	693	1
chr1	236264965	236300524	6_Peak_8889_lociStitched	6	15803	48502.5	10148.5	715	1
chr1	241114336	241131740	5_Peak_2227_lociStitched	5	11428	43595.3	5532.73	724	1
chr1	162427306	162474544	11_Peak_14948_lociStitched	11	21229	50917.8	13127.4	733	1
chr1	269710234	269729813	4_Peak_34582_lociStitched	4	11783	42034.2	4507.09	742	1
chr1	183911252	183919060	2_Peak_44423_lociStitched	2	6794	39679.5	2949.08	762	1
chr1	145997143	146016469	3_Peak_42382_lociStitched	3	10708	42238.9	5958.21	781	1
chr1	127754902	127781799	7_Peak_50568_lociStitched	7	10171	44899.2	8674.28	783	1
chr1	269374904	269402852	5_Peak_54625_lociStitched	5	11387	42243.4	6299.48	793	1
chr1	180068319	180098836	11_Peak_50578_lociStitched	11	13374	45442.9	9869.2	806	1
chr1	131171564	131225715	15_Peak_15755_lociStitched	15	18711	49683.5	14615.4	833	1
chr1	168827239	168866596	8_Peak_3598_lociStitched	8	14684	45913.9	10870.4	834	1
chr1	235789604	235796937	2_Peak_29795_lociStitched	2	6905	37275.8	2676.55	853	1
chr1	15903625	15950874	8_Peak_30973_lociStitched	8	15224	46682	12530.4	869	1
chr1	43449472	43471596	11_Peak_3706_lociStitched	11	15540	37502.4	3856.21	893	1
chr1	109154088	109200575	8_Peak_4660_lociStitched	8	12879	44966.9	11844.9	917	1
chr1	136245857	136285014	6_Peak_28365_lociStitched	6	11367	40973.9	9284.12	977	1
chr2	6732543	6867898	36_Peak_15403_lociStitched	36	71055	388401	35625.4	2	1
chr2	75185428	75280460	23_Peak_14932_lociStitched	23	50067	205896	26685	17	1
chr2	151566155	151639973	19_Peak_14014_lociStitched	19	47024	197205	18565.2	19	1
chr2	77178544	77250354	18_Peak_16937_lociStitched	18	36130	184351	24092.3	24	1
chr2	47201075	47302024	25_Peak_42998_lociStitched	25	61181	158308	28709.9	49	1
chr2	150822729	150907426	17_Peak_40524_lociStitched	17	49296	145535	22402.4	58	1
chr2	141468539	141540336	12_Peak_25323_lociStitched	12	33737	141361	18329.8	59	1
chr2	59483945	59533792	11_Peak_2936_lociStitched	11	22592	131561	14894.3	65	1
chr2	15184737	15274621	14_Peak_52487_lociStitched	14	39473	137738	24565.3	70	1
chr2	9118763	9193091	15_Peak_9903_lociStitched	15	27469	124202	19548.3	85	1
chr2	150560024	150583800	Peak_3223	1	23777	111476	8033.91	90	1
chr2	75980349	76074267	22_Peak_47329_lociStitched	22	45587	125061	25799.3	102	1
chr2	150740229	150804334	14_Peak_56877_lociStitched	14	39158	114459	16712.2	107	1
chr2	9223096	9293108	19_Peak_9638_lociStitched	19	38264	113125	18539.2	116	1
chr2	69877922	69930810	13_Peak_53857_lociStitched	13	26116	104925	15903.4	129	1
chr2	61268681	61351473	20_Peak_10271_lociStitched	20	31574	106206	22122	144	1
chr2	129534278	129618827	22_Peak_15131_lociStitched	22	38331	97434.3	20613	172	1
chr2	76503098	76539623	11_Peak_8881_lociStitched	11	19945	89146.6	12670.5	175	1
chr2	65297922	65309295	Peak_602	1	11374	75337	5260.01	223	1
chr2	2234869	2262795	8_Peak_44637_lociStitched	8	25750	73196.8	6987.09	253	1
chr2	989940	1025623	7_Peak_28225_lociStitched	7	23712	74395.5	8292.73	256	1
chr2	76091136	76127136	9_Peak_4504_lociStitched	9	20152	76744.8	10890	259	1
chr2	74774983	74796686	6_Peak_533_lociStitched	6	16510	70593.3	5035.1	262	1
chr2	65067671	65110887	12_Peak_62333_lociStitched	12	18684	77257.2	12320.9	265	1
chr2	150534232	150555479	Peak_2321	1	21248	69932.4	6002.28	278	1
chr2	66212765	66228539	4_Peak_974_lociStitched	4	13920	67968.6	5369.47	294	1
chr2	7907875	7940360	8_Peak_20795_lociStitched	8	12477	70401.5	8221.95	299	1
chr2	151237156	151323330	16_Peak_28110_lociStitched	16	25778	77030.9	17743.2	320	1
chr2	70889263	70941903	9_Peak_6630_lociStitched	9	19995	73832.9	14928.7	323	1
chr2	16148035	16189737	10_Peak_63068_lociStitched	10	21718	69021	11017.7	335	1
chr2	77764190	77812789	7_Peak_4310_lociStitched	7	14260	70283.9	12621.2	339	1
chr2	47408944	47453035	10_Peak_10259_lociStitched	10	21454	67838.4	10427.5	344	1
chr2	16598297	16621750	5_Peak_57783_lociStitched	5	15174	65321.3	8110.05	348	1
chr2	117837459	117870134	12_Peak_11768_lociStitched	12	24307	67565.4	10478.9	350	1
chr2	144140496	144249729	18_Peak_57118_lociStitched	18	21941	78057.9	24959.7	403	1
chr2	59756389	59779032	6_Peak_8919_lociStitched	6	18332	58656.7	6564.21	416	1
chr2	1619763	1644082	8_Peak_12304_lociStitched	8	15256	59445.4	7696.96	419	1
chr2	151155982	151214328	11_Peak_47358_lociStitched	11	29424	62191	11319.1	441	1
chr2	135305548	135346977	6_Peak_9675_lociStitched	6	11743	61509.6	11484.1	459	1
chr2	65948983	66000774	12_Peak_14364_lociStitched	12	27572	62283.9	12435	463	1
chr2	7389923	7425762	5_Peak_10503_lociStitched	5	13669	58915.7	9350.4	469	1
chr2	7859017	7884698	7_Peak_1133_lociStitched	7	12024	57872.1	8397.69	470	1
chr2	8123709	8150549	5_Peak_9586_lociStitched	5	12197	55446.1	6275.19	473	1
chr2	2019928	2052385	7_Peak_24062_lociStitched	7	14903	56497.9	8055.83	484	1
chr2	40211340	40230558	7_Peak_18044_lociStitched	7	15198	51638.8	4787.2	510	1
chr2	81371262	81389187	7_Peak_295_lociStitched	7	8838	52608.1	5902.7	512	1
chr2	9573715	9629049	13_Peak_42465_lociStitched	13	22495	58709.4	12405.9	520	1
chr2	5206279	5235391	4_Peak_10583_lociStitched	4	17886	52785.9	6605.51	525	1
chr2	1665857	1693733	7_Peak_34383_lociStitched	7	19494	51004.7	5354.98	536	1
chr2	13175200	13209803	7_Peak_20218_lociStitched	7	15258	53856.1	10879.2	589	1
chr2	77560359	77587971	8_Peak_51668_lociStitched	8	13227	50386.4	7579.49	596	1
chr2	15367951	15386642	5_Peak_1721_lociStitched	5	11523	47067.7	5596.09	626	1
chr2	150284230	150319582	11_Peak_58142_lociStitched	11	20021	47205.5	6451.74	645	1
chr2	65895022	65914915	5_Peak_13797_lociStitched	5	12213	46464.1	7330.57	696	1
chr2	42452034	42459964	2_Peak_52425_lociStitched	2	6257	41316.1	2343.32	703	1
chr2	75490947	75515746	7_Peak_37326_lociStitched	7	8032	44573.7	5946.8	711	1
chr2	78750734	78770447	3_Peak_31976_lociStitched	3	6513	44626.3	6465.86	720	1
chr2	88377525	88427593	13_Peak_63088_lociStitched	13	14820	48420.8	11901.2	776	1
chr2	5143241	5193601	11_Peak_14194_lociStitched	11	13957	48798.8	12705.8	790	1
chr2	1891696	1956389	9_Peak_21181_lociStitched	9	16284	46818.3	10907.2	796	1
chr2	103295489	103331808	11_Peak_40943_lociStitched	11	13944	45460.5	10681.4	845	1
chr2	72393133	72419368	7_Peak_2114_lociStitched	7	7573	43450.4	8712.64	847	1
chr2	74677301	74687259	4_Peak_2762_lociStitched	4	7421	36978	2883.84	872	1
chr2	112550019	112623117	22_Peak_16642_lociStitched	22	19682	50444.9	17514.3	927	1
chr2	88842455	88904465	14_Peak_58833_lociStitched	14	15930	49105.7	16203.2	928	1
chr2	9816361	9864262	10_Peak_33854_lociStitched	10	13955	41405.6	8765.88	936	1
chr2	134512051	134535340	4_Peak_17198_lociStitched	4	5997	38676	6704.9	965	1
chr2	150111279	150155819	13_Peak_13175_lociStitched	13	15920	39667.3	10435.7	1079	1
chr3	9968265	10081254	26_Peak_152_lociStitched	26	46320	252350	31546.5	9	1
chr3	124159780	124198155	6_Peak_1989_lociStitched	6	30519	192213	13511.8	18	1
chr3	4079026	4154420	16_Peak_5580_lociStitched	16	29348	149235	19828.6	51	1
chr3	38063392	38118154	11_Peak_1002_lociStitched	11	32082	140547	14413.4	55	1
chr3	3966374	4030592	10_Peak_879_lociStitched	10	21262	130600	14089.4	66	1
chr3	9341490	9470963	23_Peak_39256_lociStitched	23	49617	150098	33831.3	67	1
chr3	8355614	8416220	9_Peak_4347_lociStitched	9	20938	125054	16290.9	77	1
chr3	32124870	32197594	12_Peak_15411_lociStitched	12	33218	122554	17853.7	84	1
chr3	113456249	113563539	21_Peak_59776_lociStitched	21	35848	129628	25760.3	87	1
chr3	117626391	117741573	28_Peak_16098_lociStitched	28	47315	133058	30523.2	93	1
chr3	17741688	17814488	17_Peak_5882_lociStitched	17	19927	122901	23565.4	101	1
chr3	37810087	37879579	14_Peak_6717_lociStitched	14	35156	119679	20924	103	1
chr3	656734	745704	16_Peak_50166_lociStitched	16	31395	114558	18541.3	113	1
chr3	97244328	97382165	30_Peak_14329_lociStitched	30	57885	126603	32240.1	118	1
chr3	49386385	49471673	27_Peak_49398_lociStitched	27	48503	108452	21398.8	135	1
chr3	56704849	56779898	14_Peak_45273_lociStitched	14	24065	99342.4	17959.2	151	1
chr3	1004970	1031490	4_Peak_28687_lociStitched	4	13816	82641.6	7510.46	185	1
chr3	86762936	86822265	24_Peak_10553_lociStitched	24	30843	88886.7	16084.1	201	1
chr3	19609333	19642433	11_Peak_53965_lociStitched	11	22232	82587.8	10277.5	202	1
chr3	58974640	59045672	12_Peak_5635_lociStitched	12	29284	88548.5	17445.5	214	1
chr3	112312280	112346572	8_Peak_1322_lociStitched	8	25115	75936.2	7859.73	234	1
chr3	117771660	117797686	10_Peak_1120_lociStitched	10	17828	74749.3	8377.77	249	1
chr3	72792823	72861789	12_Peak_26642_lociStitched	12	26712	87511	21324.3	255	1
chr3	41158402	41210027	8_Peak_14105_lociStitched	8	14972	77220.7	11600.1	261	1
chr3	94518831	94592038	22_Peak_44990_lociStitched	22	34061	83426.7	18499.4	266	1
chr3	97419424	97468070	12_Peak_25570_lociStitched	12	28994	77561.2	13090.6	270	1
chr3	27353007	27420106	20_Peak_53814_lociStitched	20	25998	81263.6	17016.3	272	1
chr3	38004836	38049926	10_Peak_39086_lociStitched	10	20494	75724.1	12810.1	289	1
chr3	111457416	111504742	15_Peak_9950_lociStitched	15	24861	74770.3	12584	298	1
chr3	98252327	98270578	2_Peak_44075_lociStitched	2	10252	64247.2	5878.65	331	1
chr3	37918398	37972635	11_Peak_1294_lociStitched	11	22523	71815.2	14362	343	1
chr3	39809124	39868015	12_Peak_46409_lociStitched	12	22515	72235.7	14934.8	347	1
chr3	109071591	109111143	12_Peak_34029_lociStitched	12	26003	67740.7	10892.6	357	1
chr3	19539750	19577297	8_Peak_31076_lociStitched	8	22315	65842.4	10265.3	376	1
chr3	112726484	112771224	12_Peak_61722_lociStitched	12	17062	66336	11695	386	1
chr3	8833701	8882104	10_Peak_10876_lociStitched	10	19593	66655.8	13155.9	398	1
chr3	42711398	42750716	10_Peak_40538_lociStitched	10	21302	62747.6	9400.93	401	1
chr3	113709142	113759644	13_Peak_61157_lociStitched	13	21956	63243.7	12135.6	436	1
chr3	97195031	97210252	5_Peak_31993_lociStitched	5	13036	54861.1	5161.44	466	1
chr3	26305808	26321374	2_Peak_10092_lociStitched	2	12398	53797.7	4170.13	467	1
chr3	18040572	18061983	6_Peak_19_lociStitched	6	14885	54818.6	7378.23	503	1
chr3	97486077	97535081	10_Peak_55935_lociStitched	10	25889	58407.9	12153	522	1
chr3	4896969	4938236	16_Peak_27520_lociStitched	16	24500	55310.2	10341.5	547	1
chr3	72323822	72363578	8_Peak_48138_lociStitched	8	11157	54652.6	9740.22	550	1
chr3	49331785	49359075	9_Peak_6422_lociStitched	9	16281	51239.7	8953.85	607	1
chr3	72377587	72382557	1_Peak_2082_lociStitched	1	4971	44679.3	2645.53	611	1
chr3	17097581	17114210	5_Peak_10230_lociStitched	5	8208	47095	5332.92	619	1
chr3	8686808	8718678	7_Peak_4257_lociStitched	7	12506	49019.2	7476.7	625	1
chr3	23947014	23992637	12_Peak_5260_lociStitched	12	18932	52785.8	12144.8	647	1
chr3	102537709	102561564	6_Peak_61155_lociStitched	6	12796	47290.2	7263.85	663	1
chr3	110839702	110846585	1_Peak_700_lociStitched	1	6884	42687.7	3596.37	697	1
chr3	108899785	108939871	7_Peak_61577_lociStitched	7	16103	49301.8	10410.3	704	1
chr3	8507868	8540139	8_Peak_40734_lociStitched	8	12612	45647.3	9474.77	787	1
chr3	111405323	111444567	11_Peak_13659_lociStitched	11	14286	44039.6	9143.85	842	1
chr3	125273449	125303740	8_Peak_3638_lociStitched	8	13463	42604.3	8160.4	861	1
chr3	125350218	125356588	2_Peak_326_lociStitched	2	5112	35944.6	2020.56	879	1
chr3	37744202	37758291	8_Peak_58304_lociStitched	8	6885	37032.9	4881.84	955	1
chr3	98365992	98403801	10_Peak_37771_lociStitched	10	16889	43472.8	11354	957	1
chr3	53171511	53215374	13_Peak_37954_lociStitched	13	16058	43845.5	12123.7	973	1
chr3	93709538	93733099	3_Peak_31608_lociStitched	3	12352	38142.9	6597.08	984	1
chr3	16931652	16951178	6_Peak_30084_lociStitched	6	8345	38161.6	7322.25	1002	1
chr3	39511378	39544909	5_Peak_8472_lociStitched	5	7401	39569.9	9053.37	1017	1
chr3	8940616	8981567	8_Peak_17395_lociStitched	8	8129	40463.7	10307.4	1032	1
chr4	93534934	93625432	13_Peak_32476_lociStitched	13	42046	238019	26244.4	11	1
chr4	99337747	99385924	13_Peak_15416_lociStitched	13	32510	173505	18369.9	27	1
chr4	2342817	2378267	8_Peak_29846_lociStitched	8	32430	162793	10408.1	29	1
chr4	98562133	98621726	14_Peak_8687_lociStitched	14	31327	157010	19671.6	38	1
chr4	94024575	94081660	11_Peak_508_lociStitched	11	38629	146931	18997.9	54	1
chr4	94780729	94849547	11_Peak_8562_lociStitched	11	27290	117927	20060.4	106	1
chr4	93897345	93950985	9_Peak_1263_lociStitched	9	23751	108873	14498.9	117	1
chr4	15888061	15927029	13_Peak_54696_lociStitched	13	26826	91828.1	11663.1	161	1
chr4	14262320	14300412	8_Peak_785_lociStitched	8	15470	86636.4	11290.5	182	1
chr4	104913826	104943621	10_Peak_46564_lociStitched	10	22874	79710.6	8303.87	212	1
chr4	95698403	95753410	9_Peak_63772_lociStitched	9	13053	75640.1	13152.2	296	1
chr4	61626213	61683521	15_Peak_42183_lociStitched	15	20964	74821.3	12911.5	303	1
chr4	100769763	100810697	11_Peak_1849_lociStitched	11	25016	70443.3	9517.16	309	1
chr4	83344193	83414215	12_Peak_37304_lociStitched	12	28951	79257.9	20509.4	324	1
chr4	104350902	104384540	11_Peak_51284_lociStitched	11	22062	68016	9859.3	333	1
chr4	130383333	130410849	6_Peak_25_lociStitched	6	10823	65003.8	7231.2	338	1
chr4	108634891	108698212	17_Peak_53482_lociStitched	17	23435	71932.7	15975.9	367	1
chr4	6919732	6941064	10_Peak_21641_lociStitched	10	14535	62202	6307.87	369	1
chr4	40346531	40376950	11_Peak_24996_lociStitched	11	22429	62532.3	7051.12	381	1
chr4	98793431	98830302	5_Peak_4883_lociStitched	5	15762	65331.7	10711	387	1
chr4	78048878	78100332	10_Peak_11469_lociStitched	10	20702	63473.7	12168.9	429	1
chr4	90544202	90605459	9_Peak_21203_lociStitched	9	17029	65728.8	14860.9	443	1
chr4	86111886	86170849	19_Peak_10163_lociStitched	19	24813	66209.6	15725.4	449	1
chr4	34265199	34283246	5_Peak_16424_lociStitched	5	12183	54009.3	5935.66	490	1
chr4	101509016	101556381	10_Peak_32263_lociStitched	10	19052	60537.2	13375.9	506	1
chr4	118379711	118429266	23_Peak_5553_lociStitched	23	19671	60323.3	13226.2	507	1
chr4	599609	630943	8_Peak_4429_lociStitched	8	10175	56109.8	9334.4	511	1
chr4	939776	1011394	18_Peak_19029_lociStitched	18	17653	63167.1	17045.1	526	1
chr4	98162329	98175682	3_Peak_1835_lociStitched	3	9835	50123.2	4047.29	528	1
chr4	94630752	94676306	8_Peak_49062_lociStitched	8	14132	55721.7	12217.6	576	1
chr4	81921638	81940281	5_Peak_51692_lociStitched	5	11604	49305.1	6357.26	591	1
chr4	98205419	98231401	6_Peak_51392_lociStitched	6	11056	50576.6	8602.64	612	1
chr4	35967195	35978889	2_Peak_57153_lociStitched	2	4037	44339	3546.79	644	1
chr4	716686	736001	8_Peak_40127_lociStitched	8	13727	45807.5	6169.21	682	1
chr4	72923797	72941060	7_Peak_60281_lociStitched	7	11879	44747.4	5589.76	695	1
chr4	93411513	93431692	4_Peak_39963_lociStitched	4	17572	44070.9	5194.07	705	1
chr4	15777989	15832173	14_Peak_31997_lociStitched	14	22357	51339.3	12652	708	1
chr4	36632013	36655879	8_Peak_27807_lociStitched	8	9670	45016	7286.29	737	1
chr4	104573976	104590982	3_Peak_4604_lociStitched	3	9569	40358.6	4222.59	788	1
chr4	68833796	68879575	21_Peak_41542_lociStitched	21	17513	43288.6	10158.4	915	1
chr4	72748475	72755403	5_Peak_20658_lociStitched	5	5064	34589.4	2219.73	944	1
chr4	82362511	82388067	9_Peak_9506_lociStitched	9	16865	37467.7	5836.99	980	1
chr4	16310336	16319471	3_Peak_37778_lociStitched	3	8606	34160.3	3970.07	1031	1
chr4	68163671	68207708	7_Peak_20350_lociStitched	7	10406	40659.4	11269.1	1071	1
chr5	3340791	3477999	27_Peak_18703_lociStitched	27	72944	319763	37704.8	6	1
chr5	7084308	7167461	14_Peak_28174_lociStitched	14	35694	184184	22650.9	22	1
chr5	19542523	19640037	21_Peak_6337_lociStitched	21	43694	171127	27850	33	1
chr5	9520841	9604991	14_Peak_12162_lociStitched	14	33596	154037	20322.2	43	1
chr5	17374962	17418852	9_Peak_10651_lociStitched	9	24681	140321	11213.9	53	1
chr5	2876834	2981396	21_Peak_17169_lociStitched	21	54184	149252	23861	56	1
chr5	11364608	11433355	11_Peak_61182_lociStitched	11	44879	133012	19496.6	69	1
chr5	77122625	77220390	22_Peak_494_lociStitched	22	33770	139022	26289	72	1
chr5	67865181	67922347	15_Peak_15564_lociStitched	15	36943	128646	19190.6	75	1
chr5	68996560	69102004	28_Peak_16289_lociStitched	28	62352	135000	28649.1	80	1
chr5	14805922	14859798	16_Peak_6632_lociStitched	16	34541	119610	14169.4	83	1
chr5	11730453	11813679	20_Peak_55010_lociStitched	20	32868	113212	22629.1	124	1
chr5	8734785	8818026	16_Peak_10828_lociStitched	16	24690	109529	19553.3	126	1
chr5	14100315	14161348	17_Peak_9808_lociStitched	17	30798	102108	17901	143	1
chr5	6070796	6128502	10_Peak_696_lociStitched	10	24532	97696.3	16740.5	153	1
chr5	62997328	63068656	18_Peak_16134_lociStitched	18	32763	97598.1	17774.9	163	1
chr5	674182	717620	8_Peak_28346_lociStitched	8	20115	82931.8	10907.3	207	1
chr5	9623245	9696713	16_Peak_2536_lociStitched	16	28275	91776.2	20850.2	216	1
chr5	59726150	59753627	3_Peak_3470_lociStitched	3	11751	74201.6	7762.25	247	1
chr5	59868590	59946463	19_Peak_30822_lociStitched	19	23733	86555.8	20823.2	260	1
chr5	60532000	60628038	26_Peak_7757_lociStitched	26	33584	88489.4	23241.2	264	1
chr5	66923532	66965101	9_Peak_36215_lociStitched	9	22854	73635.3	10417.2	286	1
chr5	9775274	9831095	16_Peak_46228_lociStitched	16	19832	75241.1	13330.1	302	1
chr5	11270462	11333539	16_Peak_6532_lociStitched	16	25777	74285.8	15800.8	329	1
chr5	6985120	7037699	13_Peak_47331_lociStitched	13	26037	70624.1	12818.8	336	1
chr5	78166812	78199500	8_Peak_1451_lociStitched	8	19853	67484.4	10012.3	342	1
chr5	8928687	9000978	16_Peak_5533_lociStitched	16	28429	71683.8	16200.4	380	1
chr5	5878769	5967619	27_Peak_7379_lociStitched	27	28637	79831.7	25029	385	1
chr5	64115440	64142042	6_Peak_6080_lociStitched	6	13195	61988	7666.7	391	1
chr5	18294913	18331547	12_Peak_34629_lociStitched	12	24680	62831	9429.59	400	1
chr5	63929175	63952849	5_Peak_28172_lociStitched	5	10068	59805.3	7187.43	410	1
chr5	23119589	23153012	7_Peak_27537_lociStitched	7	14321	61057.1	9284.91	418	1
chr5	61764367	61819740	9_Peak_60181_lociStitched	9	15502	64509.5	12769	420	1
chr5	10246606	10267600	3_Peak_37926_lociStitched	3	15540	58088.3	7064.48	439	1
chr5	33875536	33924161	13_Peak_12103_lociStitched	13	21336	62249.7	12482	465	1
chr5	12191173	12286200	19_Peak_21747_lociStitched	19	22170	72914.2	25457.7	502	1
chr5	11940142	11963893	6_Peak_41916_lociStitched	6	12458	53026.5	6391.39	515	1
chr5	62956819	62977624	9_Peak_15848_lociStitched	9	15428	52466	6366.33	527	1
chr5	46520137	46575199	15_Peak_32346_lociStitched	15	19094	60210.3	15098	546	1
chr5	61336932	61355765	6_Peak_6079_lociStitched	6	12268	50029.9	5949.34	565	1
chr5	15594917	15621654	6_Peak_39502_lociStitched	6	17178	50642.6	6871.41	570	1
chr5	77052089	77078216	6_Peak_3540_lociStitched	6	13534	52674.6	9191.48	577	1
chr5	66097359	66119459	7_Peak_23139_lociStitched	7	9906	49802.3	6663.15	587	1
chr5	9917199	9968320	11_Peak_53849_lociStitched	11	21905	53196.5	10801.9	603	1
chr5	69148510	69220677	14_Peak_12766_lociStitched	14	21609	61370.8	19802.6	622	1
chr5	21976272	21993576	5_Peak_6440_lociStitched	5	8969	47741.7	6570.33	636	1
chr5	68726645	68769342	6_Peak_39885_lociStitched	6	13742	50873.5	11310.4	686	1
chr5	63816703	63843840	6_Peak_1073_lociStitched	6	10636	48393.4	9307.99	698	1
chr5	2804745	2829061	6_Peak_795_lociStitched	6	9906	44114.1	5998.76	722	1
chr5	21140279	21160492	4_Peak_45716_lociStitched	4	13625	43524.7	5677.83	732	1
chr5	21553742	21564282	2_Peak_10705_lociStitched	2	6832	41203	3919.83	749	1
chr5	66838308	66862829	3_Peak_6657_lociStitched	3	11947	39496	5485.35	873	1
chr5	9318269	9323788	3_Peak_8114_lociStitched	3	4729	33792.3	2465.34	988	1
chr6	79898761	79991199	18_Peak_8566_lociStitched	18	57070	218348	28507.9	14	1
chr6	107277071	107318936	10_Peak_546_lociStitched	10	37752	175029	12793.9	21	1
chr6	59631120	59768965	23_Peak_2707_lociStitched	23	44347	195147	34805.9	23	1
chr6	5715661	5832586	35_Peak_37314_lociStitched	35	60710	193102	34375.9	25	1
chr6	84702166	84802798	23_Peak_43052_lociStitched	23	63813	182154	27865	28	1
chr6	70837792	70966367	33_Peak_25478_lociStitched	33	62241	168755	31449.4	39	1
chr6	92285420	92351450	12_Peak_10262_lociStitched	12	36182	150760	19690.1	47	1
chr6	47475491	47564910	19_Peak_57360_lociStitched	19	52411	148140	23696	57	1
chr6	27566684	27613567	7_Peak_43809_lociStitched	7	27781	129833	11838	62	1
chr6	13678462	13742387	10_Peak_35139_lociStitched	10	34409	126827	15405.9	73	1
chr6	27794504	27885050	15_Peak_17870_lociStitched	15	26246	129807	24139.6	81	1
chr6	84376073	84427043	9_Peak_6073_lociStitched	9	30034	118949	15265.5	88	1
chr6	48051138	48095667	7_Peak_11901_lociStitched	7	19740	117752	15353.6	94	1
chr6	49650168	49697674	11_Peak_20079_lociStitched	11	20214	113349	13577.2	99	1
chr6	3602300	3707470	22_Peak_6533_lociStitched	22	41918	125037	26355.6	104	1
chr6	51807723	51886026	16_Peak_41163_lociStitched	16	21064	118457	22770.5	114	1
chr6	47868898	47927663	11_Peak_8511_lociStitched	11	33956	108439	15784.3	121	1
chr6	72406866	72511859	26_Peak_29099_lociStitched	26	41857	114810	25639.3	128	1
chr6	120222086	120302144	27_Peak_49105_lociStitched	27	43143	108927	20590.9	130	1
chr6	3282607	3383701	20_Peak_20718_lociStitched	20	37259	113033	24848.9	131	1
chr6	52092697	52117803	7_Peak_11072_lociStitched	7	18123	90956.5	9146.12	149	1
chr6	19889938	19947194	18_Peak_46581_lociStitched	18	30634	95703.4	14846.5	155	1
chr6	54677642	54729793	13_Peak_9906_lociStitched	13	18278	94419.4	16453.6	168	1
chr6	83501714	83544634	8_Peak_3040_lociStitched	8	23265	89406.7	12352.4	169	1
chr6	120060949	120160661	31_Peak_22829_lociStitched	31	39978	101856	25925.1	178	1
chr6	157162709	157248891	18_Peak_58370_lociStitched	18	27581	93731.5	19985.6	194	1
chr6	12548244	12682883	22_Peak_42352_lociStitched	22	33757	106526	33067.3	197	1
chr6	64913238	65003524	12_Peak_2278_lociStitched	12	27291	89635.9	17921.8	209	1
chr6	37849207	37887201	11_Peak_56004_lociStitched	11	20886	80273.7	10053.2	221	1
chr6	59337745	59377420	7_Peak_55238_lociStitched	7	19925	81107.6	11271.7	224	1
chr6	68986053	69029046	13_Peak_994_lociStitched	13	25527	83703.1	15219.5	230	1
chr6	75160379	75183985	3_Peak_188_lociStitched	3	12918	73209.3	6066.74	239	1
chr6	12369205	12396411	3_Peak_898_lociStitched	3	16448	74120	7049.07	240	1
chr6	88088478	88113559	6_Peak_31188_lociStitched	6	22057	74580.9	8311.84	252	1
chr6	112504855	112570296	26_Peak_24006_lociStitched	26	34131	83319.5	18761.9	269	1
chr6	75211336	75305879	25_Peak_24480_lociStitched	25	32140	87792.6	23616.8	273	1
chr6	157776782	157813611	11_Peak_48478_lociStitched	11	21964	72619.4	8540.65	276	1
chr6	55311182	55337568	5_Peak_5879_lociStitched	5	13971	70057.5	6498.87	285	1
chr6	64157421	64209352	13_Peak_10609_lociStitched	13	19730	75097.4	12489.4	293	1
chr6	52337737	52357392	3_Peak_47774_lociStitched	3	10296	68800.4	6666.98	300	1
chr6	146168926	146221505	11_Peak_58369_lociStitched	11	21304	76507.7	14979.8	305	1
chr6	54052876	54086783	9_Peak_20469_lociStitched	9	20182	71648.9	10311.1	306	1
chr6	74864102	74914253	10_Peak_5037_lociStitched	10	20665	73446.1	12332.1	308	1
chr6	63627985	63706806	18_Peak_7854_lociStitched	18	25665	79396.4	20083.6	317	1
chr6	63336511	63372500	6_Peak_244_lociStitched	6	17277	67868.1	9256.37	327	1
chr6	95232060	95282007	13_Peak_7898_lociStitched	13	19329	72043.6	14000.1	334	1
chr6	103734564	103787453	9_Peak_8043_lociStitched	9	19652	72532	14729.6	337	1
chr6	135162060	135217841	21_Peak_53779_lociStitched	21	26511	71650.7	14146.1	341	1
chr6	54879695	54891928	5_Peak_1549_lociStitched	5	8971	62668.4	5296.89	345	1
chr6	63080896	63133505	9_Peak_3567_lociStitched	9	13980	70380.3	13215.4	349	1
chr6	88441018	88477021	7_Peak_51512_lociStitched	7	13824	66475.9	9623.6	356	1
chr6	48682881	48706412	10_Peak_57242_lociStitched	10	14062	63618.4	7758.17	370	1
chr6	81751157	81815585	16_Peak_11766_lociStitched	16	28933	72372	17086.3	383	1
chr6	87925050	87979742	8_Peak_140_lociStitched	8	19030	69628.4	15609.1	393	1
chr6	803175	862900	12_Peak_2327_lociStitched	12	22779	64813.6	11807.6	404	1
chr6	157960970	158045143	17_Peak_8080_lociStitched	17	25250	72944.3	19982.7	405	1
chr6	53028385	53086133	14_Peak_40565_lociStitched	14	16889	69609.4	16758.5	407	1
chr6	95039912	95098104	13_Peak_15162_lociStitched	13	19919	68730.6	17370.3	426	1
chr6	52922258	52939194	4_Peak_31365_lociStitched	4	9334	56007.4	4869.1	432	1
chr6	72573945	72601434	9_Peak_40132_lociStitched	9	16407	60398.8	9261.04	433	1
chr6	51756228	51794360	8_Peak_29100_lociStitched	8	13817	62696.6	11580.7	434	1
chr6	84045276	84053049	2_Peak_6507_lociStitched	2	6960	53508.6	3473.75	458	1
chr6	64226535	64271478	8_Peak_45748_lociStitched	8	16940	57572	9127.92	483	1
chr6	81417068	81459400	10_Peak_10690_lociStitched	10	20544	58930.4	10506.8	485	1
chr6	45171508	45200383	6_Peak_5392_lociStitched	6	9134	58492.1	11278.6	504	1
chr6	74620028	74667499	9_Peak_13873_lociStitched	9	22181	57193.1	10847.1	519	1
chr6	74999817	75018643	4_Peak_607_lociStitched	4	7741	52443.6	6214.46	523	1
chr6	67431516	67456394	4_Peak_5011_lociStitched	4	9684	52838.4	7147.45	535	1
chr6	51692462	51717461	5_Peak_1892_lociStitched	5	8956	51812.9	6324.75	539	1
chr6	86009044	86040858	7_Peak_9759_lociStitched	7	11573	54688.3	9343.77	540	1
chr6	166515046	166554155	8_Peak_931_lociStitched	8	11832	53106.1	9010.71	564	1
chr6	164830182	164897380	15_Peak_3658_lociStitched	15	19423	60498.4	16900.3	574	1
chr6	103230614	103236840	1_Peak_1003_lociStitched	1	6227	46447.8	3110.51	580	1
chr6	58851825	58880101	9_Peak_19702_lociStitched	9	11411	52109.8	8847.56	582	1
chr6	28455537	28490322	5_Peak_1975_lociStitched	5	10563	51732.3	9131.06	599	1
chr6	112598947	112630086	9_Peak_44179_lociStitched	9	12308	50392.2	7931.1	601	1
chr6	4349672	4392224	8_Peak_18802_lociStitched	8	15511	53538.9	11157.1	604	1
chr6	54169201	54180610	3_Peak_252_lociStitched	3	7656	45316.5	3649.74	621	1
chr6	54335298	54348111	2_Peak_2962_lociStitched	2	9052	45101.8	4106.57	640	1
chr6	32035733	32083949	12_Peak_25508_lociStitched	12	17076	53066.5	12603.7	654	1
chr6	52588921	52632692	9_Peak_4814_lociStitched	9	13351	51877.4	11647.5	659	1
chr6	53315980	53356571	8_Peak_41954_lociStitched	8	12001	48920.3	9388.7	688	1
chr6	1944685	2001406	15_Peak_22691_lociStitched	15	15390	53890.6	14809.9	700	1
chr6	68414802	68435468	6_Peak_61493_lociStitched	6	13810	44119.8	5437.22	709	1
chr6	91086412	91121901	6_Peak_17303_lociStitched	6	17786	49067.1	10398.3	710	1
chr6	118957287	118982148	8_Peak_51511_lociStitched	8	16822	44478.8	6461.37	726	1
chr6	151243360	151265625	7_Peak_22420_lociStitched	7	13073	43632.7	5768.86	730	1
chr6	99228521	99264119	15_Peak_24385_lociStitched	15	16335	46337.9	9404.99	758	1
chr6	107463864	107484767	3_Peak_58964_lociStitched	3	8710	42824	6254.18	773	1
chr6	53977763	53994556	3_Peak_3345_lociStitched	3	11913	41912	5521.54	777	1
chr6	30510752	30527691	11_Peak_13667_lociStitched	11	11434	38853	3516.54	813	1
chr6	146269410	146280004	5_Peak_29109_lociStitched	5	9820	39444.6	4141.19	815	1
chr6	69388220	69402995	5_Peak_43593_lociStitched	5	10026	40696.3	5719.4	838	1
chr6	4667730	4699671	5_Peak_41015_lociStitched	5	10880	42551.8	8052.33	857	1
chr6	60424538	60459444	7_Peak_18511_lociStitched	7	9318	41143.7	7452.43	891	1
chr6	81697688	81725721	6_Peak_27410_lociStitched	6	11043	40392.7	7182.05	913	1
chr6	95143586	95213353	16_Peak_60130_lociStitched	16	17514	52060.1	19213.8	931	1
chr6	3136227	3181695	7_Peak_6948_lociStitched	7	9250	42012.4	9652.86	945	1
chr6	47653505	47658569	2_Peak_766_lociStitched	2	4454	34747.6	2663.16	959	1
chr6	31044239	31060345	5_Peak_61196_lociStitched	5	8592	34664.9	4738.39	1045	1
chr6	107379797	107389423	5_Peak_3027_lociStitched	5	8498	32845.8	3041.82	1052	1
chr6	160846464	160912133	14_Peak_44700_lociStitched	14	12470	44911	15274.6	1061	1
chr7	75637662	75684034	6_Peak_204_lociStitched	6	41253	155847	15367.7	34	1
chr7	100092194	100139158	9_Peak_58167_lociStitched	9	30722	154089	14352.2	36	1
chr7	4511032	4631338	22_Peak_11107_lociStitched	22	41091	148542	32518.7	68	1
chr7	92460364	92518322	12_Peak_63936_lociStitched	12	20932	119138	16373.1	92	1
chr7	98412413	98475813	12_Peak_22427_lociStitched	12	27162	118393	18183.1	97	1
chr7	7362973	7425769	16_Peak_3573_lociStitched	16	33232	114779	15378.7	100	1
chr7	13110044	13157567	11_Peak_63264_lociStitched	11	23978	95169.6	11557.6	146	1
chr7	115210750	115276438	20_Peak_55369_lociStitched	20	31804	98223.3	16218.4	148	1
chr7	100038179	100076739	7_Peak_13260_lociStitched	7	26689	93731.6	11945.9	150	1
chr7	20839410	20923205	20_Peak_5661_lociStitched	20	23416	96506.7	22197.3	190	1
chr7	40737286	40808821	18_Peak_59068_lociStitched	18	28724	91493.3	18313	200	1
chr7	7817286	7863095	16_Peak_43868_lociStitched	16	32593	85278	13467.8	208	1
chr7	27052472	27102325	12_Peak_35656_lociStitched	12	26082	79660.1	12353.6	238	1
chr7	75158248	75184207	5_Peak_4808_lociStitched	5	10611	72314	7525.51	267	1
chr7	25149801	25156233	2_Peak_112_lociStitched	2	6146	67573.9	3446.91	274	1
chr7	39217571	39237883	3_Peak_445_lociStitched	3	14660	66016	6599.37	316	1
chr7	30922851	30974671	12_Peak_43053_lociStitched	12	22593	70977.9	13405.8	340	1
chr7	16883689	16900549	6_Peak_558_lociStitched	6	9545	63147.4	6194.36	354	1
chr7	55722904	55768614	13_Peak_20804_lociStitched	13	20178	67527.4	11829.7	375	1
chr7	93252933	93310738	19_Peak_33266_lociStitched	19	30909	73672.5	18139.2	377	1
chr7	86137732	86184573	11_Peak_1961_lociStitched	11	14139	68008.4	13579.2	389	1
chr7	92589094	92645838	14_Peak_40982_lociStitched	14	22065	68177.9	16211.8	417	1
chr7	36892183	36934918	12_Peak_6170_lociStitched	12	16006	61568.3	10256.4	428	1
chr7	53443130	53475362	4_Peak_972_lociStitched	4	11948	58459.2	7590.64	442	1
chr7	47913376	47950831	7_Peak_38358_lociStitched	7	19016	60096.5	9577.24	448	1
chr7	41188964	41231154	12_Peak_51565_lociStitched	12	17874	59390.9	10214.2	472	1
chr7	9284546	9346812	15_Peak_30348_lociStitched	15	21625	64949.7	16027.3	477	1
chr7	121190947	121218454	4_Peak_6293_lociStitched	4	14385	54997.5	6472.4	479	1
chr7	76061956	76072076	1_Peak_4113_lociStitched	1	10121	52294.1	3804.11	481	1
chr7	13210990	13276296	15_Peak_34100_lociStitched	15	17585	66135.4	17841.6	487	1
chr7	98541194	98613981	13_Peak_29594_lociStitched	13	22507	68012.2	20038.3	491	1
chr7	37833060	37856601	7_Peak_62401_lociStitched	7	7834	53553.4	5793.44	495	1
chr7	120695986	120739624	13_Peak_12510_lociStitched	13	20174	57706.9	10163.3	499	1
chr7	31573656	31586084	2_Peak_15571_lociStitched	2	11634	51967.7	5699.48	521	1
chr7	83054512	83095661	10_Peak_14170_lociStitched	10	25238	56773.3	10925.1	532	1
chr7	52692343	52719536	8_Peak_9496_lociStitched	8	13131	53167.8	8416.23	551	1
chr7	23916816	23940800	8_Peak_1379_lociStitched	8	10310	51839	7370.28	554	1
chr7	36344347	36380207	8_Peak_26443_lociStitched	8	15730	51781.8	8674.53	588	1
chr7	55670136	55708670	10_Peak_25814_lociStitched	10	13113	53419.7	10562.2	595	1
chr7	38745528	38753065	1_Peak_3068_lociStitched	1	7538	45221.2	3321.56	614	1
chr7	112144386	112185476	5_Peak_1781_lociStitched	5	8590	51452.9	10091.7	630	1
chr7	8137656	8189000	12_Peak_40592_lociStitched	12	19675	53936.9	12851.4	638	1
chr7	41264248	41300099	9_Peak_22147_lociStitched	9	14038	49374	8848.03	651	1
chr7	31349375	31370411	4_Peak_1474_lociStitched	4	11357	45469.3	5475.67	665	1
chr7	114085578	114170383	18_Peak_48333_lociStitched	18	22502	59507.7	20175.1	691	1
chr7	64492460	64518829	8_Peak_63656_lociStitched	8	10280	45528.7	7507.25	725	1
chr7	41517460	41531587	6_Peak_42439_lociStitched	6	12758	42333	4483.91	731	1
chr7	30337666	30367686	10_Peak_38894_lociStitched	10	19445	45426.3	7850.23	739	1
chr7	100162966	100188287	8_Peak_60763_lociStitched	8	11063	45529.7	8267.31	750	1
chr7	38988230	39008775	4_Peak_33385_lociStitched	4	15004	42517.9	5836.83	764	1
chr7	51864591	51902693	10_Peak_12140_lociStitched	10	10484	45562.4	9586.46	792	1
chr7	2245962	2272960	6_Peak_59348_lociStitched	6	8538	43615.3	8118.3	809	1
chr7	3049576	3092559	11_Peak_36250_lociStitched	11	15388	44865.7	9731.35	825	1
chr7	58171448	58177492	3_Peak_3712_lociStitched	3	5453	38473.7	3368.32	829	1
chr7	4270659	4276553	1_Peak_7496_lociStitched	1	5895	35811.4	2048.16	888	1
chr7	87839608	87876283	5_Peak_26702_lociStitched	5	11405	42150.6	9179.75	923	1
chr7	76168154	76200076	7_Peak_9087_lociStitched	7	11546	43615	10949.2	935	1
chr7	23255661	23278083	5_Peak_1201_lociStitched	5	7812	39749.7	7208.67	940	1
chr8	17905898	17948287	13_Peak_33500_lociStitched	13	26883	67318	8630.4	325	1
chr8	109036320	109103374	24_Peak_43836_lociStitched	24	25657	69917.2	16502	399	1
chr8	81209379	81277687	16_Peak_43622_lociStitched	16	21452	65541.5	17753.2	494	1
chr8	125209362	125261678	18_Peak_40601_lociStitched	18	19211	60477.3	12864.5	496	1
chr8	77207644	77268914	16_Peak_20232_lociStitched	16	21715	57042.4	13222.1	567	1
chr8	77036694	77092214	14_Peak_21227_lociStitched	14	21399	57041.2	13707.9	581	1
chr8	56289686	56325680	6_Peak_6980_lociStitched	6	18491	53814.6	10607.4	585	1
chr8	125131349	125179047	22_Peak_51739_lociStitched	22	20954	56684.3	13522.4	586	1
chr8	47081482	47100061	10_Peak_21409_lociStitched	10	15825	48093.6	6315	618	1
chr8	6428522	6453367	7_Peak_7191_lociStitched	7	13842	48698.7	7418.72	634	1
chr8	84372863	84392865	8_Peak_60336_lociStitched	8	10374	47388.7	6438.64	642	1
chr8	134962490	135002970	8_Peak_6388_lociStitched	8	14352	50004.9	10148.3	672	1
chr8	37684984	37717132	17_Peak_61214_lociStitched	17	17653	44811.1	8998.23	798	1
chr8	76326877	76355571	6_Peak_51930_lociStitched	6	8950	41646.5	7652.69	874	1
chr8	77291471	77304054	2_Peak_14339_lociStitched	2	9221	33760.2	3562.25	1030	1
chr9	41732137	41802595	7_Peak_77_lociStitched	7	37201	212847	24596.9	15	1
chr9	46541236	46590301	8_Peak_18211_lociStitched	8	33636	135243	15053.1	60	1
chr9	41607110	41675371	12_Peak_19640_lociStitched	12	31750	115450	18300.8	108	1
chr9	122611405	122702774	19_Peak_6142_lociStitched	19	36521	118560	25300.1	120	1
chr9	46156565	46182210	5_Peak_2672_lociStitched	5	21811	94355.6	8091	139	1
chr9	134580633	134690321	21_Peak_17487_lociStitched	21	36881	93607.7	24087.5	226	1
chr9	124481545	124576938	26_Peak_22966_lociStitched	26	35038	93532.8	24964.3	229	1
chr9	45899185	45952170	11_Peak_42004_lociStitched	11	24622	79493.4	12806.5	245	1
chr9	63997417	64030558	8_Peak_22326_lociStitched	8	21248	72293.8	8649.8	282	1
chr9	39629069	39671196	9_Peak_4208_lociStitched	9	14911	72635.4	10005.2	292	1
chr9	20366667	20452681	19_Peak_35104_lociStitched	19	35862	81395	22337.8	322	1
chr9	7753526	7804772	13_Peak_32791_lociStitched	13	27577	68290.4	11238.2	351	1
chr9	64335919	64407769	14_Peak_1838_lociStitched	14	23989	75291.6	19780.3	378	1
chr9	9775590	9821044	9_Peak_11487_lociStitched	9	15267	64821.9	10363.5	388	1
chr9	9537488	9598368	20_Peak_12417_lociStitched	20	28860	64983.3	12456	411	1
chr9	134899903	134978516	21_Peak_31381_lociStitched	21	30175	70421.5	18049.5	413	1
chr9	55414527	55507903	25_Peak_4173_lociStitched	25	28178	76138.8	23904.3	414	1
chr9	104907636	104913531	3_Peak_35113_lociStitched	3	5501	53572.6	2038.49	421	1
chr9	65101598	65176748	12_Peak_44626_lociStitched	12	18945	66357.4	16563.1	464	1
chr9	67314120	67336644	5_Peak_366_lociStitched	5	12203	55084.7	7189.66	493	1
chr9	49983193	50029864	10_Peak_20182_lociStitched	10	11269	59477.5	12797.2	513	1
chr9	130475120	130525610	10_Peak_6036_lociStitched	10	21565	59457	12869.9	516	1
chr9	45164608	45245398	18_Peak_41650_lociStitched	18	26632	64413.9	18024.2	518	1
chr9	3098667	3153249	11_Peak_34827_lociStitched	11	15672	56290.4	10528.9	533	1
chr9	671816	730658	15_Peak_56490_lociStitched	15	19155	60530.8	15346	543	1
chr9	66175085	66216580	8_Peak_49763_lociStitched	8	15672	51993.2	9597.79	602	1
chr9	66477057	66531592	10_Peak_12876_lociStitched	10	16851	54513.2	12641.2	616	1
chr9	53480701	53505584	6_Peak_28002_lociStitched	6	16139	48093.9	6370.05	620	1
chr9	47441442	47481316	8_Peak_50324_lociStitched	8	10756	48658.2	8792.22	671	1
chr9	46511889	46527746	2_Peak_40614_lociStitched	2	9372	44451.9	4644.52	674	1
chr9	67260416	67294297	9_Peak_11028_lociStitched	9	15299	44807.6	9507.01	816	1
chr9	67679428	67699652	5_Peak_19159_lociStitched	5	14399	40771.6	5535.31	819	1
chr9	136984019	137024475	7_Peak_13674_lociStitched	7	14815	44554.2	9450.52	830	1
chr9	126473768	126482888	5_Peak_59889_lociStitched	5	7439	36501.9	3159.17	907	1
chr9	21719322	21778741	10_Peak_29882_lociStitched	10	9881	46857.8	13607	911	1
chr9	136618290	136653640	8_Peak_27751_lociStitched	8	14088	38269.9	8360.27	1046	1
chr10	66451782	66520124	7_Peak_8184_lociStitched	7	21696	114917	18780.4	112	1
chr10	10115919	10203594	21_Peak_19891_lociStitched	21	29522	117914	25495.9	122	1
chr10	24578930	24636960	12_Peak_18388_lociStitched	12	38163	106816	16822.9	125	1
chr10	14596280	14637163	11_Peak_40901_lociStitched	11	29003	94092.2	12085	147	1
chr10	23750020	23788686	9_Peak_53925_lociStitched	9	24176	91116.4	10215.6	154	1
chr10	14346149	14443486	29_Peak_9354_lociStitched	29	48416	101630	25239.5	176	1
chr10	53313371	53354820	6_Peak_20204_lociStitched	6	18261	83577.8	11365.3	205	1
chr10	56395077	56431922	12_Peak_100_lociStitched	12	18750	82131.2	11186.1	215	1
chr10	57917993	57975214	12_Peak_23272_lociStitched	12	25631	80160.9	16210.7	277	1
chr10	44641578	44693401	17_Peak_10397_lociStitched	17	28299	67753.4	11976.3	373	1
chr10	24445068	24517034	14_Peak_55650_lociStitched	14	23741	72736	17012.8	374	1
chr10	24011395	24038182	7_Peak_54808_lociStitched	7	21725	60361.8	7843.23	412	1
chr10	24152139	24219698	19_Peak_52458_lociStitched	19	21965	66167.3	17045.1	475	1
chr10	44763032	44805470	10_Peak_7776_lociStitched	10	22415	57121.5	11373.4	534	1
chr10	23825468	23864472	10_Peak_11418_lociStitched	10	23023	55163.4	10761.2	556	1
chr10	56759951	56782302	4_Peak_20205_lociStitched	4	11637	49241.5	6269.46	590	1
chr10	53838567	53857015	10_Peak_41114_lociStitched	10	15098	45166.2	5062.13	662	1
chr10	27156698	27161869	Peak_40	1	5172	39813.6	2122.18	738	1
chr10	66123774	66150245	7_Peak_7567_lociStitched	7	16711	43817.4	6607.16	751	1
chr10	42327191	42374929	10_Peak_37646_lociStitched	10	15527	47465.9	10922.5	774	1
chr10	11704193	11744144	12_Peak_550_lociStitched	12	19462	45831.8	9612.21	784	1
chr10	68769453	68816779	10_Peak_16373_lociStitched	10	14006	45716.9	9526.72	786	1
chr10	29064988	29074701	4_Peak_17509_lociStitched	4	8583	38932.6	3673.46	818	1
chr10	59985596	60011677	5_Peak_18238_lociStitched	5	14562	40793.3	5607.41	821	1
chr10	66223289	66299789	25_Peak_35163_lociStitched	25	22039	48294.4	14397.3	880	1
chr10	17543649	17561295	6_Peak_18412_lociStitched	6	6496	38021.8	4452.09	897	1
chr10	24540051	24548525	2_Peak_5102_lociStitched	2	8263	32435.1	2466.78	1039	1
chr10	66045713	66085422	9_Peak_1259_lociStitched	9	11456	39840	10701.6	1086	1
chr11	76916869	77138269	58_Peak_3520_lociStitched	58	139568	407243	66176.5	4	1
chr11	77152361	77190343	5_Peak_20750_lociStitched	5	22511	92626.7	11250.3	152	1
chr11	21840304	21873552	10_Peak_9733_lociStitched	10	26103	82411.8	8278.75	192	1
chr11	78636795	78678801	9_Peak_4271_lociStitched	9	22802	78446.2	11803.7	246	1
chr11	76629903	76660198	5_Peak_18170_lociStitched	5	15642	72338.4	8409.89	279	1
chr11	17684605	17692856	2_Peak_15656_lociStitched	2	7517	55093.6	3642.82	422	1
chr11	20836215	20907899	17_Peak_14042_lociStitched	17	19199	71712.7	21820.6	462	1
chr11	76710509	76743280	7_Peak_34991_lociStitched	7	13278	55818.8	7347.26	482	1
chr11	16374166	16377512	2_Peak_1215_lociStitched	2	2997	39660.5	1692.74	727	1
chr11	77344471	77373749	8_Peak_29991_lociStitched	8	12292	44982.7	7527.37	743	1
chr11	47627670	47697732	22_Peak_17134_lociStitched	22	19995	52749.7	15981.1	760	1
chr11	76807021	76833919	4_Peak_24221_lociStitched	4	11177	43582.8	7251.7	778	1
chr11	6457354	6468515	3_Peak_15737_lociStitched	3	10756	38204.1	3627.32	855	1
chr11	21890627	21921352	10_Peak_51997_lociStitched	10	15097	37484.5	6191.09	989	1
chr11	76557044	76566453	3_Peak_22012_lociStitched	3	7759	33546.8	2818.94	1008	1
chr12	22220757	22334005	17_Peak_2867_lociStitched	17	57413	230029	31947.3	12	1
chr12	35561560	35686811	22_Peak_26977_lociStitched	22	62554	224913	37099.3	16	1
chr12	53331972	53406987	19_Peak_35167_lociStitched	19	25250	164800	24785	35	1
chr12	34129647	34264517	21_Peak_59234_lociStitched	21	41117	167050	34890.9	45	1
chr12	22056670	22095262	7_Peak_380_lociStitched	7	33328	130290	13368.3	63	1
chr12	60187457	60268999	15_Peak_2885_lociStitched	15	30169	122354	18836.2	89	1
chr12	26318853	26415438	22_Peak_8539_lociStitched	22	31973	125155	22301.5	91	1
chr12	56928141	57007222	16_Peak_42628_lociStitched	16	42295	115458	18726.4	110	1
chr12	18216502	18287728	15_Peak_32369_lociStitched	15	23492	115472	19850.7	115	1
chr12	19059558	19103951	11_Peak_951_lociStitched	11	22001	100999	13113.7	133	1
chr12	1308358	1342030	11_Peak_6250_lociStitched	11	15620	96763.2	10142	138	1
chr12	48141608	48216252	13_Peak_4180_lociStitched	13	42347	99216.8	20646.5	167	1
chr12	1378144	1420774	10_Peak_20579_lociStitched	10	24530	89113.8	12477.8	174	1
chr12	53086938	53113403	3_Peak_1366_lociStitched	3	17336	83637.3	8370.88	184	1
chr12	59133370	59183333	9_Peak_19189_lociStitched	9	17651	86755.8	12101	187	1
chr12	33375164	33428863	12_Peak_6404_lociStitched	12	23912	89747.1	15411.6	189	1
chr12	60797215	60881435	23_Peak_49976_lociStitched	23	25345	93273.6	19336.9	193	1
chr12	45388349	45444895	10_Peak_5977_lociStitched	10	23532	88132.6	14458.8	195	1
chr12	18977668	19024902	9_Peak_4519_lociStitched	9	12039	84345.8	13093.3	213	1
chr12	20154736	20185829	9_Peak_44012_lociStitched	9	14162	78096.3	9850.26	231	1
chr12	22624449	22655633	5_Peak_62809_lociStitched	5	14547	77111.8	8924.86	232	1
chr12	4458320	4522134	12_Peak_51218_lociStitched	12	24585	82817.8	15021.8	236	1
chr12	52739320	52781127	12_Peak_16186_lociStitched	12	17419	75825.4	11459.3	271	1
chr12	61115079	61185889	14_Peak_55266_lociStitched	14	25173	81346.5	18240.7	287	1
chr12	4047413	4111103	12_Peak_27121_lociStitched	12	25732	77701.8	14922.6	291	1
chr12	61297454	61401149	17_Peak_51502_lociStitched	17	19894	83090.8	23331.4	314	1
chr12	20891746	20913285	2_Peak_1883_lociStitched	2	18031	65067.2	5901.69	321	1
chr12	20278889	20316025	11_Peak_38134_lociStitched	11	17843	68530.8	11226.2	346	1
chr12	4258938	4383698	25_Peak_30636_lociStitched	25	28735	83065.2	26199.6	355	1
chr12	48267648	48335818	12_Peak_47496_lociStitched	12	28233	75723.2	19673.9	366	1
chr12	18141984	18172851	8_Peak_41368_lociStitched	8	18401	64882.4	8982.3	368	1
chr12	60290233	60320010	5_Peak_1308_lociStitched	5	19198	60203.1	5898.82	392	1
chr12	51955468	51964490	Peak_99	1	9023	56222.4	2489.17	395	1
chr12	4808395	4840586	7_Peak_8979_lociStitched	7	17702	61471.9	8833.21	409	1
chr12	4956571	4990719	12_Peak_11191_lociStitched	12	23192	62419.1	11135.7	431	1
chr12	44601525	44636851	9_Peak_8519_lociStitched	9	18187	62445.8	11442.1	440	1
chr12	47707945	47756967	8_Peak_58567_lociStitched	8	17821	64111	13446.7	446	1
chr12	52416284	52442249	7_Peak_2054_lociStitched	7	18667	57811.1	7631.11	455	1
chr12	20359197	20387197	7_Peak_16675_lociStitched	7	13875	58702	8593.2	456	1
chr12	718582	781257	19_Peak_33638_lociStitched	19	22521	62211.2	16007.2	524	1
chr12	50582243	50612812	6_Peak_10815_lociStitched	6	22194	52606.2	7345.73	542	1
chr12	52658161	52681309	4_Peak_6899_lociStitched	4	7650	52654.8	7483.75	544	1
chr12	47908746	47922835	3_Peak_14763_lociStitched	3	7248	49029.7	5184.75	566	1
chr12	48477211	48488364	4_Peak_29965_lociStitched	4	8195	48318.1	4610.65	571	1
chr12	53587972	53628432	11_Peak_21065_lociStitched	11	16429	54831.4	11158.9	572	1
chr12	1440689	1449792	3_Peak_194_lociStitched	3	7853	46134	3805.05	606	1
chr12	5513708	5544481	5_Peak_2548_lociStitched	5	10284	50360	8477.96	615	1
chr12	11677709	11705124	7_Peak_56163_lociStitched	7	11997	49349.7	8016.15	631	1
chr12	24302285	24309511	3_Peak_50552_lociStitched	3	6781	44211.6	3086.22	637	1
chr12	5626636	5648287	8_Peak_32132_lociStitched	8	9783	47420	6820.06	648	1
chr12	3786061	3830443	7_Peak_49970_lociStitched	7	15800	51616.3	11153.2	653	1
chr12	45830716	45870526	12_Peak_24719_lociStitched	12	17814	51629.6	11676.3	668	1
chr12	45884904	45933054	18_Peak_28700_lociStitched	18	18694	53340.6	13602.4	678	1
chr12	56822940	56856007	11_Peak_8098_lociStitched	11	18745	44504.9	6405.08	723	1
chr12	6680766	6740158	12_Peak_14852_lociStitched	12	14933	48220.4	10678.7	741	1
chr12	31697568	31723687	7_Peak_1512_lociStitched	7	11506	43801.6	7059.97	761	1
chr12	47638590	47672362	7_Peak_13160_lociStitched	7	10626	44771.5	9749.98	836	1
chr12	60123922	60163643	11_Peak_8311_lociStitched	11	17472	43859.9	9409.9	860	1
chr12	59907792	59954466	11_Peak_48237_lociStitched	11	14798	43976.2	10179.6	885	1
chr12	60468576	60500420	4_Peak_59931_lociStitched	4	6888	39168.1	6219.13	925	1
chr12	27191813	27211609	8_Peak_22502_lociStitched	8	10424	37412.5	5374.61	961	1
chr12	10218153	10260127	16_Peak_52023_lociStitched	16	17798	42272	10808.3	987	1
chr12	24152997	24167003	6_Peak_5460_lociStitched	6	7672	33842.7	4458.11	1072	1
chr13	72502877	72579740	20_Peak_12193_lociStitched	20	54536	151366	21060.5	48	1
chr13	25773067	25853955	21_Peak_50008_lociStitched	21	50527	154342	24832.6	50	1
chr13	33036549	33127590	19_Peak_887_lociStitched	19	41822	153304	24062.1	52	1
chr13	12335359	12429699	28_Peak_31604_lociStitched	28	41622	123651	25773.7	105	1
chr13	136970932	137044231	20_Peak_54861_lociStitched	20	41964	107156	19431.6	134	1
chr13	79136792	79202535	20_Peak_23674_lociStitched	20	31314	103328	16633	137	1
chr13	75447813	75516770	17_Peak_10235_lociStitched	17	30601	98849.9	18204.6	158	1
chr13	71277554	71344338	16_Peak_16599_lociStitched	16	26261	96689.9	18025	166	1
chr13	207817385	207886952	12_Peak_22347_lociStitched	12	30406	90805.8	13809	170	1
chr13	125780578	125850754	18_Peak_32746_lociStitched	18	25264	95081.5	20561.6	188	1
chr13	207041996	207210800	31_Peak_27302_lociStitched	31	33597	104591	32292.2	203	1
chr13	32704862	32754116	12_Peak_14699_lociStitched	12	25701	87342.1	15633.2	210	1
chr13	125391183	125406644	3_Peak_4982_lociStitched	3	15056	76001.6	6478.16	225	1
chr13	111132952	111207351	20_Peak_62838_lociStitched	20	29997	81608.3	18733.7	290	1
chr13	202463481	202484241	5_Peak_7765_lociStitched	5	11980	65709.6	6414.84	319	1
chr13	47904989	47996200	20_Peak_14883_lociStitched	20	33062	82591.6	23915.5	326	1
chr13	81969609	82004348	7_Peak_3639_lociStitched	7	20454	69082	10612.8	330	1
chr13	135718652	135785178	17_Peak_62525_lociStitched	17	22499	75307.4	19019.8	363	1
chr13	34330446	34392421	13_Peak_48834_lociStitched	13	22378	72554.1	16758	371	1
chr13	34570066	34597189	5_Peak_20619_lociStitched	5	12480	63918.1	8421.69	379	1
chr13	31743435	31778888	7_Peak_57050_lociStitched	7	12630	65520.7	10533.1	384	1
chr13	23396015	23439799	12_Peak_23529_lociStitched	12	24448	64695.2	10845.3	394	1
chr13	203368628	203447177	17_Peak_47661_lociStitched	17	29348	66860.9	14060.3	408	1
chr13	61525337	61538274	3_Peak_1772_lociStitched	3	12438	57299.3	5160.57	415	1
chr13	121544158	121567133	8_Peak_13918_lociStitched	8	13522	58142.8	6752.35	423	1
chr13	200969851	201015373	11_Peak_53208_lociStitched	11	8951	62387.9	11526.2	444	1
chr13	197960054	198013132	8_Peak_3542_lociStitched	8	18062	66347.5	15886.2	450	1
chr13	23859978	23878867	4_Peak_16608_lociStitched	4	10334	56372.3	6021.81	452	1
chr13	29719010	29755449	8_Peak_7254_lociStitched	8	15801	60113.4	9849.46	454	1
chr13	68969648	69016387	9_Peak_16749_lociStitched	9	26673	60994.4	11376.3	468	1
chr13	96922295	96968855	8_Peak_1542_lociStitched	8	19928	60728.2	12594.5	488	1
chr13	207906771	207950390	9_Peak_50652_lociStitched	9	18646	58205.2	10289.7	492	1
chr13	31124619	31160543	5_Peak_2987_lociStitched	5	10546	57528.7	9950.95	497	1
chr13	139846664	139882598	16_Peak_38621_lociStitched	16	20856	58834.7	12156.5	514	1
chr13	207470649	207526885	9_Peak_29414_lociStitched	9	13010	58305.5	11730.8	517	1
chr13	162435134	162479347	11_Peak_19473_lociStitched	11	17490	55283.9	10947.1	557	1
chr13	23304419	23344017	11_Peak_42815_lociStitched	11	17566	54288.9	10105.4	561	1
chr13	131132992	131142550	3_Peak_49687_lociStitched	3	8251	46690.8	3815.55	593	1
chr13	140588281	140615340	10_Peak_48824_lociStitched	10	17241	49095.8	7268.05	617	1
chr13	147889270	147907742	6_Peak_56182_lociStitched	6	10417	44790.9	5140.76	681	1
chr13	68656379	68694535	6_Peak_33445_lociStitched	6	9241	47279.1	8237.88	702	1
chr13	90953529	90980165	7_Peak_34481_lociStitched	7	13361	46615.7	8028.09	712	1
chr13	138889366	138906387	8_Peak_46804_lociStitched	8	13177	40382.3	5290.13	832	1
chr13	192113757	192165500	14_Peak_57519_lociStitched	14	16485	47091.3	13504.9	896	1
chr13	134688430	134738085	12_Peak_42158_lociStitched	12	10229	46258.6	13828.9	943	1
chr13	82144642	82176106	10_Peak_2991_lociStitched	10	13354	41702.4	9860.82	969	1
chr13	198033912	198068493	6_Peak_5447_lociStitched	6	12314	39906.5	9558.19	1024	1
chr14	129113475	129316416	33_Peak_8016_lociStitched	33	146995	444502	58954.4	1	1
chr14	56538842	56670696	24_Peak_2381_lociStitched	24	55054	302539	36892.7	7	1
chr14	121051406	121221330	53_Peak_62895_lociStitched	53	95080	277129	45097.8	8	1
chr14	81425271	81603126	35_Peak_14981_lociStitched	35	88829	267441	50599.7	10	1
chr14	106960511	107063977	22_Peak_46365_lociStitched	22	63108	227325	30470.7	13	1
chr14	16426250	16502729	19_Peak_355_lociStitched	19	43848	193637	20549.9	20	1
chr14	75085364	75173431	15_Peak_23961_lociStitched	15	46629	169749	25486.6	32	1
chr14	87644537	87705589	12_Peak_52119_lociStitched	12	43412	154486	19207	40	1
chr14	140680927	140807129	25_Peak_7576_lociStitched	25	45858	165628	31411.7	41	1
chr14	14858013	14893318	8_Peak_1396_lociStitched	8	27869	142442	10570.3	46	1
chr14	114658980	114778033	24_Peak_5919_lociStitched	24	51177	142435	33930.1	78	1
chr14	103216938	103279943	14_Peak_9290_lociStitched	14	33838	118298	17294.9	96	1
chr14	30884078	30902520	2_Peak_158_lociStitched	2	13495	99929.8	7935.59	123	1
chr14	125008121	125109568	24_Peak_16083_lociStitched	24	39482	110577	25564.6	140	1
chr14	134028846	134133368	24_Peak_12022_lociStitched	24	39386	110929	26454.5	141	1
chr14	1435359	1492940	16_Peak_25389_lociStitched	16	34616	95613.3	14907.7	157	1
chr14	31643051	31687335	9_Peak_40868_lociStitched	9	19164	92039.9	11611.3	159	1
chr14	81691955	81793796	19_Peak_15638_lociStitched	19	33216	106088	25714.9	160	1
chr14	37761555	37784235	5_Peak_60051_lociStitched	5	18001	82065.3	6103.19	177	1
chr14	49905199	49931682	6_Peak_5314_lociStitched	6	11148	78360.5	8005.81	219	1
chr14	40217602	40287385	15_Peak_36092_lociStitched	15	28437	89531.6	19232.2	220	1
chr14	49308289	49361748	22_Peak_26918_lociStitched	22	29288	83519	15342.7	233	1
chr14	131717514	131759629	9_Peak_14240_lociStitched	9	24186	77980.1	10065.5	235	1
chr14	51387586	51470589	21_Peak_47520_lociStitched	21	28798	87053.5	20202.9	243	1
chr14	58117409	58193382	36_Peak_13583_lociStitched	36	35084	88037.5	22176.5	258	1
chr14	63257544	63301534	17_Peak_13538_lociStitched	17	22423	78082.2	12585.5	263	1
chr14	113591263	113641811	12_Peak_40474_lociStitched	12	22215	79744.5	14987.5	268	1
chr14	28244028	28258169	5_Peak_18661_lociStitched	5	11596	69358.8	5756.8	284	1
chr14	47852369	47913991	10_Peak_22280_lociStitched	10	25484	78937.8	15953.9	288	1
chr14	106748147	106801136	18_Peak_60934_lociStitched	18	24052	78688.7	16161.6	295	1
chr14	29752236	29815342	20_Peak_51948_lociStitched	20	32613	81286.8	19297.8	301	1
chr14	123929026	124041136	23_Peak_13774_lociStitched	23	31882	92524.4	30807.8	304	1
chr14	56424389	56477297	12_Peak_50531_lociStitched	12	26144	74314.6	13809	311	1
chr14	43434989	43478686	11_Peak_3870_lociStitched	11	24778	71108.1	10810.6	312	1
chr14	129509623	129537667	6_Peak_1030_lociStitched	6	15038	67274.8	7978.52	318	1
chr14	56234255	56286490	13_Peak_4153_lociStitched	13	21945	70731.4	12170.8	328	1
chr14	72381773	72438138	14_Peak_5428_lociStitched	14	21806	73567.6	15207.3	332	1
chr14	59515757	59551501	8_Peak_4233_lociStitched	8	18489	66419.5	9976.15	361	1
chr14	124916843	124988658	17_Peak_44533_lociStitched	17	22850	71491.8	17163.8	390	1
chr14	4101749	4138236	12_Peak_6456_lociStitched	12	19872	59915.3	8556.2	427	1
chr14	76456877	76474473	5_Peak_48884_lociStitched	5	13038	56947.7	6190.27	445	1
chr14	32208883	32232342	7_Peak_29639_lociStitched	7	14380	57247	7169.07	457	1
chr14	6798948	6854676	12_Peak_41126_lociStitched	12	20560	61412.3	12109.7	471	1
chr14	115234485	115292257	10_Peak_42293_lociStitched	10	18434	64577.5	15407.8	474	1
chr14	109036812	109075264	9_Peak_59908_lociStitched	9	12031	57551.1	10089.8	501	1
chr14	81395870	81412074	4_Peak_28435_lociStitched	4	12455	50159.5	5498.02	552	1
chr14	112069647	112092948	4_Peak_8457_lociStitched	4	7855	51541.8	7910.69	573	1
chr14	54387125	54407194	6_Peak_5640_lociStitched	6	13011	48117.4	5314.27	597	1
chr14	99430448	99457377	6_Peak_21840_lociStitched	6	12191	50718.1	8649.59	610	1
chr14	33628277	33642640	3_Peak_48867_lociStitched	3	8461	46616.6	5311.44	632	1
chr14	65538672	65587700	15_Peak_60851_lociStitched	15	19343	54842.7	13561.1	633	1
chr14	41963151	41992555	11_Peak_45507_lociStitched	11	17864	49181.1	8594.79	649	1
chr14	42537921	42561148	5_Peak_7504_lociStitched	5	18599	45873.3	5639.52	658	1
chr14	28758501	28788814	10_Peak_45468_lociStitched	10	11896	49185.9	9275.78	670	1
chr14	35368549	35411511	11_Peak_14426_lociStitched	11	20514	51129.1	11329.1	675	1
chr14	120643694	120661452	4_Peak_20081_lociStitched	4	6579	46726.6	6982.45	677	1
chr14	81833469	81877973	14_Peak_34148_lociStitched	14	13991	52310	12977.4	690	1
chr14	48543157	48567186	6_Peak_5880_lociStitched	6	7611	46279.9	7891.12	714	1
chr14	10486884	10528104	9_Peak_43488_lociStitched	9	18231	48256.3	10478.1	735	1
chr14	61652420	61668522	3_Peak_48658_lociStitched	3	5715	39714	5571.29	870	1
chr14	16340276	16379718	8_Peak_39459_lociStitched	8	17220	41623.1	8164.49	901	1
chr14	108862106	108908333	7_Peak_13315_lociStitched	7	15804	45811	12633.8	914	1
chr14	107116100	107152614	8_Peak_48672_lociStitched	8	15590	41629.6	8653.82	921	1
chr14	89889376	89905031	3_Peak_16813_lociStitched	3	7101	36405.7	4560.3	968	1
chr14	4175521	4201615	8_Peak_18477_lociStitched	8	11961	36682.9	5586.73	994	1
chr14	54716307	54739846	8_Peak_22069_lociStitched	8	11746	35689.8	6459.1	1080	1
chr15	119942771	120142458	33_Peak_12855_lociStitched	33	124658	403148	61104.2	3	1
chr15	54521533	54728736	49_Peak_52774_lociStitched	49	115814	380611	64046.4	5	1
chr15	137489282	137536283	7_Peak_1218_lociStitched	7	37819	165914	14683.1	30	1
chr15	121416091	121485663	16_Peak_60583_lociStitched	16	38544	155786	17866.1	37	1
chr15	132316692	132359744	9_Peak_2013_lociStitched	9	18251	119392	12291.3	79	1
chr15	137257690	137328670	14_Peak_9538_lociStitched	14	40073	121816	20009.3	95	1
chr15	66021648	66089594	26_Peak_51486_lociStitched	26	42864	121053	21158.4	98	1
chr15	46749485	46837922	36_Peak_10301_lociStitched	36	43147	97103.8	20278.6	171	1
chr15	121602497	121647332	10_Peak_371_lociStitched	10	20308	85177.5	9886.12	183	1
chr15	48053382	48137945	14_Peak_58070_lociStitched	14	21599	88622	22214.7	248	1
chr15	128228147	128310302	20_Peak_32184_lociStitched	20	29640	84710	18517.7	254	1
chr15	132276231	132303573	5_Peak_6576_lociStitched	5	13374	71641.5	7554.59	275	1
chr15	45905771	45934083	8_Peak_40642_lociStitched	8	20513	71125.4	7329.98	280	1
chr15	46164362	46197676	13_Peak_11275_lociStitched	13	18012	64969	8251.88	359	1
chr15	63495460	63508936	5_Peak_757_lociStitched	5	8368	60837.4	4526.59	362	1
chr15	56192924	56243837	14_Peak_53324_lociStitched	14	18621	70504.3	15202.6	382	1
chr15	33507655	33545172	5_Peak_29440_lociStitched	5	19246	62120.6	9255.44	406	1
chr15	7491892	7515378	10_Peak_44898_lociStitched	10	16440	58637.5	7344.07	430	1
chr15	95569141	95648729	17_Peak_25379_lociStitched	17	21790	63590.8	20366.6	584	1
chr15	139333658	139356435	7_Peak_30031_lociStitched	7	11547	47180.3	4632.84	600	1
chr15	1715399	1727697	5_Peak_1164_lociStitched	5	11190	46313	4113.68	608	1
chr15	47666949	47742636	13_Peak_42069_lociStitched	13	19344	61351.9	19398.6	613	1
chr15	110347076	110379445	9_Peak_27308_lociStitched	9	15226	52295.4	10730.3	623	1
chr15	16745119	16764112	5_Peak_8116_lociStitched	5	14454	46358.1	4978.07	628	1
chr15	65952036	66002293	13_Peak_51252_lociStitched	13	22385	55765.2	15790.7	667	1
chr15	137342280	137376545	11_Peak_50473_lociStitched	11	17769	49598.6	10748.9	706	1
chr15	67161778	67191223	13_Peak_13806_lociStitched	13	16495	44526.7	7847.09	766	1
chr15	139420221	139460311	6_Peak_2209_lociStitched	6	11239	43249.1	7444.71	799	1
chr15	54807046	54852607	7_Peak_389_lociStitched	7	15590	46189.7	11303.7	843	1
chr15	17584638	17650966	16_Peak_42906_lociStitched	16	20401	53062.4	18863.7	867	1
chr15	139531948	139554706	5_Peak_8832_lociStitched	5	8359	36836.1	4383.19	941	1
chr16	51421672	51499927	19_Peak_22891_lociStitched	19	34135	141039	21481	61	1
chr16	71918971	71970502	11_Peak_23559_lociStitched	11	28373	87860.4	12171.6	180	1
chr16	79328548	79369652	8_Peak_41450_lociStitched	8	28754	84801.7	9782.75	186	1
chr16	51301364	51384904	18_Peak_25011_lociStitched	18	32051	96847.9	23549.9	199	1
chr16	51072937	51093167	4_Peak_1290_lociStitched	4	19011	77557.8	6143.85	211	1
chr16	5751972	5817755	22_Peak_36124_lociStitched	22	37440	82222.2	13564.5	228	1
chr16	39336033	39399773	19_Peak_59964_lociStitched	19	26924	81230.3	13857.1	237	1
chr16	50987528	51035021	5_Peak_63544_lociStitched	5	22170	81303.3	14319.1	241	1
chr16	50454006	50529106	22_Peak_28634_lociStitched	22	26283	81070.4	18850.1	297	1
chr16	37922779	37959882	20_Peak_63895_lociStitched	20	19277	62036.2	8307.36	396	1
chr16	71744934	71795537	14_Peak_5849_lociStitched	14	18160	63936.9	12574.8	425	1
chr16	68673212	68711970	8_Peak_2496_lociStitched	8	14487	63826.7	12797.9	438	1
chr16	51518660	51582155	11_Peak_2488_lociStitched	11	23455	66415.8	18299.3	489	1
chr16	71346986	71379909	6_Peak_15455_lociStitched	6	19990	54550.1	8688.38	531	1
chr16	48514783	48558325	17_Peak_36986_lociStitched	17	23943	53983.4	10576.4	579	1
chr16	65714690	65761666	14_Peak_60614_lociStitched	14	20792	54717.6	13886.1	643	1
chr16	78935278	78967254	5_Peak_2024_lociStitched	5	12815	46250.1	5957.13	656	1
chr16	48431685	48481377	11_Peak_51255_lociStitched	11	18351	49890.8	14346.1	808	1
chr16	33776290	33784655	4_Peak_32087_lociStitched	4	7690	38640.4	3505.77	824	1
chr16	46461661	46514732	15_Peak_39280_lociStitched	15	16233	48199.1	14461.8	889	1
chr16	43582345	43652958	18_Peak_51532_lociStitched	18	16722	48821.8	15407.8	905	1
chr16	50787280	50816319	8_Peak_47620_lociStitched	8	16547	37422.6	6882.24	1015	1
chr17	35364692	35415798	6_Peak_877_lociStitched	6	41639	168655	17427.1	31	1
chr17	49332034	49410708	15_Peak_43850_lociStitched	15	31612	134564	21666.8	71	1
chr17	46596070	46667642	19_Peak_30051_lociStitched	19	45170	123920	18322.4	82	1
chr17	61844090	61922749	10_Peak_1731_lociStitched	10	34463	121678	17430.8	86	1
chr17	34818338	34906039	20_Peak_30802_lociStitched	20	26757	118230	21442.9	109	1
chr17	57780249	57859104	20_Peak_27496_lociStitched	20	46974	115830	19485.1	111	1
chr17	46995072	47086417	16_Peak_45649_lociStitched	16	37703	117296	23201.6	119	1
chr17	41114008	41221664	27_Peak_5529_lociStitched	27	44676	114718	26817.1	132	1
chr17	10729595	10776315	10_Peak_62429_lociStitched	10	26810	97327.1	10311.1	136	1
chr17	61729387	61760325	5_Peak_13061_lociStitched	5	23903	91913.7	7548.87	142	1
chr17	51863484	51974054	20_Peak_42523_lociStitched	20	31055	107806	27963.2	162	1
chr17	51431119	51474447	7_Peak_58363_lociStitched	7	26868	89277.3	12539.1	173	1
chr17	10681662	10715117	6_Peak_11594_lociStitched	6	21203	81981.5	9728.71	204	1
chr17	27913548	27988444	23_Peak_26115_lociStitched	23	28174	90991.2	20326.8	218	1
chr17	33365332	33412997	6_Peak_29441_lociStitched	6	24132	80939.9	12178.4	227	1
chr17	31891567	31955048	13_Peak_56506_lociStitched	13	21608	83610.8	16752.6	242	1
chr17	62522445	62551479	6_Peak_44144_lociStitched	6	14274	73406.7	7113.33	251	1
chr17	62707745	62734407	9_Peak_3398_lociStitched	9	17681	64756.7	7790.64	353	1
chr17	33555484	33612201	11_Peak_20068_lociStitched	11	24550	68253.2	11564.6	360	1
chr17	61528031	61555195	8_Peak_29442_lociStitched	8	10241	62903.7	6644.31	364	1
chr17	38344897	38371877	6_Peak_9450_lociStitched	6	14619	61509	7924.03	397	1
chr17	33909437	33933706	8_Peak_1870_lociStitched	8	18399	56561.3	8059.73	480	1
chr17	8447992	8499330	10_Peak_63896_lociStitched	10	17758	57098.1	11540.8	538	1
chr17	36910269	36947503	12_Peak_5190_lociStitched	12	17611	54350.5	9930.31	555	1
chr17	59012624	59051071	7_Peak_5547_lociStitched	7	16249	52353.3	8815.9	575	1
chr17	31858144	31871676	2_Peak_55_lociStitched	2	9885	44541.9	4711.84	673	1
chr17	52035609	52083405	17_Peak_19877_lociStitched	17	17151	51294.7	13081.8	718	1
chr17	11492390	11512255	4_Peak_10389_lociStitched	4	14204	40659.7	5909.84	846	1
chr18	9938974	10076942	26_Peak_29443_lociStitched	26	49655	147295	30559.9	64	1
chr18	6239334	6279732	10_Peak_38743_lociStitched	10	22029	90386.5	9554.13	156	1
chr18	19777197	19804466	8_Peak_33996_lociStitched	8	16843	87230.8	7485.34	164	1
chr18	26038113	26082424	12_Peak_25210_lociStitched	12	17546	74269.7	10612.5	281	1
chr18	553250	606499	10_Peak_11859_lociStitched	10	19509	75927.7	15186.6	310	1
chr18	50782086	50830278	10_Peak_2530_lociStitched	10	18937	71463.9	11291.4	313	1
chr18	23804516	23824744	8_Peak_31496_lociStitched	8	17923	56128.7	5694.18	451	1
chr18	46203411	46207017	2_Peak_871_lociStitched	2	3425	49245.3	1736.29	500	1
chr18	5958453	6002493	9_Peak_1489_lociStitched	9	13009	58044.7	10882.3	505	1
chr18	50639992	50685606	11_Peak_63562_lociStitched	11	16227	56898.9	14035.4	594	1
chr18	42052421	42096231	8_Peak_30061_lociStitched	8	17096	49930.3	10304.1	684	1
chr18	38627270	38658797	9_Peak_37153_lociStitched	9	13873	45244.4	6772	713	1
chr18	9171945	9200542	8_Peak_1909_lociStitched	8	14164	44199.5	5893.84	716	1
chr18	12542381	12600667	13_Peak_11705_lociStitched	13	14954	50784.6	13236.8	740	1
chr18	5576768	5661269	15_Peak_6611_lociStitched	15	17003	54587.6	17990.3	772	1
chr18	44531195	44606821	17_Peak_39948_lociStitched	17	15994	51576.9	18634.2	926	1
chr18	46568125	46609875	11_Peak_51831_lociStitched	11	15535	41265.7	10132.7	993	1
chrX	90105189	90184544	18_Peak_24079_lociStitched	18	51990	96725.8	12895.2	145	1
chrX	111309434	111363773	21_Peak_9416_lociStitched	21	43123	83796.2	9503.89	191	1
chrX	5994968	6069286	17_Peak_2821_lociStitched	17	19137	71137.2	14098.1	352	1
chrX	88168545	88235427	16_Peak_20013_lociStitched	16	37690	65350.4	9557.44	372	1
chrX	111832251	111917726	21_Peak_43371_lociStitched	21	25788	54772.4	11291.2	578	1
chrX	124689250	124732819	7_Peak_5130_lociStitched	7	15106	46636.3	6077.88	650	1
chrX	124869680	124898344	10_Peak_3902_lociStitched	10	14005	42709.4	3531.4	694	1
chrX	124483569	124508368	4_Peak_2780_lociStitched	4	10776	39509.8	2844.45	768	1
chrX	124916129	124982912	11_Peak_16174_lociStitched	11	16535	42407.2	7967.21	862	1

## Sheet: Kidney
chr2	6732564	6867910	29_Peak_9170_lociStitched	29	63313	301327	21826.4	1	1
chr12	24795280	24880898	13_Peak_36665_lociStitched	13	78795	259399	19201.9	2	1
chr15	81905044	81988990	16_Peak_5216_lociStitched	16	62741	246239	18174.3	3	1
chr11	76909954	77138061	67_Peak_9730_lociStitched	67	117266	256214	43680.3	4	1
chr6	47462689	47565458	13_Peak_52546_lociStitched	13	58589	206728	19511.6	5	1
chr1	269570055	269729905	33_Peak_1301_lociStitched	33	59755	212856	27590.1	6	1
chr14	81397872	81558910	35_Peak_27004_lociStitched	35	80050	210058	31418.5	7	1
chr14	113581434	113681963	20_Peak_412_lociStitched	20	59239	191287	19653.4	8	1
chr5	19173368	19272825	20_Peak_69083_lociStitched	20	59750	175403	17415.7	9	1
chr7	83049302	83099374	17_Peak_32342_lociStitched	17	40152	167817	10314.7	10	1
chr2	141465149	141540950	14_Peak_51444_lociStitched	14	54414	155187	15273.9	11	1
chr18	45403228	45423753	Peak_1196	1	20526	141325	4934.21	12	1
chr1	223734272	223814998	22_Peak_16836_lociStitched	22	37324	148394	16693.5	13	1
chr5	3417041	3477504	18_Peak_16316_lociStitched	18	36146	137421	12585	14	1
chr14	65404131	65596446	69_Peak_12912_lociStitched	69	62981	163910	40424.6	15	1
chr12	34116277	34245672	27_Peak_68307_lociStitched	27	48936	145978	26805.2	16	1
chr6	84701688	84830553	27_Peak_11456_lociStitched	27	63131	139415	21932.7	18	1
chr15	120036680	120141958	27_Peak_23222_lociStitched	27	52816	134070	20109.5	19	1
chr2	59483601	59533817	14_Peak_56668_lociStitched	14	24813	123745	10680.3	20	1
chr5	11364638	11436519	17_Peak_6183_lociStitched	17	46881	126697	13947.2	21	1
chr12	22220726	22309885	14_Peak_3102_lociStitched	14	37077	128080	16417	22	1
chr2	75178029	75280291	26_Peak_20807_lociStitched	26	41505	128738	18001.9	23	1
chr6	49617950	49712251	14_Peak_1366_lociStitched	14	28935	126486	16917.6	24	1
chr3	97197695	97210317	17_Peak_8865_lociStitched	17	37587	122681	13653.8	25	1
chr3	97223143	97267571	17_Peak_8865_lociStitched	17	37587	122681	13653.8	25	1
chr3	8355677	8416470	16_Peak_25889_lociStitched	16	31680	118692	10231.5	26	1
chr2	77178562	77223407	14_Peak_11612_lociStitched	14	30685	119059	11005	27	1
chr4	98536348	98595485	28_Peak_13879_lociStitched	28	34215	126880	19812.6	28	1
chr7	92444304	92518340	18_Peak_67911_lociStitched	18	27095	119961	13104.4	29	1
chr1	268260056	268392991	34_Peak_32600_lociStitched	34	50571	123665	21018.3	30	1
chr12	18217471	18282342	17_Peak_21553_lociStitched	17	25644	113751	11118.9	31	1
chr14	56226407	56321456	24_Peak_3219_lociStitched	24	42287	121433	19815.7	32	1
chr7	23247841	23377937	37_Peak_3325_lociStitched	37	48589	124948	23467.2	33	1
chr14	56533235	56556563	10_Peak_69764_lociStitched	10	17639	104722	5946.31	34	1
chr7	55670190	55812367	29_Peak_70594_lociStitched	29	42184	121073	25202.9	35	1
chr7	20839399	20923200	20_Peak_1111_lociStitched	20	25475	115821	20087.1	36	1
chr3	3965631	4002592	8_Peak_52_lociStitched	8	16725	100884	5894.84	37	1
chr12	52697238	52783770	19_Peak_5830_lociStitched	19	31906	108987	14416.2	38	1
chr5	6025562	6156101	28_Peak_19855_lociStitched	28	46928	122016	28083.4	39	1
chr12	53360391	53407199	17_Peak_62547_lociStitched	17	23593	105590	14185.3	40	1
chr2	100427701	100468372	14_Peak_71261_lociStitched	14	31621	100262	9321.79	41	1
chr2	77510917	77596708	25_Peak_61691_lociStitched	25	32381	112752	22842.8	42	1
chr7	91944063	91969825	45_Peak_62370_lociStitched	45	42863	117633	28047.4	43	1
chr7	91840216	91930955	45_Peak_62370_lociStitched	45	42863	117633	28047.4	43	1
chr2	77422643	77492051	17_Peak_3841_lociStitched	17	38038	102432	13916.3	44	1
chr3	10027200	10069801	12_Peak_3_lociStitched	12	18169	94984.9	7137.1	45	1
chr18	45386960	45403030	Peak_1372	1	16071	90358.4	4080.17	46	1
chr1	114419819	114510152	30_Peak_52944_lociStitched	30	46432	103242	17624	47	1
chr7	100107039	100143170	13_Peak_72127_lociStitched	13	25673	93814.7	8311.19	48	1
chr4	7995157	8091687	27_Peak_25871_lociStitched	27	39327	105998	20883	49	1
chr17	47642851	47684350	8_Peak_11908_lociStitched	8	28917	92889.8	9337.18	50	1
chr12	60766045	60784465	29_Peak_31545_lociStitched	29	37759	102672	19619.5	51	1
chr12	60797108	60881571	29_Peak_31545_lociStitched	29	37759	102672	19619.5	51	1
chr13	22729787	22833869	42_Peak_34182_lociStitched	42	34422	104675	22169.5	52	1
chr7	7817333	7911228	33_Peak_60277_lociStitched	33	46549	101949	19691.3	53	1
chr17	34834195	34906050	13_Peak_24182_lociStitched	13	22121	95530.6	13598.9	54	1
chr6	48050799	48095602	8_Peak_8026_lociStitched	8	20239	92549.1	10967.7	55	1
chr3	17741679	17814485	15_Peak_7208_lociStitched	15	22028	95185.3	14062.2	56	1
chr3	37988927	38064400	15_Peak_12107_lociStitched	15	28826	94733.7	13677.9	57	1
chr12	22053480	22100680	13_Peak_1771_lociStitched	13	37183	90152.5	9358.95	58	1
chr3	49331628	49441512	29_Peak_1988_lociStitched	29	45626	97335.2	17108.9	59	1
chr3	4079024	4115384	6_Peak_11235_lociStitched	6	15611	87213.1	7221.1	60	1
chr11	67198625	67230869	36_Peak_49062_lociStitched	36	46419	100840	21858.2	61	1
chr11	67245495	67312056	36_Peak_49062_lociStitched	36	46419	100840	21858.2	61	1
chr4	93555994	93625463	15_Peak_43148_lociStitched	15	25555	90784.9	11945.9	62	1
chr4	94780790	94849457	16_Peak_5753_lociStitched	16	29940	90886.7	12732.5	63	1
chr2	1625538	1693003	19_Peak_55832_lociStitched	19	38167	89200.3	11068.9	64	1
chr15	54629007	54732862	46_Peak_30804_lociStitched	46	37515	101529	23824.3	65	1
chr10	14377112	14443526	38_Peak_26026_lociStitched	38	43574	97248.5	19842	66	1
chr1	51388957	51507681	37_Peak_31401_lociStitched	37	37905	99312.6	22332	67	1
chr1	143487312	143540796	11_Peak_11788_lociStitched	11	30061	88264	11350.5	68	1
chr2	87347856	87480291	41_Peak_13247_lociStitched	41	44961	104237	27480.6	69	1
chr3	86605612	86713277	34_Peak_25774_lociStitched	34	45027	101039	24971.8	70	1
chr3	98234279	98315724	17_Peak_10589_lociStitched	17	33450	94007.9	17980.8	71	1
chr12	4434635	4536448	30_Peak_16349_lociStitched	30	41392	91977.9	15954.1	72	1
chr17	35356970	35415817	16_Peak_35326_lociStitched	16	34584	89217.9	13211.2	73	1
chr5	674065	717715	9_Peak_68194_lociStitched	9	26880	83934.6	7970.49	74	1
chr8	56283662	56326270	8_Peak_6856_lociStitched	8	30658	84679.1	8734.64	75	1
chr3	127498993	127547682	16_Peak_68018_lociStitched	16	26560	85142.5	9236.3	76	1
chr12	20336184	20346412	18_Peak_38519_lociStitched	18	25389	86957.6	11637.1	77	1
chr12	20276645	20318276	18_Peak_38519_lociStitched	18	25389	86957.6	11637.1	77	1
chr2	7813292	7884732	15_Peak_3061_lociStitched	15	23169	85735.1	11158.9	78	1
chr3	8467628	8554368	19_Peak_36946_lociStitched	19	32136	94663.6	20092.6	79	1
chr3	49786150	49823397	13_Peak_7346_lociStitched	13	30429	81287.9	7322.76	80	1
chr6	12352954	12399765	10_Peak_43407_lociStitched	10	28709	83978.3	10198.4	81	1
chr6	92428042	92505840	18_Peak_49654_lociStitched	18	27906	86814.8	13077.8	82	1
chr13	2538077	2622144	35_Peak_12089_lociStitched	35	40982	89850.8	16258.6	83	1
chr10	53313620	53354940	12_Peak_65102_lociStitched	12	20850	83523.9	10092.1	84	1
chr6	76053714	76142340	27_Peak_39474_lociStitched	27	44393	87819.5	14703.1	85	1
chr9	46158186	46180027	3_Peak_8665_lociStitched	3	19768	77878.5	5534.51	86	1
chr6	72406928	72512776	43_Peak_33228_lociStitched	43	43094	92080.9	20053.6	87	1
chr5	7084397	7113590	7_Peak_61068_lociStitched	7	13564	79497.1	7522.81	88	1
chr3	9805462	9932669	36_Peak_63871_lociStitched	36	36367	90795	19425.1	89	1
chr7	97077086	97128026	24_Peak_43168_lociStitched	24	32971	86981.9	15991.9	90	1
chr2	60339774	60381538	19_Peak_2221_lociStitched	19	27647	87930.7	17037.4	91	1
chr2	60396429	60454581	19_Peak_2221_lociStitched	19	27647	87930.7	17037.4	91	1
chr13	32704787	32753768	13_Peak_8249_lociStitched	13	24195	79283.9	8746.74	92	1
chr2	25001527	25139488	41_Peak_24658_lociStitched	41	42953	92958.1	22680.8	93	1
chr3	37810050	37890279	20_Peak_20774_lociStitched	20	31334	86165.9	15933.5	94	1
chr3	117652546	117692321	18_Peak_47545_lociStitched	18	31574	82889.5	12881.5	95	1
chr16	50487760	50564676	23_Peak_59002_lociStitched	23	27782	85307.5	15406.3	96	1
chr12	39229699	39280449	23_Peak_55356_lociStitched	23	31435	84412.3	14727.6	97	1
chr12	39192207	39216527	23_Peak_55356_lociStitched	23	31435	84412.3	14727.6	97	1
chr6	94976150	95081919	29_Peak_24983_lociStitched	29	33975	89974.8	20447.8	98	1
chr14	30884372	30909400	6_Peak_71725_lociStitched	6	15269	73940.2	5053.15	99	1
chr14	111816556	111838825	3_Peak_19134_lociStitched	3	21875	72808.5	4255.61	100	1
chr11	20836098	20907985	24_Peak_26186_lociStitched	24	30815	81979.9	13759.2	101	1
chr4	93879227	93951532	11_Peak_3350_lociStitched	11	25215	80158.2	12100.6	102	1
chr16	51427425	51483150	16_Peak_19343_lociStitched	16	22746	78193.3	10637.9	103	1
chr15	132299440	132340552	8_Peak_227_lociStitched	8	17415	74655.3	7293.27	104	1
chr14	40203978	40287982	16_Peak_29264_lociStitched	16	31248	82248.3	15221.5	105	1
chr12	53086540	53113671	3_Peak_876_lociStitched	3	16292	72455.8	5956.57	106	1
chr6	92292795	92355682	15_Peak_38791_lociStitched	15	26084	78570.5	12198.8	107	1
chr5	59711137	59753313	9_Peak_54192_lociStitched	9	13713	74525	8359.28	108	1
chr7	86135652	86189891	13_Peak_374_lociStitched	13	19268	76986.8	11189.5	109	1
chr17	49379902	49406545	6_Peak_33787_lociStitched	6	13847	72115.9	6351.52	110	1
chr7	76032892	76072068	5_Peak_674_lociStitched	5	17732	73400.2	7705.92	111	1
chr14	56138930	56202359	10_Peak_14784_lociStitched	10	22911	76374.9	10846.4	112	1
chr7	93252561	93334977	28_Peak_29480_lociStitched	28	36423	81822.6	16887	113	1
chr13	16775437	16878757	38_Peak_15963_lociStitched	38	33318	86311.5	21524	114	1
chr1	98515248	98547624	5_Peak_7294_lociStitched	5	27369	71958.9	7530.66	115	1
chr1	137599450	137691387	24_Peak_61159_lociStitched	24	25169	82090.2	18134.6	116	1
chr2	65868482	65915035	7_Peak_10387_lociStitched	7	16138	72627.3	8751.96	117	1
chr14	77921482	77936557	4_Peak_6938_lociStitched	4	14218	67236.8	3375.07	118	1
chr15	132353518	132379884	7_Peak_51292_lociStitched	7	9576	69516	5736.37	119	1
chr14	134429285	134490796	18_Peak_65213_lociStitched	18	28634	75037.3	11502.6	120	1
chr14	113737118	113799793	19_Peak_9433_lociStitched	19	30994	75510.8	12108.8	121	1
chr5	17358108	17418718	13_Peak_27119_lociStitched	13	25077	72622.9	9461.22	122	1
chr1	273697551	273794412	26_Peak_18600_lociStitched	26	35946	76249.9	13474.7	123	1
chr6	33728120	33772772	10_Peak_36013_lociStitched	10	18941	70023.3	7488.14	124	1
chr5	10233330	10322157	22_Peak_8650_lociStitched	22	29276	77554.9	15269.4	125	1
chr1	268438459	268509794	23_Peak_58956_lociStitched	23	36386	75023	12868.8	126	1
chr5	14100471	14172125	22_Peak_54163_lociStitched	22	32222	74011.4	12088	127	1
chr5	11264573	11335582	23_Peak_20369_lociStitched	23	32195	74225.7	12455	128	1
chr6	13680157	13745851	18_Peak_61078_lociStitched	18	28645	72893.9	11248.6	129	1
chr12	4258913	4384164	25_Peak_69523_lociStitched	25	29650	81028.3	19458.3	130	1
chr13	75484229	75528783	15_Peak_5106_lociStitched	15	23707	68933.9	7418.24	131	1
chr7	25149152	25155813	2_Peak_70_lociStitched	2	6502	63800.8	2373.61	132	1
chr6	64157469	64217569	14_Peak_8870_lociStitched	14	21854	72198.1	10860.1	133	1
chr7	30810884	30893314	36_Peak_69191_lociStitched	36	36030	78011.8	16692.1	134	1
chr15	54510035	54592080	17_Peak_33585_lociStitched	17	35189	77491.5	16179.3	135	1
chr5	349863	403860	7_Peak_858_lociStitched	7	21015	70778.2	9616.86	136	1
chr12	35607607	35700103	26_Peak_65655_lociStitched	26	35299	78397.3	17304.7	137	1
chr3	97401853	97467330	17_Peak_60711_lociStitched	17	28338	73081.4	12081.9	138	1
chr12	4932701	5018078	19_Peak_8454_lociStitched	19	30085	76028.2	15316.6	139	1
chr12	1312890	1342021	8_Peak_8045_lociStitched	8	12273	66838.1	6249.09	140	1
chr14	28610323	28668171	16_Peak_473_lociStitched	16	26424	75086.2	14579.8	141	1
chr2	280185	341507	14_Peak_7580_lociStitched	14	20133	70066.5	9615.29	142	1
chr14	28243460	28261780	7_Peak_9567_lociStitched	7	11708	65481.4	5140.29	143	1
chr12	61130503	61231489	18_Peak_9692_lociStitched	18	32816	76232.1	15940.7	144	1
chr17	58985736	59050966	16_Peak_11878_lociStitched	16	29550	70577.3	10390.3	145	1
chr12	7588103	7676809	23_Peak_44540_lociStitched	23	31436	73807.5	13695.4	146	1
chr6	63076555	63133552	10_Peak_751_lociStitched	10	18110	69274.7	9341.19	147	1
chr1	12233579	12327809	28_Peak_64869_lociStitched	28	27235	79624.4	19835.4	148	1
chr5	6956727	7036488	14_Peak_60070_lociStitched	14	26248	71266.5	11685	149	1
chr9	7753117	7800838	8_Peak_17891_lociStitched	8	27054	65469.8	6335.16	150	1
chr2	75978787	76073739	23_Peak_59815_lociStitched	23	27821	74809.4	16287.7	151	1
chr2	5206252	5257771	10_Peak_20236_lociStitched	10	26067	68288.4	9798.91	152	1
chr12	48141123	48217041	18_Peak_8302_lociStitched	18	34807	71165.5	12769.4	153	1
chr7	100038163	100077363	10_Peak_7909_lociStitched	10	27715	65796.6	7471.98	154	1
chr7	116501016	116594487	30_Peak_2751_lociStitched	30	39537	72898	14609.5	155	1
chr1	166672717	166702153	6_Peak_16202_lociStitched	6	14096	64332.7	6093.55	156	1
chr9	139323747	139427645	24_Peak_2288_lociStitched	24	33875	77913.1	19771.8	157	1
chr3	8687143	8718641	9_Peak_6708_lociStitched	9	17979	65846.6	7789.46	158	1
chr4	14281402	14299680	9_Peak_33793_lociStitched	9	14793	65878.3	7951.69	159	1
chr3	69656810	69715577	11_Peak_8259_lociStitched	11	27693	67033	9219.76	160	1
chr6	81416777	81462417	15_Peak_70521_lociStitched	15	25436	71142.9	13443.2	161	1
chr6	63627652	63706733	22_Peak_13354_lociStitched	22	25384	71117.3	13683.2	162	1
chr13	38776362	38879189	37_Peak_26640_lociStitched	37	34875	77460.6	20043.9	163	1
chr6	54864862	54891962	6_Peak_1145_lociStitched	6	11114	61971.8	5531.59	165	1
chr12	20049728	20104533	10_Peak_10749_lociStitched	10	28274	65541.5	9302.73	166	1
chr2	8102253	8219057	21_Peak_11649_lociStitched	21	33768	75422.6	19350.5	167	1
chr12	18987612	19024762	6_Peak_1516_lociStitched	6	13531	62389.7	6374.94	168	1
chr6	79926299	79977701	12_Peak_2429_lociStitched	12	34177	64478.7	8486.47	169	1
chr4	89277948	89327583	8_Peak_5078_lociStitched	8	13428	65406.7	9465.78	170	1
chr3	94358300	94480164	36_Peak_7070_lociStitched	36	33637	76884	21106.8	171	1
chr5	93247411	93309883	13_Peak_14661_lociStitched	13	20157	66830.1	11125.8	172	1
chr1	131171625	131225103	20_Peak_61966_lociStitched	20	28745	65245.8	9547.25	173	1
chr3	18032156	18066695	15_Peak_68590_lociStitched	15	20931	65810.2	10275.7	174	1
chr5	15592020	15646081	17_Peak_60030_lociStitched	17	24958	64321.8	8871.41	175	1
chr12	44936789	44992177	9_Peak_1346_lociStitched	9	18665	65247.1	9964.3	176	1
chr2	117836883	117902520	28_Peak_69038_lociStitched	28	26270	68170.6	12910.8	177	1
chr3	97305096	97383972	22_Peak_6334_lociStitched	22	30305	67653.1	12531.3	178	1
chr3	33824652	33864331	7_Peak_56429_lociStitched	7	18848	63969.6	8985.84	179	1
chr3	98337468	98389872	27_Peak_50797_lociStitched	27	37676	70641.8	15842.4	180	1
chr8	1553602	1655679	27_Peak_19993_lociStitched	27	29163	72716.3	17939.5	181	1
chr4	915609	1011325	20_Peak_13711_lociStitched	20	18377	69268.5	14648.9	182	1
chr1	7410193	7470215	19_Peak_33433_lociStitched	19	37135	66330.3	11770.3	183	1
chr6	68955082	69026027	17_Peak_9655_lociStitched	17	27223	67315.1	12809.4	184	1
chr14	6802495	6855146	13_Peak_2680_lociStitched	13	22660	62649.4	8271.47	185	1
chr2	5124123	5193642	14_Peak_25979_lociStitched	14	22906	65674.6	11380.3	186	1
chr5	63929143	63952926	4_Peak_16080_lociStitched	4	13498	58340.9	4464.88	187	1
chr6	103196536	103236859	8_Peak_650_lociStitched	8	13560	63042.7	9195.94	188	1
chr18	45448077	45460717	Peak_1100	1	12641	56935.6	3168.85	189	1
chr16	55531340	55611464	21_Peak_8248_lociStitched	21	33347	66150.4	12387.2	190	1
chr8	29447908	29543579	29_Peak_12200_lociStitched	29	31985	71619.3	17871.3	191	1
chr6	27565904	27613873	15_Peak_64113_lociStitched	15	25894	61344.8	7609.85	192	1
chr13	70094866	70179743	22_Peak_57362_lociStitched	22	31410	67935.6	14208.4	193	1
chr2	66212636	66228075	3_Peak_1607_lociStitched	3	14788	56437.9	3354.88	194	1
chr3	72312476	72363580	9_Peak_6574_lociStitched	9	11050	63159.4	10113.5	195	1
chr7	84053957	84100211	24_Peak_14622_lociStitched	24	29201	64622.2	11652.1	196	1
chr15	137323787	137404270	18_Peak_48898_lociStitched	18	28746	66712.4	13867.2	197	1
chr15	110347703	110380894	12_Peak_37626_lociStitched	12	18170	59481.6	7073	198	1
chr2	42080295	42143139	16_Peak_57496_lociStitched	16	24257	63467.9	11212.9	199	1
chr6	74421755	74508995	27_Peak_17421_lociStitched	27	32326	67799.2	15544.7	200	1
chr13	31127129	31160384	8_Peak_63176_lociStitched	8	13184	57771.3	5713.05	201	1
chr3	4220203	4251490	8_Peak_48722_lociStitched	8	19111	57045.6	5087.27	202	1
chr15	7494263	7514302	10_Peak_41885_lociStitched	10	15585	57730.4	5817.32	203	1
chr4	101494873	101563625	18_Peak_6233_lociStitched	18	26343	61918.1	10140.9	204	1
chr13	12317231	12378660	24_Peak_54922_lociStitched	24	23687	63494.7	11779.8	205	1
chr3	117758234	117795745	8_Peak_60784_lociStitched	8	16498	59365.6	7875.88	206	1
chr9	9771222	9788147	4_Peak_56387_lociStitched	4	12780	54529	3154.82	207	1
chr5	23117934	23153011	10_Peak_13398_lociStitched	10	13943	58233.1	6899.9	208	1
chr13	201917523	201979923	21_Peak_65176_lociStitched	21	27348	64084.2	12797.1	209	1
chr4	99340075	99384991	9_Peak_29856_lociStitched	9	19672	59917.9	8691.25	210	1
chr5	77125842	77147202	3_Peak_218_lociStitched	3	6546	56005.9	4887.17	211	1
chr9	19674487	19735320	22_Peak_38345_lociStitched	22	24828	62183.5	11132.4	212	1
chr17	61733928	61759955	2_Peak_5799_lociStitched	2	26543	55934.4	4957.93	213	1
chr16	51327050	51404526	16_Peak_10844_lociStitched	16	28365	64237.2	13282.7	214	1
chr3	17083335	17113866	13_Peak_25534_lociStitched	13	17805	58791.5	7959.8	215	1
chr6	77409679	77457252	11_Peak_36025_lociStitched	11	26218	58657.5	7830.52	216	1
chr3	39937278	39952708	Peak_5709	1	17148	54237.7	3750.05	217	1
chr6	47868976	47904886	17_Peak_42651_lociStitched	17	28154	58277.1	7797.28	218	1
chr15	139557691	139602262	14_Peak_47082_lociStitched	14	23845	60994.7	10554.9	219	1
chr5	78168400	78199987	10_Peak_1918_lociStitched	10	21000	56830.4	6434.36	220	1
chr9	64723962	64764938	18_Peak_42305_lociStitched	18	23974	65799.8	15567.4	221	1
chr17	36078415	36111019	13_Peak_63498_lociStitched	13	22410	57131.1	6978.58	222	1
chr14	127646335	127662363	1_Peak_1950_lociStitched	1	16042	52997.9	3187.35	223	1
chr7	23919709	23926163	7_Peak_892_lociStitched	7	14472	54712.3	5024.21	224	1
chr3	1005029	1057046	10_Peak_3103_lociStitched	10	20289	56141.3	6480.85	225	1
chr6	52092546	52117818	7_Peak_4320_lociStitched	7	15295	54463.7	4907.82	226	1
chr12	5821729	5871342	14_Peak_3955_lociStitched	14	22017	57890.8	8504.13	228	1
chr5	5898486	5995396	31_Peak_42278_lociStitched	31	30267	68893.3	19537.1	229	1
chr16	46432813	46515725	31_Peak_46979_lociStitched	31	23996	66827.1	17477.8	230	1
chr14	108885823	108944723	16_Peak_12147_lociStitched	16	20641	60786.8	11440.8	231	1
chr3	37918431	37973381	12_Peak_68482_lociStitched	12	20024	59574.6	10261	232	1
chr1	269422181	269430296	1_Peak_637_lociStitched	1	8184	51657.6	2404.17	233	1
chr6	72574277	72601340	8_Peak_22155_lociStitched	8	20948	53993.4	4906.52	234	1
chr2	78762688	78802011	8_Peak_5150_lociStitched	8	14684	55836.3	6938.45	235	1
chr1	1742735	1820532	30_Peak_18585_lociStitched	30	33360	64964.2	16095	236	1
chr10	38606561	38645009	11_Peak_15569_lociStitched	11	23275	55861.1	7009.07	237	1
chr12	1386000	1420317	8_Peak_23831_lociStitched	8	15077	53963.5	5308.84	238	1
chr2	9478350	9550890	11_Peak_46993_lociStitched	11	16568	57821.6	9343.15	239	1
chr6	26887713	26959597	17_Peak_45589_lociStitched	17	29958	59462.4	10991.1	240	1
chr9	104905479	104913469	5_Peak_61266_lociStitched	5	5056	50305	2067.01	241	1
chr6	84045135	84060446	3_Peak_249_lociStitched	3	7916	50731.5	2587.56	242	1
chr3	75603450	75635042	10_Peak_70255_lociStitched	10	18353	55273.4	7253.52	243	1
chr13	125392969	125406483	2_Peak_3996_lociStitched	2	13363	51705.9	3798.79	244	1
chr17	54616097	54674058	16_Peak_22551_lociStitched	16	15689	58395.7	10734.4	245	1
chr9	55791316	55831826	26_Peak_38407_lociStitched	26	30738	58423.7	10850.2	246	1
chr12	33685383	33768704	23_Peak_12051_lociStitched	23	30500	61207.6	13764.6	247	1
chr7	92323833	92398537	16_Peak_10275_lociStitched	16	30760	60349.8	12919	248	1
chr6	53027907	53086112	9_Peak_65526_lociStitched	9	15703	57533.8	10122.5	249	1
chr12	59151342	59183341	9_Peak_41639_lociStitched	9	13977	52255	4876.18	250	1
chr14	61618734	61668826	10_Peak_25694_lociStitched	10	13668	57867.8	10510	251	1
chr14	56431924	56470714	10_Peak_10296_lociStitched	10	17141	55382.3	8116.41	252	1
chr6	52922167	52939128	4_Peak_51746_lociStitched	4	8676	50601.4	3395.59	253	1
chr2	1340837	1395140	13_Peak_40064_lociStitched	13	34523	55361.9	8210.61	254	1
chr1	161931840	161999397	20_Peak_66296_lociStitched	20	20245	59899.9	12775.4	255	1
chr10	66470122	66494569	10_Peak_51060_lociStitched	10	12389	51903.9	5048.49	256	1
chr6	2521641	2561946	9_Peak_7624_lociStitched	9	19476	53424.3	6771.24	257	1
chr5	18294843	18330810	10_Peak_35962_lociStitched	10	19857	51616.2	5146.88	258	1
chr12	36873697	36910451	11_Peak_41407_lociStitched	11	21361	52686.9	6248.18	259	1
chr15	66021566	66109880	32_Peak_11943_lociStitched	32	26712	63277.6	17059.1	260	1
chr7	74895303	74957006	14_Peak_21682_lociStitched	14	15415	56163.1	9974.79	261	1
chr5	21146620	21195095	10_Peak_394_lociStitched	10	13869	54357.7	8180.84	262	1
chr13	76903015	76947213	12_Peak_59498_lociStitched	12	20213	54204.4	8044.04	263	1
chr1	261682898	261741903	20_Peak_50989_lociStitched	20	25815	54804.5	8661.16	264	1
chr12	22602104	22643934	7_Peak_22394_lociStitched	7	18158	53451	7354.72	265	1
chr4	90566129	90604940	11_Peak_45215_lociStitched	11	16388	53155.5	7086.89	266	1
chr17	31901058	31952497	9_Peak_43762_lociStitched	9	17870	55461.5	9433.91	267	1
chr6	75228670	75304254	16_Peak_6915_lociStitched	16	24736	57375.8	11398.1	268	1
chr14	112069599	112092946	4_Peak_14181_lociStitched	4	9857	51320.7	5442.73	269	1
chr12	43851421	43890986	18_Peak_58462_lociStitched	18	18088	60284.8	14464.6	270	1
chr12	43904677	43935960	18_Peak_58462_lociStitched	18	18088	60284.8	14464.6	270	1
chr17	28028840	28071505	17_Peak_25885_lociStitched	17	22222	54393.6	8626.86	271	1
chrX	13990739	14069879	26_Peak_8619_lociStitched	26	28378	52619.3	6861.66	272	1
chr13	202463093	202504175	11_Peak_3612_lociStitched	11	18643	53180.6	7423.52	273	1
chr13	108326909	108341873	3_Peak_1507_lociStitched	3	13946	48631.5	2886.56	274	1
chr6	59740054	59776864	8_Peak_9795_lociStitched	8	14466	51810.1	6165.68	275	1
chr7	34631105	34697324	23_Peak_7345_lociStitched	23	35367	54783	9184.58	276	1
chr14	20717787	20776945	11_Peak_31475_lociStitched	11	20670	54833.6	9311.47	277	1
chr2	69920409	69977593	21_Peak_14285_lociStitched	21	22953	54982.4	9463.95	278	1
chr17	35281591	35341193	9_Peak_10030_lociStitched	9	17928	55721.9	10215.8	279	1
chr13	34410714	34445896	11_Peak_1450_lociStitched	11	15257	51894.3	6539.61	280	1
chr4	123203931	123261815	15_Peak_37435_lociStitched	15	22651	57487.1	12134.4	281	1
chr2	151170336	151214212	12_Peak_43379_lociStitched	12	24039	51459.4	6108.89	282	1
chr7	16883933	16907488	6_Peak_2505_lociStitched	6	8813	50358.2	5043.13	283	1
chr2	150634667	150681746	15_Peak_39896_lociStitched	15	14842	55285.3	10026.5	284	1
chr4	122503309	122524292	7_Peak_2394_lociStitched	7	18418	51095.7	5845.86	285	1
chr9	49983500	50012151	8_Peak_45163_lociStitched	8	9837	50242.1	5042.36	286	1
chr3	37739185	37760694	9_Peak_13726_lociStitched	9	11971	49707.3	4514.74	287	1
chr10	23826096	23869762	18_Peak_49156_lociStitched	18	23513	53111	7955.95	288	1
chr13	29739381	29781396	10_Peak_67312_lociStitched	10	16898	53111.7	7996.59	289	1
chr3	72377083	72382823	1_Peak_21_lociStitched	1	5741	46333.3	1325.37	290	1
chr3	86726072	86785382	23_Peak_21403_lociStitched	23	18920	56854.6	11962.8	291	1
chr17	19609537	19631139	6_Peak_33734_lociStitched	6	12314	49630.1	4998.28	292	1
chr14	42179769	42224872	8_Peak_11020_lociStitched	8	15903	53280.1	8830.7	293	1
chr10	10131505	10192079	19_Peak_32472_lociStitched	19	21168	54983	10600.5	294	1
chr6	74987154	75018699	5_Peak_71436_lociStitched	5	8857	51106.1	6725.39	295	1
chr4	86112985	86170754	27_Peak_58679_lociStitched	27	27272	55631.5	11357.4	296	1
chr6	15913998	15981029	23_Peak_64080_lociStitched	23	23640	54868	10639.7	297	1
chr5	17204741	17286850	22_Peak_25554_lociStitched	22	23273	57714.2	13516.4	298	1
chr18	50648191	50700234	12_Peak_55926_lociStitched	12	15554	53151.5	9175.18	299	1
chr8	84344270	84393224	17_Peak_14774_lociStitched	17	20730	53203.2	9257.2	300	1
chr1	29227029	29293093	24_Peak_26018_lociStitched	24	25016	55117.2	11191.2	301	1
chr9	9537276	9598433	22_Peak_36128_lociStitched	22	29169	57492.2	13633.4	302	1
chr6	32035134	32084053	12_Peak_19750_lociStitched	12	23456	53164.9	9484.03	303	1
chr9	6587231	6654740	14_Peak_33981_lociStitched	14	14934	54995.9	11336.8	304	1
chr10	41501141	41571174	21_Peak_21786_lociStitched	21	25889	53514.7	9972.78	305	1
chr18	46203445	46207024	1_Peak_457_lociStitched	1	3580	44742.5	1437.68	306	1
chr3	97045092	97134158	24_Peak_72100_lociStitched	24	24665	60407.6	17124.2	307	1
chr2	4681143	4725844	8_Peak_66840_lociStitched	8	9393	52842.8	9639.1	308	1
chr1	109154007	109216186	17_Peak_1343_lociStitched	17	20056	53878.1	10676.1	309	1
chr5	9916937	9971304	15_Peak_35301_lociStitched	15	23115	52621.8	9427.24	310	1
chr2	65301386	65310414	Peak_190	1	13144	45367	2190.94	311	1
chr4	79483658	79582236	24_Peak_30023_lociStitched	24	23882	59974.9	16856.8	312	1
chr6	34622686	34694987	18_Peak_222_lociStitched	18	14861	57385.3	14286.7	313	1
chr13	46163601	46208273	11_Peak_37197_lociStitched	11	15527	51591.7	8590.43	314	1
chr6	96536582	96578444	13_Peak_5936_lociStitched	13	19031	49979	6999.33	315	1
chr16	51519092	51546984	18_Peak_16232_lociStitched	18	23668	54013.5	11104.9	316	1
chr12	20150045	20184071	9_Peak_54920_lociStitched	9	15532	48602	5713.12	317	1
chr7	12685348	12731890	10_Peak_39492_lociStitched	10	17371	51335.8	8475.3	318	1
chr9	65953163	66011272	14_Peak_49760_lociStitched	14	23547	52344.6	9587.99	319	1
chr7	4528151	4576701	15_Peak_55665_lociStitched	15	26004	51395	8666.17	320	1
chr1	268557867	268592146	7_Peak_35100_lociStitched	7	18453	49050.1	6324.94	321	1
chr6	63443718	63489170	10_Peak_34054_lociStitched	10	17850	48757.8	6215.08	322	1
chr12	47894219	47935775	9_Peak_11346_lociStitched	9	16891	50087.4	7554.88	323	1
chr2	4222313	4239631	3_Peak_48712_lociStitched	3	9917	45185.9	2681.27	324	1
chr9	45899446	45928061	5_Peak_6152_lociStitched	5	18557	49456.5	6953.55	325	1
chr6	53977380	53994941	3_Peak_3714_lociStitched	3	12735	46836.9	4514.93	326	1
chr12	52416317	52442115	8_Peak_41058_lociStitched	8	16551	47913	5624.96	327	1
chr17	57927648	57965396	11_Peak_69034_lociStitched	11	26256	49126.8	6870.82	328	1
chr11	52154272	52178301	10_Peak_37746_lociStitched	10	11436	47563	5308.01	329	1
chr6	13403191	13457325	20_Peak_57455_lociStitched	20	21384	52159.4	9945.97	330	1
chr2	64751337	64764724	5_Peak_10385_lociStitched	5	6568	44707.2	2518.09	331	1
chr14	134351130	134403166	13_Peak_20643_lociStitched	13	27342	52020.4	9871.23	332	1
chr4	18921474	19018469	20_Peak_46279_lociStitched	20	21295	57563.6	15503.9	333	1
chr1	134001116	134020197	8_Peak_66441_lociStitched	8	15280	46217.9	4180.01	334	1
chr6	28070349	28115146	9_Peak_58919_lociStitched	9	23676	50489.7	8463.77	335	1
chr6	39760352	39811066	10_Peak_45592_lociStitched	10	18686	50899.7	8928.53	336	1
chr6	63268874	63322992	13_Peak_33369_lociStitched	13	20736	50410.9	8491.11	337	1
chr3	127580252	127687015	21_Peak_66049_lociStitched	21	26105	57353.1	15480.6	338	1
chr11	7141372	7194048	13_Peak_1995_lociStitched	13	17643	50216	8454.5	339	1
chr13	34096212	34115523	9_Peak_3469_lociStitched	9	14602	48266.9	6617.32	340	1
chr6	81760821	81800433	13_Peak_47856_lociStitched	13	19959	48988.2	7359.91	341	1
chr5	64281881	64331993	10_Peak_9354_lociStitched	10	18454	48568.6	6950.53	342	1
chr1	268019038	268073094	15_Peak_22974_lociStitched	15	20541	50818	9211.14	343	1
chr6	74227074	74268320	9_Peak_5988_lociStitched	9	19056	48942.6	7447.25	344	1
chr13	195522699	195554655	7_Peak_67816_lociStitched	7	16017	48657.4	7330.44	345	1
chr3	9968093	10007734	14_Peak_39347_lociStitched	14	15976	49162.4	8005.87	346	1
chr1	236444817	236477360	5_Peak_22113_lociStitched	5	13488	48914.4	7760.95	347	1
chr3	668453	717952	9_Peak_70248_lociStitched	9	18344	48171.1	7201.57	348	1
chr2	4099403	4131290	4_Peak_1131_lociStitched	4	20466	45063.7	4192.71	349	1
chr14	56589968	56627057	7_Peak_581_lociStitched	7	14819	48241.7	7380.71	350	1
chr2	6919663	6958301	10_Peak_27744_lociStitched	10	17642	46794.5	5977.3	351	1
chr6	77814188	77886138	24_Peak_16663_lociStitched	24	24339	54602.9	13872	352	1
chr3	59153749	59217039	14_Peak_24928_lociStitched	14	17863	51968.6	11348.2	353	1
chr5	17304300	17338526	10_Peak_39953_lociStitched	10	19665	46775.9	6172.83	354	1
chr14	101359139	101427959	22_Peak_29999_lociStitched	22	21103	53810.4	13309.8	355	1
chr14	56339873	56406997	16_Peak_2880_lociStitched	16	19247	52414.9	11959.1	356	1
chr4	130374438	130399483	9_Peak_55745_lociStitched	9	10489	44949.1	4499.69	357	1
chr15	63494622	63506152	3_Peak_574_lociStitched	3	7200	44010.9	3571.09	358	1
chr9	64047299	64101965	17_Peak_24100_lociStitched	17	19579	50173.5	9746.34	359	1
chr7	8137747	8193916	21_Peak_45607_lociStitched	21	28608	50821.7	10425	360	1
chr12	26296534	26372992	15_Peak_56038_lociStitched	15	19634	51544.7	11170.3	361	1
chr9	47306536	47353045	14_Peak_7877_lociStitched	14	18171	47528	7181.76	362	1
chr12	52657710	52681930	5_Peak_3203_lociStitched	5	9850	44446.1	4131.93	363	1
chr12	6691424	6756057	13_Peak_69556_lociStitched	13	18375	49515.3	9281.3	364	1
chr2	76091367	76147865	12_Peak_3183_lociStitched	12	14980	49147.6	8943.63	365	1
chr2	28399798	28420962	8_Peak_72086_lociStitched	8	17508	44384.9	4232.01	366	1
chr14	41441861	41468115	6_Peak_2425_lociStitched	6	14439	45023	4877.99	367	1
chr1	108647808	108716029	19_Peak_35561_lociStitched	19	19919	52537	12423	368	1
chr5	46171095	46255841	26_Peak_47279_lociStitched	26	21091	56058	16030	370	1
chr1	10224643	10233251	2_Peak_9919_lociStitched	2	4784	41940.8	1923.89	371	1
chr1	180117959	180152859	14_Peak_24420_lociStitched	14	17355	49006.6	9021.65	372	1
chr13	136697488	136744806	13_Peak_31883_lociStitched	13	24807	47480.1	7614.65	373	1
chr15	79983325	79987328	5_Peak_19595_lociStitched	5	8353	44574.7	4843.41	374	1
chr6	69780099	69837858	14_Peak_64188_lociStitched	14	24237	49358	9690.08	375	1
chr16	32124233	32185816	26_Peak_44230_lociStitched	26	16562	51786.8	12235.2	376	1
chr12	1190093	1233467	9_Peak_16643_lociStitched	9	11719	45816	6271.88	377	1
chr12	60233036	60329780	23_Peak_14365_lociStitched	23	21816	54283.1	14753.5	378	1
chr3	68562848	68600672	9_Peak_1121_lociStitched	9	13758	46202.6	6807.42	379	1
chr9	28350191	28373324	15_Peak_20602_lociStitched	15	17063	51350.4	12017.2	380	1
chr14	129113226	129206059	27_Peak_32093_lociStitched	27	20303	58783	19501.4	381	1
chr9	104849229	104891627	17_Peak_25788_lociStitched	17	19038	49173.2	9984.73	382	1
chr1	8402683	8462139	16_Peak_59275_lociStitched	16	19678	48902.6	9750.78	383	1
chr9	41740306	41762015	8_Peak_36273_lociStitched	8	17669	44032.4	4897.55	384	1
chr2	76503074	76522598	7_Peak_349_lociStitched	7	11689	43464.3	4385.09	385	1
chr6	59704744	59726781	9_Peak_3557_lociStitched	9	12119	46137.9	7072.39	386	1
chr10	54622889	54677614	22_Peak_26639_lociStitched	22	16634	49734.1	10671.4	387	1
chr5	59259397	59326390	13_Peak_12921_lociStitched	13	22014	49775.8	10725.6	388	1
chr6	47632083	47658778	6_Peak_42169_lociStitched	6	8924	44890.9	5850.31	389	1
chr15	17743321	17839359	26_Peak_43964_lociStitched	26	27139	54549.6	15538.9	390	1
chrX	88173487	88234812	19_Peak_40034_lociStitched	19	24689	44497.4	5488.59	391	1
chr2	71270805	71329282	12_Peak_4407_lociStitched	12	14565	49272.7	10327	392	1
chr1	77468225	77542009	24_Peak_59272_lociStitched	24	18323	52157.9	13303.3	394	1
chr7	37848465	37856626	2_Peak_40736_lociStitched	2	4466	40894	2109.62	395	1
chr13	68968702	69016237	14_Peak_21427_lociStitched	14	22091	45435.6	6772.4	396	1
chr13	72133222	72201428	16_Peak_17074_lociStitched	16	20216	49892.7	11260.8	397	1
chr1	37128437	37203581	19_Peak_38248_lociStitched	19	12153	54109.8	15491.1	398	1
chr6	67431319	67456737	6_Peak_62013_lociStitched	6	12266	43383.5	4771.47	399	1
chr11	66481829	66535292	17_Peak_15275_lociStitched	17	20742	47951	9345.33	400	1
chr1	164981325	165018910	15_Peak_59174_lociStitched	15	18730	45436.5	6866.78	401	1
chr14	48542910	48584455	13_Peak_26568_lociStitched	13	13707	45329.7	6908.93	402	1
chr3	59316541	59379567	16_Peak_36800_lociStitched	16	22468	48416.6	10122	404	1
chr12	24184529	24225036	15_Peak_14733_lociStitched	15	17388	48006.6	9719.4	405	1
chr3	11039535	11075866	12_Peak_56268_lociStitched	12	18926	44563.6	6278	406	1
chr8	30022470	30048576	15_Peak_34830_lociStitched	15	14175	45211.8	6978.82	407	1
chr13	33069383	33092178	5_Peak_25446_lociStitched	5	12454	41958.8	3783.97	408	1
chr12	1440613	1451400	3_Peak_3871_lociStitched	3	9762	40764.1	2624.48	409	1
chr3	56736595	56763016	11_Peak_30022_lociStitched	11	16315	43309.3	5204.94	410	1
chr15	30071736	30148738	24_Peak_48464_lociStitched	24	21046	51198	13099.9	411	1
chr17	48119762	48153915	6_Peak_265_lociStitched	6	7229	44615.8	6530.32	412	1
chr2	7057594	7103986	7_Peak_18539_lociStitched	7	12130	46361.1	8296.34	413	1
chr9	20694277	20739260	20_Peak_18556_lociStitched	20	19737	46668.1	8611.56	414	1
chr6	48682764	48706573	8_Peak_1347_lociStitched	8	11609	42482.4	4468.95	415	1
chr6	167709629	167744142	9_Peak_32296_lociStitched	9	20640	43189.6	5225.27	416	1
chr2	81358441	81382113	5_Peak_47360_lociStitched	5	10427	42289.7	4415.44	417	1
chr6	889260	936354	13_Peak_18175_lociStitched	13	24046	45818.3	7962.16	418	1
chr9	107737249	107772510	10_Peak_10603_lociStitched	10	14228	45116.6	7311.98	419	1
chr14	47851341	47884736	14_Peak_30110_lociStitched	14	19613	44362.2	6639.55	420	1
chr5	78119909	78148634	7_Peak_9136_lociStitched	7	17040	42929.5	5288.27	421	1
chr8	72268623	72291376	18_Peak_8986_lociStitched	18	19036	49664.3	12119.3	422	1
chr14	20480014	20547170	21_Peak_25329_lociStitched	21	21438	49299.2	11779.2	423	1
chr2	143434901	143501916	15_Peak_66834_lociStitched	15	19713	48742.2	11238.9	424	1
chr13	67688006	67747923	19_Peak_60904_lociStitched	19	21910	47161	9682.13	425	1
chr3	41224985	41267312	9_Peak_35905_lociStitched	9	16551	43139.7	5832.66	426	1
chr3	97485511	97537089	13_Peak_49260_lociStitched	13	23953	47331.8	10032.6	427	1
chr3	1780386	1826121	21_Peak_28313_lociStitched	21	23500	43179.7	5884.33	428	1
chr6	166514754	166553985	9_Peak_56322_lociStitched	9	11773	43020.4	5747.76	429	1
chr9	89338691	89368536	10_Peak_51973_lociStitched	10	8545	43740.8	6545.01	430	1
chr12	6183210	6215662	8_Peak_7855_lociStitched	8	16188	42524.1	5446.23	431	1
chr9	7604739	7647381	13_Peak_55770_lociStitched	13	15659	43303	6272.64	432	1
chr14	43089754	43150948	17_Peak_23945_lociStitched	17	21838	47651.6	10641.8	433	1
chr13	207470276	207510625	8_Peak_16096_lociStitched	8	14163	43788.5	6823.24	434	1
chr17	52176522	52222521	10_Peak_38528_lociStitched	10	17110	46275	9324	435	1
chr1	22238953	22243401	1_Peak_382_lociStitched	1	4449	38054.4	1137.35	436	1
chr4	36459090	36507032	15_Peak_59964_lociStitched	15	14246	46165.8	9267.08	437	1
chr3	100805595	100858116	16_Peak_28629_lociStitched	16	21773	46664.9	9779.41	438	1
chr12	721685	772155	10_Peak_30048_lociStitched	10	16274	45801.5	9013.94	439	1
chr15	137819289	137878251	15_Peak_68453_lociStitched	15	19664	45772.2	9015.29	440	1
chr6	145013108	145080778	16_Peak_47240_lociStitched	16	22256	47328.4	10590.4	441	1
chr2	65095050	65119524	6_Peak_3416_lociStitched	6	12469	41753.1	5025.38	442	1
chr14	81833478	81877488	17_Peak_53700_lociStitched	17	17903	44612.9	7935	443	1
chr8	2870608	2916546	6_Peak_3886_lociStitched	6	17839	44902.3	8229.08	444	1
chr12	5626545	5642710	6_Peak_7341_lociStitched	6	8645	40793.2	4365.63	445	1
chr4	599609	630995	8_Peak_1720_lociStitched	8	10322	42393.8	5982.39	446	1
chr17	62707747	62734327	9_Peak_41270_lociStitched	9	19597	41970.7	5585.09	447	1
chr1	164697323	164732919	16_Peak_12228_lociStitched	16	22127	42790	6514.07	448	1
chr9	130906248	130973783	15_Peak_56376_lociStitched	15	20741	46652.9	10433.6	449	1
chr12	20891826	20913417	3_Peak_1473_lociStitched	3	14484	41251.8	5041.5	450	1
chr1	29744028	29765926	3_Peak_50142_lociStitched	3	9429	40386.5	4200.04	451	1
chr10	50881328	51000979	25_Peak_65787_lociStitched	25	19916	56547.1	20364.6	452	1
chr4	35967354	35978850	2_Peak_35430_lociStitched	2	3861	38600.1	2436	453	1
chr2	151566837	151632778	23_Peak_25065_lociStitched	23	23580	45914.7	9779.05	454	1
chr8	131815214	131861867	13_Peak_1410_lociStitched	13	20504	45052.8	8957.38	455	1
chr7	114194875	114248615	19_Peak_15599_lociStitched	19	21352	46044.4	9974.14	456	1
chr2	4758211	4802965	11_Peak_63698_lociStitched	11	19030	44601.8	8659.9	457	1
chr6	88089930	88112246	6_Peak_35218_lociStitched	6	16593	40407.6	4485.52	458	1
chr6	70907667	70940335	13_Peak_9710_lociStitched	13	20801	40906.9	5040.67	459	1
chr1	167153729	167182482	11_Peak_14252_lociStitched	11	17111	40637.9	4785.51	460	1
chr14	49905214	49931673	5_Peak_1481_lociStitched	5	9405	40474.3	4744.1	461	1
chr1	269450760	269462180	11_Peak_45700_lociStitched	11	11848	43798.2	8080.73	462	1
chr6	28455788	28490160	5_Peak_28793_lociStitched	5	11153	41404.5	5767.62	463	1
chr12	4808195	4840497	14_Peak_43665_lociStitched	14	17890	41431.7	5808.96	464	1
chr6	84126022	84160456	5_Peak_7804_lociStitched	5	10430	40574	5008.97	465	1
chr11	44183113	44195853	5_Peak_61802_lociStitched	5	6302	39257	3810.53	466	1
chr2	134524301	134579146	8_Peak_70081_lociStitched	8	15865	43942.3	8508.89	467	1
chr6	61356155	61412690	15_Peak_46430_lociStitched	15	17944	42044.4	6638.59	468	1
chr17	52102458	52163402	18_Peak_52455_lociStitched	18	22585	45647.1	10250.8	469	1
chr4	2577115	2657739	17_Peak_34708_lociStitched	17	18875	45318.8	9957.06	470	1
chr12	3614277	3679821	18_Peak_18963_lociStitched	18	19648	45068.1	9707.07	471	1
chr3	41175154	41210735	10_Peak_58634_lociStitched	10	18098	41241.9	5902.89	472	1
chr10	63379436	63408689	8_Peak_37975_lociStitched	8	22799	39573.5	4259.24	473	1
chr4	16461677	16554723	19_Peak_59953_lociStitched	19	14718	49705.2	14412.8	474	1
chr4	81913625	81941672	6_Peak_27709_lociStitched	6	13021	42042.9	6903.78	475	1
chr8	10388835	10418879	7_Peak_60301_lociStitched	7	6388	41406.6	6279.2	476	1
chr1	225711179	225716076	1_Peak_453_lociStitched	1	4898	36771.1	1672.82	477	1
chr7	11357288	11424265	19_Peak_51795_lociStitched	19	16698	46589.2	11493.3	478	1
chr2	70889304	70941581	14_Peak_8480_lociStitched	14	17388	44419.8	9364.21	479	1
chrX	35793912	35826668	12_Peak_64655_lociStitched	12	17286	38347.3	3307.58	480	1
chr3	17487114	17521765	6_Peak_59859_lociStitched	6	8748	42111.4	7072.27	481	1
chr6	3325822	3383805	12_Peak_7287_lociStitched	12	19918	44327	9289.67	482	1
chr1	221001346	221083420	27_Peak_52909_lociStitched	27	18293	51074.7	16078.3	483	1
chr6	47717470	47760789	7_Peak_60174_lociStitched	7	13328	42127.3	7148.18	484	1
chr9	55612580	55661015	16_Peak_26858_lociStitched	16	20366	42957	7982.09	485	1
chr12	47776509	47821382	9_Peak_50372_lociStitched	9	15909	43217.2	8305.99	486	1
chr2	6454813	6471320	2_Peak_4921_lociStitched	2	7093	38018.1	3114.39	487	1
chr11	17687333	17692445	3_Peak_58891_lociStitched	3	6751	37752.9	2923.45	488	1
chr2	7922900	7930596	5_Peak_280_lociStitched	5	7373	39390.3	4572.48	489	1
chr16	51208731	51264118	12_Peak_17156_lociStitched	12	13931	46237.1	11487.3	490	1
chr5	76634335	76639617	1_Peak_47_lociStitched	1	5283	36084	1336.35	491	1
chr12	59903485	59968470	20_Peak_26967_lociStitched	20	19007	45765.1	11032.9	492	1
chr6	51817838	51856634	8_Peak_6071_lociStitched	8	11910	41244	6579.8	493	1
chr4	104251417	104287074	7_Peak_70282_lociStitched	7	16087	39978.6	5377.08	494	1
chr4	98162323	98175838	3_Peak_1859_lociStitched	3	8175	38196.5	3614.18	495	1
chr13	72502974	72579859	17_Peak_50682_lociStitched	17	21067	46429	11917.3	496	1
chr12	5476735	5544662	16_Peak_18467_lociStitched	16	17239	45148.3	10658.3	497	1
chr14	140718321	140737963	5_Peak_4204_lociStitched	5	10986	38046.6	3568.95	498	1
chr4	104375876	104399108	7_Peak_56284_lociStitched	7	13489	39330.3	4903.21	499	1
chr6	74638383	74662590	15_Peak_50036_lociStitched	15	19641	46533.6	12111.1	500	1
chr7	116737786	116793144	15_Peak_3663_lociStitched	15	19344	44181.2	9770.69	501	1
chr11	2829231	2898537	20_Peak_49389_lociStitched	20	19741	45236	10915.7	502	1
chr14	47265019	47302197	15_Peak_65228_lociStitched	15	14970	40698.8	6420.64	503	1
chr9	47427159	47482132	10_Peak_17426_lociStitched	10	13396	43291.2	9015.57	504	1
chr17	54857878	54898606	12_Peak_19002_lociStitched	12	16507	41286	7013.36	505	1
chr6	157843431	157869432	8_Peak_48232_lociStitched	8	11839	38605.6	4387.41	506	1
chr1	254000039	254037050	10_Peak_69324_lociStitched	10	12826	41049.4	6837.81	507	1
chr9	19989894	20057657	25_Peak_7605_lociStitched	25	19877	45570.6	11363.9	508	1
chr6	63944573	63974265	6_Peak_14151_lociStitched	6	9486	39080.6	4887.3	509	1
chr18	9998667	10076943	22_Peak_47344_lociStitched	22	24212	45000.9	10864.7	510	1
chr2	13175353	13209743	10_Peak_23386_lociStitched	10	14202	41577.7	7477.69	511	1
chr12	48477089	48493030	4_Peak_2930_lociStitched	4	13133	36839.7	2775.33	512	1
chr17	40439222	40485501	14_Peak_20328_lociStitched	14	16046	41526.1	7478.69	513	1
chr6	59543378	59577007	7_Peak_5283_lociStitched	7	12891	39387.6	5351.01	514	1
chr14	42985843	43048458	14_Peak_6126_lociStitched	14	21479	44413.6	10394.7	515	1
chr18	14128137	14149295	6_Peak_51406_lociStitched	6	15277	37888	3870.61	516	1
chr3	117986679	118032615	19_Peak_46207_lociStitched	19	21388	40839.4	6886.63	517	1
chr3	19539685	19577011	11_Peak_19029_lociStitched	11	21135	40801.1	6879.18	518	1
chr18	10331864	10358488	6_Peak_14957_lociStitched	6	8688	39938.7	6030.34	519	1
chr6	19513326	19554919	9_Peak_8686_lociStitched	9	17682	40324.4	6434.44	520	1
chr9	67289344	67336193	13_Peak_966_lociStitched	13	15705	43663.3	9917.93	521	1
chr13	71752539	71772589	5_Peak_17728_lociStitched	5	8878	37197.4	3497.05	522	1
chr11	2915071	2948651	12_Peak_59338_lociStitched	12	19016	41148.9	7471.55	523	1
chr1	147982594	148025223	14_Peak_2055_lociStitched	14	15647	41767.9	8095.25	524	1
chr13	71277527	71343326	14_Peak_14811_lociStitched	14	18955	44322.2	10652.9	525	1
chr1	236265191	236300469	7_Peak_62035_lociStitched	7	13053	40693.2	7027.38	526	1
chr4	94051117	94081581	4_Peak_3499_lociStitched	4	13759	39338.8	5683.15	527	1
chr9	28215526	28302142	28_Peak_30570_lociStitched	28	20499	50649.8	17019	528	1
chr3	58954064	59014889	17_Peak_35406_lociStitched	17	20662	43678.4	10066.5	529	1
chr1	239088066	239116627	11_Peak_66454_lociStitched	11	16823	39511.3	5912.13	530	1
chr10	56281279	56327725	21_Peak_51050_lociStitched	21	19850	47628.3	14035.8	531	1
chr1	240647081	240719532	31_Peak_52018_lociStitched	31	25893	45694.8	12222.5	532	1
chr18	17442780	17496175	14_Peak_6260_lociStitched	14	19136	41765.6	8297.58	533	1
chr3	311385	354966	10_Peak_54061_lociStitched	10	16506	39492.9	6045.05	534	1
chr13	39812373	39895261	20_Peak_30735_lociStitched	20	19256	48431.5	14986.2	535	1
chr2	135319793	135347333	6_Peak_11643_lociStitched	6	8641	38572.5	5144.47	536	1
chr7	35159345	35232073	19_Peak_47563_lociStitched	19	23069	44623.5	11197.8	537	1
chr15	121193048	121214112	7_Peak_2414_lociStitched	7	10286	36659.8	3245.96	538	1
chr14	76533598	76585502	11_Peak_21578_lociStitched	11	18124	40152.9	6742.33	539	1
chr2	7282807	7331482	10_Peak_37059_lociStitched	10	17195	41660.9	8255.28	540	1
chr10	33297852	33346106	11_Peak_57750_lociStitched	11	14209	41522.6	8125.97	541	1
chr3	94199698	94244640	16_Peak_54790_lociStitched	16	22464	46331.1	12970.8	542	1
chrX	124368999	124419021	11_Peak_8204_lociStitched	11	22007	37377.9	4113.62	543	1
chr10	27217040	27266646	9_Peak_65775_lociStitched	9	14096	39645.1	6399.17	544	1
chr11	16374239	16377454	2_Peak_901_lociStitched	2	2906	34602.4	1378.27	545	1
chr5	10594373	10634670	14_Peak_58111_lociStitched	14	19401	39906.1	6777.96	546	1
chr14	108722998	108757465	7_Peak_7851_lociStitched	7	8242	39743.5	6638.65	547	1
chr13	32627310	32659499	8_Peak_15729_lociStitched	8	21430	38543.1	5452.82	548	1
chr5	9621012	9656057	15_Peak_6709_lociStitched	15	19464	39159.3	6129.37	549	1
chr5	10186563	10220367	7_Peak_13056_lociStitched	7	17052	37610.3	4583.82	550	1
chr6	54052834	54086745	14_Peak_41162_lociStitched	14	18594	39444.8	6428.88	551	1
chr12	18738701	18778027	9_Peak_30095_lociStitched	9	15148	39187.8	6251.73	552	1
chrX	5994977	6069225	21_Peak_24475_lociStitched	21	14841	42781.8	9861.86	553	1
chr7	92235916	92302620	15_Peak_70622_lociStitched	15	18896	43731.1	10812.7	554	1
chr4	99189928	99226240	9_Peak_1269_lociStitched	9	9763	39270	6416.68	555	1
chr4	79432393	79471128	11_Peak_49983_lociStitched	11	17555	39811.8	6960.68	556	1
chr2	33250026	33297680	21_Peak_25244_lociStitched	21	23027	42836.2	10035.9	557	1
chr13	32319198	32342067	3_Peak_392_lociStitched	3	10206	36313.7	3556.13	558	1
chr7	20717345	20738084	10_Peak_11578_lociStitched	10	11412	39309.3	6571.8	560	1
chr3	18245625	18282393	7_Peak_16553_lociStitched	7	12247	38033.1	5299.55	561	1
chr2	520601	539140	5_Peak_610_lociStitched	5	11733	35459	2757.3	562	1
chr5	21975591	21993154	4_Peak_5395_lociStitched	4	10043	37105.4	4425.74	563	1
chr3	124175438	124202769	8_Peak_5893_lociStitched	8	10288	38994.9	6338.75	564	1
chr12	23238563	23268586	10_Peak_1294_lociStitched	10	15585	37687.9	5043.86	565	1
chr12	24298817	24314297	5_Peak_41629_lociStitched	5	8557	37604.4	4974.78	566	1
chr14	41943514	41992253	12_Peak_67134_lociStitched	12	15413	40720.9	8148.13	567	1
chr9	32810544	32814997	2_Peak_36540_lociStitched	2	3429	33574.7	1053.13	568	1
chr1	147565295	147598812	12_Peak_44398_lociStitched	12	17759	38833.1	6381.2	569	1
chr5	8925814	9000674	14_Peak_61071_lociStitched	14	15957	44136.6	11736.4	570	1
chr12	33638988	33669571	13_Peak_44180_lociStitched	13	17592	37894.9	5505.61	571	1
chr14	57438967	57482732	20_Peak_3492_lociStitched	20	15514	39852.4	7475.06	572	1
chr13	131128949	131142418	4_Peak_42066_lociStitched	4	11559	35916.3	3557.4	573	1
chr6	37660044	37698954	14_Peak_20387_lociStitched	14	21668	39353.6	7015.47	574	1
chr1	143413573	143459714	13_Peak_9897_lociStitched	13	16973	39478.1	7160.14	575	1
chr6	150835965	150868657	13_Peak_16014_lociStitched	13	17638	39782.9	7466.85	576	1
chr4	92254175	92310954	13_Peak_19695_lociStitched	13	17727	41863.2	9555.91	577	1
chr15	121234502	121266671	5_Peak_3205_lociStitched	5	11820	38101	5822.59	578	1
chr14	6310601	6335233	9_Peak_43717_lociStitched	9	15165	36414.1	4178.51	579	1
chr2	2019923	2068264	19_Peak_38725_lociStitched	19	18953	40047	7818.18	580	1
chr5	18579788	18595380	8_Peak_52183_lociStitched	8	9931	35895.4	3696.02	581	1
chr3	26021321	26078264	16_Peak_9107_lociStitched	16	20914	40842.2	8677.19	582	1
chr2	49202627	49243521	8_Peak_25305_lociStitched	8	10935	40314.4	8342.35	585	1
chr8	33371362	33405122	13_Peak_21418_lociStitched	13	14559	37969.9	6032.91	586	1
chr8	70839149	70886240	14_Peak_45627_lociStitched	14	16850	40390	8457.54	587	1
chr8	29564053	29641294	21_Peak_28643_lociStitched	21	20335	45139.6	13246.8	589	1
chr9	66161750	66192742	10_Peak_34064_lociStitched	10	16211	36930.1	5160.17	590	1
chr1	57126951	57130340	2_Peak_19_lociStitched	2	3087	32610	841.15	591	1
chr8	17913454	17962996	14_Peak_59053_lociStitched	14	18458	42388.1	10641.6	592	1
chr8	32187494	32249968	16_Peak_41565_lociStitched	16	16346	42979	11262.4	593	1
chr3	103787396	103819341	15_Peak_50558_lociStitched	15	15971	37641	5940.08	595	1
chr9	134580540	134651937	18_Peak_41399_lociStitched	18	18848	44115.1	12503.1	596	1
chr17	35487318	35558726	15_Peak_14469_lociStitched	15	19399	41460.5	9891.95	598	1
chr2	150561247	150577662	Peak_4790	1	17560	34331.4	2765.54	599	1
chr14	109048201	109071262	7_Peak_11942_lociStitched	7	10784	35915.2	4370.06	600	1
chr14	82293854	82330493	11_Peak_15615_lociStitched	11	16692	38838.8	7340.89	601	1
chr12	38443812	38462275	5_Peak_49087_lociStitched	5	12851	35301.3	3811.69	602	1
chr13	207038827	207136671	22_Peak_39823_lociStitched	22	19122	45732.3	14246.1	603	1
chr14	99435728	99457252	8_Peak_26673_lociStitched	8	7699	34666.6	3250.12	604	1
chr12	19077182	19103527	6_Peak_1709_lociStitched	6	13823	35881.9	4541.88	605	1
chr1	254559710	254594865	8_Peak_62790_lociStitched	8	14210	37355.7	6025.57	606	1
chr2	74411078	74436753	7_Peak_18153_lociStitched	7	14447	37161.9	5832.38	607	1
chr12	60700986	60753489	11_Peak_59411_lociStitched	11	14726	40612.2	9318.95	608	1
chr2	143864067	143893254	12_Peak_36255_lociStitched	12	17104	36906.3	5641.73	609	1
chr16	17988597	18057710	19_Peak_61415_lociStitched	19	19065	42891.5	11631.7	610	1
chr1	109009331	109017275	1_Peak_1837_lociStitched	1	8129	33392.3	2133.6	611	1
chr6	17566996	17606844	11_Peak_36009_lociStitched	11	15081	38578.7	7327.24	612	1
chr9	130751938	130788503	10_Peak_61139_lociStitched	10	13474	37534	6296.49	613	1
chr6	83150107	83197613	18_Peak_70523_lociStitched	18	20192	39648.5	8413.31	614	1
chr18	17357649	17422497	15_Peak_13113_lociStitched	15	21992	39440.6	8209.76	615	1
chr9	129054390	129100728	15_Peak_571_lociStitched	15	13109	39563.4	8410.35	616	1
chr5	9671692	9716474	10_Peak_48737_lociStitched	10	14427	38682.7	7559.2	617	1
chr12	19958963	19999673	12_Peak_16854_lociStitched	12	20628	39065.3	7942.52	618	1
chr6	170467073	170506692	9_Peak_49136_lociStitched	9	9031	40879.1	9771.46	619	1
chr7	121190817	121218183	10_Peak_13894_lociStitched	10	14578	37375.4	6274.99	620	1
chr4	93340076	93346999	1_Peak_2034_lociStitched	1	6924	33070.5	2034.67	621	1
chr7	19200603	19247746	14_Peak_13534_lociStitched	14	14670	40253.2	9225.39	622	1
chr14	28725015	28788796	12_Peak_15885_lociStitched	12	17587	41362.1	10358.1	623	1
chr2	128145064	128159926	5_Peak_20204_lociStitched	5	11086	35438.4	4443.74	624	1
chr2	80558409	80595855	12_Peak_59821_lociStitched	12	17175	36929.2	5946.42	625	1
chr3	10435445	10494535	13_Peak_13248_lociStitched	13	16504	40701.2	9749.85	626	1
chr2	87823022	87870509	19_Peak_70156_lociStitched	19	16471	39821.5	8902.28	627	1
chr1	254160264	254236617	17_Peak_36290_lociStitched	17	17944	42009.4	11094.1	628	1
chr4	108077191	108115728	17_Peak_29619_lociStitched	17	19928	36155.4	5244.89	629	1
chr2	143549259	143602052	16_Peak_13867_lociStitched	16	18976	40254.3	9359.88	630	1
chr12	45389913	45430576	10_Peak_36249_lociStitched	10	17941	38966.3	8107.96	631	1
chr8	31595617	31640776	12_Peak_55881_lociStitched	12	15806	39616.2	8777.19	632	1
chr8	10693698	10741166	14_Peak_64334_lociStitched	14	20068	38979.2	8145.61	633	1
chr1	148967536	148992593	7_Peak_35088_lociStitched	7	12456	36009.9	5185.48	634	1
chr10	32133633	32161831	9_Peak_55976_lociStitched	9	12232	36884.5	6064.22	635	1
chr10	56424666	56431862	2_Peak_1762_lociStitched	2	6803	32748.3	1940.76	636	1
chr2	9119079	9149300	4_Peak_3396_lociStitched	4	8250	36216.8	5436.76	637	1
chr12	36059040	36079514	6_Peak_29900_lociStitched	6	11265	34828.2	4079.57	638	1
chr2	97998627	98057892	36_Peak_62453_lociStitched	36	18301	42581.9	11930	639	1
chr6	64244575	64263466	5_Peak_2178_lociStitched	5	10430	33641.7	3001.9	640	1
chr10	24157951	24200904	11_Peak_13087_lociStitched	11	16947	36269.5	5656.91	641	1
chr14	50322920	50381084	15_Peak_69755_lociStitched	15	16551	39935.4	9399.3	642	1
chr12	53135008	53140625	1_Peak_1052_lociStitched	1	6003	31643.1	1124.17	643	1
chr1	261794085	261826508	8_Peak_8958_lociStitched	8	18677	35965.3	5462.83	644	1
chr4	100424901	100444664	4_Peak_49577_lociStitched	4	7182	39913.2	9419.11	645	1
chr3	110835861	110846640	3_Peak_28614_lociStitched	3	9975	33200.4	2716.31	646	1
chr2	71827830	71884971	19_Peak_65371_lociStitched	19	19855	39970.1	9531.12	647	1
chr7	41993629	42068773	19_Peak_55664_lociStitched	19	17815	43388.1	13112.6	648	1
chr6	54522585	54567766	8_Peak_62525_lociStitched	8	12004	38421.9	8222.94	649	1
chr2	136776640	136815393	7_Peak_63626_lociStitched	7	9873	35761.5	5663.21	650	1
chr1	270273530	270305321	13_Peak_18951_lociStitched	13	17601	35068.7	4978.47	651	1
chr5	101806580	101838586	10_Peak_53228_lociStitched	10	14298	35622.7	5578.65	652	1
chr3	127034333	127105989	21_Peak_52927_lociStitched	21	17873	42234	12224.5	653	1
chr7	23834792	23858794	5_Peak_21749_lociStitched	5	10420	35337.9	5332.62	654	1
chr3	39511680	39544910	8_Peak_37481_lociStitched	8	7656	36287.2	6293.76	655	1
chr16	71346929	71372552	6_Peak_13282_lociStitched	6	12388	34444.7	4471.07	656	1
chr6	58331727	58336393	Peak_363	1	4667	31381.6	1449.26	658	1
chr1	269208573	269244443	10_Peak_19650_lociStitched	10	16298	36261	6345.4	659	1
chr14	113120535	113137592	3_Peak_2353_lociStitched	3	9135	33474.4	3575.15	660	1
chr18	18808429	18825061	8_Peak_47346_lociStitched	8	10533	33689.7	3793.73	661	1
chr14	129503642	129520371	5_Peak_20_lociStitched	5	5843	32981.2	3093.19	662	1
chr3	94573229	94617552	13_Peak_40573_lociStitched	13	20151	36460.1	6621.86	663	1
chr13	204895600	204915434	8_Peak_65861_lociStitched	8	16286	35341	5529.33	665	1
chr12	18003149	18060640	15_Peak_46850_lociStitched	15	16783	38463	8696.87	666	1
chr1	239841332	239845161	1_Peak_86_lociStitched	1	3830	30673.4	918.577	667	1
chr2	61458570	61474783	5_Peak_62447_lociStitched	5	7936	32640.3	2889.3	668	1
chr7	49246149	49271084	9_Peak_40080_lociStitched	9	16731	33043.9	3313.86	669	1
chr17	49334825	49363885	8_Peak_3536_lociStitched	8	10624	35993.7	6314.74	670	1
chr12	3138240	3213493	16_Peak_11473_lociStitched	16	14577	42014.6	12381.3	671	1
chr8	118201315	118205600	2_Peak_16985_lociStitched	2	4003	30676	1061.06	672	1
chr13	207906660	207941830	15_Peak_59462_lociStitched	15	17527	35844.7	6260.24	673	1
chr9	525231	563439	8_Peak_7911_lociStitched	8	14886	36574.3	7062.06	674	1
chr2	134660075	134683134	8_Peak_9287_lociStitched	8	14616	33567.7	4061.8	675	1
chr4	97694431	97731970	9_Peak_61834_lociStitched	9	12250	36739.4	7252.53	676	1
chr7	99493338	99544218	15_Peak_55013_lociStitched	15	16834	39391.3	9911.42	677	1
chr1	236370528	236416016	8_Peak_32421_lociStitched	8	11823	38014.3	8592.68	678	1
chr14	91159160	91205184	13_Peak_61664_lociStitched	13	14189	38982.4	9567.99	680	1
chr3	109071695	109118170	11_Peak_70181_lociStitched	11	13953	37313.6	7913.29	681	1
chr1	74625878	74636472	2_Peak_1566_lociStitched	2	5780	32586.1	3194.09	682	1
chr11	60507648	60568289	19_Peak_17050_lociStitched	19	18198	45879	16489.1	683	1
chr9	64150593	64209179	12_Peak_71526_lociStitched	12	15518	39624.1	10269.9	684	1
chr18	46041352	46080258	11_Peak_44775_lociStitched	11	12436	36069.8	6727.45	685	1
chr7	7952536	8022413	19_Peak_47408_lociStitched	19	19236	41318.3	11983.9	686	1
chr6	8448348	8475447	9_Peak_17468_lociStitched	9	10621	33734.2	4402.47	687	1
chr9	122479381	122511386	6_Peak_40800_lociStitched	6	11455	34301.3	4990.64	688	1
chr3	46569301	46624632	15_Peak_17998_lociStitched	15	15007	37422.4	8115.7	689	1
chr3	16349308	16417193	13_Peak_31079_lociStitched	13	12444	40384.8	11099.2	690	1
chr9	2117393	2172718	14_Peak_30041_lociStitched	14	15949	37145.2	7878.28	691	1
chr6	63336822	63373144	5_Peak_35503_lociStitched	5	12983	35381.3	6131.15	692	1
chrX	54813750	54841263	8_Peak_66975_lociStitched	8	15661	31868.8	2670.18	693	1
chr1	27678429	27728633	16_Peak_52951_lociStitched	16	15815	37145.9	7957.33	694	1
chr13	125781042	125790217	3_Peak_1031_lociStitched	3	8642	31579.6	2416.64	695	1
chr1	159699728	159734987	15_Peak_14320_lociStitched	15	17825	35876	6730.94	696	1
chr6	75445279	75471682	7_Peak_5780_lociStitched	7	7851	36098.5	6971.99	697	1
chr2	13618140	13639000	7_Peak_619_lociStitched	7	8019	32401.5	3376.88	698	1
chr1	271564224	271606310	20_Peak_23498_lociStitched	20	17759	39810	10789.2	699	1
chr10	26626895	26638831	3_Peak_24513_lociStitched	3	7540	31687.7	2670.08	700	1
chr3	94855428	94871644	5_Peak_48310_lociStitched	5	9678	32901.1	3910.53	701	1
chr11	921534	944162	11_Peak_41528_lociStitched	11	14375	33000.4	4015.3	702	1
chr2	98441146	98445661	2_Peak_500_lociStitched	2	4331	30655.9	1685	703	1
chr6	59631370	59664158	9_Peak_12605_lociStitched	9	11999	35365.1	6406.78	704	1
chr6	158013758	158057152	11_Peak_36002_lociStitched	11	20352	36184.1	7283.12	705	1
chr5	66110567	66119741	3_Peak_65705_lociStitched	3	8309	31224.6	2332.03	706	1
chr12	5200128	5226639	11_Peak_56170_lociStitched	11	11426	34472.5	5620.82	707	1
chr7	31565913	31585966	6_Peak_44312_lociStitched	6	11650	33665	4844.8	708	1
chr3	126387894	126415227	9_Peak_53076_lociStitched	9	12339	32977.3	4201.08	709	1
chr16	27544636	27588004	13_Peak_47335_lociStitched	13	17246	36051.8	7285.82	710	1
chr5	9484334	9487139	2_Peak_565_lociStitched	2	2640	29844.1	1085.54	711	1
chr1	248029194	248066036	8_Peak_26016_lociStitched	8	16792	36481.2	7772.27	712	1
chr9	607317	654825	14_Peak_26566_lociStitched	14	17487	37407.8	8750.97	713	1
chr2	141966639	141989403	9_Peak_71268_lociStitched	9	15616	33016	4384.91	714	1
chr2	119078	159412	22_Peak_37102_lociStitched	22	18899	36308.4	7714.71	715	1
chr18	28484701	28518727	20_Peak_47212_lociStitched	20	14021	35009.4	6424.11	716	1
chr5	12229988	12284121	14_Peak_11309_lociStitched	14	12924	37427.6	8861.57	717	1
chr3	93669737	93732921	14_Peak_29376_lociStitched	14	17440	39926	11373.1	718	1
chr9	65108015	65176362	15_Peak_46585_lociStitched	15	15798	39367.9	10833	719	1
chr7	53443287	53474711	6_Peak_40000_lociStitched	6	9719	33350.3	4927.28	720	1
chr6	95432245	95475357	10_Peak_15678_lociStitched	10	15691	36235.6	7833.45	721	1
chr16	24621446	24664888	15_Peak_4167_lociStitched	15	13818	36769.3	8371.27	722	1
chr9	19593700	19647555	10_Peak_39589_lociStitched	10	9158	36330.6	7949	723	1
chr3	469450	507079	11_Peak_2211_lociStitched	11	12987	34882.1	6502.29	724	1
chr17	46995900	47041008	11_Peak_22348_lociStitched	11	16469	37017	8660.03	725	1
chr5	3345421	3393789	15_Peak_32518_lociStitched	15	13823	35013.6	6674.78	726	1
chr13	201007635	201012526	2_Peak_58_lociStitched	2	4474	29506.4	1199.76	727	1
chr4	122968380	123030367	14_Peak_23278_lociStitched	14	18006	40192.4	11988.3	728	1
chr17	9428293	9469618	13_Peak_4808_lociStitched	13	13651	34952.7	6785.56	729	1
chr5	7190847	7213832	12_Peak_12181_lociStitched	12	12373	32008.9	3870.67	730	1
chrX	124870019	124896224	10_Peak_2250_lociStitched	10	13828	30419.8	2347.84	731	1
chr2	8889735	8929997	12_Peak_4041_lociStitched	12	11319	32687.3	4636.93	732	1
chr3	8011759	8036749	6_Peak_5447_lociStitched	6	9140	32480	4441.67	733	1
chr6	131915302	131919933	1_Peak_527_lociStitched	1	4632	29481.9	1450.43	734	1
chr2	151725519	151768188	10_Peak_12634_lociStitched	10	16080	35308.6	7300.67	736	1
chr14	115240457	115278770	11_Peak_63229_lociStitched	11	14150	34194.4	6210.54	737	1
chr5	21585119	21603312	7_Peak_133_lociStitched	7	11258	32723.1	4740.51	738	1
chr1	164654491	164670099	6_Peak_5420_lociStitched	6	12319	31113.4	3152.83	739	1
chr2	71684762	71708782	8_Peak_26643_lociStitched	8	17215	33089.7	5129.92	740	1
chr2	62330040	62370144	9_Peak_16267_lociStitched	9	12031	35167.2	7254.81	741	1
chr10	42910694	42916690	3_Peak_36818_lociStitched	3	3763	29252.1	1389.27	742	1
chr12	48303417	48308015	13_Peak_11927_lociStitched	13	15404	35122.9	7276.57	743	1
chr12	48269248	48290790	13_Peak_11927_lociStitched	13	15404	35122.9	7276.57	743	1
chr9	21755681	21786245	15_Peak_1653_lociStitched	15	10987	34277.6	6489.73	744	1
chr18	2910734	2950891	6_Peak_12892_lociStitched	6	13970	31848.5	4083.97	745	1
chr2	33104520	33161919	13_Peak_21323_lociStitched	13	13072	39094.5	11330.6	746	1
chr1	108513921	108547031	6_Peak_65728_lociStitched	6	9765	32921.3	5178.4	747	1
chr9	55400777	55455742	17_Peak_5486_lociStitched	17	16210	36634.2	8893.34	748	1
chr12	43394949	43434363	10_Peak_39024_lociStitched	10	17579	33577.7	5910.48	749	1
chr9	137052707	137074979	8_Peak_8017_lociStitched	8	13882	31786.6	4120.32	750	1
chr9	46061653	46065338	3_Peak_36210_lociStitched	3	3729	29140.7	1489.38	751	1
chr1	235877254	235919690	9_Peak_3093_lociStitched	9	10369	35439.5	7842.18	752	1
chr2	128058374	128088951	12_Peak_20833_lociStitched	12	15244	34527.3	6932.66	753	1
chr8	132815955	132830117	3_Peak_16037_lociStitched	3	8735	30622.5	3034.92	754	1
chr14	59513926	59540614	8_Peak_44648_lociStitched	8	14114	32786.2	5206.83	755	1
chr6	54215859	54237832	6_Peak_58344_lociStitched	6	10997	31778.1	4250.67	756	1
chr8	104940766	104984627	26_Peak_56739_lociStitched	26	15487	35777.4	8267.8	758	1
chr12	5749707	5764437	6_Peak_55792_lociStitched	6	13131	31209.1	3702.46	759	1
chr1	131730029	131768657	9_Peak_47503_lociStitched	9	11561	34004.2	6501.09	760	1
chr2	59383428	59409940	4_Peak_4473_lociStitched	4	10225	31714.1	4256.3	761	1
chr7	46855341	46904609	19_Peak_16558_lociStitched	19	17671	36773.6	9341.21	762	1
chr16	27120994	27167643	15_Peak_38704_lociStitched	15	13817	37267.8	9839.31	763	1
chr5	2976323	3032016	19_Peak_47813_lociStitched	19	19379	34501.8	7078.58	764	1
chr7	121100975	121138500	10_Peak_45053_lociStitched	10	9091	37645.2	10248.7	765	1
chr7	20758372	20794918	11_Peak_2227_lociStitched	11	9140	34663.9	7276.31	766	1
chr9	10891339	10929357	11_Peak_28077_lociStitched	11	14725	33467.2	6170.32	768	1
chr18	55924717	55935844	3_Peak_754_lociStitched	3	6992	29477.6	2223.01	769	1
chr13	77179306	77182653	1_Peak_401_lociStitched	1	3348	28378.9	1170.11	770	1
chr4	117694835	117765909	25_Peak_64818_lociStitched	25	16158	40860.4	13667.5	771	1
chr14	82343205	82378614	15_Peak_20540_lociStitched	15	15743	33815.6	6625.02	772	1
chr12	20359252	20386468	8_Peak_41530_lociStitched	8	12321	32166.6	5029.52	773	1
chr16	50577825	50619750	14_Peak_23571_lociStitched	14	16900	33682.5	6582.23	774	1
chr8	86878424	86896706	3_Peak_45277_lociStitched	3	6169	30916.7	3820	775	1
chr12	5116235	5178161	14_Peak_30255_lociStitched	14	14966	37969	10879.2	777	1
chr6	45171671	45199878	5_Peak_5135_lociStitched	5	7959	32405.7	5355.44	779	1
chr14	20793158	20839547	21_Peak_66341_lociStitched	21	17882	34638.7	7593.88	780	1
chr14	49850789	49879419	11_Peak_59545_lociStitched	11	12578	32591.9	5568.97	781	1
chr7	7307169	7348462	17_Peak_17056_lociStitched	17	16863	36341.3	9357.86	782	1
chr14	120438986	120472629	12_Peak_55979_lociStitched	12	12379	33700.2	6738.69	784	1
chr18	13996483	14007900	2_Peak_2608_lociStitched	2	12061	28829.8	1897.86	785	1
chr4	95872869	95922082	10_Peak_55586_lociStitched	10	15227	34972.3	8073.56	786	1
chr2	74958110	75007349	15_Peak_7790_lociStitched	15	16858	36486.2	9646.94	788	1
chr12	6278105	6293590	5_Peak_14553_lociStitched	5	8117	29633.6	2805.88	789	1
chr2	77373623	77395200	5_Peak_68477_lociStitched	5	8845	30872.4	4088.84	790	1
chr15	83001265	83010927	5_Peak_37273_lociStitched	5	4872	29114.5	2354.22	791	1
chr7	58171417	58177447	3_Peak_2400_lociStitched	3	5521	28916.8	2163.1	792	1
chr6	27794584	27885302	19_Peak_19062_lociStitched	19	17061	40676	13952.8	793	1
chr5	90806720	90821393	6_Peak_66900_lociStitched	6	6242	29673.2	2953.67	794	1
chr3	31866839	31892467	4_Peak_17842_lociStitched	4	9829	32242	5542.97	795	1
chr17	26370996	26404606	10_Peak_39878_lociStitched	10	8570	31931.6	5234.96	796	1
chr4	97253470	97285953	8_Peak_1349_lociStitched	8	13557	33045	6360.17	797	1
chr5	22376934	22406802	7_Peak_45389_lociStitched	7	10019	31657.1	5020.81	799	1
chr11	4030889	4067099	7_Peak_36627_lociStitched	7	10601	33653.6	7046.47	800	1
chr6	58851951	58879042	5_Peak_6030_lociStitched	5	8380	30507.2	3963.41	802	1
chr2	4949179	4989900	9_Peak_2204_lociStitched	9	12017	33126.5	6592.73	803	1
chr6	54711187	54730567	5_Peak_10778_lociStitched	5	11157	30632.9	4194.1	804	1
chr18	54427938	54433509	3_Peak_103_lociStitched	3	4614	28051.7	1691.36	805	1
chr6	19684282	19700895	9_Peak_64099_lociStitched	9	11714	30115.4	3769.94	806	1
chr1	67276938	67291764	6_Peak_34360_lociStitched	6	9194	28869.2	2634.58	808	1
chr2	71209659	71248706	14_Peak_16713_lociStitched	14	13369	33490.6	7274.46	809	1
chr5	9318262	9323393	3_Peak_3098_lociStitched	3	4353	27317.4	1108.3	810	1
chr15	120446498	120452734	Peak_1324	1	6237	27755.2	1572.1	811	1
chr17	32507673	32521266	4_Peak_7737_lociStitched	4	11083	28912.3	2733.55	812	1
chr12	11677596	11683538	2_Peak_29212_lociStitched	2	5772	27834.8	1674.46	813	1
chr12	3772632	3829827	10_Peak_51111_lociStitched	10	12375	34774.6	8659.32	815	1
chrX	124689399	124698739	3_Peak_18054_lociStitched	3	8542	27236.4	1124.54	816	1
chr3	101908080	101937854	8_Peak_35356_lociStitched	8	12715	36267.7	10187.1	817	1
chr13	82144496	82171759	11_Peak_32079_lociStitched	11	10822	31633.3	5558.93	818	1
chr1	92418010	92428211	3_Peak_9672_lociStitched	3	4469	28452.6	2401.4	819	1
chr13	145561357	145617352	16_Peak_51162_lociStitched	16	15368	37634.2	11607.8	820	1
chr7	100162832	100202394	12_Peak_41508_lociStitched	12	14220	33932.3	7908.44	821	1
chr15	67406439	67411156	3_Peak_52828_lociStitched	3	4130	27522.8	1518.87	822	1
chr5	78289900	78321401	11_Peak_3593_lociStitched	11	14051	31195.5	5225.23	823	1
chr17	33399108	33412879	3_Peak_44748_lociStitched	3	4824	28753.3	2819.73	824	1
chr13	179906382	179916072	2_Peak_340_lociStitched	2	4359	27794.8	1867.26	825	1
chr11	77264745	77274030	4_Peak_561_lociStitched	4	5952	28439.8	2520.67	826	1
chr12	50454093	50491488	10_Peak_11768_lociStitched	10	16873	31318.3	5418.54	827	1
chr9	63997429	64024225	7_Peak_43032_lociStitched	7	9136	30660.6	4765.12	828	1
chr5	22433837	22460894	10_Peak_30847_lociStitched	10	14334	30658.3	4764.74	829	1
chr2	15368041	15403541	7_Peak_23953_lociStitched	7	10061	32433	6540.88	830	1
chr1	268925251	268952354	4_Peak_54904_lociStitched	4	10044	31491	5621.16	831	1
chr6	93526664	93564246	8_Peak_9979_lociStitched	8	13044	32960.2	7096.27	832	1
chr14	49597466	49643534	10_Peak_16351_lociStitched	10	19043	31957.9	6118.43	833	1
chr14	129260789	129316348	14_Peak_39842_lociStitched	14	19064	35190.6	9358.54	834	1
chr2	3780948	3815733	11_Peak_25977_lociStitched	11	15022	32953.8	7133.76	835	1
chr9	56745334	56750744	2_Peak_55769_lociStitched	2	4089	27193.5	1376.17	836	1
chr5	64058594	64075826	4_Peak_10977_lociStitched	4	8422	28558.6	2743.33	837	1
chr7	75769379	75791002	5_Peak_5138_lociStitched	5	7231	29841.9	4093.23	838	1
chr3	75473955	75484432	5_Peak_66281_lociStitched	5	8903	29407.8	3680.57	840	1
chr1	20966469	21018608	20_Peak_65057_lociStitched	20	16663	36244.8	10523.5	842	1
chr14	78782619	78815234	13_Peak_6565_lociStitched	13	10460	34757.8	9050.66	843	1
chr17	58835657	58842178	2_Peak_18838_lociStitched	2	6352	27220	1526.57	844	1
chr12	31588743	31622576	16_Peak_26959_lociStitched	16	16901	32354.5	6692.17	845	1
chr2	1453024	1485624	6_Peak_63648_lociStitched	6	13109	29376.6	3728.69	846	1
chr14	140764221	140800743	9_Peak_63268_lociStitched	9	13921	30280.4	4707.69	849	1
chr8	29012332	29084467	18_Peak_23334_lociStitched	18	16095	37084.8	11555.5	850	1
chr10	47184778	47216231	12_Peak_17396_lociStitched	12	11076	31147.9	5626.94	851	1
chr6	18869391	18915081	11_Peak_46395_lociStitched	11	8882	32320.4	6818.05	852	1
chr15	95593862	95649133	14_Peak_37633_lociStitched	14	12577	36716.5	11231.1	853	1
chr17	32282876	32318951	15_Peak_59688_lociStitched	15	9568	33077.2	7601	854	1
chr15	128298974	128310320	3_Peak_8676_lociStitched	3	7665	27914.6	2466.62	855	1
chr2	11896403	11935289	10_Peak_6888_lociStitched	10	13393	32364.8	6917.82	856	1
chr6	155799748	155816870	5_Peak_1560_lociStitched	5	7826	28701.6	3270.3	857	1
chr6	52055770	52076564	7_Peak_7821_lociStitched	7	11251	28893.3	3472.6	858	1
chr4	6918657	6943779	8_Peak_62177_lociStitched	8	6024	30882.8	5511.24	860	1
chr1	25153999	25160186	3_Peak_41866_lociStitched	3	4131	27644.8	2305.28	862	1
chr14	48088396	48095551	1_Peak_188_lociStitched	1	7262	26934.7	1605.41	863	1
chr17	46807973	46841766	13_Peak_20442_lociStitched	13	18360	30146.7	4872.95	865	1
chr6	82400065	82448712	19_Peak_11036_lociStitched	19	13827	34247.5	8980.24	867	1
chr8	100839959	100863747	6_Peak_1225_lociStitched	6	7746	30522.4	5266.66	868	1
chr11	67934095	67984759	14_Peak_17675_lociStitched	14	13788	34454.6	9210.58	869	1
chr6	89025633	89080707	10_Peak_12606_lociStitched	10	13975	33237.2	8002.25	870	1
chr3	108898778	108939921	13_Peak_13933_lociStitched	13	16046	32556.5	7339.91	872	1
chr1	159014667	159023396	4_Peak_69250_lociStitched	4	4444	27444	2265.18	873	1
chr1	194236218	194264666	16_Peak_37178_lociStitched	16	13664	31304.2	6130.54	874	1
chr5	21553355	21564263	3_Peak_32727_lociStitched	3	8315	26933.1	1775.68	875	1
chr3	112025947	112046914	9_Peak_61694_lociStitched	9	11656	28869.5	3717.45	876	1
chr17	30234344	30292390	17_Peak_39202_lociStitched	17	15683	32296.8	7151.27	877	1
chr17	51542533	51610825	18_Peak_60968_lociStitched	18	17460	35634.8	10496.5	878	1
chr4	78055894	78100805	13_Peak_47278_lociStitched	13	9353	33201.3	8077.69	879	1
chr6	54333029	54348460	7_Peak_776_lociStitched	7	8336	28177	3073.86	880	1
chr15	104780203	104784716	1_Peak_1475_lociStitched	1	4514	26369	1322.31	881	1
chr15	29828387	29862949	12_Peak_52251_lociStitched	12	15199	31101.9	6092.7	882	1
chr13	191634776	191687053	25_Peak_59445_lociStitched	25	13818	36640.9	11636.9	883	1
chr15	48568273	48611780	6_Peak_9773_lociStitched	6	11948	30911.7	6008.32	887	1
chr14	91095886	91135660	8_Peak_1022_lociStitched	8	9509	31580.6	6678.05	888	1
chr2	9162420	9188537	5_Peak_8771_lociStitched	5	11651	30013	5127.75	889	1
chr5	5561030	5616456	13_Peak_71380_lociStitched	13	17963	34264.4	9383.62	890	1
chr2	60275199	60326390	11_Peak_55835_lociStitched	11	16581	32204.3	7325.43	891	1
chr13	34225949	34272833	13_Peak_21567_lociStitched	13	15894	32529.2	7694.33	895	1
chr13	107785843	107823386	14_Peak_50206_lociStitched	14	12260	32743.1	7935	896	1
chr6	51297360	51320303	5_Peak_55032_lociStitched	5	9026	29196.8	4392.12	897	1
chr6	108115582	108143218	7_Peak_51699_lociStitched	7	13518	29595.7	4792.27	898	1
chr6	103605129	103650910	14_Peak_50425_lociStitched	14	13367	35530.7	10738	899	1
chr9	71347998	71353258	1_Peak_1093_lociStitched	1	5317	26385.4	1594.27	900	1
chr2	49701943	49730828	5_Peak_4892_lociStitched	5	8948	30378.9	5599.69	901	1
chr7	31352934	31363334	5_Peak_47167_lociStitched	5	8083	26558.5	1782.56	902	1
chr6	48831774	48844856	3_Peak_6339_lociStitched	3	9783	27457.8	2688.35	903	1
chr8	73299038	73306623	3_Peak_33267_lociStitched	3	4495	26592.3	1871.98	906	1
chr7	39217577	39239011	4_Peak_7892_lociStitched	4	12158	28162.1	3442.3	907	1
chr2	2237342	2267763	9_Peak_60996_lociStitched	9	15119	28088.6	3393.68	908	1
chr12	21951657	21981563	7_Peak_19886_lociStitched	7	12943	29266.9	4615.58	910	1
chr18	48943027	48970689	8_Peak_921_lociStitched	8	12912	28220.8	3598.83	911	1
chr6	26487030	26552587	19_Peak_34753_lociStitched	19	15964	33552.1	8941.97	912	1
chr6	17773048	17795220	9_Peak_36480_lociStitched	9	11212	29486.5	4884.49	913	1
chr17	62848491	62895804	13_Peak_25815_lociStitched	13	14314	31252.4	6690.09	915	1
chr1	45169327	45173791	3_Peak_425_lociStitched	3	3716	26073.3	1515.08	916	1
chr12	44603474	44637036	6_Peak_994_lociStitched	6	10952	30012.3	5474.78	917	1
chr1	78187417	78225213	14_Peak_35627_lociStitched	14	11370	31495.4	7018.72	921	1
chr12	50727629	50752197	8_Peak_2638_lociStitched	8	8505	29793.6	5323.89	922	1
chr3	11392019	11435916	11_Peak_18400_lociStitched	11	13597	31062.1	6597.34	923	1
chr1	147765832	147782966	3_Peak_23434_lociStitched	3	3303	27887.3	3423.37	924	1
chr6	89573632	89600265	7_Peak_12735_lociStitched	7	11963	29469.4	5022.98	926	1
chr6	100067801	100094571	4_Peak_1587_lociStitched	4	8412	29160.6	4714.2	927	1
chr8	72786142	72791918	2_Peak_61794_lociStitched	2	4134	25888.6	1468.26	928	1
chr4	110119027	110137216	7_Peak_20986_lociStitched	7	12437	28167.6	3752.99	929	1
chr16	20313360	20387661	21_Peak_16669_lociStitched	21	16743	37178.4	12789.7	931	1
chr5	22020280	22022857	1_Peak_134_lociStitched	1	2619	25488.8	1110.29	932	1
chr14	7357998	7371872	4_Peak_2131_lociStitched	4	4805	30597.7	6250.24	933	1
chr6	103399180	103415778	10_Peak_27293_lociStitched	10	8256	27954.4	3628.32	935	1
chr7	64500735	64518434	6_Peak_33770_lociStitched	6	7061	27007.9	2685.53	936	1
chr12	48878100	48915521	12_Peak_41057_lociStitched	12	17693	29937.6	5645.88	939	1
chr4	14965461	15006553	18_Peak_50806_lociStitched	18	15227	31497	7215.76	940	1
chr7	23161186	23165744	1_Peak_2563_lociStitched	1	4559	25533	1292.19	941	1
chr7	110441216	110464244	11_Peak_36039_lociStitched	11	8792	28268	4162.15	945	1
chr2	26294248	26340443	10_Peak_47355_lociStitched	10	14390	32294.9	8199.61	947	1
chr10	17557277	17561196	3_Peak_20449_lociStitched	3	3063	25222	1139.34	949	1
chr4	34265174	34283868	5_Peak_48510_lociStitched	5	10548	26925	2848.97	950	1
chr6	19206628	19269481	18_Peak_47157_lociStitched	18	16345	34877.1	10848.4	953	1
chr3	68869702	68921220	10_Peak_4377_lociStitched	10	11050	31632.1	7629.82	956	1
chr6	3277445	3310290	10_Peak_31136_lociStitched	10	16061	28998.9	5022	957	1
chr13	34189007	34208894	4_Peak_69645_lociStitched	4	8605	27267.2	3295.92	958	1
chr14	74222202	74261120	12_Peak_59562_lociStitched	12	12792	29763.5	5821.18	959	1
chr14	124698674	124737575	14_Peak_56932_lociStitched	14	12456	30198.8	6290.29	962	1
chr8	56340241	56366266	8_Peak_45625_lociStitched	8	15291	29972.7	6097.17	964	1
chr6	51234039	51277470	9_Peak_6229_lociStitched	9	12183	30901.2	7057.54	965	1
chr17	51890215	51951307	11_Peak_7408_lociStitched	11	13120	33087.4	9279.87	966	1
chr14	58117503	58157151	13_Peak_14695_lociStitched	13	11795	32166.4	8361.76	967	1
chr1	77398900	77402145	1_Peak_1252_lociStitched	1	3246	24901.5	1155.54	972	1
chr2	76633578	76672097	10_Peak_50405_lociStitched	10	10695	30214.3	6478.9	973	1
chr2	9055499	9096341	9_Peak_12973_lociStitched	9	12864	31105.3	7445.5	976	1
chr6	81717785	81725648	5_Peak_52636_lociStitched	5	7392	28382.1	4729.93	977	1
chr6	51869697	51879634	5_Peak_54301_lociStitched	5	6469	25417.9	1823.44	978	1
chr3	80253730	80257249	1_Peak_95_lociStitched	1	3520	24597.1	1015.94	979	1
chr1	90725054	90748844	6_Peak_66460_lociStitched	6	9917	27674.9	4170.39	982	1
chr4	112062153	112099796	14_Peak_9817_lociStitched	14	14679	31247.5	7758.22	983	1
chr5	14847171	14860593	5_Peak_9696_lociStitched	5	11721	25469.6	2034.78	984	1
chr7	4176679	4239410	12_Peak_54416_lociStitched	12	13855	33238.7	9808.02	985	1
chr12	24150347	24163665	5_Peak_68089_lociStitched	5	6939	27271.4	3841.97	986	1
chr4	56171794	56175805	2_Peak_38052_lociStitched	2	3649	24373.6	946.997	987	1
chr14	134055450	134094994	11_Peak_61882_lociStitched	11	13685	30479.8	7061.76	988	1
chr2	72411016	72419117	3_Peak_2332_lociStitched	3	5418	24828.2	1433.06	989	1
chr8	31206337	31208754	1_Peak_141_lociStitched	1	2435	23984.4	639.899	992	1
chr5	23175378	23189247	4_Peak_31691_lociStitched	4	7783	25985	2664.23	995	1
chr13	34337702	34354755	13_Peak_58978_lociStitched	13	15151	30433	7188.76	1003	1
chr2	75488167	75515670	9_Peak_65690_lociStitched	9	8089	28416.1	5220.07	1006	1
chr16	18506124	18549657	14_Peak_13348_lociStitched	14	13377	30878	7683.57	1007	1
chr15	44916692	44922612	3_Peak_482_lociStitched	3	4809	24470.5	1283.04	1008	1
chr14	46197166	46230489	13_Peak_49301_lociStitched	13	15678	30350.6	7191.1	1010	1
chr1	74348140	74368408	3_Peak_705_lociStitched	3	4309	26954.4	3808.36	1011	1
chr15	48130919	48138602	3_Peak_51315_lociStitched	3	4808	25112.9	2006.71	1012	1
chr11	67881971	67920424	12_Peak_11725_lociStitched	12	15328	30113.7	7021.25	1013	1
chr5	19433988	19480118	13_Peak_61524_lociStitched	13	10615	34188.3	11112.2	1014	1
chr15	56192499	56219549	9_Peak_69883_lociStitched	9	9334	28808.2	5785.99	1015	1
chr8	135419047	135436886	7_Peak_37964_lociStitched	7	5937	27184.4	4167.36	1016	1
chr13	43131585	43136632	1_Peak_2661_lociStitched	1	5048	24808.5	1810.86	1017	1
chr15	112914970	112918208	1_Peak_264_lociStitched	1	3239	24032.8	1067.24	1020	1
chr4	6996685	7021075	7_Peak_1486_lociStitched	7	8434	27519.2	4560.93	1021	1
chr17	51794973	51836946	11_Peak_38872_lociStitched	11	13559	29763.1	6845.8	1022	1

## Sheet: Liver
chr1	6732786	6867902	28_Peak_87809_lociStitched	28	68422	464677	44709.9	1	1
chr1	57885959	57966700	7_Peak_3692_lociStitched	7	69124	302771	24601.8	2	1
chr1	53838298	53915666	10_Peak_48129_lociStitched	10	62215	296745	24943.4	3	1
chr1	56424485	56478091	34_Peak_18156_lociStitched	34	69319	311361	41873	4	1
chr1	56491304	56574055	34_Peak_18156_lociStitched	34	69319	311361	41873	4	1
chr1	101302831	101475715	45_Peak_1881_lociStitched	45	108279	300109	41872.5	5	1
chr1	273691141	273840313	31_Peak_37722_lociStitched	31	93556	300804	42693.1	6	1
chr1	75211365	75280280	14_Peak_529_lociStitched	14	55925	285852	30993.8	7	1
chr1	129452676	129616027	37_Peak_52486_lociStitched	37	92955	278100	40943.5	8	1
chr1	97150796	97432117	66_Peak_7267_lociStitched	66	129733	288410	71371.1	9	1
chr1	117627300	117797634	38_Peak_26558_lociStitched	38	86083	243762	44613.1	10	1
chr1	92451788	92531593	21_Peak_98596_lociStitched	21	49224	219160	27037.9	11	1
chr1	151045117	151193917	70_Peak_79183_lociStitched	70	95448	244508	57536.9	12	1
chr1	151215734	151260178	70_Peak_79183_lociStitched	70	95448	244508	57536.9	12	1
chr1	75085732	75190078	25_Peak_1559_lociStitched	25	67039	213472	31729.5	13	1
chr1	56234295	56327208	29_Peak_3999_lociStitched	29	78154	221197	39720.6	14	1
chr1	63996404	64055109	12_Peak_89631_lociStitched	12	40374	197870	19436.8	15	1
chr1	127475990	127562696	18_Peak_12117_lociStitched	18	52335	202140	25644.8	16	1
chr1	5077559	5257986	35_Peak_60544_lociStitched	35	76107	229266	55896.7	17	1
chr1	4528165	4611908	17_Peak_7211_lociStitched	17	58813	197776	24469.7	18	1
chr1	51787601	51976312	42_Peak_4031_lociStitched	42	96012	216834	50019.7	19	1
chr1	223742026	223757135	24_Peak_91286_lociStitched	24	44069	189703	23344.6	20	1
chr1	223770653	223824779	24_Peak_91286_lociStitched	24	44069	189703	23344.6	20	1
chr1	59483513	59536691	12_Peak_36529_lociStitched	12	28798	181341	19470.7	21	1
chr1	72323745	72401437	19_Peak_3208_lociStitched	19	35370	183571	22787.1	22	1
chr1	72402423	72600905	44_Peak_8899_lociStitched	44	79963	212753	54026.8	23	1
chr1	98563866	98644828	35_Peak_36567_lociStitched	35	56126	190292	31706.2	24	1
chr1	273577042	273659086	16_Peak_37681_lociStitched	16	53005	181884	24260	25	1
chr1	9968326	10044213	15_Peak_15202_lociStitched	15	38039	181410	25554.6	26	1
chr1	93247000	93332078	21_Peak_23699_lociStitched	21	43321	176190	27931.9	27	1
chr1	19989962	20058836	32_Peak_5038_lociStitched	32	59479	175518	32387.4	28	1
chr1	77091217	77138480	16_Peak_5156_lociStitched	16	29594	154301	13791.9	29	1
chr1	50640889	50727959	19_Peak_2135_lociStitched	19	45482	162235	25174.3	30	1
chr1	22297863	22416420	28_Peak_52474_lociStitched	28	62318	170246	34270.2	31	1
chr1	124623893	124820078	46_Peak_51984_lociStitched	46	69704	186096	51149.3	32	1
chr1	11762265	11865227	26_Peak_99890_lociStitched	26	54193	167572	34112.1	33	1
chr1	206437656	206546016	21_Peak_84237_lociStitched	21	45759	161381	28206.1	34	1
chr1	41655092	41775346	37_Peak_24618_lociStitched	37	44138	163466	31858	35	1
chr1	8355396	8416531	17_Peak_107926_lociStitched	17	32251	153752	22295.2	36	1
chr1	132316860	132359690	11_Peak_8976_lociStitched	11	28613	148200	17828.6	37	1
chr1	155799910	155893500	24_Peak_28202_lociStitched	24	48157	156108	27404.9	38	1
chr1	7084245	7149324	19_Peak_6171_lociStitched	19	27356	149546	22280.8	39	1
chr1	139292524	139412557	27_Peak_5454_lociStitched	27	54182	158852	31961.2	40	1
chr1	106985088	107149560	44_Peak_12309_lociStitched	44	73018	170517	44381	41	1
chr1	49697176	49727721	14_Peak_104354_lociStitched	14	31312	151445	25332.7	42	1
chr1	49650061	49683571	14_Peak_104354_lociStitched	14	31312	151445	25332.7	42	1
chr1	83048048	83117173	16_Peak_57123_lociStitched	16	40260	145637	20801.8	43	1
chr1	60898673	60906232	35_Peak_18229_lociStitched	35	61645	161792	37052.1	44	1
chr1	14849165	15023723	33_Peak_8574_lociStitched	33	67556	175277	51050.2	45	1
chr1	98414549	98475931	17_Peak_30263_lociStitched	17	35418	143836	19648.4	46	1
chr1	9478080	9550820	18_Peak_95279_lociStitched	18	35816	143305	19465.2	47	1
chr1	51419768	51483165	12_Peak_18467_lociStitched	12	34182	142301	18511.9	48	1
chr1	54507583	54615454	26_Peak_1237_lociStitched	26	55357	156953	35054.4	49	1
chr1	103617796	103718491	27_Peak_45100_lociStitched	27	56172	148475	27419.2	50	1
chr1	621127	712482	15_Peak_29781_lociStitched	15	38983	145883	25454.3	51	1
chr1	77178562	77222749	16_Peak_27839_lociStitched	16	34563	136012	19327.6	52	1
chr1	99307196	99385061	18_Peak_19891_lociStitched	18	38058	139615	23308.6	53	1
chr1	121158109	121265243	63_Peak_80641_lociStitched	63	64552	151413	35170.6	54	1
chr1	28243465	28269999	7_Peak_20_lociStitched	7	22513	127794	11577.8	55	1
chr1	53332877	53386818	13_Peak_15892_lociStitched	13	41935	132660	17235.6	56	1
chr1	74847145	74993011	37_Peak_64507_lociStitched	37	49076	155376	40156.9	57	1
chr1	7723576	7768389	16_Peak_93278_lociStitched	16	15516	132214	17896.9	58	1
chr1	51328726	51405023	17_Peak_7739_lociStitched	17	53370	136999	22828.1	59	1
chr1	1098569	1166506	21_Peak_99430_lociStitched	21	39819	146321	34780.8	60	1
chr1	1051528	1085975	21_Peak_99430_lociStitched	21	39819	146321	34780.8	60	1
chr1	18214246	18282299	18_Peak_11217_lociStitched	18	36092	132145	20715.3	61	1
chr1	17217948	17234869	19_Peak_18689_lociStitched	19	30638	131390	20349.9	62	1
chr1	17148604	17194263	19_Peak_18689_lociStitched	19	30638	131390	20349.9	62	1
chr1	2888785	2972117	17_Peak_98791_lociStitched	17	46765	132098	21408	63	1
chr1	10004219	10114226	45_Peak_16385_lociStitched	45	43164	144250	33930.3	64	1
chr1	10656359	10755349	25_Peak_12139_lociStitched	25	40383	135686	25628.5	65	1
chr1	116682505	116725078	29_Peak_82121_lociStitched	29	56068	148124	38089	66	1
chr1	116737782	116822387	29_Peak_82121_lociStitched	29	56068	148124	38089	66	1
chr1	99167256	99226022	11_Peak_1431_lociStitched	11	19796	130245	20281.8	67	1
chr1	53361114	53407093	13_Peak_39328_lociStitched	13	21513	127573	17669.3	68	1
chr1	20839397	20930109	22_Peak_12141_lociStitched	22	37490	137886	28310.4	69	1
chr1	22934624	23052822	23_Peak_27872_lociStitched	23	51145	140520	31189.7	70	1
chr1	155438299	155488595	34_Peak_82362_lociStitched	34	50949	135305	26410.1	71	1
chr2	91803282	91962638	46_Peak_74065_lociStitched	46	62064	144743	35871	72	1
chr2	75533203	75634015	29_Peak_34931_lociStitched	29	51348	134341	25559.9	73	1
chr2	63043315	63133485	15_Peak_100727_lociStitched	15	38080	136868	28402.2	74	1
chr2	4079160	4137017	12_Peak_12098_lociStitched	12	24891	126674	18813.1	75	1
chr2	146187864	146233498	36_Peak_19823_lociStitched	36	55033	135269	28094.8	76	1
chr2	146249262	146295114	36_Peak_19823_lociStitched	36	55033	135269	28094.8	76	1
chr2	39165923	39268609	27_Peak_104416_lociStitched	27	40343	135823	30323.2	77	1
chr2	32665395	32800892	45_Peak_56019_lociStitched	45	64840	143476	38497.8	78	1
chr2	4902575	5026413	29_Peak_15621_lociStitched	29	49015	139887	35083.3	79	1
chr2	27534061	27640970	28_Peak_3408_lociStitched	28	51521	130775	26407	80	1
chr2	53403560	53505368	28_Peak_46321_lociStitched	28	58921	133242	28993.2	81	1
chr2	45894048	45968025	49_Peak_10751_lociStitched	49	64326	145435	41514.7	82	1
chr2	45986740	46060967	49_Peak_10751_lociStitched	49	64326	145435	41514.7	82	1
chr2	1674035	1820484	41_Peak_12883_lociStitched	41	58718	142641	38809	83	1
chr2	45476429	45570547	17_Peak_103894_lociStitched	17	54407	130179	26356.7	84	1
chr2	10115427	10192586	20_Peak_7971_lociStitched	20	39836	125260	21920.9	85	1
chr2	3613857	3731292	30_Peak_890_lociStitched	30	56469	137552	34338	86	1
chr2	48051225	48095634	8_Peak_92770_lociStitched	8	22030	118706	16147.9	87	1
chr2	88128322	88234914	25_Peak_63091_lociStitched	25	53536	119991	18642.9	88	1
chr2	41479138	41555055	18_Peak_12676_lociStitched	18	48914	121299	20355.8	89	1
chr2	130539564	130606706	19_Peak_49939_lociStitched	19	43056	118982	18759.5	90	1
chr2	117213745	117283768	23_Peak_81125_lociStitched	23	38498	114845	14815.6	91	1
chr2	9616566	9741418	28_Peak_102915_lociStitched	28	48869	132792	32908.3	92	1
chr2	52239208	52340722	41_Peak_47598_lociStitched	41	62662	127512	27774.2	93	1
chr2	162323624	162391976	17_Peak_105275_lociStitched	17	45868	118146	18475.5	94	1
chr2	46826876	46948443	35_Peak_63261_lociStitched	35	58072	132622	33682.5	95	1
chr2	268558852	268592181	5_Peak_38958_lociStitched	5	23724	109960	11333	96	1
chr2	68720621	68808271	30_Peak_95739_lociStitched	30	43335	122289	23858.3	97	1
chr2	14128042	14153219	8_Peak_105645_lociStitched	8	21198	109310	11161.9	98	1
chr2	52587871	52638605	12_Peak_22663_lociStitched	12	30097	117790	20077.6	99	1
chr2	52568006	52568591	12_Peak_22663_lociStitched	12	30097	117790	20077.6	99	1
chr2	113733128	113802484	19_Peak_79447_lociStitched	19	47636	121387	23678.1	100	1
chr2	123387296	123567504	45_Peak_106056_lociStitched	45	64400	145356	48187.6	101	1
chr2	111374705	111447719	24_Peak_8280_lociStitched	24	49174	116346	19204.8	102	1
chr2	47779032	47861352	13_Peak_24439_lociStitched	13	37403	122540	25633.8	103	1
chr2	76602542	76695045	21_Peak_16144_lociStitched	21	38894	125892	29053.5	104	1
chr2	28955441	29018100	15_Peak_48_lociStitched	15	33316	113002	16277.6	105	1
chr2	69877425	69978639	24_Peak_61138_lociStitched	24	48027	125282	29187.5	106	1
chr2	104844056	104913456	28_Peak_86663_lociStitched	28	26079	115515	19484.3	107	1
chr2	59705226	59769072	18_Peak_66948_lociStitched	18	24926	123471	27571.4	108	1
chr2	3418525	3477737	14_Peak_34269_lociStitched	14	27686	114575	18805.7	109	1
chr2	23916808	23948003	9_Peak_100829_lociStitched	9	20829	106622	11182.5	110	1
chr2	94056884	94174032	39_Peak_107565_lociStitched	39	55903	119179	24049.2	111	1
chr2	89233270	89327498	20_Peak_15449_lociStitched	20	37559	123005	28235.1	112	1
chr2	75982147	76126792	29_Peak_13013_lociStitched	29	54138	133534	39614.3	113	1
chr2	136862664	136899338	11_Peak_976_lociStitched	11	28543	103871	10386.4	114	1
chr2	25809462	25925532	46_Peak_73929_lociStitched	46	60813	130217	36919.8	116	1
chr2	37809055	37879365	14_Peak_79969_lociStitched	14	34422	114598	21303.9	117	1
chr2	100104452	100143677	9_Peak_90705_lociStitched	9	23613	106700	13548.4	118	1
chr2	150295256	150323769	5_Peak_67634_lociStitched	5	23758	102038	9040.52	119	1
chr2	39614424	39661177	28_Peak_18505_lociStitched	28	40525	114030	21278	120	1
chr2	133184220	133334128	28_Peak_16250_lociStitched	28	52577	132875	40191.1	121	1
chr2	8468273	8554706	25_Peak_4331_lociStitched	25	37710	123858	31784.6	122	1
chr2	4888135	4953811	13_Peak_95318_lociStitched	13	28591	109906	17915.6	123	1
chr2	15889783	15965116	23_Peak_91457_lociStitched	23	35996	112608	20859.7	124	1
chr2	26504793	26617288	35_Peak_35337_lociStitched	35	51864	123497	32286.1	125	1
chr2	61628794	61690402	14_Peak_7605_lociStitched	14	18519	108405	17460.6	126	1
chr2	75204797	75304682	24_Peak_48276_lociStitched	24	45189	117625	27468.4	127	1
chr2	77172481	77243268	21_Peak_35855_lociStitched	21	40935	108164	18248.2	128	1
chr2	41713368	41779048	14_Peak_100728_lociStitched	14	41596	110358	20471.1	129	1
chr2	135096413	135215158	26_Peak_9867_lociStitched	26	39511	120463	30594.8	130	1
chr2	1098144	1154780	17_Peak_33886_lociStitched	17	42499	107710	17868.7	131	1
chr2	118728601	118788344	20_Peak_31872_lociStitched	20	35717	103680	13860	132	1
chr2	5814731	5948411	33_Peak_2125_lociStitched	33	56039	126626	37065.2	133	1
chr2	64874810	64901648	22_Peak_8769_lociStitched	22	37924	109147	19827	134	1
chr2	11579718	11683524	31_Peak_67893_lociStitched	31	44553	115216	26095.1	135	1
chr2	43363355	43450426	25_Peak_13511_lociStitched	25	39878	113474	24818.2	136	1
chr2	30877465	30902101	6_Peak_80766_lociStitched	6	16719	97324.6	9245.41	137	1
chr2	86131571	86190983	17_Peak_93680_lociStitched	17	28071	105594	17551.3	138	1
chr2	47474072	47565083	22_Peak_29211_lociStitched	22	49493	115275	27421.6	139	1
chr2	250512482	250563065	10_Peak_106924_lociStitched	10	33916	101035	13707.3	141	1
chr2	125374617	125406386	7_Peak_3887_lociStitched	7	20079	98516.2	11226	142	1
chr2	49328701	49407403	13_Peak_91757_lociStitched	13	29835	108318	21100	143	1
chr2	59133231	59208444	19_Peak_16386_lociStitched	19	23205	106730	20126.9	144	1
chr2	7110136	7202455	19_Peak_38090_lociStitched	19	30926	110707	24443.8	145	1
chr2	3308613	3393343	21_Peak_44316_lociStitched	21	46283	108537	22434.6	146	1
chr2	64397413	64468604	42_Peak_18510_lociStitched	42	46964	119493	33938.4	147	1
chr2	141932663	142044293	33_Peak_56404_lociStitched	33	43674	115894	30620.1	148	1
chr2	97995772	98082580	38_Peak_8965_lociStitched	38	46700	100113	15012.1	149	1
chr2	32035760	32086945	17_Peak_1145_lociStitched	17	30620	104741	19882.7	150	1
chr2	47894385	47972913	23_Peak_100429_lociStitched	23	39566	108557	23723.3	151	1
chr2	54654159	54727603	25_Peak_104337_lociStitched	25	38032	103606	19598.6	152	1
chr2	115768585	115828111	10_Peak_18669_lociStitched	10	28081	99045.3	15042.2	153	1
chr2	34307513	34352559	21_Peak_79238_lociStitched	21	31300	98077.6	14102.1	154	1
chr2	7588321	7664002	16_Peak_75104_lociStitched	16	35818	103653	19722.5	155	1
chr2	5211182	5247557	34_Peak_82076_lociStitched	34	40848	107059	23356.1	156	1
chr2	36457588	36533573	23_Peak_30326_lociStitched	23	36611	104767	21068.1	157	1
chr2	108843312	108917706	23_Peak_96111_lociStitched	23	47222	103229	19625.1	158	1
chr2	139527332	139589247	15_Peak_11813_lociStitched	15	35521	103342	20153.3	159	1
chr2	31222545	31290780	12_Peak_54900_lociStitched	12	37823	101769	18643.2	160	1
chr2	27819347	27906498	18_Peak_17223_lociStitched	18	45017	106621	23533.3	161	1
chr3	151406487	151497899	15_Peak_55232_lociStitched	15	35129	107344	24812.2	162	1
chr3	124417389	124485171	19_Peak_89046_lociStitched	19	30717	99917.4	17420	163	1
chr3	99199098	99263202	10_Peak_6155_lociStitched	10	39402	98797.1	16641.4	164	1
chr3	21150062	21265729	35_Peak_3187_lociStitched	35	50862	110015	28049.3	165	1
chr3	55669076	55841320	44_Peak_8533_lociStitched	44	52025	136352	54520.7	166	1
chr3	7183891	7211903	8_Peak_9615_lociStitched	8	22606	93655.7	11944	167	1
chr3	17722623	17814576	19_Peak_91659_lociStitched	19	25252	112147	30500.6	168	1
chr3	4617998	4682950	11_Peak_92139_lociStitched	11	30433	99597.4	18589.3	169	1
chr3	11364844	11419788	12_Peak_91246_lociStitched	12	41929	101718	20836.9	170	1
chr3	79408771	79531652	26_Peak_102867_lociStitched	26	45996	113939	33366.8	171	1
chr3	270038950	270101005	16_Peak_54793_lociStitched	16	36785	96123.2	15565.2	172	1
chr3	252749722	252859422	30_Peak_2129_lociStitched	30	46980	110979	30693.9	173	1
chr3	14226620	14342534	28_Peak_36414_lociStitched	28	27989	110118	29929	174	1
chr3	51859375	51895171	15_Peak_42128_lociStitched	15	26537	89086.1	9086.83	175	1
chr3	117986376	118032760	11_Peak_4238_lociStitched	11	31160	93046.3	13155.7	176	1
chr3	59726266	59759567	8_Peak_865_lociStitched	8	17935	89982	10148.4	177	1
chr3	10726088	10806832	27_Peak_1556_lociStitched	27	41392	103558	23801.9	178	1
chr3	113592634	113683097	29_Peak_23905_lociStitched	29	36444	105860	26360.9	179	1
chr3	19391254	19476305	21_Peak_23156_lociStitched	21	36170	99444.5	20077.4	180	1
chr3	31496891	31594571	25_Peak_102281_lociStitched	25	47986	103704	24541.2	181	1
chr3	69582999	69650734	35_Peak_58534_lociStitched	35	42668	90365.3	11474.3	182	1
chr3	59823516	59899998	26_Peak_44161_lociStitched	26	27637	99498.3	20683.7	183	1
chr3	7254725	7353888	22_Peak_1718_lociStitched	22	39434	106501	27954	184	1
chr3	29507424	29640491	38_Peak_34797_lociStitched	38	54801	112503	34018.1	185	1
chr3	25149730	25155732	2_Peak_92_lociStitched	2	5910	82143.4	3820.04	186	1
chr3	70889322	70941577	12_Peak_14119_lociStitched	12	31119	94602.5	16282.7	187	1
chr3	53086922	53113371	4_Peak_924_lociStitched	4	16144	89794.4	11738.1	188	1
chr3	126690212	126729353	10_Peak_37253_lociStitched	10	26158	92082.4	14120.9	189	1
chr3	64500735	64577312	17_Peak_90016_lociStitched	17	30832	99521.7	21628.2	190	1
chr3	121670512	121747614	21_Peak_79247_lociStitched	21	37611	97996.6	20115.9	191	1
chr3	4440313	4490592	12_Peak_109262_lociStitched	12	23624	92421.7	14563.6	192	1
chr3	3972883	4002487	6_Peak_9979_lociStitched	6	18217	87429.5	9639.06	193	1
chr3	137727475	137802726	24_Peak_1952_lociStitched	24	31903	95883.7	18204.1	194	1
chr3	50019228	50040306	4_Peak_360_lociStitched	4	19522	84202.4	6736.53	195	1
chr3	81768974	81846131	30_Peak_14499_lociStitched	30	41718	100541	23381.2	196	1
chr3	38263523	38333665	15_Peak_25002_lociStitched	15	28738	96514.8	19605.3	197	1
chr3	58799208	58886771	34_Peak_81945_lociStitched	34	60221	116501	39727.9	198	1
chr3	39789724	39975995	54_Peak_40373_lociStitched	54	72721	135217	58660.1	199	1
chr3	35552041	35717970	38_Peak_21298_lociStitched	38	51376	119565	43034.9	200	1
chr3	82305386	82363839	23_Peak_3065_lociStitched	23	41189	94984.8	19088.2	201	1
chr3	66463988	66521122	14_Peak_90823_lociStitched	14	25704	90298.7	14545.9	202	1
chr3	6783998	6889491	32_Peak_105120_lociStitched	32	49744	106253	30561.3	203	1
chr3	32675806	32749944	18_Peak_58089_lociStitched	18	37001	98366.4	22813.5	204	1
chr3	6063526	6127012	26_Peak_55293_lociStitched	26	35938	99676.7	24298.8	205	1
chr3	78258426	78318259	15_Peak_80037_lociStitched	15	30285	91347	15987.4	206	1
chr3	47453718	47535462	34_Peak_88922_lociStitched	34	44695	96046	20955.2	207	1
chr3	59918507	60053301	34_Peak_58583_lociStitched	34	41999	107505	32449.1	208	1
chr3	74530469	74612095	34_Peak_64515_lociStitched	34	43053	93429.5	18466.9	209	1
chr3	112161672	112199470	14_Peak_28287_lociStitched	14	23094	85627.4	10887.1	210	1
chr3	19959866	20027974	19_Peak_104708_lociStitched	19	37196	95552	21203.4	212	1
chr3	265024669	265121595	26_Peak_84184_lociStitched	26	39590	100047	26027.5	213	1
chr3	5609302	5647348	12_Peak_10683_lociStitched	12	19359	87231.9	13304.7	214	1
chr3	121203611	121308087	22_Peak_66298_lociStitched	22	41069	100569	26672.7	215	1
chr3	14942292	15006621	16_Peak_35194_lociStitched	16	36079	92253	18391.3	216	1
chr3	794562	922964	25_Peak_4356_lociStitched	25	35749	108620	34940.8	217	1
chr3	43887370	43963574	28_Peak_67095_lociStitched	28	38087	95956.6	22550.9	218	1
chr3	77357679	77509226	49_Peak_18660_lociStitched	49	50911	103976	30703.4	219	1
chr3	43796272	43890691	30_Peak_96422_lociStitched	30	37655	98512	25462.1	220	1
chr3	78753499	78819067	11_Peak_88656_lociStitched	11	22072	92886.1	20117.5	221	1
chr3	38745575	38842391	29_Peak_18523_lociStitched	29	33234	98549	25849.9	222	1
chr3	133877873	133950645	19_Peak_108151_lociStitched	19	38974	92457.8	19866	223	1
chr3	103096102	103196813	23_Peak_75986_lociStitched	23	42699	96793.3	24372.1	224	1
chr3	4399679	4535959	32_Peak_43567_lociStitched	32	48390	107859	35442.7	225	1
chr3	20704115	20774805	12_Peak_59570_lociStitched	12	32729	91565.2	19168.8	226	1
chr3	975862	1038822	14_Peak_107337_lociStitched	14	29337	91914.4	19545.3	227	1
chr3	225711169	225730263	4_Peak_179_lociStitched	4	10594	78091.5	5746.21	228	1
chr3	31942727	32033087	18_Peak_47510_lociStitched	18	38035	95967	23695.7	229	1
chr3	19522796	19577434	12_Peak_93594_lociStitched	12	32560	89857.7	17669.9	230	1
chr3	79935105	79976261	12_Peak_142_lociStitched	12	24722	82800	10759.4	231	1
chr3	54655052	54733282	26_Peak_39720_lociStitched	26	38836	94156.6	22396.7	232	1
chr3	88321967	88401383	26_Peak_91403_lociStitched	26	42904	98874.6	27121.2	233	1
chr3	7596092	7706863	36_Peak_61259_lociStitched	36	39719	99572.1	27914.3	234	1
chr3	103195575	103288236	29_Peak_38142_lociStitched	29	40926	96467.1	24841.3	235	1
chr3	242954453	243041775	39_Peak_18692_lociStitched	39	39238	84777.1	13227.6	236	1
chr3	56589366	56628945	11_Peak_401_lociStitched	11	20680	83981.3	12469	237	1
chr3	6361514	6468212	32_Peak_57565_lociStitched	32	57387	90992.5	19592.1	238	1
chr4	63494503	63506202	3_Peak_212_lociStitched	3	8081	75468.5	4187.11	239	1
chr4	35931655	35948947	9_Peak_99939_lociStitched	9	14940	76484.8	5215.43	240	1
chr4	217128604	217191317	16_Peak_19231_lociStitched	16	32967	89309.6	18243.2	242	1
chr4	54864888	54891725	6_Peak_65909_lociStitched	6	11800	81793.5	11073.5	243	1
chr4	3757605	3837318	20_Peak_45619_lociStitched	20	33389	93408.1	22795.2	244	1
chr4	20278850	20304112	27_Peak_11976_lociStitched	27	32832	96694.6	26341.7	245	1
chr4	15180328	15245477	13_Peak_19971_lociStitched	13	25845	87883.2	17596.3	246	1
chr4	96922556	96973351	13_Peak_78535_lociStitched	13	34141	86995.1	16736.1	247	1
chr4	78420275	78471084	11_Peak_86197_lociStitched	11	26352	81989.1	11880.9	248	1
chr4	32010550	32050863	29_Peak_63384_lociStitched	29	29732	85567.5	15475.1	249	1
chr4	164873252	164912043	6_Peak_2937_lociStitched	6	27795	82240.3	12385.8	251	1
chr4	69665109	69761214	33_Peak_99734_lociStitched	33	41751	88073.3	18471.7	252	1
chr4	136405782	136528889	34_Peak_70725_lociStitched	34	37447	98373.7	28859.6	253	1
chr4	8906501	8947153	8_Peak_772_lociStitched	8	20925	81094.1	11591.8	254	1
chr4	35365004	35415818	10_Peak_24487_lociStitched	10	33795	84497.6	15049.8	255	1
chr4	47122690	47230591	34_Peak_32021_lociStitched	34	38035	97495.4	28100.1	256	1
chr4	14364144	14465333	30_Peak_80790_lociStitched	30	50696	90757.1	21367.1	257	1
chr4	48942959	49070708	34_Peak_9885_lociStitched	34	49421	99938	30876.9	258	1
chr4	200126988	200165077	13_Peak_4807_lociStitched	13	26116	80901	11895.2	259	1
chr4	11250835	11345155	27_Peak_107130_lociStitched	27	44577	93905.3	24916.4	260	1
chr4	121030762	121057288	10_Peak_60020_lociStitched	10	22265	75887.2	6934.82	261	1
chr4	268437888	268541988	32_Peak_45238_lociStitched	32	51147	100061	31125.9	262	1
chr4	147554204	147594647	17_Peak_2791_lociStitched	17	28073	80568.7	11693.7	263	1
chr4	33270858	33359587	21_Peak_71620_lociStitched	21	33619	94662.6	25788.7	264	1
chr4	55881895	55930940	12_Peak_7270_lociStitched	12	29945	82248.5	13402	265	1
chr4	70897215	70952273	14_Peak_3691_lociStitched	14	31273	82610.3	13801.5	266	1
chr4	2779486	2832086	9_Peak_40055_lociStitched	9	23752	82608.3	14133.6	267	1
chr4	131085960	131142345	13_Peak_64654_lociStitched	13	22652	85599.7	17144.8	268	1
chr4	54616132	54674037	13_Peak_7240_lociStitched	13	31122	84499.3	16128.7	269	1
chr4	98212130	98262671	12_Peak_86943_lociStitched	12	20349	84656.5	16355.6	270	1
chr4	114185880	114241996	17_Peak_34792_lociStitched	17	37586	85049.4	16890.9	271	1
chr4	15044648	15085070	20_Peak_86377_lociStitched	20	34691	92118.7	24022.2	272	1
chr4	47647343	47684467	10_Peak_103938_lociStitched	10	28691	80347.9	12274	273	1
chr4	52916938	52964680	8_Peak_11390_lociStitched	8	15857	81595.9	13587.4	274	1
chr4	53411322	53475183	10_Peak_81251_lociStitched	10	26152	85024.5	17191.4	275	1
chr4	48117633	48217033	18_Peak_104544_lociStitched	18	46447	95036.3	27235.6	276	1
chr4	76885559	77052909	41_Peak_13298_lociStitched	41	63474	99130.9	31384.7	277	1
chr4	94629776	94689366	13_Peak_8738_lociStitched	13	19534	85434.2	17805.5	278	1
chr4	72499393	72555535	12_Peak_41868_lociStitched	12	25593	83007.4	15392.7	279	1
chr4	46432855	46513321	29_Peak_99079_lociStitched	29	33841	91221.9	23618	280	1
chr4	64779287	64808183	8_Peak_3438_lociStitched	8	25844	77062.4	9641.48	281	1
chr4	33045302	33114839	15_Peak_39131_lociStitched	15	27236	88169.9	20854.3	282	1
chr4	45412887	45506845	27_Peak_4846_lociStitched	27	38036	91530.1	24302.1	283	1
chr4	120789993	120842762	13_Peak_4143_lociStitched	13	29578	80878	13658.1	284	1
chr4	47306550	47360903	16_Peak_1530_lociStitched	16	31672	81662.8	14570.2	285	1
chr4	90480296	90538744	20_Peak_95930_lociStitched	20	27682	79961.3	12896.2	286	1
chr4	149553	179778	16_Peak_2038_lociStitched	16	18086	82681.9	15848.8	287	1
chr4	121209	135737	16_Peak_2038_lociStitched	16	18086	82681.9	15848.8	287	1
chr4	67865721	67918946	16_Peak_48764_lociStitched	16	30474	82998.6	16201.8	288	1
chr4	207470679	207533163	14_Peak_77015_lociStitched	14	24938	84990.7	18251.6	289	1
chr4	7051404	7104222	10_Peak_2573_lociStitched	10	20352	85072.6	18450.6	290	1
chr4	46191130	46206922	3_Peak_51234_lociStitched	3	4257	70743.8	4122.45	291	1
chr4	81661398	81793060	38_Peak_36135_lociStitched	38	40692	104026	37550	292	1
chr4	75802154	75904203	33_Peak_50726_lociStitched	33	35269	95778.8	29489.7	293	1
chr4	77438181	77491955	10_Peak_3778_lociStitched	10	22326	83683.1	17519.6	294	1
chr4	56139839	56201354	16_Peak_93727_lociStitched	16	28955	81018.4	15022.7	295	1
chr4	57124601	57130321	2_Peak_60652_lociStitched	2	4497	68503.5	2671.57	296	1
chr5	112266637	112355960	23_Peak_670_lociStitched	23	33699	90703.4	24913.9	297	1
chr5	136541701	136585952	12_Peak_46517_lociStitched	12	17174	78452.6	12863.8	298	1
chr5	87520471	87585917	10_Peak_991_lociStitched	10	24032	82602.6	17285.1	299	1
chr5	45583573	45643461	18_Peak_105268_lociStitched	18	22416	81753.1	16505.1	300	1
chr5	10036158	10048997	12_Peak_1767_lociStitched	12	29484	84783.1	19607.6	301	1
chr5	95001670	95082170	31_Peak_77510_lociStitched	31	43289	87471.5	22330.6	302	1
chr5	63819205	63866842	6_Peak_1255_lociStitched	6	18932	79129.8	14005.3	303	1
chr5	208173864	208209733	23_Peak_96229_lociStitched	23	23911	81418.2	16319.1	304	1
chr5	113381574	113424788	14_Peak_95120_lociStitched	14	33748	76170.5	11272	305	1
chr5	29127500	29170741	28_Peak_107004_lociStitched	28	38930	86559.6	21668	306	1
chr5	2586838	2608876	8_Peak_46_lociStitched	8	12328	71332.6	6450.52	307	1
chr5	20774586	20878772	28_Peak_63195_lociStitched	28	48601	93084.2	28298.3	308	1
chr5	124689569	124726903	7_Peak_61_lociStitched	7	20294	70998.1	6216.11	309	1
chr5	246196976	246275259	27_Peak_50711_lociStitched	27	43540	91960.7	27212.8	310	1
chr5	166492693	166554102	18_Peak_66664_lociStitched	18	22345	87388.4	22645.3	311	1
chr5	83664634	83737273	28_Peak_8808_lociStitched	28	39157	80980.5	16266.4	312	1
chr5	22238463	22246811	10_Peak_63796_lociStitched	10	9366	71765.7	7286.74	313	1
chr5	53543077	53602740	13_Peak_105815_lociStitched	13	29455	83155.6	18752.7	315	1
chr5	68336425	68401564	16_Peak_11467_lociStitched	16	20144	79883	15659.6	316	1
chr5	5433493	5466749	11_Peak_66599_lociStitched	11	22005	79596.6	15449.6	317	1
chr5	143489549	143535085	12_Peak_14027_lociStitched	12	28514	78212.6	14102.5	318	1
chr5	7907760	7942866	7_Peak_6059_lociStitched	7	13740	75410.6	11399.6	319	1
chr5	89583139	89613917	7_Peak_449_lociStitched	7	19788	73159.2	9238.7	320	1
chr5	1330444	1385505	10_Peak_79246_lociStitched	10	30700	77603	13947	322	1
chr5	48709203	48787915	34_Peak_12480_lociStitched	34	41416	83149.8	19573.1	323	1
chr5	4193826	4245636	11_Peak_9079_lociStitched	11	22045	78712.5	15169.9	324	1
chr5	115456299	115509370	15_Peak_7268_lociStitched	15	29360	77934.8	14541.5	325	1
chr5	22053466	22096896	13_Peak_71949_lociStitched	13	33133	78621.3	15517.5	326	1
chr5	97077029	97125186	11_Peak_62984_lociStitched	11	28470	78636.4	15551.3	327	1
chr5	93574391	93593415	4_Peak_52320_lociStitched	4	18291	70253.7	7326.14	328	1
chr5	77850319	77905522	14_Peak_92926_lociStitched	14	30926	79602.7	16737.5	329	1
chr5	141468434	141540968	18_Peak_66926_lociStitched	18	34804	84226.5	21636.9	331	1
chr5	206223358	206258404	4_Peak_58563_lociStitched	4	12581	73445.9	10937.9	332	1
chr5	109555374	109641469	27_Peak_89763_lociStitched	27	30906	82842.4	20418.7	333	1
chr5	77242711	77316280	19_Peak_1415_lociStitched	19	26065	83721.5	21342.4	334	1
chr5	74966487	75018384	13_Peak_17602_lociStitched	13	19307	77385.8	15015.8	335	1
chr5	52738251	52792370	17_Peak_20995_lociStitched	17	22404	79789.6	17666.1	336	1
chr5	66210963	66228010	6_Peak_27426_lociStitched	6	14755	70139.8	8027.35	337	1
chr5	12824243	12861208	12_Peak_1062_lociStitched	12	23096	72484.7	10390.9	338	1
chr5	67656811	67756524	28_Peak_77187_lociStitched	28	36569	88862.9	26883.2	339	1
chr5	95353021	95392484	10_Peak_14431_lociStitched	10	21604	73811.6	11870.5	340	1
chr5	29026888	29089770	19_Peak_108048_lociStitched	19	29106	77369	15548.7	341	1
chr5	14912018	15009023	25_Peak_18220_lociStitched	25	41215	89574.4	27791.9	342	1
chr5	71254437	71329743	19_Peak_32486_lociStitched	19	36837	82708.6	20965.2	343	1
chr5	53313863	53354773	9_Peak_17628_lociStitched	9	19410	74139.9	12478.9	344	1
chr5	37746296	37760591	5_Peak_468_lociStitched	5	14142	69031.9	7478.9	346	1
chr5	673526	703395	10_Peak_27191_lociStitched	10	20949	70493.8	8951.74	347	1
chr5	92323551	92433033	30_Peak_46650_lociStitched	30	40206	87300.9	25761.1	348	1
chr5	269153147	269260471	25_Peak_16983_lociStitched	25	36354	91472.2	29932.7	349	1
chr5	80900877	80935309	11_Peak_81562_lociStitched	11	22671	70154.8	8725.93	350	1
chr5	87817579	87871820	19_Peak_95205_lociStitched	19	26418	74516.3	13099.2	351	1
chr5	6652059	6740557	17_Peak_3753_lociStitched	17	32076	83152.7	21752.8	352	1
chr5	26061324	26092349	13_Peak_35710_lociStitched	13	26183	68527.1	7441.86	354	1
chr5	12401928	12471182	22_Peak_17455_lociStitched	22	33118	78310.4	17264.1	355	1
chr5	104765709	104833598	19_Peak_67272_lociStitched	19	27629	79363.4	18426.1	356	1
chr5	110481002	110532184	20_Peak_7705_lociStitched	20	23992	79474.6	18550.5	357	1
chr5	126821086	126900037	21_Peak_98744_lociStitched	21	27673	83315.8	22397.3	358	1
chr5	50632572	50738206	29_Peak_2308_lociStitched	29	37339	87686.8	26788.8	359	1
chr5	47845090	47884217	9_Peak_10484_lociStitched	9	27913	73758.3	12888.4	360	1
chr5	60531175	60628008	26_Peak_10920_lociStitched	26	38368	86191.1	25341.2	361	1
chr5	134933302	135023783	25_Peak_32570_lociStitched	25	40142	82349	21657.8	362	1
chr5	5426227	5466324	15_Peak_24147_lociStitched	15	31152	72950.3	12285.6	363	1
chr5	141330559	141372876	6_Peak_1573_lociStitched	6	18845	73688.8	13088.8	364	1
chr5	8498078	8520634	19_Peak_8291_lociStitched	19	24402	81584	21216.1	366	1
chr5	12530731	12642417	24_Peak_9168_lociStitched	24	37316	90770.7	30556	367	1
chr5	95698775	95749028	9_Peak_8138_lociStitched	9	19821	75836.8	15689.5	368	1
chr5	111167629	111237804	27_Peak_67618_lociStitched	27	35838	83727.1	23596.1	369	1
chr5	29888291	29929554	8_Peak_87539_lociStitched	8	12429	86070.5	25946.2	370	1
chr5	3331401	3410408	20_Peak_80461_lociStitched	20	31115	80168.4	20178.4	371	1
chr5	207924543	208009124	24_Peak_96424_lociStitched	24	33603	81508.5	21529	372	1
chr5	24795308	24847872	12_Peak_9752_lociStitched	12	41046	73695.6	13820.9	374	1
chr5	37851964	37857773	2_Peak_42_lociStitched	2	5202	61955.8	2108.05	375	1
chr5	16776670	16875260	35_Peak_98729_lociStitched	35	43502	83330.7	23547.8	376	1
chr5	3424370	3494539	19_Peak_25710_lociStitched	19	35157	78611	18867.5	377	1
chr5	94338532	94441304	42_Peak_9286_lociStitched	42	53251	99308.2	39649.3	378	1
chr6	99201390	99263597	26_Peak_27553_lociStitched	26	29942	75254.3	15642.6	379	1
chr6	54053013	54102237	15_Peak_12960_lociStitched	15	26398	75475.2	16037.2	380	1
chr6	74625739	74666102	22_Peak_102983_lociStitched	22	26720	82823.6	23430.3	381	1
chr6	82101484	82129731	10_Peak_18829_lociStitched	10	24657	67615.2	8228.27	382	1
chr6	269370556	269429934	17_Peak_78576_lociStitched	17	25660	75898.7	16562.2	383	1
chr6	52656259	52724379	14_Peak_30156_lociStitched	14	17019	78606.2	19281.9	384	1
chr6	64134820	64209681	13_Peak_99678_lociStitched	13	25553	81003	21850.6	386	1
chr6	68953903	69037472	19_Peak_18088_lociStitched	19	37230	84237.6	25171	387	1
chr6	93392852	93435788	11_Peak_5660_lociStitched	11	19343	72136.8	13082.6	388	1
chr6	89443749	89477360	10_Peak_79330_lociStitched	10	20130	66832.1	7804.47	389	1
chr6	45050323	45101540	16_Peak_1485_lociStitched	16	28863	68364.5	9444.41	390	1
chr6	59983903	60030823	14_Peak_95810_lociStitched	14	26478	71390.1	12513.1	391	1
chr6	54916976	54971741	12_Peak_76647_lociStitched	12	27615	74524.2	15799.7	392	1
chr6	39338490	39445718	26_Peak_77403_lociStitched	26	40626	85771.7	27053.6	393	1
chr6	202463038	202506384	20_Peak_92258_lociStitched	20	21162	70558.6	11954.8	394	1
chr6	2886447	2948455	12_Peak_22989_lociStitched	12	26338	75347.8	16754.3	395	1
chr6	145497747	145569833	26_Peak_102494_lociStitched	26	32738	77225.9	18777.2	396	1
chr6	45168286	45177229	5_Peak_63286_lociStitched	5	6515	61545.3	3123	398	1
chr6	58671999	58701392	8_Peak_8235_lociStitched	8	24662	68491.4	10241.2	399	1
chr6	101808000	101839115	7_Peak_43025_lociStitched	7	18275	67476.4	9234.63	400	1
chr6	139737026	139752151	5_Peak_23350_lociStitched	5	14544	62589.2	4377.89	401	1
chr6	68650712	68699729	12_Peak_23276_lociStitched	12	20572	72167.7	13984.6	402	1
chr6	74870775	74938853	30_Peak_90128_lociStitched	30	34155	74599.9	16522.5	403	1
chr6	49905276	49931989	7_Peak_2544_lociStitched	7	12537	66961.5	8916.78	404	1
chr6	40217634	40287984	13_Peak_6669_lociStitched	13	29545	79249.3	21273.8	405	1
chr6	114085302	114172742	23_Peak_60243_lociStitched	23	37719	81826.4	24028.5	407	1
chr6	63925235	63952841	6_Peak_93768_lociStitched	6	14044	67516	9813.93	408	1
chr6	120037848	120132719	26_Peak_63231_lociStitched	26	43498	83590.8	25909.3	409	1
chr6	63623677	63690749	26_Peak_17262_lociStitched	26	30212	86752.4	29111.4	410	1
chr6	61525331	61572727	16_Peak_79279_lociStitched	16	21326	72128.8	14623.1	411	1
chr6	7276037	7328609	13_Peak_107758_lociStitched	13	26634	73069.8	15582.3	412	1
chr6	22427655	22482940	11_Peak_73158_lociStitched	11	29337	72567.1	15197.8	413	1
chr6	55877760	55935599	10_Peak_2212_lociStitched	10	21298	72282.6	14963.2	415	1
chr6	22220994	22266663	6_Peak_9292_lociStitched	6	19769	72336.7	15043.7	417	1
chr6	14594482	14725584	37_Peak_67032_lociStitched	37	40057	89995.9	32795	418	1
chr6	2520754	2622542	38_Peak_68779_lociStitched	38	48161	84634.4	27457.1	419	1
chr6	14568985	14619312	15_Peak_21416_lociStitched	15	30282	70988.1	13954.5	420	1
chr6	12403806	12440379	10_Peak_88333_lociStitched	10	22892	70468.9	13528.4	421	1
chr6	51717903	51726776	1_Peak_1239_lociStitched	1	9179	61204.4	4283.37	422	1
chr6	131782027	131808512	7_Peak_2866_lociStitched	7	18992	64771.7	8054.09	423	1
chr6	73998540	74045752	8_Peak_4459_lociStitched	8	21810	71694.9	15035.6	424	1
chr6	85257828	85315670	29_Peak_96137_lociStitched	29	32739	85877.4	29225.5	425	1
chr6	96705513	96778243	25_Peak_88187_lociStitched	25	25567	83364.3	26783.2	426	1
chr6	49984227	49994368	4_Peak_97269_lociStitched	4	7288	60403.9	4004.78	427	1
chr6	62172647	62267080	32_Peak_93625_lociStitched	32	44789	76792.4	20643.5	428	1
chr6	39938236	39954409	Peak_1482	1	16174	61793.8	5660.55	429	1
chr6	46129861	46187799	13_Peak_94579_lociStitched	13	26117	72934.3	16892.8	430	1
chr6	92561477	92653148	23_Peak_79197_lociStitched	23	37067	81266.3	25237	431	1
chr6	4349508	4424821	12_Peak_76323_lociStitched	12	25545	74959	19031.6	432	1
chr6	17375000	17418737	9_Peak_29102_lociStitched	9	17086	67381.2	11590.3	433	1
chr6	47818434	47932037	32_Peak_58911_lociStitched	32	46445	86281.5	30547.8	434	1
chr6	13677339	13742371	18_Peak_100421_lociStitched	18	36668	70917.4	15204.5	435	1
chr6	87886105	87923029	13_Peak_23493_lociStitched	13	20022	64556.8	8846.97	436	1
chr6	72147057	72230452	26_Peak_77092_lociStitched	26	42415	76539.9	20998.9	437	1
chr6	9318377	9338682	4_Peak_5723_lociStitched	4	14179	63461.3	7987.21	438	1
chr6	31600020	31645719	20_Peak_34400_lociStitched	20	30636	78418.3	22965.8	439	1
chr6	228139503	228179393	28_Peak_30267_lociStitched	28	31551	74298.5	19053	440	1
chr6	68350016	68366892	7_Peak_92036_lociStitched	7	17493	59981.7	4866.56	441	1
chr6	101908358	101959437	10_Peak_37903_lociStitched	10	20026	68028.5	12968.3	442	1
chr6	112526360	112644817	40_Peak_32174_lociStitched	40	39785	80408.4	25363.4	443	1
chr6	131812888	131885129	21_Peak_998_lociStitched	21	27615	75426.3	20400	444	1
chr6	25771218	25869264	24_Peak_105295_lociStitched	24	27661	78607	23604.7	446	1
chr6	78020622	78042166	27_Peak_81674_lociStitched	27	25268	71518.2	16551.6	447	1
chr6	10390012	10404433	3_Peak_68889_lociStitched	3	6463	59794.9	4861.43	448	1
chr6	132580659	132634020	18_Peak_98379_lociStitched	18	31468	68827.9	14027.3	449	1
chr6	24277879	24323118	12_Peak_56275_lociStitched	12	19635	69214.9	14433.4	450	1
chr6	135709160	135803140	32_Peak_102137_lociStitched	32	38967	78435.9	23794.9	451	1
chr6	45116782	45142225	6_Peak_36364_lociStitched	6	20363	61025	6396.37	452	1
chr6	12315523	12410844	28_Peak_89434_lociStitched	28	29172	79249.3	24666.9	453	1
chr6	58953974	59027956	17_Peak_4779_lociStitched	17	27610	73523.3	18946.8	454	1
chr6	18105539	18163868	14_Peak_40527_lociStitched	14	37017	70051.9	15574.1	455	1
chr6	1312816	1322563	7_Peak_829_lociStitched	7	10201	63885.1	9417.4	456	1
chr6	38182024	38286739	30_Peak_36759_lociStitched	30	28361	74951.9	20491.4	457	1
chr6	74585980	74624746	8_Peak_256_lociStitched	8	18873	65703.1	11266.8	458	1
chr6	78519223	78566354	16_Peak_79449_lociStitched	16	25310	71030.7	16716.4	459	1
chr6	66955626	67022999	22_Peak_5893_lociStitched	22	34576	71967.1	17706.5	460	1
chr6	159058549	159086387	7_Peak_7363_lociStitched	7	24178	64881.4	10709.2	461	1
chr6	89763664	89922720	37_Peak_34218_lociStitched	37	35342	89393.1	35228.9	462	1
chr6	52396544	52446724	13_Peak_29007_lociStitched	13	25145	70322.3	16198.1	463	1
chr6	65894219	65914960	5_Peak_241_lociStitched	5	13683	61165.2	7151.5	464	1
chr6	60435157	60477324	10_Peak_42271_lociStitched	10	19863	66437.8	12542.6	465	1
chr6	28455763	28470520	19_Peak_36009_lociStitched	19	22308	75588.7	21760.8	466	1
chr6	137252277	137296088	10_Peak_1123_lociStitched	10	18532	65545.6	11728.2	468	1
chr6	106593065	106661457	20_Peak_75943_lociStitched	20	24919	68054.2	14275.8	469	1
chr6	71621852	71655349	8_Peak_2992_lociStitched	8	13154	64572.4	10844.1	470	1
chr6	5482425	5544644	13_Peak_42380_lociStitched	13	17202	71352.7	17688.9	471	1
chr6	43815777	43922430	25_Peak_13395_lociStitched	25	34025	79742.9	26079.6	472	1
chr6	110583676	110615091	13_Peak_399_lociStitched	13	16415	60676.6	7038.74	473	1
chr6	61251053	61345294	18_Peak_68526_lociStitched	18	37946	77880.8	24257.6	474	1
chr6	47234361	47302201	18_Peak_60869_lociStitched	18	31739	72572.6	18986.6	475	1
chr6	92412128	92505816	20_Peak_34421_lociStitched	20	29227	80154.7	26583.7	476	1
chr6	270519733	270543750	5_Peak_6312_lociStitched	5	16165	61670.1	8115.82	477	1
chr6	123854246	123902189	10_Peak_86134_lociStitched	10	26213	66108.6	12557.8	478	1
chr6	61361811	61405029	11_Peak_6625_lociStitched	11	22164	66933.9	13561.9	479	1
chr6	19913739	19976085	25_Peak_47823_lociStitched	25	28663	68992.1	15661.3	480	1
chr6	81388911	81496004	29_Peak_20140_lociStitched	29	38748	83628.9	30307.3	481	1
chr6	97695012	97778142	13_Peak_10527_lociStitched	13	22172	75544.4	22227.3	482	1
chr6	81671956	81727066	22_Peak_10321_lociStitched	22	23266	68945.5	15653.9	483	1
chr6	94163287	94250924	27_Peak_96734_lociStitched	27	39293	76656	23465.8	484	1
chr6	55560688	55611441	10_Peak_7773_lociStitched	10	20471	65618.6	12510.6	485	1
chr6	267856408	267888606	8_Peak_25582_lociStitched	8	22425	62384.6	9359.88	486	1
chr6	48103910	48153948	11_Peak_71072_lociStitched	11	14955	68810	15847.5	487	1
chr6	1612802	1653257	8_Peak_95557_lociStitched	8	17058	64399.5	11465.5	488	1
chr6	70948067	70972773	9_Peak_8472_lociStitched	9	20181	59304.5	6401.92	489	1
chr6	50448379	50493792	11_Peak_61546_lociStitched	11	19779	66857	14105.3	490	1
chr6	106994767	107048510	20_Peak_11904_lociStitched	20	22852	65287	12624.2	491	1
chr6	52487922	52558864	17_Peak_51269_lociStitched	17	21353	70146.3	17502.9	492	1
chr6	52179326	52236431	15_Peak_22033_lociStitched	15	22543	69525.3	17034.4	493	1
chr6	64445750	64489728	18_Peak_72759_lociStitched	18	26094	69293.4	16910.1	494	1
chr6	50487565	50560355	23_Peak_98304_lociStitched	23	31266	71093.3	18851.2	495	1
chr6	7491159	7514053	8_Peak_55382_lociStitched	8	18753	58157.1	5948.53	496	1
chr6	53523577	53581647	19_Peak_86863_lociStitched	19	25912	66757.3	14598.8	497	1
chr6	121493621	121516988	8_Peak_14106_lociStitched	8	15983	59370	7230.33	498	1
chr6	14284307	14344883	20_Peak_102459_lociStitched	20	28202	68487.2	16410	499	1
chr6	120446391	120453082	Peak_17	1	7119	55395.1	3341.19	500	1
chr6	92292974	92307111	14_Peak_8477_lociStitched	14	20957	73133.3	21351.8	501	1
chr6	18295563	18343336	16_Peak_95288_lociStitched	16	21754	65511.1	13787.3	502	1
chr6	1440536	1459379	6_Peak_95612_lociStitched	6	12146	59033.2	7358.19	503	1
chr6	94786243	94800683	Peak_2312	1	14441	56610.6	4994.8	505	1
chr6	23217766	23269562	13_Peak_98978_lociStitched	13	25548	67136.6	15536.4	506	1
chr7	10186383	10220186	9_Peak_13423_lociStitched	9	20654	62461.2	10946.4	509	1
chr7	23765966	23809680	8_Peak_11554_lociStitched	8	14290	63782.3	12336.8	510	1
chr7	5890076	5962550	23_Peak_96452_lociStitched	23	23536	67180.7	15768.4	511	1
chr7	29012329	29067194	17_Peak_56889_lociStitched	17	22844	63929.2	12573.8	512	1
chr7	93252960	93341015	26_Peak_22429_lociStitched	26	41741	78150.7	26951.6	513	1
chr7	100427605	100452448	9_Peak_107900_lociStitched	9	16713	58813.3	7721.2	514	1
chr7	7818105	7864041	13_Peak_108360_lociStitched	13	29922	64241.5	13215.8	515	1
chr7	103219264	103236873	8_Peak_108479_lociStitched	8	10272	56465	5479.92	516	1
chr7	47643352	47658561	8_Peak_80074_lociStitched	8	13409	58450.5	7466.4	517	1
chr7	15789500	15880079	20_Peak_50724_lociStitched	20	32812	76647	25676.9	518	1
chr7	77170034	77219032	10_Peak_75723_lociStitched	10	22387	65186.9	14287.8	519	1
chr7	93339955	93347197	5_Peak_6805_lociStitched	5	10835	58490.7	7786.71	521	1
chr7	90936062	90977149	14_Peak_95450_lociStitched	14	23095	62417	11810.1	522	1
chr7	70857307	70899432	8_Peak_103620_lociStitched	8	17707	61367.7	10762.9	523	1
chr7	147982728	148025483	11_Peak_1945_lociStitched	11	25921	63144.9	12561.4	524	1
chr7	39495116	39545576	13_Peak_70231_lociStitched	13	17167	66370.9	15820.4	525	1
chr7	890851	912537	11_Peak_7389_lociStitched	11	15837	56446.4	6022.07	526	1
chr7	4259993	4314513	15_Peak_3193_lociStitched	15	29759	65778.4	15369.2	527	1
chr7	68816064	68893198	18_Peak_6336_lociStitched	18	30094	69852.6	19468.6	528	1
chr7	52505830	52555159	11_Peak_37322_lociStitched	11	19891	65004.9	14672.8	529	1
chr7	7306583	7405731	30_Peak_60245_lociStitched	30	41800	73970.5	23746.1	530	1
chr7	46061948	46102558	12_Peak_24531_lociStitched	12	15261	62363.7	12309.1	531	1
chr7	108109779	108154609	16_Peak_82960_lociStitched	16	30896	61957.4	11976.5	532	1
chr7	107277905	107307047	7_Peak_83827_lociStitched	7	14728	57454.5	7520.21	533	1
chr7	150660100	150682689	4_Peak_78949_lociStitched	4	9972	57499.2	7574.85	534	1
chr7	27541622	27618100	15_Peak_9351_lociStitched	15	32967	68491.7	18758.2	535	1
chr7	131465998	131511221	24_Peak_51525_lociStitched	24	28565	63727.6	14019.3	536	1
chr7	6984582	7036424	18_Peak_95401_lociStitched	18	27670	63144.6	13555.6	537	1
chr7	1944396	1967719	5_Peak_32707_lociStitched	5	16718	57825.7	8293.48	538	1
chr7	54215372	54239514	6_Peak_103754_lociStitched	6	15115	58331.8	8861.16	539	1
chr7	74780894	74823607	16_Peak_26927_lociStitched	16	28640	61955.4	12516.5	540	1
chr7	44409632	44473592	18_Peak_12908_lociStitched	18	17924	64425.2	15011.1	541	1
chr7	45075429	45127441	14_Peak_14084_lociStitched	14	25563	64814.1	15402.6	542	1
chr7	89248449	89340975	20_Peak_45678_lociStitched	20	30245	76015.5	26684.8	543	1
chr7	52154489	52203358	12_Peak_90505_lociStitched	12	19633	60507.1	11190.9	544	1
chr7	69663907	69676384	2_Peak_863_lociStitched	2	12287	53930.6	4640.2	545	1
chr7	117705603	117732206	11_Peak_63313_lociStitched	11	18312	57215.8	7928.32	546	1
chr7	56736367	56763046	8_Peak_45202_lociStitched	8	20881	56942.2	7710.87	547	1
chr7	9421951	9458535	13_Peak_48442_lociStitched	13	24293	60275.8	11128.9	548	1
chr7	17685107	17699635	4_Peak_84918_lociStitched	4	7037	53784.6	4688.49	549	1
chr7	60301168	60381374	23_Peak_50892_lociStitched	23	35857	70958.2	21880.2	550	1
chr7	119918752	119941190	8_Peak_93212_lociStitched	8	14681	56018.6	7024.98	551	1
chr7	53040633	53081014	8_Peak_2468_lociStitched	8	12414	63648.5	14662.3	552	1
chr7	17180542	17227310	20_Peak_27067_lociStitched	20	28800	75088.7	26135.8	553	1
chr7	260604753	260651821	11_Peak_91738_lociStitched	11	23990	60973.1	12277.9	555	1
chr7	62462470	62483424	7_Peak_4949_lociStitched	7	13723	54439.5	5900.6	556	1
chr7	166697055	166702125	1_Peak_337_lociStitched	1	5573	51738.8	3227.86	557	1
chr7	16917201	16951181	11_Peak_59541_lociStitched	11	16695	60999.8	12536.7	558	1
chr7	15471348	15500296	11_Peak_31224_lociStitched	11	16946	57193.4	8737.89	559	1
chr7	4330172	4383994	18_Peak_34961_lociStitched	18	33177	65058.4	16651.2	560	1
chr7	37650058	37699296	17_Peak_100625_lociStitched	17	26485	61517.7	13247.4	561	1
chr7	14495330	14551569	14_Peak_90153_lociStitched	14	20836	63512.7	15261.5	562	1
chr7	164956155	165013141	13_Peak_85199_lociStitched	13	24856	64388.5	16138.4	563	1
chr7	49410039	49484889	22_Peak_6027_lociStitched	22	32411	66347	18106.2	564	1
chr7	97485487	97585053	23_Peak_35284_lociStitched	23	30656	71905.8	23687.7	565	1
chr7	31901023	31946355	8_Peak_467_lociStitched	8	17253	61801.1	13640.4	566	1
chr7	7781057	7854845	23_Peak_88700_lociStitched	23	25986	69714.9	21560.9	567	1
chr7	6596735	6678268	22_Peak_44644_lociStitched	22	30309	67428.1	19371.2	569	1
chr7	20717175	20738058	9_Peak_1850_lociStitched	9	15757	56651.8	8668.94	570	1
chr7	36269628	36364057	20_Peak_49718_lociStitched	20	21456	69083.6	21101.1	571	1
chr7	11040293	11073866	10_Peak_14154_lociStitched	10	17746	57459.5	9509.42	572	1
chr7	93879736	93950101	19_Peak_6058_lociStitched	19	27002	66565.3	18625.6	573	1
chr7	81417412	81475338	14_Peak_15563_lociStitched	14	19357	61980.8	14093.4	574	1
chr7	91086844	91121466	5_Peak_7259_lociStitched	5	22236	57679.2	9806.02	575	1
chr7	57856551	57897346	21_Peak_82357_lociStitched	21	17167	56032.4	8227.45	576	1
chr7	98515482	98547383	10_Peak_96432_lociStitched	10	22244	58453.6	10652.7	577	1
chr7	84492101	84571772	17_Peak_2138_lociStitched	17	22910	66629.8	18846.8	578	1
chr7	14687797	14784818	32_Peak_51622_lociStitched	32	30796	70986.1	23207.6	579	1
chr7	127836466	127917065	14_Peak_93592_lociStitched	14	22585	66292.7	18650.6	580	1
chr7	46783773	46885497	17_Peak_44959_lociStitched	17	32519	74406.2	26766.3	581	1
chr7	68658478	68688844	12_Peak_1403_lociStitched	12	20677	62621.6	15019.8	582	1
chr7	47799334	47848978	13_Peak_2520_lociStitched	13	23811	59905.4	12366.3	583	1
chr7	254008244	254037342	8_Peak_107523_lociStitched	8	16406	57510.1	9984.9	584	1
chr7	32614110	32678640	23_Peak_15033_lociStitched	23	33924	70490	22985.7	585	1
chr7	2365239	2407919	8_Peak_81792_lociStitched	8	24351	58938.4	11501.3	586	1
chr7	145522	206385	17_Peak_20442_lociStitched	17	30112	63315.8	15940	588	1
chr7	118897805	118922671	8_Peak_3703_lociStitched	8	18352	54370.6	7026.33	589	1
chr7	2120163	2143300	4_Peak_24110_lociStitched	4	17461	54702.8	7408.47	591	1
chr7	70104918	70159887	18_Peak_11372_lociStitched	18	25851	63305.3	16108.4	594	1
chr7	34601971	34694396	21_Peak_3538_lociStitched	21	30580	69340.5	22179.7	595	1
chr8	15314397	15346636	7_Peak_1596_lociStitched	7	18114	58120.5	10967.7	596	1
chr8	34410708	34438609	6_Peak_125_lociStitched	6	11309	55486.7	8342.4	597	1
chr8	64758974	64814202	23_Peak_103465_lociStitched	23	26605	62022.9	14888.6	598	1
chr8	53977912	53996604	3_Peak_41890_lociStitched	3	15335	55371.6	8256.96	599	1
chr8	139226859	139272745	19_Peak_40279_lociStitched	19	24104	57664.9	10585.9	600	1
chr8	90744082	90791696	15_Peak_105076_lociStitched	15	28629	58061.7	10991.7	601	1
chr8	157467871	157501574	11_Peak_97212_lociStitched	11	19044	56570.4	9518.31	602	1
chr8	93524505	93561435	8_Peak_78163_lociStitched	8	17108	57374.4	10344.1	603	1
chr8	11184227	11214637	11_Peak_62145_lociStitched	11	17749	56128	9115.52	605	1
chr8	21958250	21993104	7_Peak_2058_lociStitched	7	15019	58270.5	11380.8	606	1
chr8	75483691	75516931	14_Peak_15446_lociStitched	14	23289	56808.4	9937.15	607	1
chr8	21785463	21828272	12_Peak_9887_lociStitched	12	21322	59315	12452.8	608	1
chr8	104864108	104903908	10_Peak_11695_lociStitched	10	23027	60798	13957.7	609	1
chr8	61716400	61778984	16_Peak_3095_lociStitched	16	27635	62925.7	16230.2	610	1
chr8	57505131	57531110	10_Peak_609_lociStitched	10	17703	56942.3	10413.8	613	1
chr8	11357201	11502580	32_Peak_103356_lociStitched	32	28734	84367	37856	614	1
chr8	7862054	7905572	9_Peak_349_lociStitched	9	16239	57941.2	11436.8	615	1
chr8	55390647	55479486	27_Peak_108441_lociStitched	27	39993	64212.8	17767.8	617	1
chr8	60712429	60778719	17_Peak_97526_lociStitched	17	25385	64603.3	18275.1	618	1
chr8	30014310	30048509	11_Peak_105172_lociStitched	11	15230	57569.5	11276.9	619	1
chr8	6428394	6482287	19_Peak_99218_lociStitched	19	30143	62020.4	15732.7	620	1
chr8	17975097	18060157	27_Peak_55361_lociStitched	27	35010	67614.2	21333	621	1
chr8	137809631	137864357	8_Peak_34231_lociStitched	8	19392	60942.9	14737.7	622	1
chr8	238753167	238827803	17_Peak_104576_lociStitched	17	30736	65560.3	19420.3	623	1
chr8	40867662	40874401	1_Peak_383_lociStitched	1	7980	48730.9	2642.64	624	1
chr8	16374261	16377444	2_Peak_2719_lociStitched	2	3102	48010.1	1957.69	625	1
chr8	78722255	78759272	7_Peak_6222_lociStitched	7	19834	56737.7	10721.2	626	1
chr8	58802405	58852227	15_Peak_73758_lociStitched	15	22217	57385	11414.2	628	1
chr8	14380559	14443455	18_Peak_73703_lociStitched	18	34859	62870.8	16950.5	629	1
chr8	32604542	32632310	9_Peak_100458_lociStitched	9	20447	53881.8	7975.49	630	1
chr8	56743475	56750819	3_Peak_58108_lociStitched	3	7108	49418.4	3520.9	631	1
chr8	33728355	33772213	10_Peak_91821_lociStitched	10	17629	55019.9	9140.01	632	1
chr8	21951613	21981557	9_Peak_98365_lociStitched	9	16646	55705.2	9836.15	633	1
chr8	59228005	59311437	24_Peak_38969_lociStitched	24	31008	68990.6	23154	634	1
chr8	131351422	131399854	16_Peak_29288_lociStitched	16	25391	58665.4	12881.9	635	1
chr8	1381706	1420215	10_Peak_93845_lociStitched	10	15491	58397.7	12629.6	636	1
chr8	122961250	123016163	17_Peak_23508_lociStitched	17	27221	60245.9	14501.6	638	1
chr8	79515496	79609918	20_Peak_25731_lociStitched	20	32844	68040.5	22444.1	641	1
chr8	9427659	9499136	19_Peak_102560_lociStitched	19	29157	61713.2	16139.5	642	1
chr8	47155362	47327603	34_Peak_85484_lociStitched	34	38475	90639.7	45069.4	643	1
chr9	23647815	23685180	9_Peak_24614_lociStitched	9	21264	53316.9	7775.46	644	1
chr9	200998466	201012544	4_Peak_76487_lociStitched	4	5512	49815	4400.78	645	1
chr9	75922714	75993517	20_Peak_97616_lociStitched	20	22402	60495.4	15177.1	646	1
chr9	122769027	122804056	12_Peak_107792_lociStitched	12	21866	55478.9	10189.9	649	1
chr9	108821253	108884814	15_Peak_82131_lociStitched	15	29296	58914.7	13646.5	650	1
chr9	129503197	129518131	6_Peak_9733_lociStitched	6	7672	51447.8	6203.68	651	1
chr9	76503277	76524449	7_Peak_1332_lociStitched	7	14657	53508	8301.54	652	1
chr9	61764393	61817166	12_Peak_87914_lociStitched	12	16142	55997.4	10834.3	654	1
chr9	239839953	239845439	5_Peak_59001_lociStitched	5	5658	49808.6	4794.88	655	1
chr9	28506984	28513634	3_Peak_476_lociStitched	3	6956	49425.2	4434.68	656	1
chr9	131011063	131034483	15_Peak_47239_lociStitched	15	21395	56809.8	11870	657	1
chr9	67548928	67576600	7_Peak_10204_lociStitched	7	17111	52129.4	7354.28	659	1
chr9	131548419	131589324	23_Peak_30648_lociStitched	23	28140	65494.1	20762.6	660	1
chr9	46241274	46254793	3_Peak_85423_lociStitched	3	13969	52040.2	7333.75	662	1
chr9	71876565	71904843	10_Peak_40392_lociStitched	10	19254	53762	9108.27	663	1
chr9	14858425	14899622	12_Peak_22653_lociStitched	12	24831	55307.8	10682.1	664	1
chr9	35743394	35788446	11_Peak_11500_lociStitched	11	21168	55648.2	11024.2	665	1
chr9	7753071	7851582	28_Peak_8840_lociStitched	28	37530	70325	25733.9	666	1
chr9	120357999	120367506	Peak_465	1	12950	49426.3	4915.44	667	1
chr9	10197275	10233139	12_Peak_409_lociStitched	12	10115	53803.9	9306.98	668	1
chr9	121190926	121238612	11_Peak_2400_lociStitched	11	17518	58116.9	13636.9	669	1
chr9	105035357	105056976	3_Peak_17210_lociStitched	3	13703	51123.2	6672.51	671	1
chr9	27168110	27212079	11_Peak_42075_lociStitched	11	23008	55709.4	11309.9	672	1
chr9	54597915	54674816	19_Peak_1391_lociStitched	19	22298	64743	20348	673	1
chr9	165026589	165150687	31_Peak_102766_lociStitched	31	40634	76258.2	31905.6	674	1
chr9	99430215	99445204	3_Peak_157_lociStitched	3	14574	48735.2	4441.24	675	1
chr9	39770151	39826299	18_Peak_19682_lociStitched	18	25006	60289.1	16014.3	676	1
chr9	37989159	38050750	14_Peak_8513_lociStitched	14	22372	63411	19157.6	677	1
chr9	10257739	10268960	15_Peak_12028_lociStitched	15	25831	57368.5	13118.7	678	1
chr9	134281431	134313552	10_Peak_1024_lociStitched	10	21292	52881	8672.56	679	1
chr9	108724120	108755601	8_Peak_12340_lociStitched	8	15254	54745.6	10616.8	680	1
chr9	77050845	77078295	6_Peak_15355_lociStitched	6	17823	52006.8	7878.15	681	1
chr9	84045599	84052031	5_Peak_100982_lociStitched	5	9122	50374	6327.02	682	1
chr9	182219247	182248123	8_Peak_10552_lociStitched	8	10601	52415.7	8371.15	683	1
chr9	106751752	106806687	28_Peak_40418_lociStitched	28	30678	58698	14684.1	684	1
chr9	68627147	68659587	12_Peak_99475_lociStitched	12	11526	51093.9	7131.42	686	1
chr9	27938563	27954816	2_Peak_17746_lociStitched	2	15474	49602.5	5651.17	687	1
chr9	45887029	45917484	7_Peak_1392_lociStitched	7	18968	52306.5	8381.22	688	1
chr9	41638204	41692519	16_Peak_68095_lociStitched	16	23145	59857.3	15965.6	689	1
chr9	79871530	79917935	13_Peak_85444_lociStitched	13	14813	55054.9	11179	690	1
chr9	32133373	32161880	6_Peak_3485_lociStitched	6	17519	53838.6	10012.2	691	1
chr9	57995323	58039694	9_Peak_84140_lociStitched	9	17679	56914.7	13102.8	692	1
chr9	36619336	36655743	10_Peak_19215_lociStitched	10	10553	52432	8841.61	694	1
chr9	463530	505508	9_Peak_5070_lociStitched	9	18907	56863.4	13445.6	695	1
chr9	118944935	119003830	20_Peak_104238_lociStitched	20	24062	64840.7	21432.3	696	1
chr9	8897368	8930439	8_Peak_109305_lociStitched	8	13269	55129.9	11739.2	697	1
chr9	126364062	126400071	13_Peak_1782_lociStitched	13	21232	54345.9	10982.3	698	1
chr9	47592240	47673602	24_Peak_84750_lociStitched	24	30813	64347.3	21111	699	1
chr9	13403149	13457180	12_Peak_13285_lociStitched	12	25262	59255.8	16036.4	700	1
chr9	19600506	19636581	12_Peak_37193_lociStitched	12	25453	53515.5	10316.3	702	1
chr9	35163774	35259139	34_Peak_30035_lociStitched	34	34655	64466.7	21275.9	703	1
chr9	110737191	110792983	19_Peak_6472_lociStitched	19	31363	54455.4	11268.4	704	1
chr9	29887399	29926324	13_Peak_15001_lociStitched	13	23541	51651.7	8533.86	705	1
chr10	12699821	12730745	16_Peak_41471_lociStitched	16	25855	61579.6	18478.9	706	1
chr10	79983318	79986589	1_Peak_103_lociStitched	1	4083	45724.1	2690.85	708	1
chr10	63764253	63798527	10_Peak_19218_lociStitched	10	16793	53549.7	10535.8	709	1
chr10	65538137	65563644	8_Peak_17552_lociStitched	8	19703	50760.1	7783.95	710	1
chr10	78158645	78200723	11_Peak_68060_lociStitched	11	24077	54402.3	11504.6	712	1
chr10	132562284	132586463	6_Peak_3684_lociStitched	6	15853	50236.4	7361.05	714	1
chr10	375809	403472	3_Peak_3494_lociStitched	3	12708	52014.5	9142.64	715	1
chr10	61458412	61503471	11_Peak_34619_lociStitched	11	19743	60389.8	17530.1	716	1
chr10	137241052	137297587	12_Peak_64657_lociStitched	12	19347	55353.4	12528.2	717	1
chr10	115815132	115877629	20_Peak_63714_lociStitched	20	26586	57903.9	15161.1	718	1
chr10	22401189	22427786	5_Peak_6114_lociStitched	5	17383	50360.6	7654.98	719	1
chr10	25050446	25088239	6_Peak_141_lociStitched	6	12734	52657	9966.01	720	1
chr10	64281855	64337154	12_Peak_10308_lociStitched	12	18917	56382.9	13780.5	721	1
chr10	1181926	1233472	9_Peak_29350_lociStitched	9	12567	58850.1	16283.4	722	1
chr10	59543393	59583783	13_Peak_73732_lociStitched	13	17946	54716.6	12206.8	723	1
chr10	31987745	32074181	17_Peak_88850_lociStitched	17	20525	66650.8	24158.9	725	1
chr10	22698273	22761706	11_Peak_28401_lociStitched	11	25238	59194.5	16883.7	728	1
chr10	824075	883508	13_Peak_97931_lociStitched	13	19934	58397.2	16091.5	729	1
chr10	106518985	106572511	13_Peak_5244_lociStitched	13	23844	57029.4	14826.6	730	1
chr10	140329793	140347528	3_Peak_17217_lociStitched	3	7716	47821.2	5668.73	731	1
chr10	38981301	39039708	21_Peak_63395_lociStitched	21	25740	61462.6	19347.9	732	1
chr10	90566481	90605065	9_Peak_75295_lociStitched	9	13858	52281.3	10247.9	733	1
chr10	10228970	10309576	15_Peak_72202_lociStitched	15	25990	62571.6	20568.9	735	1
chr10	159011745	159023481	11_Peak_80705_lociStitched	11	10907	50413.8	8658.48	736	1
chr10	34265192	34303745	7_Peak_35339_lociStitched	7	17188	52906.5	11154.3	737	1
chr10	59510134	59631613	26_Peak_94202_lociStitched	26	28794	70575	28824	738	1
chr10	46061682	46144133	26_Peak_42030_lociStitched	26	36999	60395.4	18658.7	739	1
chr10	98766050	98822946	18_Peak_102462_lociStitched	18	24679	60224	18575.1	740	1
chr11	21104112	21126421	4_Peak_610_lociStitched	4	15976	47339.5	5699.74	741	1
chr11	118201391	118205426	2_Peak_108_lociStitched	2	4241	43630.1	2099.79	742	1
chr11	22630449	22732778	21_Peak_14472_lociStitched	21	23632	64873	23376.8	743	1
chr11	8539181	8574213	11_Peak_71518_lociStitched	11	20534	51468.7	10008.8	744	1
chr11	48452845	48492282	9_Peak_104871_lociStitched	9	15989	53713.4	12266.2	745	1
chr11	147770928	147782910	2_Peak_47462_lociStitched	2	4038	45773.6	4333.97	746	1
chr11	55605701	55669134	13_Peak_81925_lociStitched	13	32049	55349.5	13915.9	747	1
chr11	144925104	144957434	9_Peak_74166_lociStitched	9	11639	51114.3	9756.35	748	1
chr11	47639317	47658868	6_Peak_78022_lociStitched	6	15650	46119.7	4766.66	749	1
chr11	39629236	39671488	7_Peak_7691_lociStitched	7	13192	51987	10773.1	750	1
chr11	58852019	58879126	7_Peak_6496_lociStitched	7	12047	49394.4	8254.08	751	1
chr11	11402880	11430933	8_Peak_36331_lociStitched	8	16457	47898.8	6764.94	752	1
chr11	39449864	39497016	9_Peak_30044_lociStitched	9	15040	52263.5	11135.7	753	1
chr11	34884706	34924966	13_Peak_21819_lociStitched	13	12734	56995	15873.6	754	1
chr11	54169435	54180677	5_Peak_147_lociStitched	5	11638	47293	6251.83	756	1
chr11	72411200	72434607	6_Peak_33044_lociStitched	6	15547	49047.6	8014.15	757	1
chr11	74633654	74693338	12_Peak_20274_lociStitched	12	32294	54101	13121.9	758	1
chr11	182408075	182418274	8_Peak_49310_lociStitched	8	10268	46143.5	5235.37	759	1
chr11	127930357	127963395	8_Peak_12189_lociStitched	8	14737	50217.3	9314.69	760	1
chr11	22741774	22781035	15_Peak_37194_lociStitched	15	24431	51640	10737.9	761	1
chr12	9530172	9622972	26_Peak_29824_lociStitched	26	36280	62109.7	21246.3	762	1
chr12	135338536	135352605	4_Peak_15060_lociStitched	4	7364	44429.9	3589	763	1
chr12	17314247	17338426	8_Peak_1731_lociStitched	8	16296	48833.2	8022.79	765	1
chr12	168852002	168877921	6_Peak_3546_lociStitched	6	11566	49063.7	8333.48	766	1
chr12	48382773	48437733	9_Peak_54221_lociStitched	9	14834	52975.9	12256.1	767	1
chr12	17478157	17525965	13_Peak_66191_lociStitched	13	17003	53355.8	12695	769	1
chr12	4769113	4821749	17_Peak_67403_lociStitched	17	28913	57157.4	16522.4	770	1
chr12	56395053	56431813	12_Peak_17250_lociStitched	12	21237	51309.4	10704.1	771	1
chr12	44655238	44738062	22_Peak_6234_lociStitched	22	25850	61979.6	21386.9	772	1
chr12	70109714	70152665	18_Peak_13864_lociStitched	18	24562	49505.3	8929.51	774	1
chr12	143545887	143604977	18_Peak_76220_lociStitched	18	25846	55857.8	15351.6	775	1
chr12	100389138	100430346	14_Peak_32888_lociStitched	14	21165	50446.4	9942.78	776	1
chr12	60395533	60431220	7_Peak_2896_lociStitched	7	12161	51499.6	11055.4	778	1
chr12	68432080	68452767	9_Peak_69423_lociStitched	9	14018	49907.4	9478.27	779	1
chr12	22719794	22753364	6_Peak_9506_lociStitched	6	15072	48393.4	8076.85	780	1
chr12	110986779	111029174	13_Peak_48576_lociStitched	13	20407	50233.8	9950.11	781	1
chr12	718212	780314	18_Peak_40554_lociStitched	18	22836	58521.8	18271	782	1
chr12	134520494	134550295	13_Peak_100403_lociStitched	13	12567	55030.7	14797	783	1
chr12	21898283	21950378	8_Peak_21229_lociStitched	8	14561	52876.4	12695.6	784	1
chr12	125301718	125354593	14_Peak_75609_lociStitched	14	15149	53361.3	13208.2	785	1
chr12	1005124	1056967	12_Peak_2691_lociStitched	12	15443	53135.3	13047.1	787	1
chr12	29712705	29768777	13_Peak_45043_lociStitched	13	19434	52864.7	12790	788	1
chr12	12358279	12396202	7_Peak_63058_lociStitched	7	19578	50511.4	10452.1	789	1
chr12	112037787	112045142	2_Peak_1668_lociStitched	2	7707	43296	3239.03	790	1
chr12	180692544	180710980	5_Peak_2068_lociStitched	5	14511	46203.2	6181.79	791	1
chr12	59153813	59204197	13_Peak_83726_lociStitched	13	19824	55548.5	15555.2	792	1
chr12	26245863	26306153	17_Peak_83261_lociStitched	17	22906	57566.8	17599.8	793	1
chr12	130393280	130429560	6_Peak_97273_lociStitched	6	12053	49605.6	9661.36	794	1
chr12	22009796	22023078	7_Peak_70_lociStitched	7	7776	44302	4421.78	796	1
chr12	2892940	2960091	16_Peak_29233_lociStitched	16	22096	58078.9	18204.6	798	1
chr12	18653183	18666120	2_Peak_175_lociStitched	2	7318	44174.9	4316.16	799	1
chr12	18040955	18066734	8_Peak_51_lociStitched	8	11423	48480.8	8712.08	800	1
chr12	72144034	72199007	13_Peak_104298_lociStitched	13	28910	53886.7	14163.8	802	1
chr12	8649493	8718694	14_Peak_40589_lociStitched	14	21660	58930.8	19221.3	803	1
chr12	44601387	44636889	7_Peak_1232_lociStitched	7	15150	50767.9	11119.2	804	1
chr12	89134342	89170286	18_Peak_34621_lociStitched	18	20993	55285.7	15637.4	805	1
chr12	21261095	21296456	10_Peak_8579_lociStitched	10	16217	50316.9	10732.9	806	1
chr12	56135121	56164598	6_Peak_66216_lociStitched	6	11926	48973.3	9411.14	808	1
chr12	23122943	23163013	8_Peak_76375_lociStitched	8	10439	51247.7	11730.9	809	1
chr12	17486939	17521763	8_Peak_2019_lociStitched	8	11743	49676.9	10203.8	811	1
chr12	159302097	159338003	9_Peak_97700_lociStitched	9	16059	50677.2	11221.2	812	1
chr12	5200658	5226869	9_Peak_95261_lociStitched	9	13567	47456	8043.17	813	1
chr12	123912717	123929699	2_Peak_3245_lociStitched	2	11183	45251.9	5899.55	814	1
chr12	67056823	67124698	14_Peak_92312_lociStitched	14	15821	56669.1	17317.3	815	1
chr12	37116780	37182865	22_Peak_82745_lociStitched	22	25803	57867	18589.9	817	1
chr12	61528648	61555592	9_Peak_40833_lociStitched	9	9312	47650.2	8396.14	818	1
chr12	124498604	124525268	3_Peak_4336_lociStitched	3	15927	45843.4	6618	819	1
chr12	37918331	37972531	16_Peak_56219_lociStitched	16	23771	54153.9	14969.5	821	1
chr12	92057342	92147149	32_Peak_85130_lociStitched	32	33429	59793.8	20626.3	822	1
chr12	67431842	67456128	8_Peak_14145_lociStitched	8	16173	56993.5	17844.2	823	1
chr12	42179812	42252163	22_Peak_49959_lociStitched	22	34260	56530.3	17431.3	825	1
chr12	12355666	12440429	19_Peak_74484_lociStitched	19	24030	59935.9	20851.7	826	1
chr12	3238513	3303958	11_Peak_60030_lociStitched	11	17907	56518.3	17460.7	827	1
chr12	115186910	115218458	11_Peak_81007_lociStitched	11	15595	50257.8	11222	828	1
chr12	47454945	47485160	10_Peak_32973_lociStitched	10	9586	45089.5	6133.63	829	1
chr12	75179377	75193042	7_Peak_3180_lociStitched	7	14763	48607.7	9665.28	830	1
chr12	182577244	182657668	26_Peak_17901_lociStitched	26	18453	57649.1	18719.9	832	1
chr12	131098371	131130793	8_Peak_108040_lociStitched	8	15487	48194.1	9310.22	834	1
chr12	31195167	31208787	3_Peak_65250_lociStitched	3	3762	42447.8	3588.65	835	1
chr12	128788788	128867621	23_Peak_55921_lociStitched	23	27570	59283.6	20428.2	836	1
chr12	11953676	12051421	21_Peak_60179_lociStitched	21	21403	62361.8	23509.8	837	1
chr12	18977578	18993316	3_Peak_48163_lociStitched	3	5873	44760.4	5915.91	838	1
chr12	167822845	167922217	15_Peak_46635_lociStitched	15	24241	66221.5	27396.9	839	1
chr12	18579924	18595104	6_Peak_7504_lociStitched	6	8198	44267	5551.9	840	1
chr12	112025972	112046970	7_Peak_2994_lociStitched	7	18979	48130.5	9465.41	841	1
chr12	37629971	37669972	12_Peak_66710_lociStitched	12	16762	47103.5	8504.25	842	1
chr12	32998698	33016968	7_Peak_15290_lociStitched	7	9695	43342.2	4744.7	843	1
chr12	2020225	2052627	8_Peak_18418_lociStitched	8	19145	50108.5	11526.6	844	1
chr12	9574915	9622040	10_Peak_108195_lociStitched	10	19857	51620.6	13046	845	1
chr12	75573350	75593503	6_Peak_4067_lociStitched	6	15384	45064.2	6492.28	846	1
chr12	110903440	110922954	7_Peak_33815_lociStitched	7	13625	44496.7	5956.45	847	1
chr12	40923530	40988054	26_Peak_107955_lociStitched	26	26057	53020.8	14557.6	850	1
chr12	73586459	73651008	17_Peak_49868_lociStitched	17	33793	53478.8	15059.3	851	1
chr12	7858561	7884946	8_Peak_5201_lociStitched	8	14101	48084	9815.22	854	1
chr12	68965648	69017041	14_Peak_21570_lociStitched	14	28237	53284.5	15028.2	855	1
chr12	131160775	131242258	17_Peak_14944_lociStitched	17	26334	61364.8	23149.3	856	1
chr13	68563045	68626052	12_Peak_35833_lociStitched	12	19710	56610.7	18466.4	857	1
chr13	13711514	13756516	9_Peak_69583_lociStitched	9	22779	49875.7	11745.5	858	1
chr13	77059052	77087294	11_Peak_42876_lociStitched	11	14862	47974.7	9847.99	859	1
chr13	130307683	130376950	16_Peak_68049_lociStitched	16	18687	52606.2	14582.8	861	1
chr13	76080450	76167097	21_Peak_93651_lociStitched	21	28291	59058.6	21107.2	863	1
chr13	47169336	47252670	12_Peak_91767_lociStitched	12	26895	57486.3	19713.9	864	1
chr13	71869650	71941105	18_Peak_78998_lociStitched	18	22001	56120.8	18385.4	865	1
chr13	12470889	12496714	12_Peak_36944_lociStitched	12	15150	45180.8	7468.59	866	1
chr13	14100247	14160638	22_Peak_77270_lociStitched	22	26469	56629.2	18935.3	867	1
chr13	53576096	53619040	10_Peak_76135_lociStitched	10	16094	48380.5	10719.7	869	1
chr13	71016883	71062145	10_Peak_102036_lociStitched	10	19043	50440.8	12850.6	870	1
chr13	14112235	14181314	24_Peak_33540_lociStitched	24	26585	55032.8	17473	872	1
chr13	151147818	151214680	12_Peak_64253_lociStitched	12	25120	52943.4	15386.4	873	1
chr13	5562391	5598406	16_Peak_2912_lociStitched	16	14776	47408.4	9904.2	875	1
chr13	151726782	151768082	8_Peak_32725_lociStitched	8	17173	49411.3	11919.2	876	1
chr13	2417006	2478026	19_Peak_18806_lociStitched	19	28522	53362	15877.4	877	1
chr13	9196749	9261633	22_Peak_30794_lociStitched	22	20189	52822.1	15410	880	1
chr13	28807093	28847744	15_Peak_93884_lociStitched	15	19469	48586.1	11191.2	882	1
chr13	5466311	5484193	5_Peak_3986_lociStitched	5	12495	42822	5430.76	883	1
chr13	23826245	23869658	17_Peak_34710_lociStitched	17	23701	49758.4	12419	884	1
chr13	21890169	21922655	10_Peak_33518_lociStitched	10	15362	47068.1	9780.34	885	1
chr13	684865	732724	14_Peak_16769_lociStitched	14	19383	52611.4	15444.1	889	1
chr13	31261095	31287218	11_Peak_94147_lociStitched	11	13031	44024.3	6866.93	890	1
chr13	139134791	139206027	15_Peak_84152_lociStitched	15	20327	54576.4	17430.4	891	1
chr13	521793	614735	26_Peak_9706_lociStitched	26	32277	57707.7	20586.7	893	1
chr13	163220360	163228120	4_Peak_50078_lociStitched	4	7334	40352.9	3259.54	894	1
chr13	76634493	76639221	2_Peak_91356_lociStitched	2	5337	39709.8	2629.74	895	1
chr13	9932790	10028803	22_Peak_87105_lociStitched	22	26004	62571.8	25601.1	898	1
chr13	27565966	27668975	23_Peak_42761_lociStitched	23	35279	62419.5	25501.4	899	1
chr13	111275772	111291974	4_Peak_51601_lociStitched	4	10322	41584.1	4690.48	901	1
chr13	14884622	14944342	17_Peak_81513_lociStitched	17	22732	52171.7	15284.5	902	1
chr13	9172004	9201596	6_Peak_2073_lociStitched	6	16623	45488.8	8640.86	906	1
chr13	10959846	10991821	13_Peak_13897_lociStitched	13	14217	45473.3	8647.21	907	1
chr13	19167747	19210559	9_Peak_28699_lociStitched	9	18125	49313.2	12492.2	908	1
chr13	28163682	28197085	5_Peak_60238_lociStitched	5	10465	47470.3	10703.4	909	1
chr13	1576190	1666894	25_Peak_20495_lociStitched	25	28640	62243.9	25485.9	911	1
chr13	2245978	2258610	3_Peak_1963_lociStitched	3	9721	41862.4	5110.91	912	1
chr13	59386693	59404130	5_Peak_63756_lociStitched	5	11690	42836.3	6108.42	913	1
chr13	81899152	81944909	11_Peak_35818_lociStitched	11	19226	49490.8	12763.5	914	1
chr13	52877657	52897586	6_Peak_7905_lociStitched	6	16412	42805.2	6095.66	915	1
chr13	117508017	117606282	28_Peak_27440_lociStitched	28	34793	63588.1	26900.6	916	1
chr13	81857899	81898242	20_Peak_90107_lociStitched	20	22291	48944.6	12282.8	917	1
chr13	10653368	10665849	2_Peak_8781_lociStitched	2	10092	40416	3766.77	918	1
chr13	123342266	123357514	4_Peak_307_lociStitched	4	6733	41061.3	4446.32	919	1
chr13	92165142	92244163	16_Peak_18940_lociStitched	16	34668	58558	21955.3	920	1
chr13	36215823	36229537	4_Peak_86_lociStitched	4	4758	39901.9	3300.25	921	1
chr13	124003532	124022495	6_Peak_3110_lociStitched	6	12238	42778.6	6225.55	924	1
chr13	7582133	7586415	2_Peak_62_lociStitched	2	4804	38716.5	2164.91	925	1
chr13	89680844	89706659	10_Peak_82479_lociStitched	10	12704	42638.6	6092.34	926	1
chr13	8745650	8765121	4_Peak_100059_lociStitched	4	12047	40797.9	4322.35	928	1
chr13	20836123	20914866	19_Peak_45398_lociStitched	19	26178	56744.7	20276.1	930	1
chr13	89572089	89600209	7_Peak_53069_lociStitched	7	14554	44939.2	8483.53	931	1
chr13	34767216	34797274	9_Peak_1711_lociStitched	9	17822	45911.5	9513.51	932	1
chr13	10241187	10267549	9_Peak_78333_lociStitched	9	16089	45031.6	8654.64	933	1
chr13	68368849	68385534	4_Peak_398_lociStitched	4	9562	40975	4611.73	934	1
chr14	120641468	120661484	7_Peak_55652_lociStitched	7	12009	44142.9	7793.34	935	1
chr14	84126036	84155090	12_Peak_88184_lociStitched	12	16492	54414	18170.9	937	1
chr14	121100862	121149307	13_Peak_66830_lociStitched	13	13575	50941.6	14699.4	938	1
chr14	41962990	41997472	13_Peak_1164_lociStitched	13	23439	46180.9	9960.18	939	1
chr14	110811891	110846559	5_Peak_74570_lociStitched	5	12681	45163.8	9020.63	941	1
chr14	7828941	7844900	4_Peak_2163_lociStitched	4	10668	42121.2	6023.71	943	1
chr14	36049865	36072548	7_Peak_87979_lociStitched	7	14160	42769.3	6697.85	944	1
chr14	55692251	55713359	8_Peak_22952_lociStitched	8	12216	42224.4	6190.98	945	1
chr14	124856421	124896651	9_Peak_35944_lociStitched	9	13005	42608.7	6585.81	946	1
chr14	62611642	62658041	11_Peak_5268_lociStitched	11	13809	48312.8	12354.3	947	1
chr14	23214063	23222986	1_Peak_1129_lociStitched	1	9179	39440.6	3486.72	948	1
chr14	44649592	44657176	1_Peak_1600_lociStitched	1	7585	38665.5	2734.79	949	1
chr14	145971571	146010392	9_Peak_9774_lociStitched	9	14528	46876.4	10970.8	951	1
chr14	11346352	11436092	24_Peak_11502_lociStitched	24	24497	58438.7	22542.7	952	1
chr14	132276503	132303545	7_Peak_100297_lociStitched	7	10238	43751.3	7953.05	954	1
chr14	19072359	19125571	15_Peak_50189_lociStitched	15	19330	48184.4	12423.5	955	1
chr14	96538755	96579505	13_Peak_4533_lociStitched	13	15938	47176.3	11434.5	956	1
chr14	62936624	62992922	9_Peak_555_lociStitched	9	13969	51274.9	15534.8	957	1
chr14	915234	930787	7_Peak_16734_lociStitched	7	5863	40860.5	5124.52	958	1
chr14	20612885	20636037	8_Peak_103171_lociStitched	8	9953	41367	5689.2	959	1
chr14	5563775	5594038	11_Peak_3287_lociStitched	11	14555	45582.4	9938.68	960	1
chr14	57808086	57860577	19_Peak_45470_lociStitched	19	24512	49908.4	14273.2	961	1
chr14	17093581	17115717	13_Peak_80667_lociStitched	13	11866	49682.8	14059.2	962	1
chr14	106738751	106761948	9_Peak_2812_lociStitched	9	13718	41670	6105.61	964	1
chr14	76647085	76670570	10_Peak_22332_lociStitched	10	8030	45903.7	10349.3	965	1
chr14	150561215	150577752	Peak_5085	1	17750	40471.3	5037.17	971	1
chr14	98896714	98935400	14_Peak_47519_lociStitched	14	19479	44518.3	9096.61	972	1
chr14	7057220	7075663	6_Peak_34353_lociStitched	6	16571	40635.5	5234.12	973	1
chr14	131915695	131919929	3_Peak_85095_lociStitched	3	5600	37893.2	2499.78	974	1
chr14	63627607	63706788	19_Peak_43060_lociStitched	19	22919	57856.5	22469.4	975	1
chr14	77747350	77752024	4_Peak_31392_lociStitched	4	4221	38117.5	2737.39	976	1
chr14	111452814	111501235	15_Peak_88301_lociStitched	15	20371	47883.5	12507.1	977	1
chr14	10594574	10631740	10_Peak_32614_lociStitched	10	16699	45651	10283.8	978	1
chr14	48744241	48830270	18_Peak_55522_lociStitched	18	25044	54714.4	19347.9	979	1
chr14	3468002	3543413	19_Peak_59591_lociStitched	19	23256	51804	16486.6	980	1
chr14	74676927	74687863	5_Peak_33037_lociStitched	5	8347	39510.5	4240.17	984	1
chr14	271240111	271277986	8_Peak_71512_lociStitched	8	17721	43505.4	8242.2	985	1
chr14	21862028	21901817	9_Peak_32004_lociStitched	9	21466	45729.1	10496.8	986	1
chr14	7410119	7475400	18_Peak_92464_lociStitched	18	24929	55462.7	20256.7	987	1
chr14	112053099	112090085	9_Peak_7658_lociStitched	9	13672	47871.6	12681.8	989	1
chr14	130477700	130506757	7_Peak_102070_lociStitched	7	15328	42670.2	7543.2	991	1
chr14	130054922	130066617	5_Peak_43528_lociStitched	5	12201	40051.8	4936.9	992	1
chr14	20506216	20574028	22_Peak_57946_lociStitched	22	19241	50886.1	15793.4	993	1
chr14	80488629	80505168	3_Peak_54754_lociStitched	3	6226	40421.8	5375.37	994	1
chr14	35975417	35978770	1_Peak_1631_lociStitched	1	3435	36846.8	1818.65	996	1
chr14	95699147	95724606	11_Peak_25543_lociStitched	11	16265	46654.7	11632	997	1
chr14	107136207	107227030	24_Peak_6883_lociStitched	24	28571	56510.1	21488.7	998	1
chr14	269625736	269657507	6_Peak_13310_lociStitched	6	14227	42662.1	7688.58	999	1
chr14	123945140	123981835	6_Peak_2649_lociStitched	6	18183	43820.2	8880.83	1000	1
chr14	58387440	58432615	13_Peak_39721_lociStitched	13	17366	48689.6	13791.9	1002	1
chr14	38011563	38044909	6_Peak_39991_lociStitched	6	13630	45048	10198.9	1003	1
chr14	44773000	44799455	6_Peak_84860_lociStitched	6	7953	42523.8	7714.28	1005	1
chr14	20659205	20683849	7_Peak_73620_lociStitched	7	14158	39617.7	4822.83	1006	1
chr14	42914400	42916474	2_Peak_91124_lociStitched	2	2886	36468.6	1704.49	1008	1
chr14	38482336	38543533	17_Peak_16087_lociStitched	17	18176	52556.6	17827.5	1009	1
chr14	20627300	20645050	7_Peak_91263_lociStitched	7	11161	38093.4	3474.14	1011	1
chr14	3242806	3295857	11_Peak_23649_lociStitched	11	18023	48992.6	14398	1012	1
chr14	104193416	104205298	5_Peak_21615_lociStitched	5	9208	37926.2	3363.79	1014	1
chr14	10585480	10598973	6_Peak_30629_lociStitched	6	11911	37638.7	3158.71	1018	1
chr14	64852113	64891524	11_Peak_26240_lociStitched	11	22582	42916.1	8465.06	1020	1
chr14	74402402	74439693	12_Peak_17347_lociStitched	12	23970	46501.9	12052.5	1021	1
chr14	129955567	130008019	13_Peak_61583_lociStitched	13	15369	47896.4	13506.3	1022	1
chr14	1191656	1213293	5_Peak_73789_lociStitched	5	17146	39530.8	5143.11	1023	1
chr14	52097241	52117872	5_Peak_4119_lociStitched	5	9593	42192.5	7806.77	1024	1
chr14	54857982	54920296	16_Peak_89864_lociStitched	16	20940	49783.5	15422.5	1025	1
chr14	135282336	135313055	7_Peak_21142_lociStitched	7	8856	41652.1	7296.33	1026	1
chr14	48683244	48706921	8_Peak_97544_lociStitched	8	11043	42696.7	8341.41	1027	1
chr15	137326867	137372715	9_Peak_40863_lociStitched	9	19344	47604.4	13255.1	1029	1
chr15	54425705	54433831	4_Peak_65044_lociStitched	4	5782	38260	3920.02	1031	1
chr15	252404946	252455184	16_Peak_9465_lociStitched	16	20279	48316.6	14014.4	1032	1
chr15	104349660	104385614	8_Peak_4447_lociStitched	8	16175	45262.5	10966	1033	1
chr15	2501175	2519828	6_Peak_62672_lociStitched	6	13856	39413.8	5131.44	1035	1
chr15	49345903	49371415	7_Peak_49030_lociStitched	7	13489	42887.8	8608.72	1036	1
chr15	31324593	31377788	14_Peak_82003_lociStitched	14	19839	49886.3	15607.4	1037	1
chr15	23255273	23323219	20_Peak_67363_lociStitched	20	26355	59629.3	25403.5	1039	1
chr15	6536155	6543682	2_Peak_905_lociStitched	2	7378	37234.6	3067.25	1042	1
chr15	77069615	77140740	18_Peak_29857_lociStitched	18	28603	49467.4	15313.2	1043	1
chr15	59621761	59656561	13_Peak_78915_lociStitched	13	19446	44386.8	10247.5	1045	1
chr15	12194116	12239765	14_Peak_4916_lociStitched	14	20360	45530.3	11439.6	1047	1
chr15	21173811	21194771	4_Peak_573_lociStitched	4	7992	40403	6344.1	1049	1
chr15	43032370	43097536	17_Peak_91574_lociStitched	17	22745	51578.9	17542.7	1051	1
chr15	19869863	19918843	11_Peak_50524_lociStitched	11	15074	48516.8	14502	1053	1
chr15	69814219	69860856	14_Peak_107810_lociStitched	14	24586	46828.7	12829.6	1054	1
chr15	78090684	78123197	6_Peak_86058_lociStitched	6	12877	42363.6	8475.35	1057	1
chr15	22290736	22323633	9_Peak_29866_lociStitched	9	12053	42858.2	8980.88	1058	1
chr15	6174954	6194877	12_Peak_103178_lociStitched	12	12764	41181.5	7357.57	1061	1
chr15	31865865	31897464	5_Peak_29849_lociStitched	5	13234	43121.5	9304.51	1062	1
chr15	9484333	9512536	6_Peak_98712_lociStitched	6	4792	41506.8	7700.59	1063	1
chr15	269110907	269135271	5_Peak_20462_lociStitched	5	10814	41850	8103.47	1067	1
chr15	127575345	127641347	23_Peak_44463_lociStitched	23	27513	58823.6	25211.8	1069	1
chr15	2047159	2068595	5_Peak_23207_lociStitched	5	17787	40488.3	6885.24	1070	1
chr15	110349024	110380794	10_Peak_22531_lociStitched	10	12653	41497.1	7895.4	1071	1
chr15	204968368	204980749	4_Peak_104895_lociStitched	4	5581	36928.7	3329.23	1072	1
chr15	100038286	100076894	10_Peak_9519_lociStitched	10	22722	45005.3	11451.1	1073	1
chr15	3172088	3213660	8_Peak_85434_lociStitched	8	20133	44970.9	11438.5	1074	1
chr15	41964995	42069816	30_Peak_43348_lociStitched	30	33800	56967.2	23460.9	1075	1
chr15	4707869	4720029	4_Peak_55300_lociStitched	4	4469	38503.6	5003.85	1076	1
chr15	6142439	6175728	9_Peak_33047_lociStitched	9	15139	44129.4	10630.9	1077	1
chr15	31571054	31586162	4_Peak_100464_lociStitched	4	12625	39184.1	5756.15	1082	1
chr15	129804584	129833116	6_Peak_2170_lociStitched	6	11458	40509.7	7101.61	1083	1
chr15	29959594	29997847	6_Peak_48463_lociStitched	6	11480	42793.6	9389.87	1084	1
chr16	157386632	157411978	6_Peak_96885_lociStitched	6	9522	41588.8	8197.28	1085	1
chr16	51348381	51451833	29_Peak_98461_lociStitched	29	24465	58667.6	25283.7	1086	1
chr16	45899718	45928228	8_Peak_52523_lociStitched	8	18491	42135.6	8761.32	1088	1
chr16	74601470	74667588	17_Peak_35170_lociStitched	17	25579	50953.8	17593.6	1090	1
chr16	45395535	45441940	14_Peak_43403_lociStitched	14	20466	49223	15874.7	1091	1
chr16	79428650	79501081	16_Peak_51854_lociStitched	16	25628	51327.7	18028.2	1092	1
chr16	2555886	2662772	21_Peak_72229_lociStitched	21	24749	60185	26923.4	1094	1
chr16	1922795	1954235	7_Peak_74866_lociStitched	7	14118	41682.8	8453.65	1096	1
chr16	8831353	8864416	7_Peak_81153_lociStitched	7	16375	41884.2	8755.08	1098	1
chr16	65404123	65416464	5_Peak_103866_lociStitched	5	10231	37473.4	4355.14	1099	1
chr16	69272386	69298742	4_Peak_31147_lociStitched	4	10505	42132.7	9045.38	1100	1
chr16	88880244	88921824	17_Peak_109241_lociStitched	17	20925	54733.2	21751.2	1103	1
chr16	16450471	16479318	9_Peak_17567_lociStitched	9	24366	39403.2	6501.23	1106	1
chr17	18871594	18903887	17_Peak_55940_lociStitched	17	11975	42020.2	9121.24	1107	1
chr17	87474996	87496660	6_Peak_90974_lociStitched	6	10363	39781.4	6884.89	1108	1
chr17	136924512	136967266	11_Peak_24127_lociStitched	11	24353	43728.4	10840.4	1109	1
chr17	20717876	20774744	17_Peak_11566_lociStitched	17	22986	46795.2	13920.2	1111	1
chr17	63941798	63974278	7_Peak_23811_lociStitched	7	8421	42904.4	10049.5	1112	1
chr17	151565209	151641400	16_Peak_27780_lociStitched	16	23719	50773.7	17927.7	1113	1
chr17	59318189	59356191	14_Peak_5580_lociStitched	14	16095	43041.1	10252.9	1117	1
chr17	78025303	78041496	4_Peak_75195_lociStitched	4	8577	38722.3	5995.92	1122	1
chr17	273515540	273535558	4_Peak_38926_lociStitched	4	13023	38858.4	6151.79	1124	1
chr17	8500055	8541490	7_Peak_14393_lociStitched	7	14138	41773.8	9072.02	1125	1
chr17	261381769	261410313	19_Peak_69885_lociStitched	19	19126	45843	13234.5	1126	1
chr17	5008470	5062549	12_Peak_40932_lociStitched	12	14938	47681.5	15109.7	1127	1
chr17	4290937	4327582	13_Peak_91724_lociStitched	13	16561	40397.4	7867.68	1128	1
chr17	130913147	131007442	17_Peak_70492_lociStitched	17	24335	55843.8	23322.9	1129	1
chr17	32026114	32049873	7_Peak_16664_lociStitched	7	14252	39473.2	6978.02	1132	1
chr17	93590662	93625118	12_Peak_2678_lociStitched	12	15484	45723.4	13268.8	1134	1
chr17	9364911	9405105	22_Peak_10164_lociStitched	22	27890	54530	22096.8	1135	1
chr17	35797009	35826690	7_Peak_25472_lociStitched	7	14636	39196.2	6776.22	1137	1
chr17	13551570	13606584	13_Peak_84327_lociStitched	13	27515	50401.9	18049	1141	1
chr17	113345647	113367115	6_Peak_60453_lociStitched	6	12625	37984.4	5707.45	1143	1
chr17	38606645	38644609	12_Peak_24404_lociStitched	12	22459	41242.4	9014.53	1146	1
chr17	203322521	203328817	5_Peak_79224_lociStitched	5	6739	38415.5	6190.68	1147	1
chr17	16004266	16023255	5_Peak_1671_lociStitched	5	11415	38069.1	5867.6	1148	1
chr17	98153243	98190620	12_Peak_95562_lociStitched	12	16059	41772.5	9572.25	1149	1
chr17	71586098	71620790	9_Peak_89519_lociStitched	9	14745	41315.3	9139.39	1152	1
chr17	16871017	16913521	11_Peak_58514_lociStitched	11	10744	42708	10541	1153	1
chr17	137386041	137404243	5_Peak_17539_lociStitched	5	11252	37534.3	5418.74	1154	1
chr17	77179301	77188045	6_Peak_593_lociStitched	6	5228	37258.7	5143.83	1155	1
chr17	122624697	122682621	17_Peak_62153_lociStitched	17	19609	52259.5	20218.8	1158	1
chr17	58990242	59051000	17_Peak_104738_lociStitched	17	19605	47689.5	15683.6	1161	1
chr18	599605	642196	13_Peak_10837_lociStitched	13	11911	50898.9	18906.4	1162	1
chr18	10758110	10846342	23_Peak_107465_lociStitched	23	31339	50701	18751.5	1163	1
chr18	15117481	15210595	19_Peak_38488_lociStitched	19	21705	53670.9	21760.7	1165	1
chr18	9162063	9193557	8_Peak_28631_lociStitched	8	15137	42368.9	10487.5	1166	1
chr18	4648993	4674933	5_Peak_54953_lociStitched	5	15341	38344.5	6472.03	1168	1
chr18	48911949	48922909	7_Peak_12721_lociStitched	7	8648	35107.5	3249.83	1169	1
chr18	22282654	22333433	13_Peak_9481_lociStitched	13	16666	45843.3	13994.7	1171	1
chr18	108115588	108141381	6_Peak_30468_lociStitched	6	11931	39535.5	7740.48	1172	1
chr18	127932072	127954216	10_Peak_36802_lociStitched	10	14538	39228.1	7444.81	1174	1
chr18	49618224	49730055	30_Peak_38175_lociStitched	30	33591	59393.4	27611.1	1175	1
chr18	2271885	2304498	8_Peak_14592_lociStitched	8	18905	40626.5	8882.6	1176	1
chr18	16149585	16176300	12_Peak_102562_lociStitched	12	16676	40353.5	8718.25	1184	1
chr18	117012160	117070085	17_Peak_1964_lociStitched	17	16664	45368.7	13805.4	1188	1
chr18	120504946	120565134	12_Peak_72667_lociStitched	12	18904	46289.5	14746.8	1191	1
chr18	82532127	82555856	7_Peak_59904_lociStitched	7	14686	39689.1	8161.89	1192	1
chr18	46569150	46625252	16_Peak_20288_lociStitched	16	23245	45975.6	14457.5	1193	1
chr18	48269239	48307527	6_Peak_9591_lociStitched	6	20335	41176.1	9666.38	1194	1
chr18	32047072	32059862	3_Peak_5844_lociStitched	3	8953	36080	4606.59	1195	1
chr18	65095304	65119569	6_Peak_3403_lociStitched	6	12260	39687.8	8259.81	1196	1
chr18	8172686	8216846	10_Peak_25479_lociStitched	10	21532	44283.6	12872.6	1197	1
chr18	51499616	51516475	3_Peak_15970_lociStitched	3	7413	37909.1	6546.35	1198	1
chr18	84754156	84830877	17_Peak_73604_lociStitched	17	30972	50711.8	19377.6	1199	1
chr18	28982543	29016555	13_Peak_60671_lociStitched	13	18181	41098.7	9834.1	1201	1
chrX	86622586	86696137	31_Peak_81725_lociStitched	31	29275	54391.8	23127.8	1202	1
chrX	44949192	44991579	6_Peak_2643_lociStitched	6	14754	44281.7	13110.3	1209	1
chrX	88573388	88577712	2_Peak_93774_lociStitched	2	4662	33853.7	2712.46	1210	1
chrX	47352833	47375476	6_Peak_42934_lociStitched	6	11995	37018	5880.3	1211	1
[truncated: 1 more rows]

## Sheet: Lung
chr3	97150035	97230623	83_Peak_72665_lociStitched	83	154714	380123	66958.9	1	1
[truncated: 1,086 more rows]

[truncated: 4 more sheets: Muscle, Pancreas, Spleen, Thymus]
