# Supplementary material for: Effective Quality Breeding Directions—Comparison and Conservative Analysis of Hepatic Super-Enhancers between Chinese and Western Pig Breeds
Source: Biology (Basel). 2022 Nov 8;11(11):1631. doi: 10.3390/biology11111631 (PMC9687233; doi:10.3390/biology11111631)
Supplement: Supplementary file 1 [file biology-11-01631-s001.zip › Table S8.xlsx]

## Sheet: Sheet1
Tissues-consensus
DPM2
HSPB1
C5AR1
RAB3A
C1QL1
TNFSF12
ACO2
AURKB
NCOA3
ZFP36
HIST1H3E
UPK2
TEPSIN
LOC595122
TRMT1
FSCN1
ST6GALNAC4
COPS3
BRD2
HIST1H2BD
KLF13
ADM5
RPS16
ITGAL
SLA-DOA
FZR1
RHOF
MIR148A
CDKN1B
SLA-DMA
ACOX1
EFNB3
CLDN7
DUSP1
GRK2
SCARB1
MIR339-1
ISG15
MIR9860
LOC100152407
PTMA
SLA-DMB
HPD
PPARA
MOSPD3
AMH
ZNF526
BCL2L1
C3H2orf42
RELA
SLC2A4
ARL3
PRDX2
MIR6516
SRSF2
RNASEH2A
ACVR1B
CIRBP
GSK3A
