# Supplementary material for: Effective Quality Breeding Directions—Comparison and Conservative Analysis of Hepatic Super-Enhancers between Chinese and Western Pig Breeds
Source: Biology (Basel). 2022 Nov 8;11(11):1631. doi: 10.3390/biology11111631 (PMC9687233; doi:10.3390/biology11111631)
Supplement: Supplementary file 1 [file biology-11-01631-s001.zip › Table S9.xlsx]

## Sheet: LW_Liver_SE
chr1	6732786	6867902	28_Peak_87809_lociStitched	28	68422	464677	44709.9	1	1
chr1	57885959	57966700	7_Peak_3692_lociStitched	7	69124	302771	24601.8	2	1
chr1	53838298	53915666	10_Peak_48129_lociStitched	10	62215	296745	24943.4	3	1
chr1	56424485	56478091	34_Peak_18156_lociStitched	34	69319	311361	41873	4	1
chr1	56491304	56574055	34_Peak_18156_lociStitched	34	69319	311361	41873	4	1
chr1	101302831	101475715	45_Peak_1881_lociStitched	45	108279	300109	41872.5	5	1
chr1	273691141	273840313	31_Peak_37722_lociStitched	31	93556	300804	42693.1	6	1
chr1	75211365	75280280	14_Peak_529_lociStitched	14	55925	285852	30993.8	7	1
chr1	129452676	129616027	37_Peak_52486_lociStitched	37	92955	278100	40943.5	8	1
chr1	97150796	97432117	66_Peak_7267_lociStitched	66	129733	288410	71371.1	9	1
chr1	117627300	117797634	38_Peak_26558_lociStitched	38	86083	243762	44613.1	10	1
chr1	92451788	92531593	21_Peak_98596_lociStitched	21	49224	219160	27037.9	11	1
chr1	151045117	151193917	70_Peak_79183_lociStitched	70	95448	244508	57536.9	12	1
chr1	151215734	151260178	70_Peak_79183_lociStitched	70	95448	244508	57536.9	12	1
chr1	75085732	75190078	25_Peak_1559_lociStitched	25	67039	213472	31729.5	13	1
chr1	56234295	56327208	29_Peak_3999_lociStitched	29	78154	221197	39720.6	14	1
chr1	63996404	64055109	12_Peak_89631_lociStitched	12	40374	197870	19436.8	15	1
chr1	127475990	127562696	18_Peak_12117_lociStitched	18	52335	202140	25644.8	16	1
chr1	5077559	5257986	35_Peak_60544_lociStitched	35	76107	229266	55896.7	17	1
chr1	4528165	4611908	17_Peak_7211_lociStitched	17	58813	197776	24469.7	18	1
chr1	51787601	51976312	42_Peak_4031_lociStitched	42	96012	216834	50019.7	19	1
chr1	223742026	223757135	24_Peak_91286_lociStitched	24	44069	189703	23344.6	20	1
chr1	223770653	223824779	24_Peak_91286_lociStitched	24	44069	189703	23344.6	20	1
chr1	59483513	59536691	12_Peak_36529_lociStitched	12	28798	181341	19470.7	21	1
chr1	72323745	72401437	19_Peak_3208_lociStitched	19	35370	183571	22787.1	22	1
chr1	72402423	72600905	44_Peak_8899_lociStitched	44	79963	212753	54026.8	23	1
chr1	98563866	98644828	35_Peak_36567_lociStitched	35	56126	190292	31706.2	24	1
chr1	273577042	273659086	16_Peak_37681_lociStitched	16	53005	181884	24260	25	1
chr1	9968326	10044213	15_Peak_15202_lociStitched	15	38039	181410	25554.6	26	1
chr1	93247000	93332078	21_Peak_23699_lociStitched	21	43321	176190	27931.9	27	1
chr1	19989962	20058836	32_Peak_5038_lociStitched	32	59479	175518	32387.4	28	1
chr1	77091217	77138480	16_Peak_5156_lociStitched	16	29594	154301	13791.9	29	1
chr1	50640889	50727959	19_Peak_2135_lociStitched	19	45482	162235	25174.3	30	1
chr1	22297863	22416420	28_Peak_52474_lociStitched	28	62318	170246	34270.2	31	1
chr1	124623893	124820078	46_Peak_51984_lociStitched	46	69704	186096	51149.3	32	1
chr1	11762265	11865227	26_Peak_99890_lociStitched	26	54193	167572	34112.1	33	1
chr1	206437656	206546016	21_Peak_84237_lociStitched	21	45759	161381	28206.1	34	1
chr1	41655092	41775346	37_Peak_24618_lociStitched	37	44138	163466	31858	35	1
chr1	8355396	8416531	17_Peak_107926_lociStitched	17	32251	153752	22295.2	36	1
chr1	132316860	132359690	11_Peak_8976_lociStitched	11	28613	148200	17828.6	37	1
chr1	155799910	155893500	24_Peak_28202_lociStitched	24	48157	156108	27404.9	38	1
chr1	7084245	7149324	19_Peak_6171_lociStitched	19	27356	149546	22280.8	39	1
chr1	139292524	139412557	27_Peak_5454_lociStitched	27	54182	158852	31961.2	40	1
chr1	106985088	107149560	44_Peak_12309_lociStitched	44	73018	170517	44381	41	1
chr1	49697176	49727721	14_Peak_104354_lociStitched	14	31312	151445	25332.7	42	1
chr1	49650061	49683571	14_Peak_104354_lociStitched	14	31312	151445	25332.7	42	1
chr1	83048048	83117173	16_Peak_57123_lociStitched	16	40260	145637	20801.8	43	1
chr1	60898673	60906232	35_Peak_18229_lociStitched	35	61645	161792	37052.1	44	1
chr1	14849165	15023723	33_Peak_8574_lociStitched	33	67556	175277	51050.2	45	1
chr1	98414549	98475931	17_Peak_30263_lociStitched	17	35418	143836	19648.4	46	1
chr1	9478080	9550820	18_Peak_95279_lociStitched	18	35816	143305	19465.2	47	1
chr1	51419768	51483165	12_Peak_18467_lociStitched	12	34182	142301	18511.9	48	1
chr1	54507583	54615454	26_Peak_1237_lociStitched	26	55357	156953	35054.4	49	1
chr1	103617796	103718491	27_Peak_45100_lociStitched	27	56172	148475	27419.2	50	1
chr1	621127	712482	15_Peak_29781_lociStitched	15	38983	145883	25454.3	51	1
chr1	77178562	77222749	16_Peak_27839_lociStitched	16	34563	136012	19327.6	52	1
chr1	99307196	99385061	18_Peak_19891_lociStitched	18	38058	139615	23308.6	53	1
chr1	121158109	121265243	63_Peak_80641_lociStitched	63	64552	151413	35170.6	54	1
chr1	28243465	28269999	7_Peak_20_lociStitched	7	22513	127794	11577.8	55	1
chr1	53332877	53386818	13_Peak_15892_lociStitched	13	41935	132660	17235.6	56	1
chr1	74847145	74993011	37_Peak_64507_lociStitched	37	49076	155376	40156.9	57	1
chr1	7723576	7768389	16_Peak_93278_lociStitched	16	15516	132214	17896.9	58	1
chr1	51328726	51405023	17_Peak_7739_lociStitched	17	53370	136999	22828.1	59	1
chr1	1098569	1166506	21_Peak_99430_lociStitched	21	39819	146321	34780.8	60	1
chr1	1051528	1085975	21_Peak_99430_lociStitched	21	39819	146321	34780.8	60	1
chr1	18214246	18282299	18_Peak_11217_lociStitched	18	36092	132145	20715.3	61	1
chr1	17217948	17234869	19_Peak_18689_lociStitched	19	30638	131390	20349.9	62	1
chr1	17148604	17194263	19_Peak_18689_lociStitched	19	30638	131390	20349.9	62	1
chr1	2888785	2972117	17_Peak_98791_lociStitched	17	46765	132098	21408	63	1
chr1	10004219	10114226	45_Peak_16385_lociStitched	45	43164	144250	33930.3	64	1
chr1	10656359	10755349	25_Peak_12139_lociStitched	25	40383	135686	25628.5	65	1
chr1	116682505	116725078	29_Peak_82121_lociStitched	29	56068	148124	38089	66	1
chr1	116737782	116822387	29_Peak_82121_lociStitched	29	56068	148124	38089	66	1
chr1	99167256	99226022	11_Peak_1431_lociStitched	11	19796	130245	20281.8	67	1
chr1	53361114	53407093	13_Peak_39328_lociStitched	13	21513	127573	17669.3	68	1
chr1	20839397	20930109	22_Peak_12141_lociStitched	22	37490	137886	28310.4	69	1
chr1	22934624	23052822	23_Peak_27872_lociStitched	23	51145	140520	31189.7	70	1
chr1	155438299	155488595	34_Peak_82362_lociStitched	34	50949	135305	26410.1	71	1
chr2	91803282	91962638	46_Peak_74065_lociStitched	46	62064	144743	35871	72	1
chr2	75533203	75634015	29_Peak_34931_lociStitched	29	51348	134341	25559.9	73	1
chr2	63043315	63133485	15_Peak_100727_lociStitched	15	38080	136868	28402.2	74	1
chr2	4079160	4137017	12_Peak_12098_lociStitched	12	24891	126674	18813.1	75	1
chr2	146187864	146233498	36_Peak_19823_lociStitched	36	55033	135269	28094.8	76	1
chr2	146249262	146295114	36_Peak_19823_lociStitched	36	55033	135269	28094.8	76	1
chr2	39165923	39268609	27_Peak_104416_lociStitched	27	40343	135823	30323.2	77	1
chr2	32665395	32800892	45_Peak_56019_lociStitched	45	64840	143476	38497.8	78	1
chr2	4902575	5026413	29_Peak_15621_lociStitched	29	49015	139887	35083.3	79	1
chr2	27534061	27640970	28_Peak_3408_lociStitched	28	51521	130775	26407	80	1
chr2	53403560	53505368	28_Peak_46321_lociStitched	28	58921	133242	28993.2	81	1
chr2	45894048	45968025	49_Peak_10751_lociStitched	49	64326	145435	41514.7	82	1
chr2	45986740	46060967	49_Peak_10751_lociStitched	49	64326	145435	41514.7	82	1
chr2	1674035	1820484	41_Peak_12883_lociStitched	41	58718	142641	38809	83	1
chr2	45476429	45570547	17_Peak_103894_lociStitched	17	54407	130179	26356.7	84	1
chr2	10115427	10192586	20_Peak_7971_lociStitched	20	39836	125260	21920.9	85	1
chr2	3613857	3731292	30_Peak_890_lociStitched	30	56469	137552	34338	86	1
chr2	48051225	48095634	8_Peak_92770_lociStitched	8	22030	118706	16147.9	87	1
chr2	88128322	88234914	25_Peak_63091_lociStitched	25	53536	119991	18642.9	88	1
chr2	41479138	41555055	18_Peak_12676_lociStitched	18	48914	121299	20355.8	89	1
chr2	130539564	130606706	19_Peak_49939_lociStitched	19	43056	118982	18759.5	90	1
chr2	117213745	117283768	23_Peak_81125_lociStitched	23	38498	114845	14815.6	91	1
chr2	9616566	9741418	28_Peak_102915_lociStitched	28	48869	132792	32908.3	92	1
chr2	52239208	52340722	41_Peak_47598_lociStitched	41	62662	127512	27774.2	93	1
chr2	162323624	162391976	17_Peak_105275_lociStitched	17	45868	118146	18475.5	94	1
chr2	46826876	46948443	35_Peak_63261_lociStitched	35	58072	132622	33682.5	95	1
chr2	268558852	268592181	5_Peak_38958_lociStitched	5	23724	109960	11333	96	1
chr2	68720621	68808271	30_Peak_95739_lociStitched	30	43335	122289	23858.3	97	1
chr2	14128042	14153219	8_Peak_105645_lociStitched	8	21198	109310	11161.9	98	1
chr2	52587871	52638605	12_Peak_22663_lociStitched	12	30097	117790	20077.6	99	1
chr2	52568006	52568591	12_Peak_22663_lociStitched	12	30097	117790	20077.6	99	1
chr2	113733128	113802484	19_Peak_79447_lociStitched	19	47636	121387	23678.1	100	1
chr2	123387296	123567504	45_Peak_106056_lociStitched	45	64400	145356	48187.6	101	1
chr2	111374705	111447719	24_Peak_8280_lociStitched	24	49174	116346	19204.8	102	1
chr2	47779032	47861352	13_Peak_24439_lociStitched	13	37403	122540	25633.8	103	1
chr2	76602542	76695045	21_Peak_16144_lociStitched	21	38894	125892	29053.5	104	1
chr2	28955441	29018100	15_Peak_48_lociStitched	15	33316	113002	16277.6	105	1
chr2	69877425	69978639	24_Peak_61138_lociStitched	24	48027	125282	29187.5	106	1
chr2	104844056	104913456	28_Peak_86663_lociStitched	28	26079	115515	19484.3	107	1
chr2	59705226	59769072	18_Peak_66948_lociStitched	18	24926	123471	27571.4	108	1
chr2	3418525	3477737	14_Peak_34269_lociStitched	14	27686	114575	18805.7	109	1
chr2	23916808	23948003	9_Peak_100829_lociStitched	9	20829	106622	11182.5	110	1
chr2	94056884	94174032	39_Peak_107565_lociStitched	39	55903	119179	24049.2	111	1
chr2	89233270	89327498	20_Peak_15449_lociStitched	20	37559	123005	28235.1	112	1
chr2	75982147	76126792	29_Peak_13013_lociStitched	29	54138	133534	39614.3	113	1
chr2	136862664	136899338	11_Peak_976_lociStitched	11	28543	103871	10386.4	114	1
chr2	25809462	25925532	46_Peak_73929_lociStitched	46	60813	130217	36919.8	116	1
chr2	37809055	37879365	14_Peak_79969_lociStitched	14	34422	114598	21303.9	117	1
chr2	100104452	100143677	9_Peak_90705_lociStitched	9	23613	106700	13548.4	118	1
chr2	150295256	150323769	5_Peak_67634_lociStitched	5	23758	102038	9040.52	119	1
chr2	39614424	39661177	28_Peak_18505_lociStitched	28	40525	114030	21278	120	1
chr2	133184220	133334128	28_Peak_16250_lociStitched	28	52577	132875	40191.1	121	1
chr2	8468273	8554706	25_Peak_4331_lociStitched	25	37710	123858	31784.6	122	1
chr2	4888135	4953811	13_Peak_95318_lociStitched	13	28591	109906	17915.6	123	1
chr2	15889783	15965116	23_Peak_91457_lociStitched	23	35996	112608	20859.7	124	1
chr2	26504793	26617288	35_Peak_35337_lociStitched	35	51864	123497	32286.1	125	1
chr2	61628794	61690402	14_Peak_7605_lociStitched	14	18519	108405	17460.6	126	1
chr2	75204797	75304682	24_Peak_48276_lociStitched	24	45189	117625	27468.4	127	1
chr2	77172481	77243268	21_Peak_35855_lociStitched	21	40935	108164	18248.2	128	1
chr2	41713368	41779048	14_Peak_100728_lociStitched	14	41596	110358	20471.1	129	1
chr2	135096413	135215158	26_Peak_9867_lociStitched	26	39511	120463	30594.8	130	1
chr2	1098144	1154780	17_Peak_33886_lociStitched	17	42499	107710	17868.7	131	1
chr2	118728601	118788344	20_Peak_31872_lociStitched	20	35717	103680	13860	132	1
chr2	5814731	5948411	33_Peak_2125_lociStitched	33	56039	126626	37065.2	133	1
chr2	64874810	64901648	22_Peak_8769_lociStitched	22	37924	109147	19827	134	1
chr2	11579718	11683524	31_Peak_67893_lociStitched	31	44553	115216	26095.1	135	1
chr2	43363355	43450426	25_Peak_13511_lociStitched	25	39878	113474	24818.2	136	1
chr2	30877465	30902101	6_Peak_80766_lociStitched	6	16719	97324.6	9245.41	137	1
chr2	86131571	86190983	17_Peak_93680_lociStitched	17	28071	105594	17551.3	138	1
chr2	47474072	47565083	22_Peak_29211_lociStitched	22	49493	115275	27421.6	139	1
chr2	250512482	250563065	10_Peak_106924_lociStitched	10	33916	101035	13707.3	141	1
chr2	125374617	125406386	7_Peak_3887_lociStitched	7	20079	98516.2	11226	142	1
chr2	49328701	49407403	13_Peak_91757_lociStitched	13	29835	108318	21100	143	1
chr2	59133231	59208444	19_Peak_16386_lociStitched	19	23205	106730	20126.9	144	1
chr2	7110136	7202455	19_Peak_38090_lociStitched	19	30926	110707	24443.8	145	1
chr2	3308613	3393343	21_Peak_44316_lociStitched	21	46283	108537	22434.6	146	1
chr2	64397413	64468604	42_Peak_18510_lociStitched	42	46964	119493	33938.4	147	1
chr2	141932663	142044293	33_Peak_56404_lociStitched	33	43674	115894	30620.1	148	1
chr2	97995772	98082580	38_Peak_8965_lociStitched	38	46700	100113	15012.1	149	1
chr2	32035760	32086945	17_Peak_1145_lociStitched	17	30620	104741	19882.7	150	1
chr2	47894385	47972913	23_Peak_100429_lociStitched	23	39566	108557	23723.3	151	1
chr2	54654159	54727603	25_Peak_104337_lociStitched	25	38032	103606	19598.6	152	1
chr2	115768585	115828111	10_Peak_18669_lociStitched	10	28081	99045.3	15042.2	153	1
chr2	34307513	34352559	21_Peak_79238_lociStitched	21	31300	98077.6	14102.1	154	1
chr2	7588321	7664002	16_Peak_75104_lociStitched	16	35818	103653	19722.5	155	1
chr2	5211182	5247557	34_Peak_82076_lociStitched	34	40848	107059	23356.1	156	1
chr2	36457588	36533573	23_Peak_30326_lociStitched	23	36611	104767	21068.1	157	1
chr2	108843312	108917706	23_Peak_96111_lociStitched	23	47222	103229	19625.1	158	1
chr2	139527332	139589247	15_Peak_11813_lociStitched	15	35521	103342	20153.3	159	1
chr2	31222545	31290780	12_Peak_54900_lociStitched	12	37823	101769	18643.2	160	1
chr2	27819347	27906498	18_Peak_17223_lociStitched	18	45017	106621	23533.3	161	1
chr3	151406487	151497899	15_Peak_55232_lociStitched	15	35129	107344	24812.2	162	1
chr3	124417389	124485171	19_Peak_89046_lociStitched	19	30717	99917.4	17420	163	1
chr3	99199098	99263202	10_Peak_6155_lociStitched	10	39402	98797.1	16641.4	164	1
chr3	21150062	21265729	35_Peak_3187_lociStitched	35	50862	110015	28049.3	165	1
chr3	55669076	55841320	44_Peak_8533_lociStitched	44	52025	136352	54520.7	166	1
chr3	7183891	7211903	8_Peak_9615_lociStitched	8	22606	93655.7	11944	167	1
chr3	17722623	17814576	19_Peak_91659_lociStitched	19	25252	112147	30500.6	168	1
chr3	4617998	4682950	11_Peak_92139_lociStitched	11	30433	99597.4	18589.3	169	1
chr3	11364844	11419788	12_Peak_91246_lociStitched	12	41929	101718	20836.9	170	1
chr3	79408771	79531652	26_Peak_102867_lociStitched	26	45996	113939	33366.8	171	1
chr3	270038950	270101005	16_Peak_54793_lociStitched	16	36785	96123.2	15565.2	172	1
chr3	252749722	252859422	30_Peak_2129_lociStitched	30	46980	110979	30693.9	173	1
chr3	14226620	14342534	28_Peak_36414_lociStitched	28	27989	110118	29929	174	1
chr3	51859375	51895171	15_Peak_42128_lociStitched	15	26537	89086.1	9086.83	175	1
chr3	117986376	118032760	11_Peak_4238_lociStitched	11	31160	93046.3	13155.7	176	1
chr3	59726266	59759567	8_Peak_865_lociStitched	8	17935	89982	10148.4	177	1
chr3	10726088	10806832	27_Peak_1556_lociStitched	27	41392	103558	23801.9	178	1
chr3	113592634	113683097	29_Peak_23905_lociStitched	29	36444	105860	26360.9	179	1
chr3	19391254	19476305	21_Peak_23156_lociStitched	21	36170	99444.5	20077.4	180	1
chr3	31496891	31594571	25_Peak_102281_lociStitched	25	47986	103704	24541.2	181	1
chr3	69582999	69650734	35_Peak_58534_lociStitched	35	42668	90365.3	11474.3	182	1
chr3	59823516	59899998	26_Peak_44161_lociStitched	26	27637	99498.3	20683.7	183	1
chr3	7254725	7353888	22_Peak_1718_lociStitched	22	39434	106501	27954	184	1
chr3	29507424	29640491	38_Peak_34797_lociStitched	38	54801	112503	34018.1	185	1
chr3	25149730	25155732	2_Peak_92_lociStitched	2	5910	82143.4	3820.04	186	1
chr3	70889322	70941577	12_Peak_14119_lociStitched	12	31119	94602.5	16282.7	187	1
chr3	53086922	53113371	4_Peak_924_lociStitched	4	16144	89794.4	11738.1	188	1
chr3	126690212	126729353	10_Peak_37253_lociStitched	10	26158	92082.4	14120.9	189	1
chr3	64500735	64577312	17_Peak_90016_lociStitched	17	30832	99521.7	21628.2	190	1
chr3	121670512	121747614	21_Peak_79247_lociStitched	21	37611	97996.6	20115.9	191	1
chr3	4440313	4490592	12_Peak_109262_lociStitched	12	23624	92421.7	14563.6	192	1
chr3	3972883	4002487	6_Peak_9979_lociStitched	6	18217	87429.5	9639.06	193	1
chr3	137727475	137802726	24_Peak_1952_lociStitched	24	31903	95883.7	18204.1	194	1
chr3	50019228	50040306	4_Peak_360_lociStitched	4	19522	84202.4	6736.53	195	1
chr3	81768974	81846131	30_Peak_14499_lociStitched	30	41718	100541	23381.2	196	1
chr3	38263523	38333665	15_Peak_25002_lociStitched	15	28738	96514.8	19605.3	197	1
chr3	58799208	58886771	34_Peak_81945_lociStitched	34	60221	116501	39727.9	198	1
chr3	39789724	39975995	54_Peak_40373_lociStitched	54	72721	135217	58660.1	199	1
chr3	35552041	35717970	38_Peak_21298_lociStitched	38	51376	119565	43034.9	200	1
chr3	82305386	82363839	23_Peak_3065_lociStitched	23	41189	94984.8	19088.2	201	1
chr3	66463988	66521122	14_Peak_90823_lociStitched	14	25704	90298.7	14545.9	202	1
chr3	6783998	6889491	32_Peak_105120_lociStitched	32	49744	106253	30561.3	203	1
chr3	32675806	32749944	18_Peak_58089_lociStitched	18	37001	98366.4	22813.5	204	1
chr3	6063526	6127012	26_Peak_55293_lociStitched	26	35938	99676.7	24298.8	205	1
chr3	78258426	78318259	15_Peak_80037_lociStitched	15	30285	91347	15987.4	206	1
chr3	47453718	47535462	34_Peak_88922_lociStitched	34	44695	96046	20955.2	207	1
chr3	59918507	60053301	34_Peak_58583_lociStitched	34	41999	107505	32449.1	208	1
chr3	74530469	74612095	34_Peak_64515_lociStitched	34	43053	93429.5	18466.9	209	1
chr3	112161672	112199470	14_Peak_28287_lociStitched	14	23094	85627.4	10887.1	210	1
chr3	19959866	20027974	19_Peak_104708_lociStitched	19	37196	95552	21203.4	212	1
chr3	265024669	265121595	26_Peak_84184_lociStitched	26	39590	100047	26027.5	213	1
chr3	5609302	5647348	12_Peak_10683_lociStitched	12	19359	87231.9	13304.7	214	1
chr3	121203611	121308087	22_Peak_66298_lociStitched	22	41069	100569	26672.7	215	1
chr3	14942292	15006621	16_Peak_35194_lociStitched	16	36079	92253	18391.3	216	1
chr3	794562	922964	25_Peak_4356_lociStitched	25	35749	108620	34940.8	217	1
chr3	43887370	43963574	28_Peak_67095_lociStitched	28	38087	95956.6	22550.9	218	1
chr3	77357679	77509226	49_Peak_18660_lociStitched	49	50911	103976	30703.4	219	1
chr3	43796272	43890691	30_Peak_96422_lociStitched	30	37655	98512	25462.1	220	1
chr3	78753499	78819067	11_Peak_88656_lociStitched	11	22072	92886.1	20117.5	221	1
chr3	38745575	38842391	29_Peak_18523_lociStitched	29	33234	98549	25849.9	222	1
chr3	133877873	133950645	19_Peak_108151_lociStitched	19	38974	92457.8	19866	223	1
chr3	103096102	103196813	23_Peak_75986_lociStitched	23	42699	96793.3	24372.1	224	1
chr3	4399679	4535959	32_Peak_43567_lociStitched	32	48390	107859	35442.7	225	1
chr3	20704115	20774805	12_Peak_59570_lociStitched	12	32729	91565.2	19168.8	226	1
chr3	975862	1038822	14_Peak_107337_lociStitched	14	29337	91914.4	19545.3	227	1
chr3	225711169	225730263	4_Peak_179_lociStitched	4	10594	78091.5	5746.21	228	1
chr3	31942727	32033087	18_Peak_47510_lociStitched	18	38035	95967	23695.7	229	1
chr3	19522796	19577434	12_Peak_93594_lociStitched	12	32560	89857.7	17669.9	230	1
chr3	79935105	79976261	12_Peak_142_lociStitched	12	24722	82800	10759.4	231	1
chr3	54655052	54733282	26_Peak_39720_lociStitched	26	38836	94156.6	22396.7	232	1
chr3	88321967	88401383	26_Peak_91403_lociStitched	26	42904	98874.6	27121.2	233	1
chr3	7596092	7706863	36_Peak_61259_lociStitched	36	39719	99572.1	27914.3	234	1
chr3	103195575	103288236	29_Peak_38142_lociStitched	29	40926	96467.1	24841.3	235	1
chr3	242954453	243041775	39_Peak_18692_lociStitched	39	39238	84777.1	13227.6	236	1
chr3	56589366	56628945	11_Peak_401_lociStitched	11	20680	83981.3	12469	237	1
chr3	6361514	6468212	32_Peak_57565_lociStitched	32	57387	90992.5	19592.1	238	1
chr4	63494503	63506202	3_Peak_212_lociStitched	3	8081	75468.5	4187.11	239	1
chr4	35931655	35948947	9_Peak_99939_lociStitched	9	14940	76484.8	5215.43	240	1
chr4	217128604	217191317	16_Peak_19231_lociStitched	16	32967	89309.6	18243.2	242	1
chr4	54864888	54891725	6_Peak_65909_lociStitched	6	11800	81793.5	11073.5	243	1
chr4	3757605	3837318	20_Peak_45619_lociStitched	20	33389	93408.1	22795.2	244	1
chr4	20278850	20304112	27_Peak_11976_lociStitched	27	32832	96694.6	26341.7	245	1
chr4	15180328	15245477	13_Peak_19971_lociStitched	13	25845	87883.2	17596.3	246	1
chr4	96922556	96973351	13_Peak_78535_lociStitched	13	34141	86995.1	16736.1	247	1
chr4	78420275	78471084	11_Peak_86197_lociStitched	11	26352	81989.1	11880.9	248	1
chr4	32010550	32050863	29_Peak_63384_lociStitched	29	29732	85567.5	15475.1	249	1
chr4	164873252	164912043	6_Peak_2937_lociStitched	6	27795	82240.3	12385.8	251	1
chr4	69665109	69761214	33_Peak_99734_lociStitched	33	41751	88073.3	18471.7	252	1
chr4	136405782	136528889	34_Peak_70725_lociStitched	34	37447	98373.7	28859.6	253	1
chr4	8906501	8947153	8_Peak_772_lociStitched	8	20925	81094.1	11591.8	254	1
chr4	35365004	35415818	10_Peak_24487_lociStitched	10	33795	84497.6	15049.8	255	1
chr4	47122690	47230591	34_Peak_32021_lociStitched	34	38035	97495.4	28100.1	256	1
chr4	14364144	14465333	30_Peak_80790_lociStitched	30	50696	90757.1	21367.1	257	1
chr4	48942959	49070708	34_Peak_9885_lociStitched	34	49421	99938	30876.9	258	1
chr4	200126988	200165077	13_Peak_4807_lociStitched	13	26116	80901	11895.2	259	1
chr4	11250835	11345155	27_Peak_107130_lociStitched	27	44577	93905.3	24916.4	260	1
chr4	121030762	121057288	10_Peak_60020_lociStitched	10	22265	75887.2	6934.82	261	1
chr4	268437888	268541988	32_Peak_45238_lociStitched	32	51147	100061	31125.9	262	1
chr4	147554204	147594647	17_Peak_2791_lociStitched	17	28073	80568.7	11693.7	263	1
chr4	33270858	33359587	21_Peak_71620_lociStitched	21	33619	94662.6	25788.7	264	1
chr4	55881895	55930940	12_Peak_7270_lociStitched	12	29945	82248.5	13402	265	1
chr4	70897215	70952273	14_Peak_3691_lociStitched	14	31273	82610.3	13801.5	266	1
chr4	2779486	2832086	9_Peak_40055_lociStitched	9	23752	82608.3	14133.6	267	1
chr4	131085960	131142345	13_Peak_64654_lociStitched	13	22652	85599.7	17144.8	268	1
chr4	54616132	54674037	13_Peak_7240_lociStitched	13	31122	84499.3	16128.7	269	1
chr4	98212130	98262671	12_Peak_86943_lociStitched	12	20349	84656.5	16355.6	270	1
chr4	114185880	114241996	17_Peak_34792_lociStitched	17	37586	85049.4	16890.9	271	1
chr4	15044648	15085070	20_Peak_86377_lociStitched	20	34691	92118.7	24022.2	272	1
chr4	47647343	47684467	10_Peak_103938_lociStitched	10	28691	80347.9	12274	273	1
chr4	52916938	52964680	8_Peak_11390_lociStitched	8	15857	81595.9	13587.4	274	1
chr4	53411322	53475183	10_Peak_81251_lociStitched	10	26152	85024.5	17191.4	275	1
chr4	48117633	48217033	18_Peak_104544_lociStitched	18	46447	95036.3	27235.6	276	1
chr4	76885559	77052909	41_Peak_13298_lociStitched	41	63474	99130.9	31384.7	277	1
chr4	94629776	94689366	13_Peak_8738_lociStitched	13	19534	85434.2	17805.5	278	1
chr4	72499393	72555535	12_Peak_41868_lociStitched	12	25593	83007.4	15392.7	279	1
chr4	46432855	46513321	29_Peak_99079_lociStitched	29	33841	91221.9	23618	280	1
chr4	64779287	64808183	8_Peak_3438_lociStitched	8	25844	77062.4	9641.48	281	1
chr4	33045302	33114839	15_Peak_39131_lociStitched	15	27236	88169.9	20854.3	282	1
chr4	45412887	45506845	27_Peak_4846_lociStitched	27	38036	91530.1	24302.1	283	1
chr4	120789993	120842762	13_Peak_4143_lociStitched	13	29578	80878	13658.1	284	1
chr4	47306550	47360903	16_Peak_1530_lociStitched	16	31672	81662.8	14570.2	285	1
chr4	90480296	90538744	20_Peak_95930_lociStitched	20	27682	79961.3	12896.2	286	1
chr4	149553	179778	16_Peak_2038_lociStitched	16	18086	82681.9	15848.8	287	1
chr4	121209	135737	16_Peak_2038_lociStitched	16	18086	82681.9	15848.8	287	1
chr4	67865721	67918946	16_Peak_48764_lociStitched	16	30474	82998.6	16201.8	288	1
chr4	207470679	207533163	14_Peak_77015_lociStitched	14	24938	84990.7	18251.6	289	1
chr4	7051404	7104222	10_Peak_2573_lociStitched	10	20352	85072.6	18450.6	290	1
chr4	46191130	46206922	3_Peak_51234_lociStitched	3	4257	70743.8	4122.45	291	1
chr4	81661398	81793060	38_Peak_36135_lociStitched	38	40692	104026	37550	292	1
chr4	75802154	75904203	33_Peak_50726_lociStitched	33	35269	95778.8	29489.7	293	1
chr4	77438181	77491955	10_Peak_3778_lociStitched	10	22326	83683.1	17519.6	294	1
chr4	56139839	56201354	16_Peak_93727_lociStitched	16	28955	81018.4	15022.7	295	1
chr4	57124601	57130321	2_Peak_60652_lociStitched	2	4497	68503.5	2671.57	296	1
chr5	112266637	112355960	23_Peak_670_lociStitched	23	33699	90703.4	24913.9	297	1
chr5	136541701	136585952	12_Peak_46517_lociStitched	12	17174	78452.6	12863.8	298	1
chr5	87520471	87585917	10_Peak_991_lociStitched	10	24032	82602.6	17285.1	299	1
chr5	45583573	45643461	18_Peak_105268_lociStitched	18	22416	81753.1	16505.1	300	1
chr5	10036158	10048997	12_Peak_1767_lociStitched	12	29484	84783.1	19607.6	301	1
chr5	95001670	95082170	31_Peak_77510_lociStitched	31	43289	87471.5	22330.6	302	1
chr5	63819205	63866842	6_Peak_1255_lociStitched	6	18932	79129.8	14005.3	303	1
chr5	208173864	208209733	23_Peak_96229_lociStitched	23	23911	81418.2	16319.1	304	1
chr5	113381574	113424788	14_Peak_95120_lociStitched	14	33748	76170.5	11272	305	1
chr5	29127500	29170741	28_Peak_107004_lociStitched	28	38930	86559.6	21668	306	1
chr5	2586838	2608876	8_Peak_46_lociStitched	8	12328	71332.6	6450.52	307	1
chr5	20774586	20878772	28_Peak_63195_lociStitched	28	48601	93084.2	28298.3	308	1
chr5	124689569	124726903	7_Peak_61_lociStitched	7	20294	70998.1	6216.11	309	1
chr5	246196976	246275259	27_Peak_50711_lociStitched	27	43540	91960.7	27212.8	310	1
chr5	166492693	166554102	18_Peak_66664_lociStitched	18	22345	87388.4	22645.3	311	1
chr5	83664634	83737273	28_Peak_8808_lociStitched	28	39157	80980.5	16266.4	312	1
chr5	22238463	22246811	10_Peak_63796_lociStitched	10	9366	71765.7	7286.74	313	1
chr5	53543077	53602740	13_Peak_105815_lociStitched	13	29455	83155.6	18752.7	315	1
chr5	68336425	68401564	16_Peak_11467_lociStitched	16	20144	79883	15659.6	316	1
chr5	5433493	5466749	11_Peak_66599_lociStitched	11	22005	79596.6	15449.6	317	1
chr5	143489549	143535085	12_Peak_14027_lociStitched	12	28514	78212.6	14102.5	318	1
chr5	7907760	7942866	7_Peak_6059_lociStitched	7	13740	75410.6	11399.6	319	1
chr5	89583139	89613917	7_Peak_449_lociStitched	7	19788	73159.2	9238.7	320	1
chr5	1330444	1385505	10_Peak_79246_lociStitched	10	30700	77603	13947	322	1
chr5	48709203	48787915	34_Peak_12480_lociStitched	34	41416	83149.8	19573.1	323	1
chr5	4193826	4245636	11_Peak_9079_lociStitched	11	22045	78712.5	15169.9	324	1
chr5	115456299	115509370	15_Peak_7268_lociStitched	15	29360	77934.8	14541.5	325	1
chr5	22053466	22096896	13_Peak_71949_lociStitched	13	33133	78621.3	15517.5	326	1
chr5	97077029	97125186	11_Peak_62984_lociStitched	11	28470	78636.4	15551.3	327	1
chr5	93574391	93593415	4_Peak_52320_lociStitched	4	18291	70253.7	7326.14	328	1
chr5	77850319	77905522	14_Peak_92926_lociStitched	14	30926	79602.7	16737.5	329	1
chr5	141468434	141540968	18_Peak_66926_lociStitched	18	34804	84226.5	21636.9	331	1
chr5	206223358	206258404	4_Peak_58563_lociStitched	4	12581	73445.9	10937.9	332	1
chr5	109555374	109641469	27_Peak_89763_lociStitched	27	30906	82842.4	20418.7	333	1
chr5	77242711	77316280	19_Peak_1415_lociStitched	19	26065	83721.5	21342.4	334	1
chr5	74966487	75018384	13_Peak_17602_lociStitched	13	19307	77385.8	15015.8	335	1
chr5	52738251	52792370	17_Peak_20995_lociStitched	17	22404	79789.6	17666.1	336	1
chr5	66210963	66228010	6_Peak_27426_lociStitched	6	14755	70139.8	8027.35	337	1
chr5	12824243	12861208	12_Peak_1062_lociStitched	12	23096	72484.7	10390.9	338	1
chr5	67656811	67756524	28_Peak_77187_lociStitched	28	36569	88862.9	26883.2	339	1
chr5	95353021	95392484	10_Peak_14431_lociStitched	10	21604	73811.6	11870.5	340	1
chr5	29026888	29089770	19_Peak_108048_lociStitched	19	29106	77369	15548.7	341	1
chr5	14912018	15009023	25_Peak_18220_lociStitched	25	41215	89574.4	27791.9	342	1
chr5	71254437	71329743	19_Peak_32486_lociStitched	19	36837	82708.6	20965.2	343	1
chr5	53313863	53354773	9_Peak_17628_lociStitched	9	19410	74139.9	12478.9	344	1
chr5	37746296	37760591	5_Peak_468_lociStitched	5	14142	69031.9	7478.9	346	1
chr5	673526	703395	10_Peak_27191_lociStitched	10	20949	70493.8	8951.74	347	1
chr5	92323551	92433033	30_Peak_46650_lociStitched	30	40206	87300.9	25761.1	348	1
chr5	269153147	269260471	25_Peak_16983_lociStitched	25	36354	91472.2	29932.7	349	1
chr5	80900877	80935309	11_Peak_81562_lociStitched	11	22671	70154.8	8725.93	350	1
chr5	87817579	87871820	19_Peak_95205_lociStitched	19	26418	74516.3	13099.2	351	1
chr5	6652059	6740557	17_Peak_3753_lociStitched	17	32076	83152.7	21752.8	352	1
chr5	26061324	26092349	13_Peak_35710_lociStitched	13	26183	68527.1	7441.86	354	1
chr5	12401928	12471182	22_Peak_17455_lociStitched	22	33118	78310.4	17264.1	355	1
chr5	104765709	104833598	19_Peak_67272_lociStitched	19	27629	79363.4	18426.1	356	1
chr5	110481002	110532184	20_Peak_7705_lociStitched	20	23992	79474.6	18550.5	357	1
chr5	126821086	126900037	21_Peak_98744_lociStitched	21	27673	83315.8	22397.3	358	1
chr5	50632572	50738206	29_Peak_2308_lociStitched	29	37339	87686.8	26788.8	359	1
chr5	47845090	47884217	9_Peak_10484_lociStitched	9	27913	73758.3	12888.4	360	1
chr5	60531175	60628008	26_Peak_10920_lociStitched	26	38368	86191.1	25341.2	361	1
chr5	134933302	135023783	25_Peak_32570_lociStitched	25	40142	82349	21657.8	362	1
chr5	5426227	5466324	15_Peak_24147_lociStitched	15	31152	72950.3	12285.6	363	1
chr5	141330559	141372876	6_Peak_1573_lociStitched	6	18845	73688.8	13088.8	364	1
chr5	8498078	8520634	19_Peak_8291_lociStitched	19	24402	81584	21216.1	366	1
chr5	12530731	12642417	24_Peak_9168_lociStitched	24	37316	90770.7	30556	367	1
chr5	95698775	95749028	9_Peak_8138_lociStitched	9	19821	75836.8	15689.5	368	1
chr5	111167629	111237804	27_Peak_67618_lociStitched	27	35838	83727.1	23596.1	369	1
chr5	29888291	29929554	8_Peak_87539_lociStitched	8	12429	86070.5	25946.2	370	1
chr5	3331401	3410408	20_Peak_80461_lociStitched	20	31115	80168.4	20178.4	371	1
chr5	207924543	208009124	24_Peak_96424_lociStitched	24	33603	81508.5	21529	372	1
chr5	24795308	24847872	12_Peak_9752_lociStitched	12	41046	73695.6	13820.9	374	1
chr5	37851964	37857773	2_Peak_42_lociStitched	2	5202	61955.8	2108.05	375	1
chr5	16776670	16875260	35_Peak_98729_lociStitched	35	43502	83330.7	23547.8	376	1
chr5	3424370	3494539	19_Peak_25710_lociStitched	19	35157	78611	18867.5	377	1
chr5	94338532	94441304	42_Peak_9286_lociStitched	42	53251	99308.2	39649.3	378	1
chr6	99201390	99263597	26_Peak_27553_lociStitched	26	29942	75254.3	15642.6	379	1
chr6	54053013	54102237	15_Peak_12960_lociStitched	15	26398	75475.2	16037.2	380	1
chr6	74625739	74666102	22_Peak_102983_lociStitched	22	26720	82823.6	23430.3	381	1
chr6	82101484	82129731	10_Peak_18829_lociStitched	10	24657	67615.2	8228.27	382	1
chr6	269370556	269429934	17_Peak_78576_lociStitched	17	25660	75898.7	16562.2	383	1
chr6	52656259	52724379	14_Peak_30156_lociStitched	14	17019	78606.2	19281.9	384	1
chr6	64134820	64209681	13_Peak_99678_lociStitched	13	25553	81003	21850.6	386	1
chr6	68953903	69037472	19_Peak_18088_lociStitched	19	37230	84237.6	25171	387	1
chr6	93392852	93435788	11_Peak_5660_lociStitched	11	19343	72136.8	13082.6	388	1
chr6	89443749	89477360	10_Peak_79330_lociStitched	10	20130	66832.1	7804.47	389	1
chr6	45050323	45101540	16_Peak_1485_lociStitched	16	28863	68364.5	9444.41	390	1
chr6	59983903	60030823	14_Peak_95810_lociStitched	14	26478	71390.1	12513.1	391	1
chr6	54916976	54971741	12_Peak_76647_lociStitched	12	27615	74524.2	15799.7	392	1
chr6	39338490	39445718	26_Peak_77403_lociStitched	26	40626	85771.7	27053.6	393	1
chr6	202463038	202506384	20_Peak_92258_lociStitched	20	21162	70558.6	11954.8	394	1
chr6	2886447	2948455	12_Peak_22989_lociStitched	12	26338	75347.8	16754.3	395	1
chr6	145497747	145569833	26_Peak_102494_lociStitched	26	32738	77225.9	18777.2	396	1
chr6	45168286	45177229	5_Peak_63286_lociStitched	5	6515	61545.3	3123	398	1
chr6	58671999	58701392	8_Peak_8235_lociStitched	8	24662	68491.4	10241.2	399	1
chr6	101808000	101839115	7_Peak_43025_lociStitched	7	18275	67476.4	9234.63	400	1
chr6	139737026	139752151	5_Peak_23350_lociStitched	5	14544	62589.2	4377.89	401	1
chr6	68650712	68699729	12_Peak_23276_lociStitched	12	20572	72167.7	13984.6	402	1
chr6	74870775	74938853	30_Peak_90128_lociStitched	30	34155	74599.9	16522.5	403	1
chr6	49905276	49931989	7_Peak_2544_lociStitched	7	12537	66961.5	8916.78	404	1
chr6	40217634	40287984	13_Peak_6669_lociStitched	13	29545	79249.3	21273.8	405	1
chr6	114085302	114172742	23_Peak_60243_lociStitched	23	37719	81826.4	24028.5	407	1
chr6	63925235	63952841	6_Peak_93768_lociStitched	6	14044	67516	9813.93	408	1
chr6	120037848	120132719	26_Peak_63231_lociStitched	26	43498	83590.8	25909.3	409	1
chr6	63623677	63690749	26_Peak_17262_lociStitched	26	30212	86752.4	29111.4	410	1
chr6	61525331	61572727	16_Peak_79279_lociStitched	16	21326	72128.8	14623.1	411	1
chr6	7276037	7328609	13_Peak_107758_lociStitched	13	26634	73069.8	15582.3	412	1
chr6	22427655	22482940	11_Peak_73158_lociStitched	11	29337	72567.1	15197.8	413	1
chr6	55877760	55935599	10_Peak_2212_lociStitched	10	21298	72282.6	14963.2	415	1
chr6	22220994	22266663	6_Peak_9292_lociStitched	6	19769	72336.7	15043.7	417	1
chr6	14594482	14725584	37_Peak_67032_lociStitched	37	40057	89995.9	32795	418	1
chr6	2520754	2622542	38_Peak_68779_lociStitched	38	48161	84634.4	27457.1	419	1
chr6	14568985	14619312	15_Peak_21416_lociStitched	15	30282	70988.1	13954.5	420	1
chr6	12403806	12440379	10_Peak_88333_lociStitched	10	22892	70468.9	13528.4	421	1
chr6	51717903	51726776	1_Peak_1239_lociStitched	1	9179	61204.4	4283.37	422	1
chr6	131782027	131808512	7_Peak_2866_lociStitched	7	18992	64771.7	8054.09	423	1
chr6	73998540	74045752	8_Peak_4459_lociStitched	8	21810	71694.9	15035.6	424	1
chr6	85257828	85315670	29_Peak_96137_lociStitched	29	32739	85877.4	29225.5	425	1
chr6	96705513	96778243	25_Peak_88187_lociStitched	25	25567	83364.3	26783.2	426	1
chr6	49984227	49994368	4_Peak_97269_lociStitched	4	7288	60403.9	4004.78	427	1
chr6	62172647	62267080	32_Peak_93625_lociStitched	32	44789	76792.4	20643.5	428	1
chr6	39938236	39954409	Peak_1482	1	16174	61793.8	5660.55	429	1
chr6	46129861	46187799	13_Peak_94579_lociStitched	13	26117	72934.3	16892.8	430	1
chr6	92561477	92653148	23_Peak_79197_lociStitched	23	37067	81266.3	25237	431	1
chr6	4349508	4424821	12_Peak_76323_lociStitched	12	25545	74959	19031.6	432	1
chr6	17375000	17418737	9_Peak_29102_lociStitched	9	17086	67381.2	11590.3	433	1
chr6	47818434	47932037	32_Peak_58911_lociStitched	32	46445	86281.5	30547.8	434	1
chr6	13677339	13742371	18_Peak_100421_lociStitched	18	36668	70917.4	15204.5	435	1
chr6	87886105	87923029	13_Peak_23493_lociStitched	13	20022	64556.8	8846.97	436	1
chr6	72147057	72230452	26_Peak_77092_lociStitched	26	42415	76539.9	20998.9	437	1
chr6	9318377	9338682	4_Peak_5723_lociStitched	4	14179	63461.3	7987.21	438	1
chr6	31600020	31645719	20_Peak_34400_lociStitched	20	30636	78418.3	22965.8	439	1
chr6	228139503	228179393	28_Peak_30267_lociStitched	28	31551	74298.5	19053	440	1
chr6	68350016	68366892	7_Peak_92036_lociStitched	7	17493	59981.7	4866.56	441	1
chr6	101908358	101959437	10_Peak_37903_lociStitched	10	20026	68028.5	12968.3	442	1
chr6	112526360	112644817	40_Peak_32174_lociStitched	40	39785	80408.4	25363.4	443	1
chr6	131812888	131885129	21_Peak_998_lociStitched	21	27615	75426.3	20400	444	1
chr6	25771218	25869264	24_Peak_105295_lociStitched	24	27661	78607	23604.7	446	1
chr6	78020622	78042166	27_Peak_81674_lociStitched	27	25268	71518.2	16551.6	447	1
chr6	10390012	10404433	3_Peak_68889_lociStitched	3	6463	59794.9	4861.43	448	1
chr6	132580659	132634020	18_Peak_98379_lociStitched	18	31468	68827.9	14027.3	449	1
chr6	24277879	24323118	12_Peak_56275_lociStitched	12	19635	69214.9	14433.4	450	1
chr6	135709160	135803140	32_Peak_102137_lociStitched	32	38967	78435.9	23794.9	451	1
chr6	45116782	45142225	6_Peak_36364_lociStitched	6	20363	61025	6396.37	452	1
chr6	12315523	12410844	28_Peak_89434_lociStitched	28	29172	79249.3	24666.9	453	1
chr6	58953974	59027956	17_Peak_4779_lociStitched	17	27610	73523.3	18946.8	454	1
chr6	18105539	18163868	14_Peak_40527_lociStitched	14	37017	70051.9	15574.1	455	1
chr6	1312816	1322563	7_Peak_829_lociStitched	7	10201	63885.1	9417.4	456	1
chr6	38182024	38286739	30_Peak_36759_lociStitched	30	28361	74951.9	20491.4	457	1
chr6	74585980	74624746	8_Peak_256_lociStitched	8	18873	65703.1	11266.8	458	1
chr6	78519223	78566354	16_Peak_79449_lociStitched	16	25310	71030.7	16716.4	459	1
chr6	66955626	67022999	22_Peak_5893_lociStitched	22	34576	71967.1	17706.5	460	1
chr6	159058549	159086387	7_Peak_7363_lociStitched	7	24178	64881.4	10709.2	461	1
chr6	89763664	89922720	37_Peak_34218_lociStitched	37	35342	89393.1	35228.9	462	1
chr6	52396544	52446724	13_Peak_29007_lociStitched	13	25145	70322.3	16198.1	463	1
chr6	65894219	65914960	5_Peak_241_lociStitched	5	13683	61165.2	7151.5	464	1
chr6	60435157	60477324	10_Peak_42271_lociStitched	10	19863	66437.8	12542.6	465	1
chr6	28455763	28470520	19_Peak_36009_lociStitched	19	22308	75588.7	21760.8	466	1
chr6	137252277	137296088	10_Peak_1123_lociStitched	10	18532	65545.6	11728.2	468	1
chr6	106593065	106661457	20_Peak_75943_lociStitched	20	24919	68054.2	14275.8	469	1
chr6	71621852	71655349	8_Peak_2992_lociStitched	8	13154	64572.4	10844.1	470	1
chr6	5482425	5544644	13_Peak_42380_lociStitched	13	17202	71352.7	17688.9	471	1
chr6	43815777	43922430	25_Peak_13395_lociStitched	25	34025	79742.9	26079.6	472	1
chr6	110583676	110615091	13_Peak_399_lociStitched	13	16415	60676.6	7038.74	473	1
chr6	61251053	61345294	18_Peak_68526_lociStitched	18	37946	77880.8	24257.6	474	1
chr6	47234361	47302201	18_Peak_60869_lociStitched	18	31739	72572.6	18986.6	475	1
chr6	92412128	92505816	20_Peak_34421_lociStitched	20	29227	80154.7	26583.7	476	1
chr6	270519733	270543750	5_Peak_6312_lociStitched	5	16165	61670.1	8115.82	477	1
chr6	123854246	123902189	10_Peak_86134_lociStitched	10	26213	66108.6	12557.8	478	1
chr6	61361811	61405029	11_Peak_6625_lociStitched	11	22164	66933.9	13561.9	479	1
chr6	19913739	19976085	25_Peak_47823_lociStitched	25	28663	68992.1	15661.3	480	1
chr6	81388911	81496004	29_Peak_20140_lociStitched	29	38748	83628.9	30307.3	481	1
chr6	97695012	97778142	13_Peak_10527_lociStitched	13	22172	75544.4	22227.3	482	1
chr6	81671956	81727066	22_Peak_10321_lociStitched	22	23266	68945.5	15653.9	483	1
chr6	94163287	94250924	27_Peak_96734_lociStitched	27	39293	76656	23465.8	484	1
chr6	55560688	55611441	10_Peak_7773_lociStitched	10	20471	65618.6	12510.6	485	1
chr6	267856408	267888606	8_Peak_25582_lociStitched	8	22425	62384.6	9359.88	486	1
chr6	48103910	48153948	11_Peak_71072_lociStitched	11	14955	68810	15847.5	487	1
chr6	1612802	1653257	8_Peak_95557_lociStitched	8	17058	64399.5	11465.5	488	1
chr6	70948067	70972773	9_Peak_8472_lociStitched	9	20181	59304.5	6401.92	489	1
chr6	50448379	50493792	11_Peak_61546_lociStitched	11	19779	66857	14105.3	490	1
chr6	106994767	107048510	20_Peak_11904_lociStitched	20	22852	65287	12624.2	491	1
chr6	52487922	52558864	17_Peak_51269_lociStitched	17	21353	70146.3	17502.9	492	1
chr6	52179326	52236431	15_Peak_22033_lociStitched	15	22543	69525.3	17034.4	493	1
chr6	64445750	64489728	18_Peak_72759_lociStitched	18	26094	69293.4	16910.1	494	1
chr6	50487565	50560355	23_Peak_98304_lociStitched	23	31266	71093.3	18851.2	495	1
chr6	7491159	7514053	8_Peak_55382_lociStitched	8	18753	58157.1	5948.53	496	1
chr6	53523577	53581647	19_Peak_86863_lociStitched	19	25912	66757.3	14598.8	497	1
chr6	121493621	121516988	8_Peak_14106_lociStitched	8	15983	59370	7230.33	498	1
chr6	14284307	14344883	20_Peak_102459_lociStitched	20	28202	68487.2	16410	499	1
chr6	120446391	120453082	Peak_17	1	7119	55395.1	3341.19	500	1
chr6	92292974	92307111	14_Peak_8477_lociStitched	14	20957	73133.3	21351.8	501	1
chr6	18295563	18343336	16_Peak_95288_lociStitched	16	21754	65511.1	13787.3	502	1
chr6	1440536	1459379	6_Peak_95612_lociStitched	6	12146	59033.2	7358.19	503	1
chr6	94786243	94800683	Peak_2312	1	14441	56610.6	4994.8	505	1
chr6	23217766	23269562	13_Peak_98978_lociStitched	13	25548	67136.6	15536.4	506	1
chr7	10186383	10220186	9_Peak_13423_lociStitched	9	20654	62461.2	10946.4	509	1
chr7	23765966	23809680	8_Peak_11554_lociStitched	8	14290	63782.3	12336.8	510	1
chr7	5890076	5962550	23_Peak_96452_lociStitched	23	23536	67180.7	15768.4	511	1
chr7	29012329	29067194	17_Peak_56889_lociStitched	17	22844	63929.2	12573.8	512	1
chr7	93252960	93341015	26_Peak_22429_lociStitched	26	41741	78150.7	26951.6	513	1
chr7	100427605	100452448	9_Peak_107900_lociStitched	9	16713	58813.3	7721.2	514	1
chr7	7818105	7864041	13_Peak_108360_lociStitched	13	29922	64241.5	13215.8	515	1
chr7	103219264	103236873	8_Peak_108479_lociStitched	8	10272	56465	5479.92	516	1
chr7	47643352	47658561	8_Peak_80074_lociStitched	8	13409	58450.5	7466.4	517	1
chr7	15789500	15880079	20_Peak_50724_lociStitched	20	32812	76647	25676.9	518	1
chr7	77170034	77219032	10_Peak_75723_lociStitched	10	22387	65186.9	14287.8	519	1
chr7	93339955	93347197	5_Peak_6805_lociStitched	5	10835	58490.7	7786.71	521	1
chr7	90936062	90977149	14_Peak_95450_lociStitched	14	23095	62417	11810.1	522	1
chr7	70857307	70899432	8_Peak_103620_lociStitched	8	17707	61367.7	10762.9	523	1
chr7	147982728	148025483	11_Peak_1945_lociStitched	11	25921	63144.9	12561.4	524	1
chr7	39495116	39545576	13_Peak_70231_lociStitched	13	17167	66370.9	15820.4	525	1
chr7	890851	912537	11_Peak_7389_lociStitched	11	15837	56446.4	6022.07	526	1
chr7	4259993	4314513	15_Peak_3193_lociStitched	15	29759	65778.4	15369.2	527	1
chr7	68816064	68893198	18_Peak_6336_lociStitched	18	30094	69852.6	19468.6	528	1
chr7	52505830	52555159	11_Peak_37322_lociStitched	11	19891	65004.9	14672.8	529	1
chr7	7306583	7405731	30_Peak_60245_lociStitched	30	41800	73970.5	23746.1	530	1
chr7	46061948	46102558	12_Peak_24531_lociStitched	12	15261	62363.7	12309.1	531	1
chr7	108109779	108154609	16_Peak_82960_lociStitched	16	30896	61957.4	11976.5	532	1
chr7	107277905	107307047	7_Peak_83827_lociStitched	7	14728	57454.5	7520.21	533	1
chr7	150660100	150682689	4_Peak_78949_lociStitched	4	9972	57499.2	7574.85	534	1
chr7	27541622	27618100	15_Peak_9351_lociStitched	15	32967	68491.7	18758.2	535	1
chr7	131465998	131511221	24_Peak_51525_lociStitched	24	28565	63727.6	14019.3	536	1
chr7	6984582	7036424	18_Peak_95401_lociStitched	18	27670	63144.6	13555.6	537	1
chr7	1944396	1967719	5_Peak_32707_lociStitched	5	16718	57825.7	8293.48	538	1
chr7	54215372	54239514	6_Peak_103754_lociStitched	6	15115	58331.8	8861.16	539	1
chr7	74780894	74823607	16_Peak_26927_lociStitched	16	28640	61955.4	12516.5	540	1
chr7	44409632	44473592	18_Peak_12908_lociStitched	18	17924	64425.2	15011.1	541	1
chr7	45075429	45127441	14_Peak_14084_lociStitched	14	25563	64814.1	15402.6	542	1
chr7	89248449	89340975	20_Peak_45678_lociStitched	20	30245	76015.5	26684.8	543	1
chr7	52154489	52203358	12_Peak_90505_lociStitched	12	19633	60507.1	11190.9	544	1
chr7	69663907	69676384	2_Peak_863_lociStitched	2	12287	53930.6	4640.2	545	1
chr7	117705603	117732206	11_Peak_63313_lociStitched	11	18312	57215.8	7928.32	546	1
chr7	56736367	56763046	8_Peak_45202_lociStitched	8	20881	56942.2	7710.87	547	1
chr7	9421951	9458535	13_Peak_48442_lociStitched	13	24293	60275.8	11128.9	548	1
chr7	17685107	17699635	4_Peak_84918_lociStitched	4	7037	53784.6	4688.49	549	1
chr7	60301168	60381374	23_Peak_50892_lociStitched	23	35857	70958.2	21880.2	550	1
chr7	119918752	119941190	8_Peak_93212_lociStitched	8	14681	56018.6	7024.98	551	1
chr7	53040633	53081014	8_Peak_2468_lociStitched	8	12414	63648.5	14662.3	552	1
chr7	17180542	17227310	20_Peak_27067_lociStitched	20	28800	75088.7	26135.8	553	1
chr7	260604753	260651821	11_Peak_91738_lociStitched	11	23990	60973.1	12277.9	555	1
chr7	62462470	62483424	7_Peak_4949_lociStitched	7	13723	54439.5	5900.6	556	1
chr7	166697055	166702125	1_Peak_337_lociStitched	1	5573	51738.8	3227.86	557	1
chr7	16917201	16951181	11_Peak_59541_lociStitched	11	16695	60999.8	12536.7	558	1
chr7	15471348	15500296	11_Peak_31224_lociStitched	11	16946	57193.4	8737.89	559	1
chr7	4330172	4383994	18_Peak_34961_lociStitched	18	33177	65058.4	16651.2	560	1
chr7	37650058	37699296	17_Peak_100625_lociStitched	17	26485	61517.7	13247.4	561	1
chr7	14495330	14551569	14_Peak_90153_lociStitched	14	20836	63512.7	15261.5	562	1
chr7	164956155	165013141	13_Peak_85199_lociStitched	13	24856	64388.5	16138.4	563	1
chr7	49410039	49484889	22_Peak_6027_lociStitched	22	32411	66347	18106.2	564	1
chr7	97485487	97585053	23_Peak_35284_lociStitched	23	30656	71905.8	23687.7	565	1
chr7	31901023	31946355	8_Peak_467_lociStitched	8	17253	61801.1	13640.4	566	1
chr7	7781057	7854845	23_Peak_88700_lociStitched	23	25986	69714.9	21560.9	567	1
chr7	6596735	6678268	22_Peak_44644_lociStitched	22	30309	67428.1	19371.2	569	1
chr7	20717175	20738058	9_Peak_1850_lociStitched	9	15757	56651.8	8668.94	570	1
chr7	36269628	36364057	20_Peak_49718_lociStitched	20	21456	69083.6	21101.1	571	1
chr7	11040293	11073866	10_Peak_14154_lociStitched	10	17746	57459.5	9509.42	572	1
chr7	93879736	93950101	19_Peak_6058_lociStitched	19	27002	66565.3	18625.6	573	1
chr7	81417412	81475338	14_Peak_15563_lociStitched	14	19357	61980.8	14093.4	574	1
chr7	91086844	91121466	5_Peak_7259_lociStitched	5	22236	57679.2	9806.02	575	1
chr7	57856551	57897346	21_Peak_82357_lociStitched	21	17167	56032.4	8227.45	576	1
chr7	98515482	98547383	10_Peak_96432_lociStitched	10	22244	58453.6	10652.7	577	1
chr7	84492101	84571772	17_Peak_2138_lociStitched	17	22910	66629.8	18846.8	578	1
chr7	14687797	14784818	32_Peak_51622_lociStitched	32	30796	70986.1	23207.6	579	1
chr7	127836466	127917065	14_Peak_93592_lociStitched	14	22585	66292.7	18650.6	580	1
chr7	46783773	46885497	17_Peak_44959_lociStitched	17	32519	74406.2	26766.3	581	1
chr7	68658478	68688844	12_Peak_1403_lociStitched	12	20677	62621.6	15019.8	582	1
chr7	47799334	47848978	13_Peak_2520_lociStitched	13	23811	59905.4	12366.3	583	1
chr7	254008244	254037342	8_Peak_107523_lociStitched	8	16406	57510.1	9984.9	584	1
chr7	32614110	32678640	23_Peak_15033_lociStitched	23	33924	70490	22985.7	585	1
chr7	2365239	2407919	8_Peak_81792_lociStitched	8	24351	58938.4	11501.3	586	1
chr7	145522	206385	17_Peak_20442_lociStitched	17	30112	63315.8	15940	588	1
chr7	118897805	118922671	8_Peak_3703_lociStitched	8	18352	54370.6	7026.33	589	1
chr7	2120163	2143300	4_Peak_24110_lociStitched	4	17461	54702.8	7408.47	591	1
chr7	70104918	70159887	18_Peak_11372_lociStitched	18	25851	63305.3	16108.4	594	1
chr7	34601971	34694396	21_Peak_3538_lociStitched	21	30580	69340.5	22179.7	595	1
chr8	15314397	15346636	7_Peak_1596_lociStitched	7	18114	58120.5	10967.7	596	1
chr8	34410708	34438609	6_Peak_125_lociStitched	6	11309	55486.7	8342.4	597	1
chr8	64758974	64814202	23_Peak_103465_lociStitched	23	26605	62022.9	14888.6	598	1
chr8	53977912	53996604	3_Peak_41890_lociStitched	3	15335	55371.6	8256.96	599	1
chr8	139226859	139272745	19_Peak_40279_lociStitched	19	24104	57664.9	10585.9	600	1
chr8	90744082	90791696	15_Peak_105076_lociStitched	15	28629	58061.7	10991.7	601	1
chr8	157467871	157501574	11_Peak_97212_lociStitched	11	19044	56570.4	9518.31	602	1
chr8	93524505	93561435	8_Peak_78163_lociStitched	8	17108	57374.4	10344.1	603	1
chr8	11184227	11214637	11_Peak_62145_lociStitched	11	17749	56128	9115.52	605	1
chr8	21958250	21993104	7_Peak_2058_lociStitched	7	15019	58270.5	11380.8	606	1
chr8	75483691	75516931	14_Peak_15446_lociStitched	14	23289	56808.4	9937.15	607	1
chr8	21785463	21828272	12_Peak_9887_lociStitched	12	21322	59315	12452.8	608	1
chr8	104864108	104903908	10_Peak_11695_lociStitched	10	23027	60798	13957.7	609	1
chr8	61716400	61778984	16_Peak_3095_lociStitched	16	27635	62925.7	16230.2	610	1
chr8	57505131	57531110	10_Peak_609_lociStitched	10	17703	56942.3	10413.8	613	1
chr8	11357201	11502580	32_Peak_103356_lociStitched	32	28734	84367	37856	614	1
chr8	7862054	7905572	9_Peak_349_lociStitched	9	16239	57941.2	11436.8	615	1
chr8	55390647	55479486	27_Peak_108441_lociStitched	27	39993	64212.8	17767.8	617	1
chr8	60712429	60778719	17_Peak_97526_lociStitched	17	25385	64603.3	18275.1	618	1
chr8	30014310	30048509	11_Peak_105172_lociStitched	11	15230	57569.5	11276.9	619	1
chr8	6428394	6482287	19_Peak_99218_lociStitched	19	30143	62020.4	15732.7	620	1
chr8	17975097	18060157	27_Peak_55361_lociStitched	27	35010	67614.2	21333	621	1
chr8	137809631	137864357	8_Peak_34231_lociStitched	8	19392	60942.9	14737.7	622	1
chr8	238753167	238827803	17_Peak_104576_lociStitched	17	30736	65560.3	19420.3	623	1
chr8	40867662	40874401	1_Peak_383_lociStitched	1	7980	48730.9	2642.64	624	1
chr8	16374261	16377444	2_Peak_2719_lociStitched	2	3102	48010.1	1957.69	625	1
chr8	78722255	78759272	7_Peak_6222_lociStitched	7	19834	56737.7	10721.2	626	1
chr8	58802405	58852227	15_Peak_73758_lociStitched	15	22217	57385	11414.2	628	1
chr8	14380559	14443455	18_Peak_73703_lociStitched	18	34859	62870.8	16950.5	629	1
chr8	32604542	32632310	9_Peak_100458_lociStitched	9	20447	53881.8	7975.49	630	1
chr8	56743475	56750819	3_Peak_58108_lociStitched	3	7108	49418.4	3520.9	631	1
chr8	33728355	33772213	10_Peak_91821_lociStitched	10	17629	55019.9	9140.01	632	1
chr8	21951613	21981557	9_Peak_98365_lociStitched	9	16646	55705.2	9836.15	633	1
chr8	59228005	59311437	24_Peak_38969_lociStitched	24	31008	68990.6	23154	634	1
chr8	131351422	131399854	16_Peak_29288_lociStitched	16	25391	58665.4	12881.9	635	1
chr8	1381706	1420215	10_Peak_93845_lociStitched	10	15491	58397.7	12629.6	636	1
chr8	122961250	123016163	17_Peak_23508_lociStitched	17	27221	60245.9	14501.6	638	1
chr8	79515496	79609918	20_Peak_25731_lociStitched	20	32844	68040.5	22444.1	641	1
chr8	9427659	9499136	19_Peak_102560_lociStitched	19	29157	61713.2	16139.5	642	1
chr8	47155362	47327603	34_Peak_85484_lociStitched	34	38475	90639.7	45069.4	643	1
chr9	23647815	23685180	9_Peak_24614_lociStitched	9	21264	53316.9	7775.46	644	1
chr9	200998466	201012544	4_Peak_76487_lociStitched	4	5512	49815	4400.78	645	1
chr9	75922714	75993517	20_Peak_97616_lociStitched	20	22402	60495.4	15177.1	646	1
chr9	122769027	122804056	12_Peak_107792_lociStitched	12	21866	55478.9	10189.9	649	1
chr9	108821253	108884814	15_Peak_82131_lociStitched	15	29296	58914.7	13646.5	650	1
chr9	129503197	129518131	6_Peak_9733_lociStitched	6	7672	51447.8	6203.68	651	1
chr9	76503277	76524449	7_Peak_1332_lociStitched	7	14657	53508	8301.54	652	1
chr9	61764393	61817166	12_Peak_87914_lociStitched	12	16142	55997.4	10834.3	654	1
chr9	239839953	239845439	5_Peak_59001_lociStitched	5	5658	49808.6	4794.88	655	1
chr9	28506984	28513634	3_Peak_476_lociStitched	3	6956	49425.2	4434.68	656	1
chr9	131011063	131034483	15_Peak_47239_lociStitched	15	21395	56809.8	11870	657	1
chr9	67548928	67576600	7_Peak_10204_lociStitched	7	17111	52129.4	7354.28	659	1
chr9	131548419	131589324	23_Peak_30648_lociStitched	23	28140	65494.1	20762.6	660	1
chr9	46241274	46254793	3_Peak_85423_lociStitched	3	13969	52040.2	7333.75	662	1
chr9	71876565	71904843	10_Peak_40392_lociStitched	10	19254	53762	9108.27	663	1
chr9	14858425	14899622	12_Peak_22653_lociStitched	12	24831	55307.8	10682.1	664	1
chr9	35743394	35788446	11_Peak_11500_lociStitched	11	21168	55648.2	11024.2	665	1
chr9	7753071	7851582	28_Peak_8840_lociStitched	28	37530	70325	25733.9	666	1
chr9	120357999	120367506	Peak_465	1	12950	49426.3	4915.44	667	1
chr9	10197275	10233139	12_Peak_409_lociStitched	12	10115	53803.9	9306.98	668	1
chr9	121190926	121238612	11_Peak_2400_lociStitched	11	17518	58116.9	13636.9	669	1
chr9	105035357	105056976	3_Peak_17210_lociStitched	3	13703	51123.2	6672.51	671	1
chr9	27168110	27212079	11_Peak_42075_lociStitched	11	23008	55709.4	11309.9	672	1
chr9	54597915	54674816	19_Peak_1391_lociStitched	19	22298	64743	20348	673	1
chr9	165026589	165150687	31_Peak_102766_lociStitched	31	40634	76258.2	31905.6	674	1
chr9	99430215	99445204	3_Peak_157_lociStitched	3	14574	48735.2	4441.24	675	1
chr9	39770151	39826299	18_Peak_19682_lociStitched	18	25006	60289.1	16014.3	676	1
chr9	37989159	38050750	14_Peak_8513_lociStitched	14	22372	63411	19157.6	677	1
chr9	10257739	10268960	15_Peak_12028_lociStitched	15	25831	57368.5	13118.7	678	1
chr9	134281431	134313552	10_Peak_1024_lociStitched	10	21292	52881	8672.56	679	1
chr9	108724120	108755601	8_Peak_12340_lociStitched	8	15254	54745.6	10616.8	680	1
chr9	77050845	77078295	6_Peak_15355_lociStitched	6	17823	52006.8	7878.15	681	1
chr9	84045599	84052031	5_Peak_100982_lociStitched	5	9122	50374	6327.02	682	1
chr9	182219247	182248123	8_Peak_10552_lociStitched	8	10601	52415.7	8371.15	683	1
chr9	106751752	106806687	28_Peak_40418_lociStitched	28	30678	58698	14684.1	684	1
chr9	68627147	68659587	12_Peak_99475_lociStitched	12	11526	51093.9	7131.42	686	1
chr9	27938563	27954816	2_Peak_17746_lociStitched	2	15474	49602.5	5651.17	687	1
chr9	45887029	45917484	7_Peak_1392_lociStitched	7	18968	52306.5	8381.22	688	1
chr9	41638204	41692519	16_Peak_68095_lociStitched	16	23145	59857.3	15965.6	689	1
chr9	79871530	79917935	13_Peak_85444_lociStitched	13	14813	55054.9	11179	690	1
chr9	32133373	32161880	6_Peak_3485_lociStitched	6	17519	53838.6	10012.2	691	1
chr9	57995323	58039694	9_Peak_84140_lociStitched	9	17679	56914.7	13102.8	692	1
chr9	36619336	36655743	10_Peak_19215_lociStitched	10	10553	52432	8841.61	694	1
chr9	463530	505508	9_Peak_5070_lociStitched	9	18907	56863.4	13445.6	695	1
chr9	118944935	119003830	20_Peak_104238_lociStitched	20	24062	64840.7	21432.3	696	1
chr9	8897368	8930439	8_Peak_109305_lociStitched	8	13269	55129.9	11739.2	697	1
chr9	126364062	126400071	13_Peak_1782_lociStitched	13	21232	54345.9	10982.3	698	1
chr9	47592240	47673602	24_Peak_84750_lociStitched	24	30813	64347.3	21111	699	1
chr9	13403149	13457180	12_Peak_13285_lociStitched	12	25262	59255.8	16036.4	700	1
chr9	19600506	19636581	12_Peak_37193_lociStitched	12	25453	53515.5	10316.3	702	1
chr9	35163774	35259139	34_Peak_30035_lociStitched	34	34655	64466.7	21275.9	703	1
chr9	110737191	110792983	19_Peak_6472_lociStitched	19	31363	54455.4	11268.4	704	1
chr9	29887399	29926324	13_Peak_15001_lociStitched	13	23541	51651.7	8533.86	705	1
chr10	12699821	12730745	16_Peak_41471_lociStitched	16	25855	61579.6	18478.9	706	1
chr10	79983318	79986589	1_Peak_103_lociStitched	1	4083	45724.1	2690.85	708	1
chr10	63764253	63798527	10_Peak_19218_lociStitched	10	16793	53549.7	10535.8	709	1
chr10	65538137	65563644	8_Peak_17552_lociStitched	8	19703	50760.1	7783.95	710	1
chr10	78158645	78200723	11_Peak_68060_lociStitched	11	24077	54402.3	11504.6	712	1
chr10	132562284	132586463	6_Peak_3684_lociStitched	6	15853	50236.4	7361.05	714	1
chr10	375809	403472	3_Peak_3494_lociStitched	3	12708	52014.5	9142.64	715	1
chr10	61458412	61503471	11_Peak_34619_lociStitched	11	19743	60389.8	17530.1	716	1
chr10	137241052	137297587	12_Peak_64657_lociStitched	12	19347	55353.4	12528.2	717	1
chr10	115815132	115877629	20_Peak_63714_lociStitched	20	26586	57903.9	15161.1	718	1
chr10	22401189	22427786	5_Peak_6114_lociStitched	5	17383	50360.6	7654.98	719	1
chr10	25050446	25088239	6_Peak_141_lociStitched	6	12734	52657	9966.01	720	1
chr10	64281855	64337154	12_Peak_10308_lociStitched	12	18917	56382.9	13780.5	721	1
chr10	1181926	1233472	9_Peak_29350_lociStitched	9	12567	58850.1	16283.4	722	1
chr10	59543393	59583783	13_Peak_73732_lociStitched	13	17946	54716.6	12206.8	723	1
chr10	31987745	32074181	17_Peak_88850_lociStitched	17	20525	66650.8	24158.9	725	1
chr10	22698273	22761706	11_Peak_28401_lociStitched	11	25238	59194.5	16883.7	728	1
chr10	824075	883508	13_Peak_97931_lociStitched	13	19934	58397.2	16091.5	729	1
chr10	106518985	106572511	13_Peak_5244_lociStitched	13	23844	57029.4	14826.6	730	1
chr10	140329793	140347528	3_Peak_17217_lociStitched	3	7716	47821.2	5668.73	731	1
chr10	38981301	39039708	21_Peak_63395_lociStitched	21	25740	61462.6	19347.9	732	1
chr10	90566481	90605065	9_Peak_75295_lociStitched	9	13858	52281.3	10247.9	733	1
chr10	10228970	10309576	15_Peak_72202_lociStitched	15	25990	62571.6	20568.9	735	1
chr10	159011745	159023481	11_Peak_80705_lociStitched	11	10907	50413.8	8658.48	736	1
chr10	34265192	34303745	7_Peak_35339_lociStitched	7	17188	52906.5	11154.3	737	1
chr10	59510134	59631613	26_Peak_94202_lociStitched	26	28794	70575	28824	738	1
chr10	46061682	46144133	26_Peak_42030_lociStitched	26	36999	60395.4	18658.7	739	1
chr10	98766050	98822946	18_Peak_102462_lociStitched	18	24679	60224	18575.1	740	1
chr11	21104112	21126421	4_Peak_610_lociStitched	4	15976	47339.5	5699.74	741	1
chr11	118201391	118205426	2_Peak_108_lociStitched	2	4241	43630.1	2099.79	742	1
chr11	22630449	22732778	21_Peak_14472_lociStitched	21	23632	64873	23376.8	743	1
chr11	8539181	8574213	11_Peak_71518_lociStitched	11	20534	51468.7	10008.8	744	1
chr11	48452845	48492282	9_Peak_104871_lociStitched	9	15989	53713.4	12266.2	745	1
chr11	147770928	147782910	2_Peak_47462_lociStitched	2	4038	45773.6	4333.97	746	1
chr11	55605701	55669134	13_Peak_81925_lociStitched	13	32049	55349.5	13915.9	747	1
chr11	144925104	144957434	9_Peak_74166_lociStitched	9	11639	51114.3	9756.35	748	1
chr11	47639317	47658868	6_Peak_78022_lociStitched	6	15650	46119.7	4766.66	749	1
chr11	39629236	39671488	7_Peak_7691_lociStitched	7	13192	51987	10773.1	750	1
chr11	58852019	58879126	7_Peak_6496_lociStitched	7	12047	49394.4	8254.08	751	1
chr11	11402880	11430933	8_Peak_36331_lociStitched	8	16457	47898.8	6764.94	752	1
chr11	39449864	39497016	9_Peak_30044_lociStitched	9	15040	52263.5	11135.7	753	1
chr11	34884706	34924966	13_Peak_21819_lociStitched	13	12734	56995	15873.6	754	1
chr11	54169435	54180677	5_Peak_147_lociStitched	5	11638	47293	6251.83	756	1
chr11	72411200	72434607	6_Peak_33044_lociStitched	6	15547	49047.6	8014.15	757	1
chr11	74633654	74693338	12_Peak_20274_lociStitched	12	32294	54101	13121.9	758	1
chr11	182408075	182418274	8_Peak_49310_lociStitched	8	10268	46143.5	5235.37	759	1
chr11	127930357	127963395	8_Peak_12189_lociStitched	8	14737	50217.3	9314.69	760	1
chr11	22741774	22781035	15_Peak_37194_lociStitched	15	24431	51640	10737.9	761	1
chr12	9530172	9622972	26_Peak_29824_lociStitched	26	36280	62109.7	21246.3	762	1
chr12	135338536	135352605	4_Peak_15060_lociStitched	4	7364	44429.9	3589	763	1
chr12	17314247	17338426	8_Peak_1731_lociStitched	8	16296	48833.2	8022.79	765	1
chr12	168852002	168877921	6_Peak_3546_lociStitched	6	11566	49063.7	8333.48	766	1
chr12	48382773	48437733	9_Peak_54221_lociStitched	9	14834	52975.9	12256.1	767	1
chr12	17478157	17525965	13_Peak_66191_lociStitched	13	17003	53355.8	12695	769	1
chr12	4769113	4821749	17_Peak_67403_lociStitched	17	28913	57157.4	16522.4	770	1
chr12	56395053	56431813	12_Peak_17250_lociStitched	12	21237	51309.4	10704.1	771	1
chr12	44655238	44738062	22_Peak_6234_lociStitched	22	25850	61979.6	21386.9	772	1
chr12	70109714	70152665	18_Peak_13864_lociStitched	18	24562	49505.3	8929.51	774	1
chr12	143545887	143604977	18_Peak_76220_lociStitched	18	25846	55857.8	15351.6	775	1
chr12	100389138	100430346	14_Peak_32888_lociStitched	14	21165	50446.4	9942.78	776	1
chr12	60395533	60431220	7_Peak_2896_lociStitched	7	12161	51499.6	11055.4	778	1
chr12	68432080	68452767	9_Peak_69423_lociStitched	9	14018	49907.4	9478.27	779	1
chr12	22719794	22753364	6_Peak_9506_lociStitched	6	15072	48393.4	8076.85	780	1
chr12	110986779	111029174	13_Peak_48576_lociStitched	13	20407	50233.8	9950.11	781	1
chr12	718212	780314	18_Peak_40554_lociStitched	18	22836	58521.8	18271	782	1
chr12	134520494	134550295	13_Peak_100403_lociStitched	13	12567	55030.7	14797	783	1
chr12	21898283	21950378	8_Peak_21229_lociStitched	8	14561	52876.4	12695.6	784	1
chr12	125301718	125354593	14_Peak_75609_lociStitched	14	15149	53361.3	13208.2	785	1
chr12	1005124	1056967	12_Peak_2691_lociStitched	12	15443	53135.3	13047.1	787	1
chr12	29712705	29768777	13_Peak_45043_lociStitched	13	19434	52864.7	12790	788	1
chr12	12358279	12396202	7_Peak_63058_lociStitched	7	19578	50511.4	10452.1	789	1
chr12	112037787	112045142	2_Peak_1668_lociStitched	2	7707	43296	3239.03	790	1
chr12	180692544	180710980	5_Peak_2068_lociStitched	5	14511	46203.2	6181.79	791	1
chr12	59153813	59204197	13_Peak_83726_lociStitched	13	19824	55548.5	15555.2	792	1
chr12	26245863	26306153	17_Peak_83261_lociStitched	17	22906	57566.8	17599.8	793	1
chr12	130393280	130429560	6_Peak_97273_lociStitched	6	12053	49605.6	9661.36	794	1
chr12	22009796	22023078	7_Peak_70_lociStitched	7	7776	44302	4421.78	796	1
chr12	2892940	2960091	16_Peak_29233_lociStitched	16	22096	58078.9	18204.6	798	1
chr12	18653183	18666120	2_Peak_175_lociStitched	2	7318	44174.9	4316.16	799	1
chr12	18040955	18066734	8_Peak_51_lociStitched	8	11423	48480.8	8712.08	800	1
chr12	72144034	72199007	13_Peak_104298_lociStitched	13	28910	53886.7	14163.8	802	1
chr12	8649493	8718694	14_Peak_40589_lociStitched	14	21660	58930.8	19221.3	803	1
chr12	44601387	44636889	7_Peak_1232_lociStitched	7	15150	50767.9	11119.2	804	1
chr12	89134342	89170286	18_Peak_34621_lociStitched	18	20993	55285.7	15637.4	805	1
chr12	21261095	21296456	10_Peak_8579_lociStitched	10	16217	50316.9	10732.9	806	1
chr12	56135121	56164598	6_Peak_66216_lociStitched	6	11926	48973.3	9411.14	808	1
chr12	23122943	23163013	8_Peak_76375_lociStitched	8	10439	51247.7	11730.9	809	1
chr12	17486939	17521763	8_Peak_2019_lociStitched	8	11743	49676.9	10203.8	811	1
chr12	159302097	159338003	9_Peak_97700_lociStitched	9	16059	50677.2	11221.2	812	1
chr12	5200658	5226869	9_Peak_95261_lociStitched	9	13567	47456	8043.17	813	1
chr12	123912717	123929699	2_Peak_3245_lociStitched	2	11183	45251.9	5899.55	814	1
chr12	67056823	67124698	14_Peak_92312_lociStitched	14	15821	56669.1	17317.3	815	1
chr12	37116780	37182865	22_Peak_82745_lociStitched	22	25803	57867	18589.9	817	1
chr12	61528648	61555592	9_Peak_40833_lociStitched	9	9312	47650.2	8396.14	818	1
chr12	124498604	124525268	3_Peak_4336_lociStitched	3	15927	45843.4	6618	819	1
chr12	37918331	37972531	16_Peak_56219_lociStitched	16	23771	54153.9	14969.5	821	1
chr12	92057342	92147149	32_Peak_85130_lociStitched	32	33429	59793.8	20626.3	822	1
chr12	67431842	67456128	8_Peak_14145_lociStitched	8	16173	56993.5	17844.2	823	1
chr12	42179812	42252163	22_Peak_49959_lociStitched	22	34260	56530.3	17431.3	825	1
chr12	12355666	12440429	19_Peak_74484_lociStitched	19	24030	59935.9	20851.7	826	1
chr12	3238513	3303958	11_Peak_60030_lociStitched	11	17907	56518.3	17460.7	827	1
chr12	115186910	115218458	11_Peak_81007_lociStitched	11	15595	50257.8	11222	828	1
chr12	47454945	47485160	10_Peak_32973_lociStitched	10	9586	45089.5	6133.63	829	1
chr12	75179377	75193042	7_Peak_3180_lociStitched	7	14763	48607.7	9665.28	830	1
chr12	182577244	182657668	26_Peak_17901_lociStitched	26	18453	57649.1	18719.9	832	1
chr12	131098371	131130793	8_Peak_108040_lociStitched	8	15487	48194.1	9310.22	834	1
chr12	31195167	31208787	3_Peak_65250_lociStitched	3	3762	42447.8	3588.65	835	1
chr12	128788788	128867621	23_Peak_55921_lociStitched	23	27570	59283.6	20428.2	836	1
chr12	11953676	12051421	21_Peak_60179_lociStitched	21	21403	62361.8	23509.8	837	1
chr12	18977578	18993316	3_Peak_48163_lociStitched	3	5873	44760.4	5915.91	838	1
chr12	167822845	167922217	15_Peak_46635_lociStitched	15	24241	66221.5	27396.9	839	1
chr12	18579924	18595104	6_Peak_7504_lociStitched	6	8198	44267	5551.9	840	1
chr12	112025972	112046970	7_Peak_2994_lociStitched	7	18979	48130.5	9465.41	841	1
chr12	37629971	37669972	12_Peak_66710_lociStitched	12	16762	47103.5	8504.25	842	1
chr12	32998698	33016968	7_Peak_15290_lociStitched	7	9695	43342.2	4744.7	843	1
chr12	2020225	2052627	8_Peak_18418_lociStitched	8	19145	50108.5	11526.6	844	1
chr12	9574915	9622040	10_Peak_108195_lociStitched	10	19857	51620.6	13046	845	1
chr12	75573350	75593503	6_Peak_4067_lociStitched	6	15384	45064.2	6492.28	846	1
chr12	110903440	110922954	7_Peak_33815_lociStitched	7	13625	44496.7	5956.45	847	1
chr12	40923530	40988054	26_Peak_107955_lociStitched	26	26057	53020.8	14557.6	850	1
chr12	73586459	73651008	17_Peak_49868_lociStitched	17	33793	53478.8	15059.3	851	1
chr12	7858561	7884946	8_Peak_5201_lociStitched	8	14101	48084	9815.22	854	1
chr12	68965648	69017041	14_Peak_21570_lociStitched	14	28237	53284.5	15028.2	855	1
chr12	131160775	131242258	17_Peak_14944_lociStitched	17	26334	61364.8	23149.3	856	1
chr13	68563045	68626052	12_Peak_35833_lociStitched	12	19710	56610.7	18466.4	857	1
chr13	13711514	13756516	9_Peak_69583_lociStitched	9	22779	49875.7	11745.5	858	1
chr13	77059052	77087294	11_Peak_42876_lociStitched	11	14862	47974.7	9847.99	859	1
chr13	130307683	130376950	16_Peak_68049_lociStitched	16	18687	52606.2	14582.8	861	1
chr13	76080450	76167097	21_Peak_93651_lociStitched	21	28291	59058.6	21107.2	863	1
chr13	47169336	47252670	12_Peak_91767_lociStitched	12	26895	57486.3	19713.9	864	1
chr13	71869650	71941105	18_Peak_78998_lociStitched	18	22001	56120.8	18385.4	865	1
chr13	12470889	12496714	12_Peak_36944_lociStitched	12	15150	45180.8	7468.59	866	1
chr13	14100247	14160638	22_Peak_77270_lociStitched	22	26469	56629.2	18935.3	867	1
chr13	53576096	53619040	10_Peak_76135_lociStitched	10	16094	48380.5	10719.7	869	1
chr13	71016883	71062145	10_Peak_102036_lociStitched	10	19043	50440.8	12850.6	870	1
chr13	14112235	14181314	24_Peak_33540_lociStitched	24	26585	55032.8	17473	872	1
chr13	151147818	151214680	12_Peak_64253_lociStitched	12	25120	52943.4	15386.4	873	1
chr13	5562391	5598406	16_Peak_2912_lociStitched	16	14776	47408.4	9904.2	875	1
chr13	151726782	151768082	8_Peak_32725_lociStitched	8	17173	49411.3	11919.2	876	1
chr13	2417006	2478026	19_Peak_18806_lociStitched	19	28522	53362	15877.4	877	1
chr13	9196749	9261633	22_Peak_30794_lociStitched	22	20189	52822.1	15410	880	1
chr13	28807093	28847744	15_Peak_93884_lociStitched	15	19469	48586.1	11191.2	882	1
chr13	5466311	5484193	5_Peak_3986_lociStitched	5	12495	42822	5430.76	883	1
chr13	23826245	23869658	17_Peak_34710_lociStitched	17	23701	49758.4	12419	884	1
chr13	21890169	21922655	10_Peak_33518_lociStitched	10	15362	47068.1	9780.34	885	1
chr13	684865	732724	14_Peak_16769_lociStitched	14	19383	52611.4	15444.1	889	1
chr13	31261095	31287218	11_Peak_94147_lociStitched	11	13031	44024.3	6866.93	890	1
chr13	139134791	139206027	15_Peak_84152_lociStitched	15	20327	54576.4	17430.4	891	1
chr13	521793	614735	26_Peak_9706_lociStitched	26	32277	57707.7	20586.7	893	1
chr13	163220360	163228120	4_Peak_50078_lociStitched	4	7334	40352.9	3259.54	894	1
chr13	76634493	76639221	2_Peak_91356_lociStitched	2	5337	39709.8	2629.74	895	1
chr13	9932790	10028803	22_Peak_87105_lociStitched	22	26004	62571.8	25601.1	898	1
chr13	27565966	27668975	23_Peak_42761_lociStitched	23	35279	62419.5	25501.4	899	1
chr13	111275772	111291974	4_Peak_51601_lociStitched	4	10322	41584.1	4690.48	901	1
chr13	14884622	14944342	17_Peak_81513_lociStitched	17	22732	52171.7	15284.5	902	1
chr13	9172004	9201596	6_Peak_2073_lociStitched	6	16623	45488.8	8640.86	906	1
chr13	10959846	10991821	13_Peak_13897_lociStitched	13	14217	45473.3	8647.21	907	1
chr13	19167747	19210559	9_Peak_28699_lociStitched	9	18125	49313.2	12492.2	908	1
chr13	28163682	28197085	5_Peak_60238_lociStitched	5	10465	47470.3	10703.4	909	1
chr13	1576190	1666894	25_Peak_20495_lociStitched	25	28640	62243.9	25485.9	911	1
chr13	2245978	2258610	3_Peak_1963_lociStitched	3	9721	41862.4	5110.91	912	1
chr13	59386693	59404130	5_Peak_63756_lociStitched	5	11690	42836.3	6108.42	913	1
chr13	81899152	81944909	11_Peak_35818_lociStitched	11	19226	49490.8	12763.5	914	1
chr13	52877657	52897586	6_Peak_7905_lociStitched	6	16412	42805.2	6095.66	915	1
chr13	117508017	117606282	28_Peak_27440_lociStitched	28	34793	63588.1	26900.6	916	1
chr13	81857899	81898242	20_Peak_90107_lociStitched	20	22291	48944.6	12282.8	917	1
chr13	10653368	10665849	2_Peak_8781_lociStitched	2	10092	40416	3766.77	918	1
chr13	123342266	123357514	4_Peak_307_lociStitched	4	6733	41061.3	4446.32	919	1
chr13	92165142	92244163	16_Peak_18940_lociStitched	16	34668	58558	21955.3	920	1
chr13	36215823	36229537	4_Peak_86_lociStitched	4	4758	39901.9	3300.25	921	1
chr13	124003532	124022495	6_Peak_3110_lociStitched	6	12238	42778.6	6225.55	924	1
chr13	7582133	7586415	2_Peak_62_lociStitched	2	4804	38716.5	2164.91	925	1
chr13	89680844	89706659	10_Peak_82479_lociStitched	10	12704	42638.6	6092.34	926	1
chr13	8745650	8765121	4_Peak_100059_lociStitched	4	12047	40797.9	4322.35	928	1
chr13	20836123	20914866	19_Peak_45398_lociStitched	19	26178	56744.7	20276.1	930	1
chr13	89572089	89600209	7_Peak_53069_lociStitched	7	14554	44939.2	8483.53	931	1
chr13	34767216	34797274	9_Peak_1711_lociStitched	9	17822	45911.5	9513.51	932	1
chr13	10241187	10267549	9_Peak_78333_lociStitched	9	16089	45031.6	8654.64	933	1
chr13	68368849	68385534	4_Peak_398_lociStitched	4	9562	40975	4611.73	934	1
chr14	120641468	120661484	7_Peak_55652_lociStitched	7	12009	44142.9	7793.34	935	1
chr14	84126036	84155090	12_Peak_88184_lociStitched	12	16492	54414	18170.9	937	1
chr14	121100862	121149307	13_Peak_66830_lociStitched	13	13575	50941.6	14699.4	938	1
chr14	41962990	41997472	13_Peak_1164_lociStitched	13	23439	46180.9	9960.18	939	1
chr14	110811891	110846559	5_Peak_74570_lociStitched	5	12681	45163.8	9020.63	941	1
chr14	7828941	7844900	4_Peak_2163_lociStitched	4	10668	42121.2	6023.71	943	1
chr14	36049865	36072548	7_Peak_87979_lociStitched	7	14160	42769.3	6697.85	944	1
chr14	55692251	55713359	8_Peak_22952_lociStitched	8	12216	42224.4	6190.98	945	1
chr14	124856421	124896651	9_Peak_35944_lociStitched	9	13005	42608.7	6585.81	946	1
chr14	62611642	62658041	11_Peak_5268_lociStitched	11	13809	48312.8	12354.3	947	1
chr14	23214063	23222986	1_Peak_1129_lociStitched	1	9179	39440.6	3486.72	948	1
chr14	44649592	44657176	1_Peak_1600_lociStitched	1	7585	38665.5	2734.79	949	1
chr14	145971571	146010392	9_Peak_9774_lociStitched	9	14528	46876.4	10970.8	951	1
chr14	11346352	11436092	24_Peak_11502_lociStitched	24	24497	58438.7	22542.7	952	1
chr14	132276503	132303545	7_Peak_100297_lociStitched	7	10238	43751.3	7953.05	954	1
chr14	19072359	19125571	15_Peak_50189_lociStitched	15	19330	48184.4	12423.5	955	1
chr14	96538755	96579505	13_Peak_4533_lociStitched	13	15938	47176.3	11434.5	956	1
chr14	62936624	62992922	9_Peak_555_lociStitched	9	13969	51274.9	15534.8	957	1
chr14	915234	930787	7_Peak_16734_lociStitched	7	5863	40860.5	5124.52	958	1
chr14	20612885	20636037	8_Peak_103171_lociStitched	8	9953	41367	5689.2	959	1
chr14	5563775	5594038	11_Peak_3287_lociStitched	11	14555	45582.4	9938.68	960	1
chr14	57808086	57860577	19_Peak_45470_lociStitched	19	24512	49908.4	14273.2	961	1
chr14	17093581	17115717	13_Peak_80667_lociStitched	13	11866	49682.8	14059.2	962	1
chr14	106738751	106761948	9_Peak_2812_lociStitched	9	13718	41670	6105.61	964	1
chr14	76647085	76670570	10_Peak_22332_lociStitched	10	8030	45903.7	10349.3	965	1
chr14	150561215	150577752	Peak_5085	1	17750	40471.3	5037.17	971	1
chr14	98896714	98935400	14_Peak_47519_lociStitched	14	19479	44518.3	9096.61	972	1
chr14	7057220	7075663	6_Peak_34353_lociStitched	6	16571	40635.5	5234.12	973	1
chr14	131915695	131919929	3_Peak_85095_lociStitched	3	5600	37893.2	2499.78	974	1
chr14	63627607	63706788	19_Peak_43060_lociStitched	19	22919	57856.5	22469.4	975	1
chr14	77747350	77752024	4_Peak_31392_lociStitched	4	4221	38117.5	2737.39	976	1
chr14	111452814	111501235	15_Peak_88301_lociStitched	15	20371	47883.5	12507.1	977	1
chr14	10594574	10631740	10_Peak_32614_lociStitched	10	16699	45651	10283.8	978	1
chr14	48744241	48830270	18_Peak_55522_lociStitched	18	25044	54714.4	19347.9	979	1
chr14	3468002	3543413	19_Peak_59591_lociStitched	19	23256	51804	16486.6	980	1
chr14	74676927	74687863	5_Peak_33037_lociStitched	5	8347	39510.5	4240.17	984	1
chr14	271240111	271277986	8_Peak_71512_lociStitched	8	17721	43505.4	8242.2	985	1
chr14	21862028	21901817	9_Peak_32004_lociStitched	9	21466	45729.1	10496.8	986	1
chr14	7410119	7475400	18_Peak_92464_lociStitched	18	24929	55462.7	20256.7	987	1
chr14	112053099	112090085	9_Peak_7658_lociStitched	9	13672	47871.6	12681.8	989	1
chr14	130477700	130506757	7_Peak_102070_lociStitched	7	15328	42670.2	7543.2	991	1
chr14	130054922	130066617	5_Peak_43528_lociStitched	5	12201	40051.8	4936.9	992	1
chr14	20506216	20574028	22_Peak_57946_lociStitched	22	19241	50886.1	15793.4	993	1
chr14	80488629	80505168	3_Peak_54754_lociStitched	3	6226	40421.8	5375.37	994	1
chr14	35975417	35978770	1_Peak_1631_lociStitched	1	3435	36846.8	1818.65	996	1
chr14	95699147	95724606	11_Peak_25543_lociStitched	11	16265	46654.7	11632	997	1
chr14	107136207	107227030	24_Peak_6883_lociStitched	24	28571	56510.1	21488.7	998	1
chr14	269625736	269657507	6_Peak_13310_lociStitched	6	14227	42662.1	7688.58	999	1
chr14	123945140	123981835	6_Peak_2649_lociStitched	6	18183	43820.2	8880.83	1000	1
chr14	58387440	58432615	13_Peak_39721_lociStitched	13	17366	48689.6	13791.9	1002	1
chr14	38011563	38044909	6_Peak_39991_lociStitched	6	13630	45048	10198.9	1003	1
chr14	44773000	44799455	6_Peak_84860_lociStitched	6	7953	42523.8	7714.28	1005	1
chr14	20659205	20683849	7_Peak_73620_lociStitched	7	14158	39617.7	4822.83	1006	1
chr14	42914400	42916474	2_Peak_91124_lociStitched	2	2886	36468.6	1704.49	1008	1
chr14	38482336	38543533	17_Peak_16087_lociStitched	17	18176	52556.6	17827.5	1009	1
chr14	20627300	20645050	7_Peak_91263_lociStitched	7	11161	38093.4	3474.14	1011	1
chr14	3242806	3295857	11_Peak_23649_lociStitched	11	18023	48992.6	14398	1012	1
chr14	104193416	104205298	5_Peak_21615_lociStitched	5	9208	37926.2	3363.79	1014	1
chr14	10585480	10598973	6_Peak_30629_lociStitched	6	11911	37638.7	3158.71	1018	1
chr14	64852113	64891524	11_Peak_26240_lociStitched	11	22582	42916.1	8465.06	1020	1
chr14	74402402	74439693	12_Peak_17347_lociStitched	12	23970	46501.9	12052.5	1021	1
chr14	129955567	130008019	13_Peak_61583_lociStitched	13	15369	47896.4	13506.3	1022	1
chr14	1191656	1213293	5_Peak_73789_lociStitched	5	17146	39530.8	5143.11	1023	1
chr14	52097241	52117872	5_Peak_4119_lociStitched	5	9593	42192.5	7806.77	1024	1
chr14	54857982	54920296	16_Peak_89864_lociStitched	16	20940	49783.5	15422.5	1025	1
chr14	135282336	135313055	7_Peak_21142_lociStitched	7	8856	41652.1	7296.33	1026	1
chr14	48683244	48706921	8_Peak_97544_lociStitched	8	11043	42696.7	8341.41	1027	1
chr15	137326867	137372715	9_Peak_40863_lociStitched	9	19344	47604.4	13255.1	1029	1
chr15	54425705	54433831	4_Peak_65044_lociStitched	4	5782	38260	3920.02	1031	1
chr15	252404946	252455184	16_Peak_9465_lociStitched	16	20279	48316.6	14014.4	1032	1
chr15	104349660	104385614	8_Peak_4447_lociStitched	8	16175	45262.5	10966	1033	1
chr15	2501175	2519828	6_Peak_62672_lociStitched	6	13856	39413.8	5131.44	1035	1
chr15	49345903	49371415	7_Peak_49030_lociStitched	7	13489	42887.8	8608.72	1036	1
chr15	31324593	31377788	14_Peak_82003_lociStitched	14	19839	49886.3	15607.4	1037	1
chr15	23255273	23323219	20_Peak_67363_lociStitched	20	26355	59629.3	25403.5	1039	1
chr15	6536155	6543682	2_Peak_905_lociStitched	2	7378	37234.6	3067.25	1042	1
chr15	77069615	77140740	18_Peak_29857_lociStitched	18	28603	49467.4	15313.2	1043	1
chr15	59621761	59656561	13_Peak_78915_lociStitched	13	19446	44386.8	10247.5	1045	1
chr15	12194116	12239765	14_Peak_4916_lociStitched	14	20360	45530.3	11439.6	1047	1
chr15	21173811	21194771	4_Peak_573_lociStitched	4	7992	40403	6344.1	1049	1
chr15	43032370	43097536	17_Peak_91574_lociStitched	17	22745	51578.9	17542.7	1051	1
chr15	19869863	19918843	11_Peak_50524_lociStitched	11	15074	48516.8	14502	1053	1
chr15	69814219	69860856	14_Peak_107810_lociStitched	14	24586	46828.7	12829.6	1054	1
chr15	78090684	78123197	6_Peak_86058_lociStitched	6	12877	42363.6	8475.35	1057	1
chr15	22290736	22323633	9_Peak_29866_lociStitched	9	12053	42858.2	8980.88	1058	1
chr15	6174954	6194877	12_Peak_103178_lociStitched	12	12764	41181.5	7357.57	1061	1
chr15	31865865	31897464	5_Peak_29849_lociStitched	5	13234	43121.5	9304.51	1062	1
chr15	9484333	9512536	6_Peak_98712_lociStitched	6	4792	41506.8	7700.59	1063	1
chr15	269110907	269135271	5_Peak_20462_lociStitched	5	10814	41850	8103.47	1067	1
chr15	127575345	127641347	23_Peak_44463_lociStitched	23	27513	58823.6	25211.8	1069	1
chr15	2047159	2068595	5_Peak_23207_lociStitched	5	17787	40488.3	6885.24	1070	1
chr15	110349024	110380794	10_Peak_22531_lociStitched	10	12653	41497.1	7895.4	1071	1
chr15	204968368	204980749	4_Peak_104895_lociStitched	4	5581	36928.7	3329.23	1072	1
chr15	100038286	100076894	10_Peak_9519_lociStitched	10	22722	45005.3	11451.1	1073	1
chr15	3172088	3213660	8_Peak_85434_lociStitched	8	20133	44970.9	11438.5	1074	1
chr15	41964995	42069816	30_Peak_43348_lociStitched	30	33800	56967.2	23460.9	1075	1
chr15	4707869	4720029	4_Peak_55300_lociStitched	4	4469	38503.6	5003.85	1076	1
chr15	6142439	6175728	9_Peak_33047_lociStitched	9	15139	44129.4	10630.9	1077	1
chr15	31571054	31586162	4_Peak_100464_lociStitched	4	12625	39184.1	5756.15	1082	1
chr15	129804584	129833116	6_Peak_2170_lociStitched	6	11458	40509.7	7101.61	1083	1
chr15	29959594	29997847	6_Peak_48463_lociStitched	6	11480	42793.6	9389.87	1084	1
chr16	157386632	157411978	6_Peak_96885_lociStitched	6	9522	41588.8	8197.28	1085	1
chr16	51348381	51451833	29_Peak_98461_lociStitched	29	24465	58667.6	25283.7	1086	1
chr16	45899718	45928228	8_Peak_52523_lociStitched	8	18491	42135.6	8761.32	1088	1
chr16	74601470	74667588	17_Peak_35170_lociStitched	17	25579	50953.8	17593.6	1090	1
chr16	45395535	45441940	14_Peak_43403_lociStitched	14	20466	49223	15874.7	1091	1
chr16	79428650	79501081	16_Peak_51854_lociStitched	16	25628	51327.7	18028.2	1092	1
chr16	2555886	2662772	21_Peak_72229_lociStitched	21	24749	60185	26923.4	1094	1
chr16	1922795	1954235	7_Peak_74866_lociStitched	7	14118	41682.8	8453.65	1096	1
chr16	8831353	8864416	7_Peak_81153_lociStitched	7	16375	41884.2	8755.08	1098	1
chr16	65404123	65416464	5_Peak_103866_lociStitched	5	10231	37473.4	4355.14	1099	1
chr16	69272386	69298742	4_Peak_31147_lociStitched	4	10505	42132.7	9045.38	1100	1
chr16	88880244	88921824	17_Peak_109241_lociStitched	17	20925	54733.2	21751.2	1103	1
chr16	16450471	16479318	9_Peak_17567_lociStitched	9	24366	39403.2	6501.23	1106	1
chr17	18871594	18903887	17_Peak_55940_lociStitched	17	11975	42020.2	9121.24	1107	1
chr17	87474996	87496660	6_Peak_90974_lociStitched	6	10363	39781.4	6884.89	1108	1
chr17	136924512	136967266	11_Peak_24127_lociStitched	11	24353	43728.4	10840.4	1109	1
chr17	20717876	20774744	17_Peak_11566_lociStitched	17	22986	46795.2	13920.2	1111	1
chr17	63941798	63974278	7_Peak_23811_lociStitched	7	8421	42904.4	10049.5	1112	1
chr17	151565209	151641400	16_Peak_27780_lociStitched	16	23719	50773.7	17927.7	1113	1
chr17	59318189	59356191	14_Peak_5580_lociStitched	14	16095	43041.1	10252.9	1117	1
chr17	78025303	78041496	4_Peak_75195_lociStitched	4	8577	38722.3	5995.92	1122	1
chr17	273515540	273535558	4_Peak_38926_lociStitched	4	13023	38858.4	6151.79	1124	1
chr17	8500055	8541490	7_Peak_14393_lociStitched	7	14138	41773.8	9072.02	1125	1
chr17	261381769	261410313	19_Peak_69885_lociStitched	19	19126	45843	13234.5	1126	1
chr17	5008470	5062549	12_Peak_40932_lociStitched	12	14938	47681.5	15109.7	1127	1
chr17	4290937	4327582	13_Peak_91724_lociStitched	13	16561	40397.4	7867.68	1128	1
chr17	130913147	131007442	17_Peak_70492_lociStitched	17	24335	55843.8	23322.9	1129	1
chr17	32026114	32049873	7_Peak_16664_lociStitched	7	14252	39473.2	6978.02	1132	1
chr17	93590662	93625118	12_Peak_2678_lociStitched	12	15484	45723.4	13268.8	1134	1
chr17	9364911	9405105	22_Peak_10164_lociStitched	22	27890	54530	22096.8	1135	1
chr17	35797009	35826690	7_Peak_25472_lociStitched	7	14636	39196.2	6776.22	1137	1
chr17	13551570	13606584	13_Peak_84327_lociStitched	13	27515	50401.9	18049	1141	1
chr17	113345647	113367115	6_Peak_60453_lociStitched	6	12625	37984.4	5707.45	1143	1
chr17	38606645	38644609	12_Peak_24404_lociStitched	12	22459	41242.4	9014.53	1146	1
chr17	203322521	203328817	5_Peak_79224_lociStitched	5	6739	38415.5	6190.68	1147	1
chr17	16004266	16023255	5_Peak_1671_lociStitched	5	11415	38069.1	5867.6	1148	1
chr17	98153243	98190620	12_Peak_95562_lociStitched	12	16059	41772.5	9572.25	1149	1
chr17	71586098	71620790	9_Peak_89519_lociStitched	9	14745	41315.3	9139.39	1152	1
chr17	16871017	16913521	11_Peak_58514_lociStitched	11	10744	42708	10541	1153	1
chr17	137386041	137404243	5_Peak_17539_lociStitched	5	11252	37534.3	5418.74	1154	1
chr17	77179301	77188045	6_Peak_593_lociStitched	6	5228	37258.7	5143.83	1155	1
chr17	122624697	122682621	17_Peak_62153_lociStitched	17	19609	52259.5	20218.8	1158	1
chr17	58990242	59051000	17_Peak_104738_lociStitched	17	19605	47689.5	15683.6	1161	1
chr18	599605	642196	13_Peak_10837_lociStitched	13	11911	50898.9	18906.4	1162	1
chr18	10758110	10846342	23_Peak_107465_lociStitched	23	31339	50701	18751.5	1163	1
chr18	15117481	15210595	19_Peak_38488_lociStitched	19	21705	53670.9	21760.7	1165	1
chr18	9162063	9193557	8_Peak_28631_lociStitched	8	15137	42368.9	10487.5	1166	1
chr18	4648993	4674933	5_Peak_54953_lociStitched	5	15341	38344.5	6472.03	1168	1
chr18	48911949	48922909	7_Peak_12721_lociStitched	7	8648	35107.5	3249.83	1169	1
chr18	22282654	22333433	13_Peak_9481_lociStitched	13	16666	45843.3	13994.7	1171	1
chr18	108115588	108141381	6_Peak_30468_lociStitched	6	11931	39535.5	7740.48	1172	1
chr18	127932072	127954216	10_Peak_36802_lociStitched	10	14538	39228.1	7444.81	1174	1
chr18	49618224	49730055	30_Peak_38175_lociStitched	30	33591	59393.4	27611.1	1175	1
chr18	2271885	2304498	8_Peak_14592_lociStitched	8	18905	40626.5	8882.6	1176	1
chr18	16149585	16176300	12_Peak_102562_lociStitched	12	16676	40353.5	8718.25	1184	1
chr18	117012160	117070085	17_Peak_1964_lociStitched	17	16664	45368.7	13805.4	1188	1
chr18	120504946	120565134	12_Peak_72667_lociStitched	12	18904	46289.5	14746.8	1191	1
chr18	82532127	82555856	7_Peak_59904_lociStitched	7	14686	39689.1	8161.89	1192	1
chr18	46569150	46625252	16_Peak_20288_lociStitched	16	23245	45975.6	14457.5	1193	1
chr18	48269239	48307527	6_Peak_9591_lociStitched	6	20335	41176.1	9666.38	1194	1
chr18	32047072	32059862	3_Peak_5844_lociStitched	3	8953	36080	4606.59	1195	1
chr18	65095304	65119569	6_Peak_3403_lociStitched	6	12260	39687.8	8259.81	1196	1
chr18	8172686	8216846	10_Peak_25479_lociStitched	10	21532	44283.6	12872.6	1197	1
chr18	51499616	51516475	3_Peak_15970_lociStitched	3	7413	37909.1	6546.35	1198	1
chr18	84754156	84830877	17_Peak_73604_lociStitched	17	30972	50711.8	19377.6	1199	1
chr18	28982543	29016555	13_Peak_60671_lociStitched	13	18181	41098.7	9834.1	1201	1
chrX	86622586	86696137	31_Peak_81725_lociStitched	31	29275	54391.8	23127.8	1202	1
chrX	44949192	44991579	6_Peak_2643_lociStitched	6	14754	44281.7	13110.3	1209	1
chrX	88573388	88577712	2_Peak_93774_lociStitched	2	4662	33853.7	2712.46	1210	1
chrX	47352833	47375476	6_Peak_42934_lociStitched	6	11995	37018	5880.3	1211	1
chrX	6833945	6870296	8_Peak_69750_lociStitched	8	15848	41138.4	10029.2	1215	1

## Sheet: Human_Liver_SE
9	134307279	134457686	39_homo_H3K27ac_1_peak_95995_lociStitched	39	220526	366998	18015.8	1	1
9	134162896	134294458	39_homo_H3K27ac_1_peak_95995_lociStitched	39	220526	366998	18015.8	1	1
11	65354078	65592348	35_homo_H3K27ac_1_peak_17048_lociStitched	35	127956	303925	15654.9	2	1
9	94782379	95100205	82_homo_H3K27ac_1_peak_94039_lociStitched	82	222274	292560	26261.6	3	1
15	58246914	58315369	75_homo_H3K27ac_1_peak_31393_lociStitched	75	223007	294227	29161.6	4	1
15	58369077	58529745	75_homo_H3K27ac_1_peak_31393_lociStitched	75	223007	294227	29161.6	4	1
5	172713152	172808525	38_homo_H3K27ac_1_peak_76531_lociStitched	38	152622	263868	16010.2	5	1
5	172829074	172933135	38_homo_H3K27ac_1_peak_76531_lociStitched	38	152622	263868	16010.2	5	1
6	63444369	63599022	40_homo_H3K27ac_1_peak_79710_lociStitched	40	146062	247995	18325.9	6	1
1	56408828	56580810	30_homo_H3K27ac_1_peak_3064_lociStitched	30	151769	236460	15124.6	7	1
1	234816962	235025038	50_homo_H3K27ac_1_peak_9172_lociStitched	50	124557	232753	17267.2	8	1
1	154931128	155018286	35_homo_H3K27ac_1_peak_5635_lociStitched	35	104856	212167	13648.9	9	1
1	155123582	155140831	35_homo_H3K27ac_1_peak_5635_lociStitched	35	104856	212167	13648.9	9	1
1	155038646	155109784	35_homo_H3K27ac_1_peak_5635_lociStitched	35	104856	212167	13648.9	9	1
20	50242374	50484970	51_homo_H3K27ac_1_peak_56786_lociStitched	51	152783	197206	16059.9	10	1
7	130875017	130962679	47_homo_H3K27ac_1_peak_86885_lociStitched	47	152453	201201	20136.8	11	1
7	130979197	131112909	47_homo_H3K27ac_1_peak_86885_lociStitched	47	152453	201201	20136.8	11	1
2	43127069	43197433	84_homo_H3K27ac_1_peak_48448_lociStitched	84	170146	202691	26777.5	12	1
2	43396952	43464493	84_homo_H3K27ac_1_peak_48448_lociStitched	84	170146	202691	26777.5	12	1
2	43210159	43378143	84_homo_H3K27ac_1_peak_48448_lociStitched	84	170146	202691	26777.5	12	1
19	18273694	18341930	50_homo_H3K27ac_1_peak_45071_lociStitched	50	139008	190315	14631.9	13	1
19	18363333	18439670	50_homo_H3K27ac_1_peak_45071_lociStitched	50	139008	190315	14631.9	13	1
19	18456467	18522960	50_homo_H3K27ac_1_peak_45071_lociStitched	50	139008	190315	14631.9	13	1
1	56852373	56974988	23_homo_H3K27ac_1_peak_3109_lociStitched	23	105016	178357	10153.5	14	1
2	70067385	70144387	30_homo_H3K27ac_1_peak_49455_lociStitched	30	80216	178828	10872.8	15	1
10	95327259	95562185	59_homo_H3K27ac_1_peak_13108_lociStitched	59	152950	184194	19041.4	16	1
7	47405026	47584435	45_homo_H3K27ac_1_peak_84729_lociStitched	45	158723	181316	17333.9	17	1
2	101947112	102191172	56_homo_H3K27ac_1_peak_50306_lociStitched	56	146574	184851	22187.4	18	1
3	186929595	187081355	44_homo_H3K27ac_1_peak_66645_lociStitched	44	91176	160206	14850.8	19	1
22	24423564	24607907	45_homo_H3K27ac_1_peak_59039_lociStitched	45	130182	158203	14550.7	20	1
11	111707003	111880050	33_homo_H3K27ac_1_peak_18661_lociStitched	33	102389	156554	14596.2	21	1
5	151000083	151110836	37_homo_H3K27ac_1_peak_76062_lociStitched	37	111607	151200	11585.6	22	1
2	20106502	20226663	19_homo_H3K27ac_1_peak_47390_lociStitched	19	81027	146726	8980.25	23	1
10	96636232	96721797	20_homo_H3K27ac_1_peak_13176_lociStitched	20	82201	146113	9171.6	24	1
15	89087314	89151289	14_homo_H3K27ac_1_peak_32995_lociStitched	14	70544	145930	9102.72	25	1
12	124796156	124941459	32_homo_H3K27ac_1_peak_24447_lociStitched	32	86974	141605	10902	26	1
22	45995040	46173544	39_homo_H3K27ac_1_peak_60475_lociStitched	39	114742	138818	9753.27	27	1
6	7106045	7279082	39_homo_H3K27ac_1_peak_77260_lociStitched	39	124317	141302	13012.4	28	1
14	94276919	94356807	26_homo_H3K27ac_1_peak_29624_lociStitched	26	79635	139143	11766.5	29	1
14	94374542	94413716	26_homo_H3K27ac_1_peak_29624_lociStitched	26	79635	139143	11766.5	29	1
19	1232341	1305045	36_homo_H3K27ac_1_peak_43568_lociStitched	36	86046	134117	8751.35	30	1
19	1149844	1219335	36_homo_H3K27ac_1_peak_43568_lociStitched	36	86046	134117	8751.35	30	1
6	106687526	106801021	31_homo_H3K27ac_1_peak_80337_lociStitched	31	80321	130902	9630.99	31	1
1	234582556	234684729	11_homo_H3K27ac_1_peak_9107_lociStitched	11	48557	129498	8570.34	32	1
5	150447816	150561207	22_homo_H3K27ac_1_peak_75982_lociStitched	22	90647	128782	8004.94	33	1
7	151672481	151769671	46_homo_H3K27ac_1_peak_87594_lociStitched	46	116473	133054	13835.3	34	1
7	151782578	151882744	46_homo_H3K27ac_1_peak_87594_lociStitched	46	116473	133054	13835.3	34	1
14	68757128	68826659	9_homo_H3K27ac_1_peak_28556_lociStitched	9	49636	121645	5281.92	35	1
14	77000426	77054193	19_homo_H3K27ac_1_peak_29053_lociStitched	19	55088	122791	7067.35	36	1
7	139639437	139778949	35_homo_H3K27ac_1_peak_87218_lociStitched	35	116053	128274	12630.8	37	1
7	155204838	155308749	30_homo_H3K27ac_1_peak_87632_lociStitched	30	83658	122539	8333.1	38	1
2	217885438	217989207	13_homo_H3K27ac_1_peak_53614_lociStitched	13	70116	121170	8462.96	39	1
10	3719111	3787662	39_homo_H3K27ac_1_peak_9694_lociStitched	39	81509	128195	16338.6	40	1
10	3800786	3903384	39_homo_H3K27ac_1_peak_9694_lociStitched	39	81509	128195	16338.6	40	1
2	54511989	54643099	27_homo_H3K27ac_1_peak_48870_lociStitched	27	102995	123597	11904.8	41	1
17	59750779	59859838	25_homo_H3K27ac_1_peak_39862_lociStitched	25	75673	120296	9720.63	42	1
8	124562187	124694705	53_homo_H3K27ac_1_peak_91268_lociStitched	53	136231	126778	18005.6	43	1
8	124708375	124786137	53_homo_H3K27ac_1_peak_91268_lociStitched	53	136231	126778	18005.6	43	1
5	95800396	95928997	30_homo_H3K27ac_1_peak_74265_lociStitched	30	89837	119885	11212.5	44	1
5	132407943	132503425	16_homo_H3K27ac_1_peak_75111_lociStitched	16	82183	116505	7977.63	45	1
8	125410203	125608793	42_homo_H3K27ac_1_peak_91402_lociStitched	42	98004	123390	15977.3	46	1
4	40541778	40606952	55_homo_H3K27ac_1_peak_68457_lociStitched	55	118316	126336	19335.9	47	1
4	40439467	40526687	55_homo_H3K27ac_1_peak_68457_lociStitched	55	118316	126336	19335.9	47	1
4	184328050	184480580	44_homo_H3K27ac_1_peak_71505_lociStitched	44	103731	119549	12638.9	48	1
1	59391221	59458874	37_homo_H3K27ac_1_peak_3250_lociStitched	37	112263	121742	15290	49	1
1	59539224	59571542	37_homo_H3K27ac_1_peak_3250_lociStitched	37	112263	121742	15290	49	1
1	59475796	59521988	37_homo_H3K27ac_1_peak_3250_lociStitched	37	112263	121742	15290	49	1
18	74215240	74293456	16_homo_H3K27ac_1_peak_43305_lociStitched	16	81906	112258	7861.64	50	1
9	111973782	112079537	45_homo_H3K27ac_1_peak_94692_lociStitched	45	102647	119429	15345.5	51	1
9	111895522	111960266	45_homo_H3K27ac_1_peak_94692_lociStitched	45	102647	119429	15345.5	51	1
19	44718117	44810379	23_homo_H3K27ac_1_peak_45933_lociStitched	23	63972	110084	6665.73	52	1
20	44384477	44495945	20_homo_H3K27ac_1_peak_56381_lociStitched	20	86016	109997	7356.89	53	1
19	3328310	3469692	39_homo_H3K27ac_1_peak_43808_lociStitched	39	82628	110320	7917.39	54	1
12	57063624	57163247	15_homo_H3K27ac_1_peak_22003_lociStitched	15	68831	109683	8031.93	55	1
9	129437032	129508216	16_homo_H3K27ac_1_peak_95664_lociStitched	16	39653	105132	4028.74	56	1
3	172510341	172609197	18_homo_H3K27ac_1_peak_66255_lociStitched	18	75547	112456	11685.4	57	1
5	132806676	132887507	14_homo_H3K27ac_1_peak_75138_lociStitched	14	48792	107120	6373.5	58	1
16	70680523	70771533	26_homo_H3K27ac_1_peak_35932_lociStitched	26	70182	107917	7199.99	59	1
3	157118785	157138430	24_homo_H3K27ac_1_peak_65860_lociStitched	24	57554	110459	9796.09	60	1
3	157153797	157177012	24_homo_H3K27ac_1_peak_65860_lociStitched	24	57554	110459	9796.09	60	1
20	38091163	38171384	22_homo_H3K27ac_1_peak_56144_lociStitched	22	82080	112389	11768.1	61	1
11	305105	356484	21_homo_H3K27ac_1_peak_14665_lociStitched	21	43474	105336	5735.92	62	1
6	160118779	160144565	29_homo_H3K27ac_1_peak_82618_lociStitched	29	77392	110328	10889.2	63	1
6	160028120	160103479	29_homo_H3K27ac_1_peak_82618_lociStitched	29	77392	110328	10889.2	63	1
14	68228915	68316613	43_homo_H3K27ac_1_peak_28424_lociStitched	43	91138	115271	16112.6	64	1
14	68140541	68214556	43_homo_H3K27ac_1_peak_28424_lociStitched	43	91138	115271	16112.6	64	1
8	22352569	22456629	22_homo_H3K27ac_1_peak_88516_lociStitched	22	66376	106224	7372.88	65	1
12	6264685	6395012	28_homo_H3K27ac_1_peak_19862_lociStitched	28	71706	107402	8979.53	66	1
17	77305293	77478028	44_homo_H3K27ac_1_peak_40957_lociStitched	44	110468	109040	11648	67	1
8	30408120	30621972	64_homo_H3K27ac_1_peak_89036_lociStitched	64	130973	115010	18156	68	1
20	57526267	57594437	7_homo_H3K27ac_1_peak_57115_lociStitched	7	62541	101309	4514.77	69	1
12	12547591	12564524	44_homo_H3K27ac_1_peak_20308_lociStitched	44	81739	107497	11071.5	70	1
12	12432180	12533879	44_homo_H3K27ac_1_peak_20308_lociStitched	44	81739	107497	11071.5	70	1
11	47973708	48067990	35_homo_H3K27ac_1_peak_16380_lociStitched	35	95490	106485	10572.4	71	1
11	48080559	48110460	35_homo_H3K27ac_1_peak_16380_lociStitched	35	95490	106485	10572.4	71	1
10	14531863	14621562	15_homo_H3K27ac_1_peak_10319_lociStitched	15	78236	102939	7993.91	72	1
15	92880468	92934769	13_homo_H3K27ac_1_peak_33257_lociStitched	13	38980	99648.5	4892.03	73	1
2	20567187	20700105	21_homo_H3K27ac_1_peak_47437_lociStitched	21	82361	104466	9912.15	74	1
21	38956296	39106081	44_homo_H3K27ac_1_peak_58166_lociStitched	44	98423	108307	14412.6	75	1
11	128447355	128587532	30_homo_H3K27ac_1_peak_19419_lociStitched	30	118661	108979	15288.4	76	1
5	177296298	177390641	19_homo_H3K27ac_1_peak_76707_lociStitched	19	72028	102608	9010.1	77	1
7	66099652	66164059	50_homo_H3K27ac_1_peak_85085_lociStitched	50	91536	113794	20205.2	78	1
7	66183703	66268388	50_homo_H3K27ac_1_peak_85085_lociStitched	50	91536	113794	20205.2	78	1
15	84697402	84853117	31_homo_H3K27ac_1_peak_32844_lociStitched	31	66987	104972	11863.5	79	1
11	67371807	67485369	30_homo_H3K27ac_1_peak_17223_lociStitched	30	65469	101847	8915.27	80	1
3	188623401	188752284	73_homo_H3K27ac_1_peak_66880_lociStitched	73	128811	119568	27254.8	81	1
3	172034996	172219000	41_homo_H3K27ac_1_peak_66193_lociStitched	41	109222	109041	16762.8	82	1
5	90862354	90940372	13_homo_H3K27ac_1_peak_74130_lociStitched	13	52729	99441.7	7973.44	83	1
14	61432298	61618850	40_homo_H3K27ac_1_peak_28201_lociStitched	40	110398	106559	15315.9	84	1
2	207725603	207879938	53_homo_H3K27ac_1_peak_53334_lociStitched	53	106253	107750	17071.3	85	1
18	58398345	58456836	10_homo_H3K27ac_1_peak_42940_lociStitched	10	50657	95532.4	5116.05	86	1
16	72008137	72073587	17_homo_H3K27ac_1_peak_36016_lociStitched	17	57231	96364.6	6091.57	87	1
9	4489134	4517395	28_homo_H3K27ac_1_peak_92261_lociStitched	28	78581	100119	10208.4	88	1
9	4537644	4617541	28_homo_H3K27ac_1_peak_92261_lociStitched	28	78581	100119	10208.4	88	1
4	154549524	154627626	16_homo_H3K27ac_1_peak_70929_lociStitched	16	67155	97327.6	7650.92	89	1
13	97219043	97370120	39_homo_H3K27ac_1_peak_26312_lociStitched	39	95097	104808	15239.9	90	1
4	185761707	185837109	37_homo_H3K27ac_1_peak_71616_lociStitched	37	90162	102963	13443	91	1
4	185679368	185745309	37_homo_H3K27ac_1_peak_71616_lociStitched	37	90162	102963	13443	91	1
8	11801809	11903022	21_homo_H3K27ac_1_peak_88123_lociStitched	21	65707	97452.5	8169.81	92	1
18	9054818	9153986	21_homo_H3K27ac_1_peak_41652_lociStitched	21	70659	97425.8	8400.33	93	1
6	125898111	125964219	24_homo_H3K27ac_1_peak_80970_lociStitched	24	65745	99680.6	10745.2	94	1
21	38783298	38833828	10_homo_H3K27ac_1_peak_58120_lociStitched	10	49825	93971.1	5875.4	95	1
1	161153125	161259198	23_homo_H3K27ac_1_peak_6044_lociStitched	23	62834	95474.9	8067.7	96	1
1	21314207	21347256	21_homo_H3K27ac_1_peak_1081_lociStitched	21	65708	94042.8	6949.32	97	1
1	21247591	21297234	21_homo_H3K27ac_1_peak_1081_lociStitched	21	65708	94042.8	6949.32	97	1
15	89998216	90107330	29_homo_H3K27ac_1_peak_33074_lociStitched	29	78496	94428.6	7368.7	98	1
9	131649650	131745083	30_homo_H3K27ac_1_peak_95842_lociStitched	30	91347	98393.1	11694.1	99	1
1	209627295	209770246	37_homo_H3K27ac_1_peak_8022_lociStitched	37	94388	100702	14200.4	100	1
13	24147105	24230548	24_homo_H3K27ac_1_peak_24726_lociStitched	24	81465	96166.9	9832.62	101	1
18	2932407	3063195	26_homo_H3K27ac_1_peak_41481_lociStitched	26	67300	97018.5	10829.2	102	1
14	35332244	35417590	18_homo_H3K27ac_1_peak_27553_lociStitched	18	49846	93213.6	7034.44	103	1
19	38635736	38737887	26_homo_H3K27ac_1_peak_45564_lociStitched	26	88232	94125.5	8068.68	104	1
14	68543866	68686614	32_homo_H3K27ac_1_peak_28533_lociStitched	32	84822	96583.3	10706.1	105	1
6	31794236	31837656	10_homo_H3K27ac_1_peak_78395_lociStitched	10	38458	90307	4492.51	106	1
1	213920607	214052730	29_homo_H3K27ac_1_peak_8254_lociStitched	29	87315	97423.7	11937.9	107	1
11	114057825	114216607	32_homo_H3K27ac_1_peak_18769_lociStitched	32	113812	96872.9	12369.1	108	1
7	150714897	150808447	21_homo_H3K27ac_1_peak_87493_lociStitched	21	74841	93746	9443.34	109	1
3	71005617	71211564	51_homo_H3K27ac_1_peak_63326_lociStitched	51	96449	102376	18205.7	110	1
12	7057479	7161960	24_homo_H3K27ac_1_peak_19957_lociStitched	24	69797	91927.9	7819.98	111	1
6	30672370	30794986	27_homo_H3K27ac_1_peak_78289_lociStitched	27	60700	93297.3	9369.13	112	1
11	1652477	1694591	8_homo_H3K27ac_1_peak_14776_lociStitched	8	37620	86149.6	2714.56	113	1
14	24130346	24199209	30_homo_H3K27ac_1_peak_27260_lociStitched	30	68511	93189	9777.45	114	1
14	24051430	24117652	30_homo_H3K27ac_1_peak_27260_lociStitched	30	68511	93189	9777.45	114	1
3	45534102	45694631	32_homo_H3K27ac_1_peak_62274_lociStitched	32	91015	95259.2	12418.8	115	1
3	52763069	52847713	17_homo_H3K27ac_1_peak_62760_lociStitched	17	67175	88380.5	6652.87	116	1
3	149527415	149659343	52_homo_H3K27ac_1_peak_65550_lociStitched	52	101679	101694	19983.6	117	1
17	17806415	17878740	15_homo_H3K27ac_1_peak_37920_lociStitched	15	59230	86297.6	4699.63	118	1
17	8117979	8249890	17_homo_H3K27ac_1_peak_37534_lociStitched	17	43971	90225.8	8698.22	119	1
15	67009725	67151354	44_homo_H3K27ac_1_peak_32052_lociStitched	44	98422	93735	12377.2	120	1
9	124242584	124298536	8_homo_H3K27ac_1_peak_95267_lociStitched	8	47313	84983.1	3970.03	121	1
1	145954963	146052551	24_homo_H3K27ac_1_peak_5223_lociStitched	24	57476	88260.7	7360.78	122	1
12	6890375	6981951	18_homo_H3K27ac_1_peak_19942_lociStitched	18	55279	88413.3	7975.57	123	1
19	39362311	39414822	10_homo_H3K27ac_1_peak_45634_lociStitched	10	32198	83518.4	3154.09	124	1
12	89323340	89402583	24_homo_H3K27ac_1_peak_22708_lociStitched	24	62762	89077.4	8724.07	125	1
1	150531575	150582981	13_homo_H3K27ac_1_peak_5352_lociStitched	13	40566	85233.4	4903.69	126	1
11	72766596	72838462	30_homo_H3K27ac_1_peak_17536_lociStitched	30	68548	88358.1	8345.38	127	1
11	72712583	72753276	30_homo_H3K27ac_1_peak_17536_lociStitched	30	68548	88358.1	8345.38	127	1
15	101429626	101510757	16_homo_H3K27ac_1_peak_33578_lociStitched	16	53665	85007.6	5705.65	128	1
10	102713059	102856196	35_homo_H3K27ac_1_peak_13513_lociStitched	35	72215	90247.9	10964.3	129	1
18	77051861	77141312	20_homo_H3K27ac_1_peak_43419_lociStitched	20	70685	85292.2	6519.6	130	1
14	69605821	69811185	46_homo_H3K27ac_1_peak_28644_lociStitched	46	85261	95031.5	16944.9	131	1
3	50194834	50273852	19_homo_H3K27ac_1_peak_62595_lociStitched	19	57595	82563.4	4860.43	132	1
7	106166968	106288222	24_homo_H3K27ac_1_peak_86318_lociStitched	24	66691	88066.8	10755.2	133	1
2	113155750	113220936	30_homo_H3K27ac_1_peak_50774_lociStitched	30	73563	87610.5	10325.2	134	1
17	4898274	4951596	31_homo_H3K27ac_1_peak_37332_lociStitched	31	57427	87364.1	10202.9	135	1
17	4966088	5000808	31_homo_H3K27ac_1_peak_37332_lociStitched	31	57427	87364.1	10202.9	135	1
19	4690525	4725306	20_homo_H3K27ac_1_peak_43961_lociStitched	20	57519	82117	5071.44	136	1
15	66607907	66663701	38_homo_H3K27ac_1_peak_31988_lociStitched	38	97269	87693	10713.2	137	1
11	57406325	57461416	18_homo_H3K27ac_1_peak_16464_lociStitched	18	61241	85515.6	9208.98	138	1
9	104808695	104928954	47_homo_H3K27ac_1_peak_94344_lociStitched	47	97324	90265.1	14061.1	139	1
11	62538504	62623105	18_homo_H3K27ac_1_peak_16797_lociStitched	18	51750	81796.6	5926.06	140	1
11	68296606	68355559	30_homo_H3K27ac_1_peak_17315_lociStitched	30	72048	82823.2	7251.91	141	1
17	50660132	50721699	19_homo_H3K27ac_1_peak_39471_lociStitched	19	64120	81438.8	6646.14	142	1
17	50851580	50964069	29_homo_H3K27ac_1_peak_39497_lociStitched	29	59844	82326.8	7537.43	143	1
17	1709450	1812383	37_homo_H3K27ac_1_peak_37082_lociStitched	37	62868	82635.5	8071.77	144	1
2	46224407	46389675	28_homo_H3K27ac_1_peak_48643_lociStitched	28	86831	86286.4	12742.2	145	1
3	187713950	187751249	6_homo_H3K27ac_1_peak_66717_lociStitched	6	25863	77243.6	3708.69	146	1
21	38878016	38931883	8_homo_H3K27ac_1_peak_58130_lociStitched	8	33794	78478.8	4961.15	147	1
19	17999968	18058953	11_homo_H3K27ac_1_peak_45008_lociStitched	11	41994	77181.9	3798.63	148	1
15	77990428	78088776	22_homo_H3K27ac_1_peak_32568_lociStitched	22	68504	80490.2	7533.03	149	1
16	81580861	81588347	41_homo_H3K27ac_1_peak_36407_lociStitched	41	88274	83035	10522.7	150	1
16	81431490	81559481	41_homo_H3K27ac_1_peak_36407_lociStitched	41	88274	83035	10522.7	150	1
17	78248217	78397976	35_homo_H3K27ac_1_peak_41004_lociStitched	35	75642	80795	8431.43	151	1
2	177227425	177296567	20_homo_H3K27ac_1_peak_52318_lociStitched	20	44447	80777	8743.51	152	1
17	40095164	40141845	9_homo_H3K27ac_1_peak_38745_lociStitched	9	36470	76403.8	4515.43	153	1
17	29125972	29181457	20_homo_H3K27ac_1_peak_38237_lociStitched	20	50773	76579	4906.7	154	1
2	42906117	42980909	32_homo_H3K27ac_1_peak_48373_lociStitched	32	70953	80573.3	8915.75	155	1
19	46846179	46994197	44_homo_H3K27ac_1_peak_46142_lociStitched	44	82940	82828.7	11391.1	156	1
1	91684224	91852401	42_homo_H3K27ac_1_peak_4154_lociStitched	42	96402	86156.9	15064.8	157	1
9	121267566	121300815	25_homo_H3K27ac_1_peak_95125_lociStitched	25	60115	79028	8075.38	158	1
9	121317335	121376106	25_homo_H3K27ac_1_peak_95125_lociStitched	25	60115	79028	8075.38	158	1
9	14235277	14323767	26_homo_H3K27ac_1_peak_92497_lociStitched	26	77567	83796	12857.5	159	1
9	113578451	113635523	16_homo_H3K27ac_1_peak_94822_lociStitched	16	60557	79029.5	8210.12	160	1
1	207798131	207924400	20_homo_H3K27ac_1_peak_7949_lociStitched	20	57787	80079.8	9583.82	161	1
1	235041179	235104689	9_homo_H3K27ac_1_peak_9176_lociStitched	9	40086	74721.9	4497.71	162	1
19	12774588	12807132	6_homo_H3K27ac_1_peak_44623_lociStitched	6	23614	71821.4	1715.07	163	1
3	4972985	4989984	11_homo_H3K27ac_1_peak_60752_lociStitched	11	32782	74011.3	4341.63	164	1
17	17523041	17593484	15_homo_H3K27ac_1_peak_37891_lociStitched	15	52304	74192.3	4605.28	165	1
12	57417951	57463056	10_homo_H3K27ac_1_peak_22030_lociStitched	10	31801	72321.3	3141.55	166	1
1	12124979	12209430	17_homo_H3K27ac_1_peak_649_lociStitched	17	54470	74730	5624.84	167	1
2	8364096	8553691	41_homo_H3K27ac_1_peak_46964_lociStitched	41	88946	83632.5	14886.4	168	1
3	124760928	124901480	24_homo_H3K27ac_1_peak_64586_lociStitched	24	64120	78580.7	10331.8	169	1
7	50655961	50756774	30_homo_H3K27ac_1_peak_84838_lociStitched	30	84405	78675.5	10496.5	170	1
1	154385001	154502655	26_homo_H3K27ac_1_peak_5593_lociStitched	26	60871	76324.8	8261.85	171	1
8	28340878	28419684	12_homo_H3K27ac_1_peak_88840_lociStitched	12	49603	73595.1	5645.95	172	1
3	111762140	111809482	27_homo_H3K27ac_1_peak_64006_lociStitched	27	72485	81246.1	13476.8	173	1
7	150315252	150389774	13_homo_H3K27ac_1_peak_87448_lociStitched	13	48056	72751.1	5041.78	174	1
12	124677256	124780833	21_homo_H3K27ac_1_peak_24422_lociStitched	21	66921	74410.8	6714.07	175	1
3	149199763	149248730	26_homo_H3K27ac_1_peak_65476_lociStitched	26	51421	77852.9	10216.3	176	1
9	101311861	101400609	16_homo_H3K27ac_1_peak_94274_lociStitched	16	65326	75130.3	7517.46	177	1
12	111394084	111474206	14_homo_H3K27ac_1_peak_23718_lociStitched	14	49430	73183.3	5762.34	178	1
9	114349375	114398886	29_homo_H3K27ac_1_peak_94904_lociStitched	29	61416	74881.5	7467.07	179	1
9	114299340	114331925	29_homo_H3K27ac_1_peak_94904_lociStitched	29	61416	74881.5	7467.07	179	1
2	8101769	8153332	7_homo_H3K27ac_1_peak_46932_lociStitched	7	35767	71504.2	4237.86	180	1
6	44216782	44266616	17_homo_H3K27ac_1_peak_79246_lociStitched	17	42339	73662.2	6633.09	181	1
15	90124649	90235234	18_homo_H3K27ac_1_peak_33099_lociStitched	18	55106	74362.2	7360.95	182	1
16	3045563	3166070	29_homo_H3K27ac_1_peak_33831_lociStitched	29	53057	76928.6	9960.23	183	1
1	27487873	27637133	32_homo_H3K27ac_1_peak_1581_lociStitched	32	74859	75749.4	8985.45	184	1
8	133478459	133573445	31_homo_H3K27ac_1_peak_91753_lociStitched	31	68146	74088.7	7352.54	185	1
3	50567178	50624131	10_homo_H3K27ac_1_peak_62632_lociStitched	10	48289	70779.3	4186.86	186	1
1	234477507	234562835	14_homo_H3K27ac_1_peak_9092_lociStitched	14	49373	72784.8	6655.58	187	1
3	100491437	100615486	21_homo_H3K27ac_1_peak_63735_lociStitched	21	63294	77157.5	11120.6	188	1
17	64050186	64158237	27_homo_H3K27ac_1_peak_40058_lociStitched	27	74448	74285.9	8626.55	189	1
3	194030009	194189723	34_homo_H3K27ac_1_peak_67100_lociStitched	34	69507	79307.1	13729.4	190	1
1	61076137	61259614	47_homo_H3K27ac_1_peak_3346_lociStitched	47	87777	82685.1	17129.8	191	1
8	47494703	47542540	7_homo_H3K27ac_1_peak_89411_lociStitched	7	31360	69268	3798.26	192	1
7	75905169	75997232	23_homo_H3K27ac_1_peak_85342_lociStitched	23	62500	71468.5	6085.36	193	1
3	190504450	190624005	22_homo_H3K27ac_1_peak_66999_lociStitched	22	78798	76534.1	11398.4	194	1
14	68911208	68983335	19_homo_H3K27ac_1_peak_28569_lociStitched	19	53962	70598.8	5521.53	195	1
22	28771173	28830395	8_homo_H3K27ac_1_peak_59220_lociStitched	8	39721	69537.9	4516.6	196	1
22	37538489	37641577	18_homo_H3K27ac_1_peak_59832_lociStitched	18	53841	70830.3	6069.39	197	1
3	152240519	152334201	28_homo_H3K27ac_1_peak_65706_lociStitched	28	70162	76278.7	11719.6	198	1
5	140546382	140613391	20_homo_H3K27ac_1_peak_75473_lociStitched	20	56772	72658.5	8289.76	199	1
1	67500362	67590954	12_homo_H3K27ac_1_peak_3629_lociStitched	12	57225	71431.8	7174.89	200	1
22	26502476	26593183	20_homo_H3K27ac_1_peak_59137_lociStitched	20	58860	69753	5696.73	201	1
4	76179598	76235982	9_homo_H3K27ac_1_peak_69141_lociStitched	9	43438	69299.3	5243.96	202	1
5	80165659	80258074	26_homo_H3K27ac_1_peak_73905_lociStitched	26	60284	71898.9	7846.03	203	1
16	11533638	11642024	33_homo_H3K27ac_1_peak_34198_lociStitched	33	56680	71066.1	7038.95	204	1
14	21018123	21107395	23_homo_H3K27ac_1_peak_27091_lociStitched	23	56863	70434.7	6440.33	205	1
1	211884913	211952351	15_homo_H3K27ac_1_peak_8123_lociStitched	15	54330	69361.4	5391.45	206	1
20	17793942	17939573	41_homo_H3K27ac_1_peak_55393_lociStitched	41	74649	78663.1	14832.4	208	1
6	159679708	159730022	14_homo_H3K27ac_1_peak_82576_lociStitched	14	34807	67706.1	3976.65	209	1
1	12590792	12620433	7_homo_H3K27ac_1_peak_688_lociStitched	7	35313	67310.7	3799.89	210	1
11	120182566	120226109	15_homo_H3K27ac_1_peak_19070_lociStitched	15	44302	67526.7	4028.21	211	1
10	80443474	80552244	15_homo_H3K27ac_1_peak_12528_lociStitched	15	62525	71284.6	7944.8	212	1
6	3777154	3888762	26_homo_H3K27ac_1_peak_77074_lociStitched	26	65132	73875.9	10603.3	213	1
10	89326674	89426393	23_homo_H3K27ac_1_peak_12796_lociStitched	23	46605	71482.9	8306.14	214	1
1	243443424	243507445	15_homo_H3K27ac_1_peak_9418_lociStitched	15	49631	68562.5	5391.31	215	1
10	114602829	114695240	13_homo_H3K27ac_1_peak_14027_lociStitched	13	53006	70703.7	7559.22	216	1
19	2533441	2637483	26_homo_H3K27ac_1_peak_43727_lociStitched	26	56333	69560.8	6602.03	217	1
5	42541381	42622548	31_homo_H3K27ac_1_peak_72680_lociStitched	31	77529	74893.7	12060.8	218	1
2	68714550	68837991	32_homo_H3K27ac_1_peak_49357_lociStitched	32	75495	75939.3	13171.7	219	1
3	58135422	58218050	27_homo_H3K27ac_1_peak_62927_lociStitched	27	69159	70872.8	8320.48	220	1
1	17515865	17648682	32_homo_H3K27ac_1_peak_902_lociStitched	32	68272	70380.3	7852.68	221	1
7	135143647	135172287	5_homo_H3K27ac_1_peak_87049_lociStitched	5	26200	64756.2	2536.97	222	1
1	234699724	234732399	7_homo_H3K27ac_1_peak_9121_lociStitched	7	24045	64719.4	2656.48	223	1
10	102578961	102679170	21_homo_H3K27ac_1_peak_13494_lociStitched	21	56789	68424	6626.86	224	1
5	179791691	179837568	17_homo_H3K27ac_1_peak_76835_lociStitched	17	36060	65599.1	3934.71	225	1
6	36984440	37111395	26_homo_H3K27ac_1_peak_78845_lociStitched	26	62506	70904.3	9280.05	226	1
19	1826316	1906270	20_homo_H3K27ac_1_peak_43630_lociStitched	20	51846	65934.8	4488.05	227	1
12	106053827	106148642	23_homo_H3K27ac_1_peak_23388_lociStitched	23	62244	69501.2	8140.38	228	1
14	73712261	73802759	16_homo_H3K27ac_1_peak_28833_lociStitched	16	52140	67893	6553.94	229	1
16	11725189	11811043	31_homo_H3K27ac_1_peak_34236_lociStitched	31	62361	71799.5	10612	230	1
12	100433955	100521428	33_homo_H3K27ac_1_peak_23174_lociStitched	33	71169	73707.7	12536.9	231	1
9	673706	720914	19_homo_H3K27ac_1_peak_92155_lociStitched	19	59663	67677.1	6582.02	232	1
19	42241507	42287212	10_homo_H3K27ac_1_peak_45803_lociStitched	10	30935	64153.5	3366.38	233	1
19	2014754	2097408	17_homo_H3K27ac_1_peak_43668_lociStitched	17	45166	65145.3	4388.37	234	1
2	237661522	237745345	15_homo_H3K27ac_1_peak_54485_lociStitched	15	52920	67306.1	6572.2	235	1
9	87551895	87619062	42_homo_H3K27ac_1_peak_93641_lociStitched	42	88833	73262.9	12538.6	236	1
12	122021263	122133728	24_homo_H3K27ac_1_peak_24214_lociStitched	24	50975	68182.3	7475.59	237	1
16	51093478	51159435	10_homo_H3K27ac_1_peak_35177_lociStitched	10	50750	66092.5	5453.69	238	1
3	186588815	186618675	18_homo_H3K27ac_1_peak_66607_lociStitched	18	51447	66694.9	6076.1	239	1
17	68758543	68844546	22_homo_H3K27ac_1_peak_40419_lociStitched	22	50096	67753.2	7232.85	240	1
10	44927507	45005229	13_homo_H3K27ac_1_peak_11270_lociStitched	13	52498	66359	5922.42	241	1
22	38147002	38273852	30_homo_H3K27ac_1_peak_59908_lociStitched	30	54609	68241.8	8056.05	242	1
4	38050038	38180389	28_homo_H3K27ac_1_peak_68237_lociStitched	28	78622	71863.5	11963.1	244	1
16	30334481	30474785	24_homo_H3K27ac_1_peak_34875_lociStitched	24	55606	69197.7	9323.21	245	1
17	40283320	40364527	19_homo_H3K27ac_1_peak_38763_lociStitched	19	56112	64919.2	5062.76	246	1
17	45247139	45318251	15_homo_H3K27ac_1_peak_39150_lociStitched	15	45506	66001.1	6168.6	247	1
19	6667456	6753943	32_homo_H3K27ac_1_peak_44103_lociStitched	32	62075	68507.5	8802.05	248	1
2	127382785	127439918	19_homo_H3K27ac_1_peak_51059_lociStitched	19	45415	67617.6	8158.01	249	1
16	71555054	71627035	10_homo_H3K27ac_1_peak_35975_lociStitched	10	39099	64720.7	5549.54	250	1
19	33235466	33350700	21_homo_H3K27ac_1_peak_45306_lociStitched	21	56676	66361.7	7211.96	251	1
12	121773016	121813577	8_homo_H3K27ac_1_peak_24188_lociStitched	8	27658	61422.9	2438.11	252	1
9	120692632	120743175	32_homo_H3K27ac_1_peak_95052_lociStitched	32	62283	70315.6	11616.4	253	1
10	6049488	6205197	34_homo_H3K27ac_1_peak_9917_lociStitched	34	61566	70673.9	12101.5	254	1
8	11675526	11745138	18_homo_H3K27ac_1_peak_88105_lociStitched	18	66132	65809	7490.77	255	1
7	99970746	100050803	25_homo_H3K27ac_1_peak_85967_lociStitched	25	54998	64975.3	6689.62	256	1
20	47303621	47363089	14_homo_H3K27ac_1_peak_56533_lociStitched	14	41769	62257	4020.04	257	1
9	69120266	69216585	11_homo_H3K27ac_1_peak_93115_lociStitched	11	42491	65761.7	7667.19	258	1
7	76291179	76364995	15_homo_H3K27ac_1_peak_85385_lociStitched	15	29058	63449.7	5399.27	259	1
10	79047168	79160676	23_homo_H3K27ac_1_peak_12422_lociStitched	23	71780	64459	6442.43	260	1
17	81017650	81102329	16_homo_H3K27ac_1_peak_41181_lociStitched	16	51006	63765.4	5752.35	261	1
11	3830716	3951682	32_homo_H3K27ac_1_peak_14901_lociStitched	32	64110	67051.5	9072.45	262	1
17	7204747	7263847	9_homo_H3K27ac_1_peak_37461_lociStitched	9	32447	61432.8	3559.86	263	1
10	79374841	79447238	18_homo_H3K27ac_1_peak_12485_lociStitched	18	60914	62605.1	4757.74	264	1
22	46726875	46799240	29_homo_H3K27ac_1_peak_60554_lociStitched	29	62545	67467.3	9638.19	265	1
2	226788529	226802674	22_homo_H3K27ac_1_peak_53915_lociStitched	22	49291	64784.8	6959.7	266	1
2	226726599	226775340	22_homo_H3K27ac_1_peak_53915_lociStitched	22	49291	64784.8	6959.7	266	1
12	50504440	50607314	22_homo_H3K27ac_1_peak_21523_lociStitched	22	62359	66116.7	8303.31	267	1
2	62449352	62507329	11_homo_H3K27ac_1_peak_49033_lociStitched	11	48952	63046.1	5244.8	268	1
9	37992449	38074628	35_homo_H3K27ac_1_peak_93050_lociStitched	35	82310	69859.2	12060.7	269	1
2	28333034	28424740	13_homo_H3K27ac_1_peak_47780_lociStitched	13	39898	63773.8	6266.31	270	1
2	201114324	201158873	9_homo_H3K27ac_1_peak_53016_lociStitched	9	34787	61358.3	3855.82	271	1
11	78138631	78203255	13_homo_H3K27ac_1_peak_17907_lociStitched	13	41538	61567.7	4253.18	272	1
10	124611385	124745450	27_homo_H3K27ac_1_peak_14412_lociStitched	27	79342	65276.2	8177.97	273	1
10	62036296	62096898	31_homo_H3K27ac_1_peak_11659_lociStitched	31	68475	73155.7	16233.4	274	1
10	61933744	62023685	31_homo_H3K27ac_1_peak_11659_lociStitched	31	68475	73155.7	16233.4	274	1
3	30596035	30721678	32_homo_H3K27ac_1_peak_61645_lociStitched	32	74339	68733.1	11882.3	275	1
6	134465454	134560744	40_homo_H3K27ac_1_peak_81299_lociStitched	40	68406	75440.9	18623.7	276	1
15	74771437	74815714	14_homo_H3K27ac_1_peak_32418_lociStitched	14	47361	62544.4	5728.56	277	1
7	55017585	55100204	34_homo_H3K27ac_1_peak_84920_lociStitched	34	78224	66693.3	9880.5	278	1
4	76484612	76625062	39_homo_H3K27ac_1_peak_69192_lociStitched	39	78535	69612.9	12855.8	279	1
19	45398231	45525364	25_homo_H3K27ac_1_peak_46010_lociStitched	25	43433	64508.5	7826.3	280	1
17	42512310	42585609	16_homo_H3K27ac_1_peak_38954_lociStitched	16	45079	61719	5164.33	281	1
11	67239049	67318495	14_homo_H3K27ac_1_peak_17207_lociStitched	14	46643	61546.8	5076.6	282	1
6	138480532	138577630	28_homo_H3K27ac_1_peak_81556_lociStitched	28	71951	67912	11593.8	283	1
6	56640284	56764048	37_homo_H3K27ac_1_peak_79677_lociStitched	37	61004	68378.2	12060.8	284	1
20	362233	445970	26_homo_H3K27ac_1_peak_54734_lociStitched	26	53658	62743.4	6437.78	285	1
8	143928728	144020309	26_homo_H3K27ac_1_peak_92063_lociStitched	26	50545	61586.8	5334.14	286	1
8	94927923	94991352	11_homo_H3K27ac_1_peak_90359_lociStitched	11	35535	61335.8	5264.61	287	1
3	101808991	101899439	22_homo_H3K27ac_1_peak_63793_lociStitched	22	48209	65220.9	9155.55	288	1
17	4696433	4809003	25_homo_H3K27ac_1_peak_37291_lociStitched	25	49038	62931.3	6963.52	289	1
2	218257000	218335924	23_homo_H3K27ac_1_peak_53644_lociStitched	23	42399	61477.9	5537.2	290	1
12	123042070	123168250	35_homo_H3K27ac_1_peak_24322_lociStitched	35	72998	65069.1	9164.85	291	1
15	31262133	31398227	28_homo_H3K27ac_1_peak_30416_lociStitched	28	61290	65034.1	9138.82	292	1
2	85535278	85562286	18_homo_H3K27ac_1_peak_49788_lociStitched	18	41916	61683.3	5893.67	293	1
2	85575894	85617021	18_homo_H3K27ac_1_peak_49788_lociStitched	18	41916	61683.3	5893.67	293	1
17	74426701	74491826	15_homo_H3K27ac_1_peak_40620_lociStitched	15	47239	59733.7	4063.93	294	1
5	149130202	149179058	11_homo_H3K27ac_1_peak_75859_lociStitched	11	36182	61167.8	5515.93	295	1
1	9428225	9468522	7_homo_H3K27ac_1_peak_458_lociStitched	7	36628	58015.7	2764.39	296	1
3	52171279	52219533	16_homo_H3K27ac_1_peak_62692_lociStitched	16	55070	60581.3	5427.18	297	1
15	92795820	92846363	9_homo_H3K27ac_1_peak_33238_lociStitched	9	27844	58725.7	3574.09	298	1
1	37454974	37499811	5_homo_H3K27ac_1_peak_2130_lociStitched	5	22274	58153.2	3014.15	299	1
2	88124817	88180974	8_homo_H3K27ac_1_peak_49899_lociStitched	8	40925	60371	5279.3	300	1
9	71662757	71796677	26_homo_H3K27ac_1_peak_93196_lociStitched	26	61508	67348.4	12280.5	301	1
1	230103290	230192364	34_homo_H3K27ac_1_peak_8929_lociStitched	34	64573	64265.3	9278.54	302	1
6	132708665	132768540	20_homo_H3K27ac_1_peak_81199_lociStitched	20	43876	60241.4	5358.55	303	1
20	45322811	45374014	11_homo_H3K27ac_1_peak_56451_lociStitched	11	30391	58408.7	3670.28	304	1
13	110506368	110576361	12_homo_H3K27ac_1_peak_26835_lociStitched	12	46540	59688.5	5005.89	305	1
20	5056110	5203477	28_homo_H3K27ac_1_peak_55035_lociStitched	28	62149	65551.7	10907	306	1
19	13148712	13209559	10_homo_H3K27ac_1_peak_44661_lociStitched	10	28629	57849.3	3373.53	307	1
10	110837159	110897716	14_homo_H3K27ac_1_peak_13784_lociStitched	14	43259	60277	5905.72	308	1
2	191165318	191219758	31_homo_H3K27ac_1_peak_52680_lociStitched	31	61703	68835	14495.1	309	1
2	191232374	191267377	31_homo_H3K27ac_1_peak_52680_lociStitched	31	61703	68835	14495.1	309	1
9	89603167	89712996	31_homo_H3K27ac_1_peak_93749_lociStitched	31	58146	64766	10608.8	310	1
11	75142699	75206174	13_homo_H3K27ac_1_peak_17696_lociStitched	13	53526	58255.7	4131.52	311	1
20	4942008	4978941	14_homo_H3K27ac_1_peak_55005_lociStitched	14	46838	60148.1	6137.91	312	1
4	158766796	158846352	25_homo_H3K27ac_1_peak_71071_lociStitched	25	58706	62599.6	8648.88	313	1
4	86956656	87056076	29_homo_H3K27ac_1_peak_69528_lociStitched	29	61516	66027.9	12087.4	314	1
5	52771481	52841146	45_homo_H3K27ac_1_peak_72811_lociStitched	45	71608	67352.4	13646.8	315	1
3	190303253	190353864	20_homo_H3K27ac_1_peak_66964_lociStitched	20	46211	60788.9	7100.03	316	1
8	47589872	47693464	21_homo_H3K27ac_1_peak_89413_lociStitched	21	43602	63172.2	9512.82	317	1
11	114254387	114318208	14_homo_H3K27ac_1_peak_18789_lociStitched	14	48239	58350.4	4877.63	319	1
17	81284523	81347496	14_homo_H3K27ac_1_peak_41207_lociStitched	14	37588	56688.3	3249.41	320	1
3	146090428	146167705	15_homo_H3K27ac_1_peak_65392_lociStitched	15	41781	61048.8	7611.78	321	1
5	55575828	55650618	13_homo_H3K27ac_1_peak_72973_lociStitched	13	36805	59936.2	6519.37	322	1
5	139633534	139711623	14_homo_H3K27ac_1_peak_75385_lociStitched	14	54720	57818.9	4460.9	323	1
15	96308058	96361123	6_homo_H3K27ac_1_peak_33369_lociStitched	6	45267	57399.5	4069.21	324	1
6	30487766	30572523	19_homo_H3K27ac_1_peak_78275_lociStitched	19	43213	59828.5	6571.12	325	1
18	3216677	3268977	11_homo_H3K27ac_1_peak_41515_lociStitched	11	42298	58872.3	5653.73	326	1
9	128006037	128129206	29_homo_H3K27ac_1_peak_95518_lociStitched	29	51972	61387.4	8240.01	328	1
5	79023384	79115007	22_homo_H3K27ac_1_peak_73836_lociStitched	22	60830	60796.1	7650.09	329	1
22	19937039	20033887	23_homo_H3K27ac_1_peak_58784_lociStitched	23	43546	59091.6	5979	330	1
6	32935308	32978448	10_homo_H3K27ac_1_peak_78476_lociStitched	10	24696	57099.5	4047.36	331	1
2	74414685	74508496	17_homo_H3K27ac_1_peak_49620_lociStitched	17	46668	59147.8	6182.14	332	1
1	12431179	12550063	16_homo_H3K27ac_1_peak_672_lociStitched	16	56813	61581.9	8761.75	333	1
15	84979337	85048736	17_homo_H3K27ac_1_peak_32873_lociStitched	17	44029	58748.2	6001.31	334	1
1	66247366	66303149	31_homo_H3K27ac_1_peak_3564_lociStitched	31	58651	65095.8	12353.1	335	1
1	66315768	66375713	31_homo_H3K27ac_1_peak_3564_lociStitched	31	58651	65095.8	12353.1	335	1
1	2189231	2316027	30_homo_H3K27ac_1_peak_115_lociStitched	30	59903	59036.2	6327.12	336	1
5	136051439	136108238	27_homo_H3K27ac_1_peak_75270_lociStitched	27	59203	63706.1	11078.1	337	1
19	49866444	49878972	12_homo_H3K27ac_1_peak_46398_lociStitched	12	33858	56738.5	4142.43	338	1
10	72295377	72364897	13_homo_H3K27ac_1_peak_12101_lociStitched	13	34719	57442.3	4900.87	339	1
3	42819361	42881589	12_homo_H3K27ac_1_peak_62111_lociStitched	12	46959	59168.4	6689.44	340	1
1	206539136	206590947	26_homo_H3K27ac_1_peak_7832_lociStitched	26	63802	60271	7815.23	341	1
6	31925993	31980726	14_homo_H3K27ac_1_peak_78406_lociStitched	14	36294	56397.5	4047.42	342	1
3	129160113	129258371	22_homo_H3K27ac_1_peak_64897_lociStitched	22	47684	59766.9	7417.8	343	1
8	100431146	100497214	19_homo_H3K27ac_1_peak_90624_lociStitched	19	52142	61583.9	9301.03	344	1
7	100534929	100587263	11_homo_H3K27ac_1_peak_86027_lociStitched	11	36377	55212.4	3333.68	345	1
5	180785230	180833109	6_homo_H3K27ac_1_peak_76866_lociStitched	6	33477	55391.2	3605.29	346	1
1	153943894	153996831	15_homo_H3K27ac_1_peak_5563_lociStitched	15	28984	55534.1	3933.25	347	1
8	143526460	143618535	22_homo_H3K27ac_1_peak_92022_lociStitched	22	53873	57057.5	5536.37	348	1
11	10281739	10329492	5_homo_H3K27ac_1_peak_15133_lociStitched	5	30905	55638	4148.95	349	1
20	31661396	31724167	17_homo_H3K27ac_1_peak_55708_lociStitched	17	50404	56204.6	4718.85	350	1
18	3439986	3466577	3_homo_H3K27ac_1_peak_41520_lociStitched	3	16249	53810.3	2373.5	351	1
12	6723324	6793390	10_homo_H3K27ac_1_peak_19914_lociStitched	10	34869	56358.7	4931.66	352	1
19	1353908	1424960	16_homo_H3K27ac_1_peak_43609_lociStitched	16	38209	56402.1	4977.74	353	1
17	68436186	68543219	24_homo_H3K27ac_1_peak_40363_lociStitched	24	53934	59544.6	8149.68	354	1
16	68737205	68800727	13_homo_H3K27ac_1_peak_35823_lociStitched	13	48343	56188.6	4830.32	355	1
6	3323690	3428472	22_homo_H3K27ac_1_peak_77058_lociStitched	22	69896	59255.8	8087.48	356	1
9	33106309	33187436	19_homo_H3K27ac_1_peak_92761_lociStitched	19	46339	56910.6	5922.27	357	1
8	30075459	30170665	24_homo_H3K27ac_1_peak_88973_lociStitched	24	39357	58824.9	7945.41	358	1
16	27304465	27383978	10_homo_H3K27ac_1_peak_34715_lociStitched	10	37848	56409.4	5544.54	359	1
11	46648490	46744620	27_homo_H3K27ac_1_peak_16279_lociStitched	27	47091	60205	9373.39	360	1
7	5396383	5430955	6_homo_H3K27ac_1_peak_83297_lociStitched	6	18162	52687.5	1896.58	361	1
14	75216148	75315559	25_homo_H3K27ac_1_peak_28943_lociStitched	25	42047	58061.2	7551.14	362	1
1	212212153	212262518	9_homo_H3K27ac_1_peak_8152_lociStitched	9	33034	54208.6	3781.18	363	1
1	160990575	161048137	15_homo_H3K27ac_1_peak_6012_lociStitched	15	28876	54804	4409.18	364	1
9	101419310	101449991	8_homo_H3K27ac_1_peak_94295_lociStitched	8	29619	53956.8	3589.69	365	1
12	12695854	12742266	7_homo_H3K27ac_1_peak_20347_lociStitched	7	22753	54553.7	4193.12	366	1
9	128860161	128948623	17_homo_H3K27ac_1_peak_95604_lociStitched	17	40789	55863.6	5528.76	367	1
1	156069651	156130682	15_homo_H3K27ac_1_peak_5731_lociStitched	15	38871	53875.9	3784.21	368	1
1	26825013	26849477	23_homo_H3K27ac_1_peak_1511_lociStitched	23	46614	59450.6	9410.46	369	1
1	119743335	119791888	17_homo_H3K27ac_1_peak_5130_lociStitched	17	49307	55962.2	5931.73	370	1
1	221696589	221744379	11_homo_H3K27ac_1_peak_8456_lociStitched	11	41902	54265	4314.18	371	1
4	2786278	2818857	17_homo_H3K27ac_1_peak_67506_lociStitched	17	50717	55497.5	5611.82	372	1
22	36322717	36389008	18_homo_H3K27ac_1_peak_59701_lociStitched	18	55763	53828.3	3997.35	374	1
6	52490171	52598620	28_homo_H3K27ac_1_peak_79470_lociStitched	28	59802	58273.3	8606.08	376	1
17	28318420	28385475	11_homo_H3K27ac_1_peak_38166_lociStitched	11	46072	56853.1	7264.25	377	1
9	109469485	109520592	10_homo_H3K27ac_1_peak_94542_lociStitched	10	34634	53512.1	3948.3	378	1
1	9231667	9253376	7_homo_H3K27ac_1_peak_448_lociStitched	7	24055	52207.7	2837.51	380	1
9	136604193	136698746	25_homo_H3K27ac_1_peak_96139_lociStitched	25	62724	54211.6	4876.48	381	1
9	129108749	129148308	7_homo_H3K27ac_1_peak_95626_lociStitched	7	22098	51779.4	2690.72	382	1
3	141360711	141456857	22_homo_H3K27ac_1_peak_65246_lociStitched	22	46235	57379	8352.33	383	1
1	169100264	169161693	13_homo_H3K27ac_1_peak_6411_lociStitched	13	36595	53689.2	4847.63	385	1
1	204407017	204521728	36_homo_H3K27ac_1_peak_7684_lociStitched	36	55615	58402.3	9630.7	386	1
17	39729536	39795026	24_homo_H3K27ac_1_peak_38692_lociStitched	24	46829	57700.7	8954.73	387	1
17	58324064	58392118	17_homo_H3K27ac_1_peak_39760_lociStitched	17	41631	55405.6	6686.07	388	1
19	44889849	44956543	15_homo_H3K27ac_1_peak_45946_lociStitched	15	49556	52557.8	3872.54	389	1
9	70396827	70423005	5_homo_H3K27ac_1_peak_93153_lociStitched	5	23161	50657	1986.91	390	1
10	73075923	73136664	20_homo_H3K27ac_1_peak_12154_lociStitched	20	43163	54332	5693.86	391	1
1	150965454	151025516	13_homo_H3K27ac_1_peak_5398_lociStitched	13	33084	53245.2	4795.44	392	1
20	53864917	53949257	32_homo_H3K27ac_1_peak_57021_lociStitched	32	57560	57707.7	9282.56	393	1
9	129548181	129642848	24_homo_H3K27ac_1_peak_95684_lociStitched	24	38459	53867.8	5534.89	394	1
6	6653905	6728267	22_homo_H3K27ac_1_peak_77181_lociStitched	22	51538	57404.4	9124.67	395	1
12	46357090	46410728	8_homo_H3K27ac_1_peak_21224_lociStitched	8	29364	53498.5	5261.89	396	1
21	29144758	29220065	12_homo_H3K27ac_1_peak_57662_lociStitched	12	42047	54921.4	6739.98	397	1
17	45124287	45173419	11_homo_H3K27ac_1_peak_39136_lociStitched	11	27044	51043.6	2958.76	399	1
17	39904536	39982308	15_homo_H3K27ac_1_peak_38727_lociStitched	15	29639	53084.8	5059.4	400	1
4	76250825	76315944	11_homo_H3K27ac_1_peak_69155_lociStitched	11	40063	53553.9	5528.6	401	1
2	9984088	10048733	23_homo_H3K27ac_1_peak_47071_lociStitched	23	48540	54314.7	6301.94	402	1
22	49917663	49972884	10_homo_H3K27ac_1_peak_60602_lociStitched	10	37079	50767.9	2827.97	403	1
2	187526160	187555636	3_homo_H3K27ac_1_peak_52525_lociStitched	3	24385	50784.4	2864.23	404	1
2	231660920	231718051	12_homo_H3K27ac_1_peak_54156_lociStitched	12	23951	51787.6	3940.43	405	1
12	3073585	3133720	16_homo_H3K27ac_1_peak_19749_lociStitched	16	46939	52247.2	4457.31	406	1
10	113521454	113568429	13_homo_H3K27ac_1_peak_13951_lociStitched	13	41498	52344.3	4669.3	407	1
14	87991999	88051343	23_homo_H3K27ac_1_peak_29219_lociStitched	23	51456	55524.3	7879.17	408	1
1	156725570	156753409	6_homo_H3K27ac_1_peak_5786_lociStitched	6	20787	50440	2888.55	410	1
4	184733207	184834237	15_homo_H3K27ac_1_peak_71543_lociStitched	15	45112	55283.6	7759.1	412	1
3	187262317	187296284	11_homo_H3K27ac_1_peak_66703_lociStitched	11	33986	51110.5	3657.57	413	1
17	43427485	43484821	11_homo_H3K27ac_1_peak_39027_lociStitched	11	38205	51815.3	4381.76	414	1
22	50524481	50549276	4_homo_H3K27ac_1_peak_60645_lociStitched	4	23094	48859.3	1434.13	415	1
6	37125768	37188238	16_homo_H3K27ac_1_peak_78860_lociStitched	16	39281	51896.2	4515.76	416	1
20	49747063	49846361	22_homo_H3K27ac_1_peak_56708_lociStitched	22	48349	54719.4	7355.21	417	1
22	42855035	42979213	36_homo_H3K27ac_1_peak_60302_lociStitched	36	59146	55513.5	8173.61	418	1
2	101733316	101865858	48_homo_H3K27ac_1_peak_50232_lociStitched	48	75222	62150.4	14892.8	419	1
12	46769826	46844170	15_homo_H3K27ac_1_peak_21279_lociStitched	15	57774	54100.1	6847.08	420	1
14	103091188	103132850	6_homo_H3K27ac_1_peak_30085_lociStitched	6	44966	49734.1	2570.39	421	1
12	9105041	9151336	19_homo_H3K27ac_1_peak_20053_lociStitched	19	37920	53091	5929.75	422	1
10	119237614	119416318	40_homo_H3K27ac_1_peak_14197_lociStitched	40	70543	58168.2	11026	423	1
9	109779426	109830826	8_homo_H3K27ac_1_peak_94554_lociStitched	8	37298	51537.6	4456.8	424	1
11	121416145	121484039	11_homo_H3K27ac_1_peak_19139_lociStitched	11	38804	52210.5	5139.58	425	1
5	68214193	68292348	26_homo_H3K27ac_1_peak_73410_lociStitched	26	58430	54150.8	7108.33	426	1
11	33688869	33738004	9_homo_H3K27ac_1_peak_15857_lociStitched	9	37956	52050.1	5068.08	427	1
19	1064778	1136517	12_homo_H3K27ac_1_peak_43546_lociStitched	12	34506	50576	3629.99	428	1
2	42091436	42149382	15_homo_H3K27ac_1_peak_48281_lociStitched	15	38436	51559.8	4652.93	429	1
12	108768702	108888332	20_homo_H3K27ac_1_peak_23500_lociStitched	20	53465	55622.1	8811.54	430	1
11	47373873	47438516	11_homo_H3K27ac_1_peak_16330_lociStitched	11	33925	50439	3698.47	431	1
5	42806027	42859368	19_homo_H3K27ac_1_peak_72707_lociStitched	19	49139	54575.4	7867.51	432	1
12	6115789	6205497	33_homo_H3K27ac_1_peak_19834_lociStitched	33	49558	54988.6	8388.09	433	1
19	4049481	4090459	12_homo_H3K27ac_1_peak_43874_lociStitched	12	21706	48973.8	2389.2	434	1
4	155879840	155955869	15_homo_H3K27ac_1_peak_70989_lociStitched	15	39468	54040.1	7486.7	435	1
5	150582007	150658819	26_homo_H3K27ac_1_peak_76007_lociStitched	26	53995	51873.6	5355.26	436	1
12	54351520	54439783	34_homo_H3K27ac_1_peak_21815_lociStitched	34	46717	53964.7	7511.14	437	1
11	59171628	59226956	9_homo_H3K27ac_1_peak_16559_lociStitched	9	45802	50608.5	4188.33	438	1
17	81821154	81872911	10_homo_H3K27ac_1_peak_41259_lociStitched	10	28266	49887.2	3467.34	439	1
11	118907160	118930899	12_homo_H3K27ac_1_peak_19001_lociStitched	12	31819	49905.9	3504.58	440	1
8	17886050	17928634	14_homo_H3K27ac_1_peak_88332_lociStitched	14	35974	50823	4567.42	441	1
11	27350055	27427739	16_homo_H3K27ac_1_peak_15771_lociStitched	16	47791	53320.5	7100.29	442	1
1	226633621	226740384	25_homo_H3K27ac_1_peak_8718_lociStitched	25	48047	52500.6	6355.61	443	1
14	49963906	50021998	26_homo_H3K27ac_1_peak_27711_lociStitched	26	44788	53558.4	7511.69	444	1
12	109083455	109164412	18_homo_H3K27ac_1_peak_23527_lociStitched	18	55681	51716	5738.98	445	1
4	74093154	74134809	6_homo_H3K27ac_1_peak_69098_lociStitched	6	33517	49983.8	4074.92	446	1
6	128465097	128521439	8_homo_H3K27ac_1_peak_81050_lociStitched	8	36842	50933.4	5061.67	447	1
16	27179207	27288099	17_homo_H3K27ac_1_peak_34714_lociStitched	17	49462	53285.5	7426.47	448	1
6	32152160	32197910	6_homo_H3K27ac_1_peak_78432_lociStitched	6	22556	48934.2	3083.55	449	1
1	200400070	200417493	20_homo_H3K27ac_1_peak_7426_lociStitched	20	46056	53206.3	7410.56	450	1
9	127896353	127992229	19_homo_H3K27ac_1_peak_95499_lociStitched	19	49919	51582.6	5822.44	451	1
5	91369507	91385301	9_homo_H3K27ac_1_peak_74171_lociStitched	9	15419	48365.2	2684.52	452	1
5	14660046	14740766	24_homo_H3K27ac_1_peak_71985_lociStitched	24	45417	53556.6	8234.72	453	1
15	85527398	85652960	32_homo_H3K27ac_1_peak_32926_lociStitched	32	56686	59801	14488.2	454	1
8	125110240	125191939	23_homo_H3K27ac_1_peak_91346_lociStitched	23	51669	52765.2	7491.1	455	1
16	56603770	56686481	15_homo_H3K27ac_1_peak_35373_lociStitched	15	36377	50997.1	5738.11	456	1
6	26155166	26252363	12_homo_H3K27ac_1_peak_78105_lociStitched	12	35594	53484.8	8236.65	457	1
12	56102077	56162063	10_homo_H3K27ac_1_peak_21890_lociStitched	10	30451	49814.8	4689.1	459	1
8	22540407	22605787	17_homo_H3K27ac_1_peak_88540_lociStitched	17	42893	48994.8	3974.86	460	1
1	11777600	11808013	10_homo_H3K27ac_1_peak_609_lociStitched	10	30126	47631.9	2662.11	461	1
15	40021275	40122937	21_homo_H3K27ac_1_peak_30658_lociStitched	21	47916	53598.5	8648.45	462	1
6	16644773	16770950	37_homo_H3K27ac_1_peak_77721_lociStitched	37	57063	56527.3	11583	463	1
17	7011390	7059277	11_homo_H3K27ac_1_peak_37426_lociStitched	11	27625	48189.5	3351.12	465	1
1	26739290	26811692	21_homo_H3K27ac_1_peak_1483_lociStitched	21	38602	50123.9	5451.87	467	1
15	63436698	63523877	21_homo_H3K27ac_1_peak_31729_lociStitched	21	36149	51581	6940.24	468	1
5	1089289	1137967	16_homo_H3K27ac_1_peak_71756_lociStitched	16	31462	49150.4	4514.38	469	1
14	24270830	24344126	18_homo_H3K27ac_1_peak_27274_lociStitched	18	41520	49474.8	4888.84	471	1
17	77086688	77186628	25_homo_H3K27ac_1_peak_40889_lociStitched	25	51847	51369.2	6955.82	472	1
7	100803160	100895426	22_homo_H3K27ac_1_peak_86056_lociStitched	22	41620	51254.5	6871.53	473	1
20	49656670	49725495	13_homo_H3K27ac_1_peak_56688_lociStitched	13	48808	49519.3	5176.13	475	1
15	44709663	44737266	6_homo_H3K27ac_1_peak_30848_lociStitched	6	23333	46266.9	2062.35	476	1
8	27274273	27409544	32_homo_H3K27ac_1_peak_88782_lociStitched	32	65823	54371.8	10173.6	477	1
3	39140528	39190525	9_homo_H3K27ac_1_peak_61946_lociStitched	9	29250	47390.6	3432.72	480	1
11	2367876	2401907	5_homo_H3K27ac_1_peak_14823_lociStitched	5	26817	45843	1928.91	481	1
19	38830045	38879218	11_homo_H3K27ac_1_peak_45594_lociStitched	11	27637	46818.7	2938.64	482	1
1	64849330	64970444	34_homo_H3K27ac_1_peak_3460_lociStitched	34	58464	53874.9	10003.8	483	1
16	82027145	82089677	15_homo_H3K27ac_1_peak_36473_lociStitched	15	48910	49097.5	5275.27	484	1
3	129379169	129501278	27_homo_H3K27ac_1_peak_64934_lociStitched	27	50160	52799.9	9023.86	485	1
13	40770293	40814616	10_homo_H3K27ac_1_peak_25280_lociStitched	10	33189	47698.4	4122.82	486	1
1	200020898	200056227	11_homo_H3K27ac_1_peak_7355_lociStitched	11	26438	46260.8	2758.53	487	1
20	53577127	53625973	12_homo_H3K27ac_1_peak_56976_lociStitched	12	29794	46863.3	3389.19	488	1
3	45939052	46006648	16_homo_H3K27ac_1_peak_62313_lociStitched	16	50651	48932.7	5511.51	490	1
17	67364251	67488766	29_homo_H3K27ac_1_peak_40278_lociStitched	29	53358	52565.2	9155.31	491	1
15	85666627	85730936	17_homo_H3K27ac_1_peak_32952_lociStitched	17	38939	49035.6	5633.47	492	1
21	33186119	33245957	20_homo_H3K27ac_1_peak_57765_lociStitched	20	42091	50432.3	7091.65	493	1
11	118193662	118265143	16_homo_H3K27ac_1_peak_18947_lociStitched	16	49631	49883.6	6578.35	494	1
3	188899719	188957419	13_homo_H3K27ac_1_peak_66911_lociStitched	13	34339	48095.1	4859.32	495	1
17	7833570	7859266	3_homo_H3K27ac_1_peak_37507_lociStitched	3	17136	44598.9	1433.94	496	1
11	61949361	61983566	8_homo_H3K27ac_1_peak_16752_lociStitched	8	25241	45518.9	2363.27	497	1
1	222005885	222078940	11_homo_H3K27ac_1_peak_8480_lociStitched	11	39130	49475.9	6447.32	498	1
11	64224833	64253009	11_homo_H3K27ac_1_peak_16922_lociStitched	11	24666	45583.1	2636.88	499	1
17	28891625	28953221	14_homo_H3K27ac_1_peak_38225_lociStitched	14	32489	47172.9	4336.1	501	1
10	95230876	95310416	19_homo_H3K27ac_1_peak_13057_lociStitched	19	41207	49588.5	6772.29	502	1
10	18608161	18662054	12_homo_H3K27ac_1_peak_10484_lociStitched	12	39159	47402.2	4696.43	503	1
6	33271013	33324337	6_homo_H3K27ac_1_peak_78512_lociStitched	6	24378	46297.5	3637.24	504	1
14	92456506	92588071	30_homo_H3K27ac_1_peak_29501_lociStitched	30	52640	51941.9	9314.8	505	1
1	44631265	44685434	9_homo_H3K27ac_1_peak_2543_lociStitched	9	27564	46537.3	3919.67	506	1
1	211573543	211648993	24_homo_H3K27ac_1_peak_8095_lociStitched	24	43402	51713.3	9105.17	507	1
7	36710816	36797724	15_homo_H3K27ac_1_peak_84238_lociStitched	15	48029	50336	7734.36	508	1
18	48893378	48956543	11_homo_H3K27ac_1_peak_42632_lociStitched	11	36591	46954	4419.95	509	1
8	40108263	40202355	23_homo_H3K27ac_1_peak_89252_lociStitched	23	43648	50498.5	7996.63	510	1
6	36579609	36651017	23_homo_H3K27ac_1_peak_78774_lociStitched	23	38022	50761.3	8299.37	511	1
2	8675272	8686459	2_homo_H3K27ac_1_peak_47015_lociStitched	2	11074	43479.1	1063.33	512	1
1	153727417	153806355	14_homo_H3K27ac_1_peak_5540_lociStitched	14	41954	48002.2	5604.6	513	1
17	82266016	82339781	20_homo_H3K27ac_1_peak_41326_lociStitched	20	37793	46088.7	3693.6	514	1
19	34962019	35051908	17_homo_H3K27ac_1_peak_45379_lociStitched	17	41316	48350.2	6055.64	515	1
19	48713360	48837621	24_homo_H3K27ac_1_peak_46294_lociStitched	24	45132	49821.3	7592.89	516	1
11	65083592	65183014	17_homo_H3K27ac_1_peak_17001_lociStitched	17	36877	48613.7	6388.82	517	1
10	97277761	97335821	11_homo_H3K27ac_1_peak_13224_lociStitched	11	28007	46234.6	4068.84	518	1
10	71712087	71778547	12_homo_H3K27ac_1_peak_12023_lociStitched	12	46263	47190.2	5113.49	519	1
6	26015799	26071652	11_homo_H3K27ac_1_peak_78089_lociStitched	11	22582	46413.8	4373.29	520	1
3	170961734	171030277	12_homo_H3K27ac_1_peak_66085_lociStitched	12	46284	48658.7	6648.67	521	1
1	155241048	155278009	14_homo_H3K27ac_1_peak_5689_lociStitched	14	29227	47680	5733.78	522	1
6	53281353	53361820	20_homo_H3K27ac_1_peak_79535_lociStitched	20	36795	52067.5	10134.5	523	1
18	3592009	3608117	6_homo_H3K27ac_1_peak_41527_lociStitched	6	16892	43510.4	1598.94	524	1
2	218360787	218419546	9_homo_H3K27ac_1_peak_53659_lociStitched	9	24674	45702.6	3890.21	525	1
3	126446101	126492358	11_homo_H3K27ac_1_peak_64704_lociStitched	11	33426	45720.5	3959.72	526	1
2	189511575	189583144	19_homo_H3K27ac_1_peak_52582_lociStitched	19	53125	48807.8	7127.93	527	1
6	154427009	154516677	25_homo_H3K27ac_1_peak_82303_lociStitched	25	48803	50736.5	9085.22	528	1
12	12293025	12359006	19_homo_H3K27ac_1_peak_20272_lociStitched	19	36123	46624.8	5008.3	529	1
15	45333370	45404002	25_homo_H3K27ac_1_peak_30905_lociStitched	25	48778	48546.3	6934.03	530	1
10	72214697	72278539	15_homo_H3K27ac_1_peak_12077_lociStitched	15	30041	46345.4	4801.03	531	1
9	129918199	130054865	34_homo_H3K27ac_1_peak_95742_lociStitched	34	53793	51536.7	10004	532	1
X	12946951	13030836	19_homo_H3K27ac_1_peak_96500_lociStitched	19	49496	44836.5	3305.07	533	1
6	89066616	89100615	7_homo_H3K27ac_1_peak_80151_lociStitched	7	17425	44222.2	2693.98	534	1
17	73278054	73312960	10_homo_H3K27ac_1_peak_40586_lociStitched	10	27122	43970.3	2485.78	535	1
10	113003708	113133637	35_homo_H3K27ac_1_peak_13922_lociStitched	35	61665	52240.6	10791	536	1
1	94921652	95022212	27_homo_H3K27ac_1_peak_4368_lociStitched	27	47397	49772.1	8374.12	537	1
9	129314256	129353527	15_homo_H3K27ac_1_peak_95644_lociStitched	15	36270	44603.8	3300.1	538	1
7	45872391	45895608	4_homo_H3K27ac_1_peak_84634_lociStitched	4	22409	43226.8	1954.4	539	1
3	150721759	150772175	11_homo_H3K27ac_1_peak_65628_lociStitched	11	32627	45223.2	3972.78	540	1
5	6582646	6608717	3_homo_H3K27ac_1_peak_71830_lociStitched	3	26345	43381	2310.35	541	1
15	89750010	89876346	33_homo_H3K27ac_1_peak_33031_lociStitched	33	55188	51356.1	10317.8	542	1
1	225809682	225857109	10_homo_H3K27ac_1_peak_8671_lociStitched	10	26797	44117.4	3083.14	543	1
1	8348790	8439393	22_homo_H3K27ac_1_peak_355_lociStitched	22	44609	47793.1	6758.98	544	1
9	4657079	4700691	6_homo_H3K27ac_1_peak_92269_lociStitched	6	18602	45100	4136.27	545	1
3	149367281	149425043	24_homo_H3K27ac_1_peak_65527_lociStitched	24	47414	49178.5	8218.48	546	1
11	65856439	65901000	11_homo_H3K27ac_1_peak_17080_lociStitched	11	27918	45192.7	4242.72	547	1
6	43263436	43309394	9_homo_H3K27ac_1_peak_79149_lociStitched	9	34939	44015.7	3095.86	548	1
1	33325307	33380093	11_homo_H3K27ac_1_peak_1977_lociStitched	11	28200	44493.6	3722.9	550	1
9	127761295	127810750	15_homo_H3K27ac_1_peak_95471_lociStitched	15	38422	43698.8	2959.44	551	1
8	17488669	17542553	14_homo_H3K27ac_1_peak_88275_lociStitched	14	40168	46235.3	5509.42	552	1
17	40441264	40481217	8_homo_H3K27ac_1_peak_38793_lociStitched	8	24474	43161.2	2441.13	553	1
14	94558919	94637481	28_homo_H3K27ac_1_peak_29668_lociStitched	28	47861	48527.1	7855.28	554	1
6	32837432	32868190	6_homo_H3K27ac_1_peak_78469_lociStitched	6	17088	42879.7	2248.41	555	1
2	20396326	20453211	10_homo_H3K27ac_1_peak_47408_lociStitched	10	33380	45280.5	4675.95	556	1
12	604857	697928	21_homo_H3K27ac_1_peak_19607_lociStitched	21	43659	47847.8	7278.15	557	1
1	150596075	150630818	4_homo_H3K27ac_1_peak_5366_lociStitched	4	26345	43525.3	2992.5	558	1
1	196421601	196462706	10_homo_H3K27ac_1_peak_7183_lociStitched	10	32904	44771.6	4303.69	559	1
1	99727087	99767469	4_homo_H3K27ac_1_peak_4477_lociStitched	4	29836	44072.9	3622.27	560	1
10	32937914	33010797	11_homo_H3K27ac_1_peak_10940_lociStitched	11	30148	46987.2	6601.89	561	1
18	48771565	48869663	18_homo_H3K27ac_1_peak_42614_lociStitched	18	50864	47223.7	6894.97	563	1
22	30386542	30436760	18_homo_H3K27ac_1_peak_59393_lociStitched	18	36620	45352.2	5029.63	564	1
16	56909597	57015529	18_homo_H3K27ac_1_peak_35390_lociStitched	18	39534	47245.7	6927.95	565	1
13	98141721	98280111	38_homo_H3K27ac_1_peak_26333_lociStitched	38	62088	50684.5	10442.8	566	1
17	59326856	59382567	13_homo_H3K27ac_1_peak_39832_lociStitched	13	34116	44427	4274.51	567	1
1	153598512	153679977	18_homo_H3K27ac_1_peak_5519_lociStitched	18	31976	46691.6	6579.31	568	1
11	47486589	47580020	23_homo_H3K27ac_1_peak_16360_lociStitched	23	35492	47171.4	7082.74	569	1
1	44774776	44827115	7_homo_H3K27ac_1_peak_2558_lociStitched	7	24481	43224.7	3171.54	571	1
17	17680900	17753870	21_homo_H3K27ac_1_peak_37899_lociStitched	21	39867	46574.6	6549.72	572	1
17	75826785	75879472	13_homo_H3K27ac_1_peak_40799_lociStitched	13	30017	43699.8	3795.02	573	1
20	50186450	50197565	3_homo_H3K27ac_1_peak_56769_lociStitched	3	12062	40722	836.064	574	1
5	173860438	173956039	25_homo_H3K27ac_1_peak_76628_lociStitched	25	48444	48142.3	8352.98	577	1
9	133839753	133896039	11_homo_H3K27ac_1_peak_95949_lociStitched	11	38620	43032.9	3271.58	578	1
1	220731942	220794297	25_homo_H3K27ac_1_peak_8384_lociStitched	25	47181	48940.1	9190.95	579	1
1	18890785	18957389	20_homo_H3K27ac_1_peak_931_lociStitched	20	38007	44374.1	4699.08	580	1
7	17297133	17340372	7_homo_H3K27ac_1_peak_83598_lociStitched	7	27987	43828.4	4230.28	581	1
3	10470472	10516794	13_homo_H3K27ac_1_peak_60915_lociStitched	13	35005	42451.8	2875.87	582	1
1	43529403	43554522	9_homo_H3K27ac_1_peak_2495_lociStitched	9	29761	43406.6	3836.91	583	1
17	1995530	2107764	18_homo_H3K27ac_1_peak_37139_lociStitched	18	50253	46494	7007.33	584	1
19	33372877	33407702	6_homo_H3K27ac_1_peak_45324_lociStitched	6	31995	41771.5	2304.77	585	1
15	90856202	90886983	12_homo_H3K27ac_1_peak_33154_lociStitched	12	29745	42921.2	3531.35	587	1
3	148697247	148740805	10_homo_H3K27ac_1_peak_65455_lociStitched	10	35948	43558.2	4176.51	588	1
4	81620238	81636856	19_homo_H3K27ac_1_peak_69351_lociStitched	19	43961	48863.8	9505.66	589	1
17	7548301	7584752	7_homo_H3K27ac_1_peak_37491_lociStitched	7	23872	42268.7	3000.33	590	1
4	139451716	139510321	11_homo_H3K27ac_1_peak_70500_lociStitched	11	29149	44137.2	4940.12	592	1
11	794907	845547	10_homo_H3K27ac_1_peak_14730_lociStitched	10	28037	41977.8	2813.66	593	1
17	6683442	6717311	7_homo_H3K27ac_1_peak_37398_lociStitched	7	25632	41849.1	2693.9	594	1
4	73368215	73434784	17_homo_H3K27ac_1_peak_69036_lociStitched	17	45824	47239.4	8085.41	595	1
3	50316801	50365780	14_homo_H3K27ac_1_peak_62618_lociStitched	14	30115	42287	3238.08	596	1
17	68564759	68614413	11_homo_H3K27ac_1_peak_40387_lociStitched	11	36054	42807.2	3784.61	597	1
1	15815692	15852003	7_homo_H3K27ac_1_peak_795_lociStitched	7	17710	41754	2737.85	598	1
1	8152855	8267017	30_homo_H3K27ac_1_peak_335_lociStitched	30	45062	46384	7374.87	599	1
10	21494239	21535723	6_homo_H3K27ac_1_peak_10527_lociStitched	6	34316	42294.9	3374.39	600	1
1	156471316	156509355	9_homo_H3K27ac_1_peak_5769_lociStitched	9	24268	41367.4	2464.93	601	1
3	46925987	46990914	15_homo_H3K27ac_1_peak_62400_lociStitched	15	54547	43628.6	4727.32	602	1
5	142769403	142883690	24_homo_H3K27ac_1_peak_75631_lociStitched	24	57351	47842.8	8983.44	603	1
11	126303395	126393323	23_homo_H3K27ac_1_peak_19314_lociStitched	23	49163	44899.5	6070.46	604	1
3	124584077	124637550	24_homo_H3K27ac_1_peak_64571_lociStitched	24	49295	46113.8	7317.24	607	1
14	49851481	49912200	15_homo_H3K27ac_1_peak_27694_lociStitched	15	25684	43858.5	5065.06	608	1
4	6885443	6948413	21_homo_H3K27ac_1_peak_67667_lociStitched	21	42981	42998.6	4212.21	609	1
7	30865660	30922596	22_homo_H3K27ac_1_peak_84100_lociStitched	22	43938	43161.4	4450.72	610	1
16	66502059	66527662	9_homo_H3K27ac_1_peak_35594_lociStitched	9	25593	41967.6	3296.71	612	1
15	68775941	68822525	10_homo_H3K27ac_1_peak_32124_lociStitched	10	22698	41849.3	3204.44	613	1
3	4711564	4781142	20_homo_H3K27ac_1_peak_60718_lociStitched	20	36253	45903.5	7259.42	614	1
2	152387903	152445911	26_homo_H3K27ac_1_peak_51596_lociStitched	26	60410	48744.7	10115.2	615	1
12	92538484	92575959	11_homo_H3K27ac_1_peak_22813_lociStitched	11	36811	42807.5	4185.34	616	1
9	89990055	90033708	19_homo_H3K27ac_1_peak_93795_lociStitched	19	35637	46988.9	8383.43	617	1
17	75753199	75787188	8_homo_H3K27ac_1_peak_40783_lociStitched	8	20783	40885.4	2287.46	618	1
6	2931918	3027602	21_homo_H3K27ac_1_peak_77010_lociStitched	21	34166	45737	7176.3	619	1
22	30245401	30328232	20_homo_H3K27ac_1_peak_59377_lociStitched	20	52121	43835.8	5308.35	620	1
22	36142792	36180028	8_homo_H3K27ac_1_peak_59680_lociStitched	8	22835	40986.4	2495.67	621	1
6	167750186	167833908	19_homo_H3K27ac_1_peak_82892_lociStitched	19	46468	47957.2	9484.94	622	1
17	78708082	78790824	21_homo_H3K27ac_1_peak_41071_lociStitched	21	38864	44622.8	6172.55	624	1
7	22329723	22362300	6_homo_H3K27ac_1_peak_83709_lociStitched	6	29568	40866.1	2442.75	625	1
6	134819922	134910111	17_homo_H3K27ac_1_peak_81336_lociStitched	17	42002	45689.2	7403.34	627	1
3	129575355	129628507	6_homo_H3K27ac_1_peak_64940_lociStitched	6	42142	41188.9	2960.7	628	1
12	21801597	21833252	20_homo_H3K27ac_1_peak_20636_lociStitched	20	45427	45424.9	7314.75	629	1
12	21751070	21788590	20_homo_H3K27ac_1_peak_20636_lociStitched	20	45427	45424.9	7314.75	629	1
19	13833118	13866310	5_homo_H3K27ac_1_peak_44680_lociStitched	5	20668	39760.8	1668.75	630	1
9	93093104	93136319	10_homo_H3K27ac_1_peak_93917_lociStitched	10	30667	40730.2	2665.61	631	1
5	55965636	56081363	26_homo_H3K27ac_1_peak_73003_lociStitched	26	41829	47602.3	9576.38	633	1
2	137938462	137982470	14_homo_H3K27ac_1_peak_51319_lociStitched	14	28554	43499.3	5478.09	634	1
6	31539360	31598528	15_homo_H3K27ac_1_peak_78371_lociStitched	15	32170	42278.1	4329.61	635	1
2	27161559	27218601	11_homo_H3K27ac_1_peak_47690_lociStitched	11	29819	42408.8	4491.75	636	1
1	32900759	33056594	34_homo_H3K27ac_1_peak_1927_lociStitched	34	52361	48994.4	11109.5	637	1
4	15649893	15703669	12_homo_H3K27ac_1_peak_67878_lociStitched	12	30724	42305.6	4506.91	640	1
12	120224766	120268399	12_homo_H3K27ac_1_peak_24045_lociStitched	12	36515	40669.1	2961.89	641	1
16	2007702	2048835	6_homo_H3K27ac_1_peak_33737_lociStitched	6	27882	39634.5	2032.32	642	1
8	47711903	47739754	8_homo_H3K27ac_1_peak_89434_lociStitched	8	12818	39748.9	2152.88	643	1
1	40373130	40424793	8_homo_H3K27ac_1_peak_2302_lociStitched	8	35591	42824.5	5242.21	644	1
2	42168689	42217738	8_homo_H3K27ac_1_peak_48303_lociStitched	8	26934	42099.2	4530.12	646	1
16	87456568	87509950	19_homo_H3K27ac_1_peak_36735_lociStitched	19	36698	42006.2	4450.95	647	1
6	2790783	2878596	27_homo_H3K27ac_1_peak_76983_lociStitched	27	39629	44580.4	7117.95	648	1
16	8847417	8872655	6_homo_H3K27ac_1_peak_34004_lociStitched	6	25523	39727.2	2278.95	649	1
3	10164575	10250776	29_homo_H3K27ac_1_peak_60884_lociStitched	29	42149	43772.9	6335.77	650	1
7	29177631	29292902	30_homo_H3K27ac_1_peak_83957_lociStitched	30	54617	47716.3	10339.2	651	1
3	114827165	114907304	25_homo_H3K27ac_1_peak_64207_lociStitched	25	47863	44947.7	7613.42	652	1
9	94627582	94687553	20_homo_H3K27ac_1_peak_93966_lociStitched	20	37570	43401.5	6097.44	653	1
5	95952792	95970372	8_homo_H3K27ac_1_peak_74290_lociStitched	8	25360	42451.6	5159.11	654	1
10	71811848	71896432	23_homo_H3K27ac_1_peak_12041_lociStitched	23	42071	43206.6	5969.16	655	1
3	58007916	58086054	22_homo_H3K27ac_1_peak_62907_lociStitched	22	46126	43135.9	5904.95	656	1
2	85698410	85811802	20_homo_H3K27ac_1_peak_49804_lociStitched	20	45019	44982.6	7801.37	657	1
10	104246601	104275473	14_homo_H3K27ac_1_peak_13632_lociStitched	14	30842	41853.6	4691.46	658	1
10	104291690	104306044	14_homo_H3K27ac_1_peak_13632_lociStitched	14	30842	41853.6	4691.46	658	1
15	64816016	64906028	17_homo_H3K27ac_1_peak_31889_lociStitched	17	36874	42602.7	5544.74	660	1
10	69043710	69093959	9_homo_H3K27ac_1_peak_11865_lociStitched	9	29879	40339.9	3301.36	661	1
11	75717844	75828146	25_homo_H3K27ac_1_peak_17753_lociStitched	25	53276	43933.3	6938	662	1
22	46563513	46686407	25_homo_H3K27ac_1_peak_60534_lociStitched	25	39943	43133.1	6156.6	664	1
11	27451182	27515455	11_homo_H3K27ac_1_peak_15780_lociStitched	11	29536	42413.8	5456.78	665	1
19	45860682	45887811	5_homo_H3K27ac_1_peak_46052_lociStitched	5	23694	38468.4	1516.16	666	1
6	31650941	31667071	9_homo_H3K27ac_1_peak_78376_lociStitched	9	24000	40679.3	3738.55	667	1
17	40532451	40562302	5_homo_H3K27ac_1_peak_38797_lociStitched	5	27049	38770.5	1853.75	668	1
20	50107680	50173283	19_homo_H3K27ac_1_peak_56756_lociStitched	19	34546	41214.9	4334.25	669	1
2	197497441	197517486	2_homo_H3K27ac_1_peak_52870_lociStitched	2	8572	38288	1444.68	670	1
6	167647268	167700802	8_homo_H3K27ac_1_peak_82882_lociStitched	8	32560	41378.8	4580.97	672	1
19	47093880	47114740	3_homo_H3K27ac_1_peak_46165_lociStitched	3	15155	38436.2	1665.14	674	1
16	67659502	67735218	24_homo_H3K27ac_1_peak_35701_lociStitched	24	40805	42132.6	5542.37	675	1
1	244833098	244866804	7_homo_H3K27ac_1_peak_9486_lociStitched	7	14913	39705.7	3127.92	676	1
21	45404451	45483804	21_homo_H3K27ac_1_peak_58530_lociStitched	21	50679	41329.1	4858.17	677	1
16	30052770	30097157	6_homo_H3K27ac_1_peak_34854_lociStitched	6	16626	39105.1	2699.51	678	1
6	142902181	142948616	8_homo_H3K27ac_1_peak_81792_lociStitched	8	16855	40535.6	4143.82	679	1
2	173042730	173103568	17_homo_H3K27ac_1_peak_52203_lociStitched	17	33481	41911.3	5560.59	680	1
1	235862865	235901057	29_homo_H3K27ac_1_peak_9231_lociStitched	29	49923	43661.3	7314.21	681	1
19	54188068	54223908	4_homo_H3K27ac_1_peak_46607_lociStitched	4	20208	38743	2412.03	682	1
10	22596622	22691367	17_homo_H3K27ac_1_peak_10565_lociStitched	17	58034	44558.6	8233.34	683	1
11	64844353	64894833	13_homo_H3K27ac_1_peak_16975_lociStitched	13	41360	39351.8	3135.71	685	1
5	32192258	32252212	22_homo_H3K27ac_1_peak_72209_lociStitched	22	46498	43730.3	7680.2	688	1
17	82093449	82122998	6_homo_H3K27ac_1_peak_41302_lociStitched	6	26659	37330.4	1419.38	689	1
6	34652452	34709950	15_homo_H3K27ac_1_peak_78607_lociStitched	15	34979	42035.5	6188.8	690	1
20	3766841	3821765	11_homo_H3K27ac_1_peak_54948_lociStitched	11	27592	39325.6	3487.67	691	1
10	4930965	4967385	9_homo_H3K27ac_1_peak_9781_lociStitched	9	20314	38872.8	3284.77	694	1
17	75033545	75132185	23_homo_H3K27ac_1_peak_40694_lociStitched	23	35284	41320.3	5780.3	695	1
17	31548931	31582858	6_homo_H3K27ac_1_peak_38361_lociStitched	6	20929	37843.7	2320.51	696	1
1	59290089	59323236	9_homo_H3K27ac_1_peak_3215_lociStitched	9	29072	40743.7	5264.99	697	1
22	25108218	25184599	20_homo_H3K27ac_1_peak_59113_lociStitched	20	39856	40132	4701.76	698	1
7	105003692	105021754	5_homo_H3K27ac_1_peak_86234_lociStitched	5	13149	36811.9	1393.35	699	1
3	36891823	36958789	18_homo_H3K27ac_1_peak_61792_lociStitched	18	33785	41740.1	6326.4	700	1
10	11819615	11848762	17_homo_H3K27ac_1_peak_10103_lociStitched	17	31918	39818.2	4512.32	703	1
3	38125085	38166541	13_homo_H3K27ac_1_peak_61925_lociStitched	13	30038	39093.8	3800.44	704	1
11	7511100	7538489	7_homo_H3K27ac_1_peak_14998_lociStitched	7	26883	38486.4	3250.32	705	1
9	19101965	19193683	17_homo_H3K27ac_1_peak_92572_lociStitched	17	40137	42704.5	7482.33	706	1
7	101084669	101155510	17_homo_H3K27ac_1_peak_86091_lociStitched	17	31189	39823.3	4629.46	707	1
16	73015500	73071897	11_homo_H3K27ac_1_peak_36051_lociStitched	11	32028	39592	4424.19	708	1
3	42012541	42131306	29_homo_H3K27ac_1_peak_62048_lociStitched	29	45148	44550.8	9420.65	709	1
17	47940895	47972099	8_homo_H3K27ac_1_peak_39291_lociStitched	8	24198	37832.1	2712.73	710	1
1	58739709	58786949	6_homo_H3K27ac_1_peak_3164_lociStitched	6	16787	38458.5	3422.01	711	1
1	183837937	183916589	36_homo_H3K27ac_1_peak_6965_lociStitched	36	58960	44309.6	9360.23	712	1
9	111597673	111663709	14_homo_H3K27ac_1_peak_94636_lociStitched	14	36242	40285.7	5361.16	713	1
19	48950421	48971257	6_homo_H3K27ac_1_peak_46326_lociStitched	6	14152	36375.5	1493.94	714	1
1	203267379	203340203	9_homo_H3K27ac_1_peak_7574_lociStitched	9	25843	40169.7	5308.87	715	1
19	47598612	47668292	19_homo_H3K27ac_1_peak_46203_lociStitched	19	35965	39104.4	4264.42	716	1
5	134553687	134650337	23_homo_H3K27ac_1_peak_75223_lociStitched	23	39340	41760.7	7013.46	718	1
10	96230045	96294469	15_homo_H3K27ac_1_peak_13158_lociStitched	15	36439	39832.1	5139.83	719	1
2	27704683	27780615	15_homo_H3K27ac_1_peak_47726_lociStitched	15	33780	40676.8	5991.03	720	1
11	6597956	6620134	11_homo_H3K27ac_1_peak_14965_lociStitched	11	29613	38899.8	4219.55	721	1
16	84982584	85029580	13_homo_H3K27ac_1_peak_36590_lociStitched	13	25207	38360.7	3689.95	722	1
6	13383024	13488916	31_homo_H3K27ac_1_peak_77534_lociStitched	31	54878	42801.5	8143.09	724	1
17	76687318	76739030	13_homo_H3K27ac_1_peak_40877_lociStitched	13	26818	39994.5	5337.9	725	1
5	69488903	69520134	10_homo_H3K27ac_1_peak_73495_lociStitched	10	21940	38277.1	3678.34	726	1
6	53603040	53652720	10_homo_H3K27ac_1_peak_79568_lociStitched	10	32443	40569.1	6026.8	727	1
10	89206778	89304478	23_homo_H3K27ac_1_peak_12773_lociStitched	23	44591	42710.5	8194.69	729	1
15	79845889	79906140	9_homo_H3K27ac_1_peak_32648_lociStitched	9	25465	39295.7	4826.11	730	1
17	65008468	65075334	25_homo_H3K27ac_1_peak_40146_lociStitched	25	32304	39823.5	5414.89	732	1
1	31921231	31964192	10_homo_H3K27ac_1_peak_1853_lociStitched	10	29645	37981.8	3600.13	733	1
1	206658308	206740019	23_homo_H3K27ac_1_peak_7850_lociStitched	23	42078	40043.3	5753.21	735	1
3	188257283	188323327	17_homo_H3K27ac_1_peak_66782_lociStitched	17	43370	41146.1	6912.86	736	1
22	39233330	39333140	29_homo_H3K27ac_1_peak_59986_lociStitched	29	42030	40236.7	6008.02	737	1
1	39151555	39217140	23_homo_H3K27ac_1_peak_2207_lociStitched	23	44896	41620.9	7427.33	738	1
6	163392070	163423537	8_homo_H3K27ac_1_peak_82721_lociStitched	8	18963	36690.5	2507.92	739	1
5	143390034	143436066	10_homo_H3K27ac_1_peak_75704_lociStitched	10	24621	38534.6	4371.59	740	1
2	229257032	229274355	20_homo_H3K27ac_1_peak_54001_lociStitched	20	35296	44422.1	10291.3	741	1
10	92087564	92126932	16_homo_H3K27ac_1_peak_12895_lociStitched	16	32129	40249.9	6195.07	743	1
16	2459582	2538438	21_homo_H3K27ac_1_peak_33774_lociStitched	21	36068	38195.7	4149.13	744	1
12	53038384	53080234	13_homo_H3K27ac_1_peak_21683_lociStitched	13	25127	36820.9	2800.5	745	1
11	102447052	102495487	15_homo_H3K27ac_1_peak_18438_lociStitched	15	34784	39885.2	6027.6	748	1
17	16377421	16420104	10_homo_H3K27ac_1_peak_37802_lociStitched	10	23668	38115.7	4269.51	750	1
18	44678727	44743473	17_homo_H3K27ac_1_peak_42448_lociStitched	17	34234	39623.4	5850.79	752	1
4	76681853	76734099	15_homo_H3K27ac_1_peak_69216_lociStitched	15	41577	39832	6060.19	753	1
5	178203895	178249570	10_homo_H3K27ac_1_peak_76749_lociStitched	10	23786	37433.5	3687.06	755	1
12	92096548	92147956	9_homo_H3K27ac_1_peak_22780_lociStitched	9	23843	38674.2	4955.73	756	1
3	15267340	15362277	20_homo_H3K27ac_1_peak_61178_lociStitched	20	43551	40566.6	6863.95	757	1
15	40893567	40954110	13_homo_H3K27ac_1_peak_30716_lociStitched	13	33136	37527	3840.86	759	1
4	99376908	99416658	12_homo_H3K27ac_1_peak_69822_lociStitched	12	27056	38047.1	4387.4	760	1
17	50094184	50184310	19_homo_H3K27ac_1_peak_39419_lociStitched	19	33291	38992.4	5345.01	761	1
2	219205968	219255084	7_homo_H3K27ac_1_peak_53732_lociStitched	7	22575	37264.3	3649.32	765	1
14	68444594	68529137	21_homo_H3K27ac_1_peak_28495_lociStitched	21	46407	41183	7585.64	766	1
6	144264096	144386698	23_homo_H3K27ac_1_peak_81881_lociStitched	23	42944	44529	11009.7	767	1
17	76480527	76568505	20_homo_H3K27ac_1_peak_40861_lociStitched	20	32729	39071	5577.81	768	1
12	47800315	47833730	15_homo_H3K27ac_1_peak_21364_lociStitched	15	33910	37550.9	4086.22	769	1
15	64067800	64113554	10_homo_H3K27ac_1_peak_31812_lociStitched	10	29588	37711.4	4309.56	771	1
6	81744638	81789778	8_homo_H3K27ac_1_peak_79978_lociStitched	8	18475	37319.4	3929.81	772	1
16	68038065	68093312	13_homo_H3K27ac_1_peak_35769_lociStitched	13	30788	37780.7	4406.16	773	1
10	43393956	43422367	9_homo_H3K27ac_1_peak_11192_lociStitched	9	19078	35587.7	2214.78	774	1
2	11688273	11779671	20_homo_H3K27ac_1_peak_47194_lociStitched	20	36575	40767.9	7398.17	775	1
18	62493008	62541255	14_homo_H3K27ac_1_peak_43095_lociStitched	14	25122	37415.5	4129.94	777	1
13	30608284	30627754	5_homo_H3K27ac_1_peak_24959_lociStitched	5	10690	34985.3	1708.73	778	1
10	63204716	63287165	20_homo_H3K27ac_1_peak_11719_lociStitched	20	37036	41073.4	7866	781	1
21	17435445	17555221	31_homo_H3K27ac_1_peak_57463_lociStitched	31	42717	42903.1	9712.55	782	1
7	37385986	37449863	17_homo_H3K27ac_1_peak_84316_lociStitched	17	36265	38440.8	5251.51	783	1
12	111757385	111793376	12_homo_H3K27ac_1_peak_23750_lociStitched	12	33339	37565.6	4418.68	784	1
22	27849598	27897027	10_homo_H3K27ac_1_peak_59183_lociStitched	10	31442	37179.6	4159.52	786	1
6	26102518	26127953	6_homo_H3K27ac_1_peak_78092_lociStitched	6	19404	36877.1	3877.88	787	1
2	200583380	200636093	13_homo_H3K27ac_1_peak_52971_lociStitched	13	33551	38479.2	5483.8	788	1
2	38722270	38805984	28_homo_H3K27ac_1_peak_48171_lociStitched	28	37953	41309.5	8391.7	791	1
6	87662407	87703446	13_homo_H3K27ac_1_peak_80101_lociStitched	13	23254	36155.4	3328.26	793	1
2	47029749	47089051	15_homo_H3K27ac_1_peak_48723_lociStitched	15	42887	37119.2	4292.73	794	1
18	49784617	49840502	15_homo_H3K27ac_1_peak_42705_lociStitched	15	32464	39666.4	6848.27	795	1
1	52899253	52940562	9_homo_H3K27ac_1_peak_2864_lociStitched	9	30579	35911.1	3097.72	796	1
17	2383043	2407844	10_homo_H3K27ac_1_peak_37169_lociStitched	10	19170	34741.8	1935.97	798	1
6	108557123	108632597	21_homo_H3K27ac_1_peak_80433_lociStitched	21	31184	39389.9	6626.62	800	1
3	126339371	126374727	5_homo_H3K27ac_1_peak_64692_lociStitched	5	31050	35256	2503.94	802	1
4	99117820	99168993	11_homo_H3K27ac_1_peak_69793_lociStitched	11	44259	38062	5332.74	804	1
9	72352685	72367544	5_homo_H3K27ac_1_peak_93242_lociStitched	5	13136	33967.4	1264.04	805	1
6	11992230	12014307	6_homo_H3K27ac_1_peak_77477_lociStitched	6	15489	34540.8	1900.06	808	1
12	56749563	56805410	16_homo_H3K27ac_1_peak_21953_lociStitched	16	33157	36753	4116.48	809	1
12	113184398	113273243	20_homo_H3K27ac_1_peak_23823_lociStitched	20	38085	38562.6	5979.25	810	1
17	44185775	44224055	8_homo_H3K27ac_1_peak_39076_lociStitched	8	17309	34782.9	2215.13	811	1
2	144495684	144525628	6_homo_H3K27ac_1_peak_51439_lociStitched	6	23826	34957.3	2419.22	812	1
12	1655468	1693253	16_homo_H3K27ac_1_peak_19660_lociStitched	16	21517	37460.3	4925.01	813	1
14	31020935	31061563	12_homo_H3K27ac_1_peak_27358_lociStitched	12	24120	36138.6	3607.77	814	1
6	125780319	125854002	15_homo_H3K27ac_1_peak_80948_lociStitched	15	37316	39489.9	7122.42	817	1
9	121597834	121677130	23_homo_H3K27ac_1_peak_95147_lociStitched	23	41570	38771.3	6424.26	818	1
16	29784833	29825924	7_homo_H3K27ac_1_peak_34838_lociStitched	7	22256	34880.9	2534.89	819	1
2	237572154	237628900	11_homo_H3K27ac_1_peak_54464_lociStitched	11	29476	36719.3	4402.83	820	1
19	17067322	17139877	17_homo_H3K27ac_1_peak_44919_lociStitched	17	38170	36634.4	4332.7	821	1
1	167898632	167939024	14_homo_H3K27ac_1_peak_6327_lociStitched	14	29353	36911.9	4729.45	823	1
13	46641159	46691560	12_homo_H3K27ac_1_peak_25560_lociStitched	12	39515	36727.3	4569.76	824	1
7	120987531	121050333	15_homo_H3K27ac_1_peak_86661_lociStitched	15	31828	37878.2	5751.89	825	1
6	31725958	31741991	4_homo_H3K27ac_1_peak_78387_lociStitched	4	14236	33095.3	1005.27	827	1
14	37582399	37604019	2_homo_H3K27ac_1_peak_27592_lociStitched	2	19817	33869.9	1785.81	828	1
15	52765818	52807639	5_homo_H3K27ac_1_peak_31156_lociStitched	5	24595	35114.3	3051.89	829	1
20	32463689	32540850	25_homo_H3K27ac_1_peak_55789_lociStitched	25	43133	38667.2	6638.74	831	1
7	45687158	45710026	7_homo_H3K27ac_1_peak_84624_lociStitched	7	20508	34386.9	2465.24	834	1
11	1747097	1786825	10_homo_H3K27ac_1_peak_14786_lociStitched	10	24026	33928.6	2011.77	835	1
1	205700632	205754134	18_homo_H3K27ac_1_peak_7769_lociStitched	18	36361	36290.4	4397.86	836	1
12	6531652	6568862	5_homo_H3K27ac_1_peak_19897_lociStitched	5	21778	34270.9	2399.95	837	1
8	63007236	63039985	6_homo_H3K27ac_1_peak_89766_lociStitched	6	27837	34596.9	2878.14	838	1
14	22474414	22571082	39_homo_H3K27ac_1_peak_27147_lociStitched	39	53674	38954.5	7236.1	839	1
11	121550009	121603152	8_homo_H3K27ac_1_peak_19145_lociStitched	8	42503	35975.4	4317.05	840	1
3	66808048	66836044	8_homo_H3K27ac_1_peak_63212_lociStitched	8	24759	33854.9	2209.21	841	1
1	198612280	198686315	21_homo_H3K27ac_1_peak_7300_lociStitched	21	46990	37942.9	6307.78	842	1
6	11187147	11236942	12_homo_H3K27ac_1_peak_77388_lociStitched	12	37391	36024.8	4437.51	843	1
13	20494740	20528886	9_homo_H3K27ac_1_peak_24639_lociStitched	9	27477	34175.6	2685.02	844	1
6	11317923	11438656	25_homo_H3K27ac_1_peak_77418_lociStitched	25	45742	40916.4	9501.69	845	1
9	136508941	136569096	15_homo_H3K27ac_1_peak_96108_lociStitched	15	38364	34529	3236.34	847	1
22	37010061	37052427	10_homo_H3K27ac_1_peak_59757_lociStitched	10	31405	33815.2	2535.81	849	1
5	10701787	10763469	15_homo_H3K27ac_1_peak_71935_lociStitched	15	35861	36671.1	5431.46	850	1
19	49443019	49528860	18_homo_H3K27ac_1_peak_46353_lociStitched	18	26018	36406.2	5173.47	851	1
12	56628221	56646843	4_homo_H3K27ac_1_peak_21943_lociStitched	4	13401	32699	1529.38	854	1
9	133112354	133149979	9_homo_H3K27ac_1_peak_95893_lociStitched	9	31055	33190.9	2023.24	855	1
19	41296748	41335027	18_homo_H3K27ac_1_peak_45738_lociStitched	18	33888	36027.8	4881.24	856	1
1	19423596	19507736	23_homo_H3K27ac_1_peak_1002_lociStitched	23	41726	37154.8	6028.29	857	1
2	207121556	207168043	12_homo_H3K27ac_1_peak_53284_lociStitched	12	26435	35421.4	4307.5	858	1
7	2606388	2646030	8_homo_H3K27ac_1_peak_83218_lociStitched	8	23795	33119.3	2006.98	859	1
12	46429413	46495631	23_homo_H3K27ac_1_peak_21227_lociStitched	23	40815	37596.7	6513.71	860	1
9	91190908	91213618	2_homo_H3K27ac_1_peak_93841_lociStitched	2	16711	32970.4	1959.87	861	1
16	31091288	31143410	9_homo_H3K27ac_1_peak_34948_lociStitched	9	27419	33699.1	2754.94	862	1
6	151615411	151702316	19_homo_H3K27ac_1_peak_82213_lociStitched	19	48421	39587.1	8696.55	864	1
12	32500871	32560667	22_homo_H3K27ac_1_peak_21050_lociStitched	22	40660	39565.5	8722.01	865	1
6	44041877	44128925	19_homo_H3K27ac_1_peak_79228_lociStitched	19	36579	36924	6203.37	869	1
4	39616728	39657816	13_homo_H3K27ac_1_peak_68394_lociStitched	13	27344	34664.7	3957.68	870	1
3	4799470	4871350	17_homo_H3K27ac_1_peak_60743_lociStitched	17	32172	38749.1	8099.12	872	1
5	41171895	41216358	19_homo_H3K27ac_1_peak_72634_lociStitched	19	37480	37799.2	7173.8	873	1
1	36339877	36401794	16_homo_H3K27ac_1_peak_2102_lociStitched	16	28928	35004.3	4412.95	876	1
8	117926174	118030975	30_homo_H3K27ac_1_peak_90931_lociStitched	30	45743	42755.6	12190.4	877	1
10	110353077	110437489	17_homo_H3K27ac_1_peak_13734_lociStitched	17	40341	36319.2	5774.22	879	1
14	95480291	95550756	23_homo_H3K27ac_1_peak_29753_lociStitched	23	44996	36462.9	5994.7	880	1
7	100427831	100451122	6_homo_H3K27ac_1_peak_86015_lociStitched	6	16787	31984.9	1536.52	881	1
10	112803805	112851839	13_homo_H3K27ac_1_peak_13874_lociStitched	13	32316	34415.3	3968.74	882	1
14	91108810	91170926	16_homo_H3K27ac_1_peak_29383_lociStitched	16	30920	35326.3	4898.61	884	1
10	124025981	124120574	29_homo_H3K27ac_1_peak_14349_lociStitched	29	42695	36878.5	6511.55	886	1
5	134501663	134530631	5_homo_H3K27ac_1_peak_75202_lociStitched	5	17674	32270	1927.27	887	1
10	104319300	104354102	5_homo_H3K27ac_1_peak_13647_lociStitched	5	30100	32923.9	2601.09	888	1
1	225411357	225475569	14_homo_H3K27ac_1_peak_8642_lociStitched	14	28567	35568.4	5253.65	889	1
X	65635307	65707866	15_homo_H3K27ac_1_peak_97378_lociStitched	15	36371	33388.3	3076.29	890	1
8	27583366	27615589	5_homo_H3K27ac_1_peak_88798_lociStitched	5	25585	32702.5	2433.13	891	1
6	150598498	150697860	23_homo_H3K27ac_1_peak_82126_lociStitched	23	39217	40032.3	9785.66	893	1
10	45997623	46036800	9_homo_H3K27ac_1_peak_11306_lociStitched	9	27825	34525.8	4323.36	894	1
12	57228739	57281140	14_homo_H3K27ac_1_peak_22019_lociStitched	14	28777	34186	4027.48	896	1
8	38756342	38808689	6_homo_H3K27ac_1_peak_89208_lociStitched	6	30605	33988.9	3926.03	901	1
16	20865399	20914176	13_homo_H3K27ac_1_peak_34551_lociStitched	13	36736	34198.6	4142.99	904	1
11	73135547	73190201	14_homo_H3K27ac_1_peak_17586_lociStitched	14	29236	34098.6	4060.79	905	1
19	48617090	48647401	10_homo_H3K27ac_1_peak_46277_lociStitched	10	21051	31995.7	1969.88	906	1
9	136937425	137000931	11_homo_H3K27ac_1_peak_96176_lociStitched	11	23874	33529.7	3504.19	907	1
2	63836761	63872474	18_homo_H3K27ac_1_peak_49100_lociStitched	18	31716	35569.2	5577.71	908	1
3	51941317	52022037	12_homo_H3K27ac_1_peak_62664_lociStitched	12	23861	34741.6	4799.51	909	1
2	236702339	236760095	9_homo_H3K27ac_1_peak_54402_lociStitched	9	24261	34249.3	4320.15	910	1
1	26676805	26724526	6_homo_H3K27ac_1_peak_1477_lociStitched	6	21206	33347.4	3459.77	911	1
1	28232126	28297589	19_homo_H3K27ac_1_peak_1689_lociStitched	19	32505	34217.5	4386.02	913	1
15	70078728	70167078	16_homo_H3K27ac_1_peak_32185_lociStitched	16	29803	36557	6729.02	914	1
21	33355478	33418980	26_homo_H3K27ac_1_peak_57816_lociStitched	26	34956	37061.2	7282.95	915	1
17	35044845	35090187	12_homo_H3K27ac_1_peak_38437_lociStitched	12	31194	33260.8	3507.91	916	1
1	2545451	2558294	3_homo_H3K27ac_1_peak_149_lociStitched	3	9807	30471.6	796.445	919	1
9	6639690	6690432	14_homo_H3K27ac_1_peak_92379_lociStitched	14	32312	33327.3	3719.39	920	1
1	16133396	16187934	12_homo_H3K27ac_1_peak_819_lociStitched	12	31466	33350	3774.03	921	1
2	156319550	156343888	3_homo_H3K27ac_1_peak_51646_lociStitched	3	11697	31610.2	2078.47	922	1
10	80265803	80294114	3_homo_H3K27ac_1_peak_12511_lociStitched	3	27214	31655.7	2139.59	923	1
5	14142066	14220733	16_homo_H3K27ac_1_peak_71959_lociStitched	16	35305	36046.1	6538.81	924	1
15	75596754	75673595	12_homo_H3K27ac_1_peak_32494_lociStitched	12	24329	34314.8	4854.78	929	1
13	40960966	41025309	19_homo_H3K27ac_1_peak_25311_lociStitched	19	32089	36099.5	6649.31	930	1
17	42111501	42155744	11_homo_H3K27ac_1_peak_38883_lociStitched	11	24460	33525.8	4170.15	934	1
16	56189769	56279895	14_homo_H3K27ac_1_peak_35343_lociStitched	14	41032	36153.5	6821.59	935	1
6	107800841	107825388	3_homo_H3K27ac_1_peak_80404_lociStitched	3	16360	31219.3	1909.46	936	1
11	116806125	116871734	16_homo_H3K27ac_1_peak_18836_lociStitched	16	30838	33001.3	3733.15	937	1
11	57269809	57336796	15_homo_H3K27ac_1_peak_16449_lociStitched	15	32334	34883.1	5621.8	938	1
7	4681707	4749176	13_homo_H3K27ac_1_peak_83277_lociStitched	13	20915	33316.5	4072.54	939	1
19	5935920	5988039	17_homo_H3K27ac_1_peak_44048_lociStitched	17	30199	33285.5	4066.06	941	1
16	67480190	67547949	15_homo_H3K27ac_1_peak_35680_lociStitched	15	24238	33445.8	4234.94	942	1
4	89283127	89332539	11_homo_H3K27ac_1_peak_69680_lociStitched	11	30939	34905.2	5709.82	943	1
19	14494946	14530569	8_homo_H3K27ac_1_peak_44727_lociStitched	8	17811	31387.5	2234.81	945	1
19	10717018	10818388	24_homo_H3K27ac_1_peak_44460_lociStitched	24	35867	35340.5	6264.03	948	1
17	38867582	38922965	16_homo_H3K27ac_1_peak_38634_lociStitched	16	30062	32739.1	3670.33	949	1
12	27523107	27585939	17_homo_H3K27ac_1_peak_20869_lociStitched	17	40012	35511.3	6516.7	951	1
12	122860177	122902306	12_homo_H3K27ac_1_peak_24284_lociStitched	12	29515	32178.1	3218.66	952	1
4	1163537	1217647	13_homo_H3K27ac_1_peak_67413_lociStitched	13	27626	32055.2	3105.26	953	1
5	170266330	170315263	14_homo_H3K27ac_1_peak_76412_lociStitched	14	38407	32270.6	3360.49	955	1
4	102817703	102829634	3_homo_H3K27ac_1_peak_69905_lociStitched	3	9799	29934.6	1048.28	956	1
12	109993228	110049234	13_homo_H3K27ac_1_peak_23609_lociStitched	13	28481	33362.8	4497.28	957	1
19	46713301	46761900	19_homo_H3K27ac_1_peak_46105_lociStitched	19	23707	32223.7	3376.41	958	1
15	81265806	81326693	13_homo_H3K27ac_1_peak_32740_lociStitched	13	33705	33583.1	4737.18	959	1
20	49886960	49939133	14_homo_H3K27ac_1_peak_56723_lociStitched	14	27666	32592.5	3761.67	960	1
1	109876124	109962016	20_homo_H3K27ac_1_peak_4702_lociStitched	20	39585	35471.1	6676.92	961	1
11	65633353	65664645	7_homo_H3K27ac_1_peak_17065_lociStitched	7	17905	30592.3	1831.55	962	1
8	95051480	95155129	27_homo_H3K27ac_1_peak_90382_lociStitched	27	38022	39809.5	11058.9	963	1
11	9564913	9578812	2_homo_H3K27ac_1_peak_15102_lociStitched	2	14669	29786	1051.42	965	1
14	61306029	61368384	18_homo_H3K27ac_1_peak_28170_lociStitched	18	39164	36349.2	7615.09	966	1
8	28062761	28094292	8_homo_H3K27ac_1_peak_88820_lociStitched	8	27535	31401.5	2691.75	967	1
18	79933801	79989597	5_homo_H3K27ac_1_peak_43464_lociStitched	5	25428	32378.4	3693.7	968	1
13	113813387	113864612	14_homo_H3K27ac_1_peak_26993_lociStitched	14	28605	31288.2	2648.33	969	1
11	12673260	12708908	14_homo_H3K27ac_1_peak_15296_lociStitched	14	25069	34224.9	5637.92	972	1
1	6597627	6626304	5_homo_H3K27ac_1_peak_219_lociStitched	5	15253	30033.5	1473.33	974	1
17	43383662	43412451	7_homo_H3K27ac_1_peak_39014_lociStitched	7	21194	30487.6	1943.26	975	1
17	55263749	55307878	13_homo_H3K27ac_1_peak_39592_lociStitched	13	38057	32016.6	3502.32	976	1
14	50037844	50067817	6_homo_H3K27ac_1_peak_27738_lociStitched	6	20619	31223.9	2776.4	977	1
11	47233022	47271737	14_homo_H3K27ac_1_peak_16308_lociStitched	14	24203	32478.7	4089.25	980	1
11	120324963	120364059	8_homo_H3K27ac_1_peak_19082_lociStitched	8	16353	31417.8	3041.07	981	1
17	330315	364850	6_homo_H3K27ac_1_peak_36957_lociStitched	6	19028	29900.4	1557.53	982	1
13	30364748	30423198	13_homo_H3K27ac_1_peak_24953_lociStitched	13	28948	32437.5	4116.52	984	1
17	82193715	82247232	9_homo_H3K27ac_1_peak_41305_lociStitched	9	25331	31115.5	2853.15	988	1
19	11120125	11205059	24_homo_H3K27ac_1_peak_44513_lociStitched	24	39122	34008.9	5781.88	989	1
6	42770774	42789773	5_homo_H3K27ac_1_peak_79114_lociStitched	5	13649	29462.5	1257.17	990	1
21	34510153	34529573	4_homo_H3K27ac_1_peak_57893_lociStitched	4	18912	29620.8	1431.39	991	1
1	181087212	181153210	16_homo_H3K27ac_1_peak_6843_lociStitched	16	24409	32946.2	4798.05	992	1
16	10915419	10950691	16_homo_H3K27ac_1_peak_34113_lociStitched	16	35095	32929.5	4789.63	993	1
6	3731434	3763459	5_homo_H3K27ac_1_peak_77064_lociStitched	5	15977	30378.9	2251.36	994	1
3	16285330	16339078	14_homo_H3K27ac_1_peak_61266_lociStitched	14	37396	32735.8	4624.89	995	1
7	101214906	101252956	8_homo_H3K27ac_1_peak_86101_lociStitched	8	18058	30417.2	2347.68	997	1
10	112160914	112245692	25_homo_H3K27ac_1_peak_13814_lociStitched	25	44468	35327	7265.47	998	1
8	23524309	23562647	15_homo_H3K27ac_1_peak_88616_lociStitched	15	29628	32680.8	4667.82	1000	1
16	30553091	30586494	12_homo_H3K27ac_1_peak_34893_lociStitched	12	21329	33584.8	5672.84	1003	1
7	106405630	106429613	3_homo_H3K27ac_1_peak_86332_lociStitched	3	17498	29975.5	2089.5	1004	1
19	47225474	47259370	4_homo_H3K27ac_1_peak_46177_lociStitched	4	14171	29738.1	1934.29	1005	1
16	53048112	53102159	19_homo_H3K27ac_1_peak_35245_lociStitched	19	31076	32355.6	4556.38	1007	1
18	75204129	75231513	6_homo_H3K27ac_1_peak_43359_lociStitched	6	24589	30114.2	2325.99	1008	1
14	20680527	20699124	6_homo_H3K27ac_1_peak_27057_lociStitched	6	14744	30484.1	2755.21	1009	1
9	34610730	34666600	13_homo_H3K27ac_1_peak_92868_lociStitched	13	26330	31415.7	3704.18	1011	1
3	188152363	188187798	7_homo_H3K27ac_1_peak_66757_lociStitched	7	26790	30655.9	2969.5	1012	1
20	62921197	62968585	6_homo_H3K27ac_1_peak_57255_lociStitched	6	16900	30513.1	2848.02	1013	1
5	168287765	168330254	12_homo_H3K27ac_1_peak_76369_lociStitched	12	30338	30674.2	3032.68	1014	1
21	44907084	44985068	16_homo_H3K27ac_1_peak_58471_lociStitched	16	33523	31800.9	4189.71	1015	1
10	88061677	88119494	18_homo_H3K27ac_1_peak_12695_lociStitched	18	36162	32848	5254.74	1016	1
6	137210766	137270239	12_homo_H3K27ac_1_peak_81468_lociStitched	12	30698	33118.9	5561.68	1018	1
7	17485643	17559298	11_homo_H3K27ac_1_peak_83615_lociStitched	11	34776	34520.9	6982.43	1020	1
1	63591998	63645907	17_homo_H3K27ac_1_peak_3412_lociStitched	17	33678	32043.9	4534.42	1021	1
5	35023068	35099087	20_homo_H3K27ac_1_peak_72337_lociStitched	20	34750	34132.7	6651.3	1025	1
19	40403656	40445285	9_homo_H3K27ac_1_peak_45680_lociStitched	9	15009	30070.2	2606.48	1026	1
17	19507145	19580521	18_homo_H3K27ac_1_peak_38025_lociStitched	18	32996	32204.7	4747.43	1028	1
13	32408808	32454219	11_homo_H3K27ac_1_peak_25050_lociStitched	11	20419	31199.9	3769.7	1029	1
15	60525168	60606088	21_homo_H3K27ac_1_peak_31569_lociStitched	21	38479	35394.7	8041.57	1031	1
12	98490547	98538114	9_homo_H3K27ac_1_peak_23105_lociStitched	9	19725	31066	3714.98	1032	1
12	56670820	56689872	2_homo_H3K27ac_1_peak_21947_lociStitched	2	9688	28806.6	1459.38	1033	1
9	127827357	127878279	13_homo_H3K27ac_1_peak_95488_lociStitched	13	36275	30358.7	3029.49	1034	1
8	141084482	141165366	16_homo_H3K27ac_1_peak_91930_lociStitched	16	27498	31900.6	4578.03	1035	1
1	24694317	24807053	36_homo_H3K27ac_1_peak_1319_lociStitched	36	46430	37869.5	10568.2	1036	1
8	26690283	26717927	3_homo_H3K27ac_1_peak_88721_lociStitched	3	23118	29576	2295.55	1037	1
17	55393992	55455655	14_homo_H3K27ac_1_peak_39607_lociStitched	14	27790	32069.1	4862.51	1040	1
3	127728437	127800500	32_homo_H3K27ac_1_peak_64779_lociStitched	32	42565	35120.3	7920.57	1041	1
20	53734201	53787532	12_homo_H3K27ac_1_peak_56998_lociStitched	12	22817	30816.2	3624.18	1042	1
22	41366838	41418902	17_homo_H3K27ac_1_peak_60153_lociStitched	17	25264	32080.3	4897.5	1043	1
1	231376871	231425829	10_homo_H3K27ac_1_peak_8980_lociStitched	10	26974	31267	4088.19	1044	1
7	26196130	26204268	4_homo_H3K27ac_1_peak_83825_lociStitched	4	8362	29128	1973.85	1045	1
19	4367793	4403287	10_homo_H3K27ac_1_peak_43913_lociStitched	10	27275	29041.2	1895.38	1046	1
4	15000631	15006814	2_homo_H3K27ac_1_peak_67858_lociStitched	2	6707	27662.2	518.242	1047	1
5	115785305	115851054	12_homo_H3K27ac_1_peak_74716_lociStitched	12	25180	33441	6347.48	1050	1
2	21066769	21118783	11_homo_H3K27ac_1_peak_47463_lociStitched	11	24457	31790.9	4720.39	1052	1
3	52269719	52298268	11_homo_H3K27ac_1_peak_62718_lociStitched	11	23363	29349.5	2301.79	1053	1
4	70687369	70737380	10_homo_H3K27ac_1_peak_68940_lociStitched	10	19191	31429.6	4392.63	1054	1
13	45403092	45450990	15_homo_H3K27ac_1_peak_25479_lociStitched	15	24309	31506.7	4520.92	1055	1
12	52006087	52053080	6_homo_H3K27ac_1_peak_21624_lociStitched	6	24189	30047.3	3063.94	1056	1
14	58264991	58301981	10_homo_H3K27ac_1_peak_28059_lociStitched	10	25451	30098.8	3121.96	1057	1
15	68255202	68311325	8_homo_H3K27ac_1_peak_32102_lociStitched	8	23102	31166.8	4205.14	1059	1
1	225870984	225925008	12_homo_H3K27ac_1_peak_8675_lociStitched	12	23972	30385.3	3434.1	1060	1
1	21508929	21553980	4_homo_H3K27ac_1_peak_1104_lociStitched	4	23859	29789.1	2860.92	1061	1
19	8341044	8397862	12_homo_H3K27ac_1_peak_44286_lociStitched	12	29682	30714	3812.65	1063	1
14	103313691	103336144	6_homo_H3K27ac_1_peak_30117_lociStitched	6	14160	29856.1	2954.94	1064	1
16	4651878	4703263	9_homo_H3K27ac_1_peak_33930_lociStitched	9	29462	29610.6	2713.51	1065	1
1	8003374	8048142	10_homo_H3K27ac_1_peak_294_lociStitched	10	25952	30621.3	3747.08	1067	1
22	31209745	31254140	7_homo_H3K27ac_1_peak_59439_lociStitched	7	23485	30166.4	3320.75	1069	1
1	54262683	54292312	10_homo_H3K27ac_1_peak_2934_lociStitched	10	19749	28557.5	1781.68	1073	1
17	81385697	81405973	4_homo_H3K27ac_1_peak_41224_lociStitched	4	18637	28128.8	1378.9	1075	1
2	238256939	238321448	14_homo_H3K27ac_1_peak_54527_lociStitched	14	22320	30844.8	4123.84	1078	1
9	72906819	72955506	13_homo_H3K27ac_1_peak_93281_lociStitched	13	29545	31698.3	5026.66	1080	1
10	89580057	89655797	14_homo_H3K27ac_1_peak_12823_lociStitched	14	29450	33636.4	6985.61	1081	1
17	35969677	36019256	14_homo_H3K27ac_1_peak_38501_lociStitched	14	35131	30205.8	3572.73	1082	1
9	35727047	35775772	8_homo_H3K27ac_1_peak_92934_lociStitched	8	16785	30316.7	3707.97	1085	1
19	58538374	58576366	8_homo_H3K27ac_1_peak_46807_lociStitched	8	14860	28606.6	2009.88	1086	1
20	46667329	46716596	11_homo_H3K27ac_1_peak_56503_lociStitched	11	21590	30161.8	3597.56	1088	1
3	187935656	188007488	18_homo_H3K27ac_1_peak_66743_lociStitched	18	33666	32673.2	6113.94	1089	1
3	123066378	123104647	8_homo_H3K27ac_1_peak_64442_lociStitched	8	33791	29811.8	3298.35	1090	1
22	36237051	36264338	14_homo_H3K27ac_1_peak_59686_lociStitched	14	28480	31030.8	4563.15	1092	1
16	4044888	4117334	12_homo_H3K27ac_1_peak_33887_lociStitched	12	32388	31934.9	5473.52	1094	1
12	12376521	12412227	8_homo_H3K27ac_1_peak_20283_lociStitched	8	27357	30119.7	3663.09	1095	1
11	86134387	86203867	24_homo_H3K27ac_1_peak_18045_lociStitched	24	40947	35016.6	8610.14	1096	1
2	85404936	85447261	14_homo_H3K27ac_1_peak_49770_lociStitched	14	25672	29753.7	3363.47	1097	1
13	48475695	48548988	20_homo_H3K27ac_1_peak_25616_lociStitched	20	30397	32292.9	5914.75	1100	1
20	23081654	23162835	20_homo_H3K27ac_1_peak_55553_lociStitched	20	37539	31311.5	4960.16	1101	1
17	7435342	7497068	10_homo_H3K27ac_1_peak_37486_lociStitched	10	20689	29898	3554.13	1102	1
19	3121456	3189328	17_homo_H3K27ac_1_peak_43776_lociStitched	17	28275	31157.3	4847.12	1103	1
11	64299531	64360907	12_homo_H3K27ac_1_peak_16944_lociStitched	12	19364	29641.9	3344.78	1104	1
1	27858237	27897484	12_homo_H3K27ac_1_peak_1622_lociStitched	12	26860	28968.2	2684.49	1105	1
6	73514974	73524566	3_homo_H3K27ac_1_peak_79829_lociStitched	3	9433	27471.2	1218.95	1108	1
7	112160193	112239628	14_homo_H3K27ac_1_peak_86488_lociStitched	14	27668	33267.4	7053.83	1112	1
2	16608810	16666895	9_homo_H3K27ac_1_peak_47297_lociStitched	9	31314	30484.5	4293.52	1116	1
3	12993472	13018541	8_homo_H3K27ac_1_peak_61057_lociStitched	8	22704	28503.9	2348.5	1118	1
2	210524011	210570931	17_homo_H3K27ac_1_peak_53445_lociStitched	17	38143	32107	5991.82	1120	1
8	26822776	26868902	14_homo_H3K27ac_1_peak_88730_lociStitched	14	24596	32848.1	6784.51	1123	1
16	4613128	4627037	3_homo_H3K27ac_1_peak_33926_lociStitched	3	12139	26851.3	791.571	1124	1
17	7296179	7353353	8_homo_H3K27ac_1_peak_37475_lociStitched	8	17008	30230.7	4184.1	1125	1
2	48312255	48357822	12_homo_H3K27ac_1_peak_48786_lociStitched	12	20947	30939.6	4944.74	1126	1
19	47305063	47390088	17_homo_H3K27ac_1_peak_46182_lociStitched	17	35459	30965.9	4988.37	1128	1
3	20038488	20104293	16_homo_H3K27ac_1_peak_61357_lociStitched	16	25616	33424.2	7475.28	1129	1
6	35717915	35740659	8_homo_H3K27ac_1_peak_78726_lociStitched	8	18630	27540.7	1596.63	1131	1
10	33192801	33277701	32_homo_H3K27ac_1_peak_10989_lociStitched	32	43992	36049.8	10133.8	1132	1
10	33290929	33311464	32_homo_H3K27ac_1_peak_10989_lociStitched	32	43992	36049.8	10133.8	1132	1
18	48538440	48591345	17_homo_H3K27ac_1_peak_42581_lociStitched	17	30042	29646.6	3749.64	1133	1
8	13192187	13248850	22_homo_H3K27ac_1_peak_88199_lociStitched	22	36625	30799.9	5024.01	1138	1
2	42786117	42811888	6_homo_H3K27ac_1_peak_48334_lociStitched	6	15164	28078.5	2337.71	1141	1
8	102753847	102814656	14_homo_H3K27ac_1_peak_90709_lociStitched	14	26637	30411.9	4675.48	1142	1
3	65919411	65979776	17_homo_H3K27ac_1_peak_63140_lociStitched	17	30160	30994.4	5272.45	1143	1
15	88614718	88650548	7_homo_H3K27ac_1_peak_32985_lociStitched	7	18174	28391.1	2676.28	1144	1
19	2258087	2291233	11_homo_H3K27ac_1_peak_43682_lociStitched	11	19927	28614.3	2908.32	1145	1
19	35246807	35284864	10_homo_H3K27ac_1_peak_45414_lociStitched	10	21404	28089.9	2386.17	1146	1
1	111188889	111226490	7_homo_H3K27ac_1_peak_4781_lociStitched	7	25916	28757.9	3089.53	1148	1
17	75474672	75535887	19_homo_H3K27ac_1_peak_40743_lociStitched	19	34636	31257.4	5701.71	1153	1
14	104723475	104769307	6_homo_H3K27ac_1_peak_30205_lociStitched	6	24369	27886.5	2430.54	1156	1
11	45771376	45813222	9_homo_H3K27ac_1_peak_16222_lociStitched	9	23153	28644.3	3205.04	1157	1
3	188383921	188440892	33_homo_H3K27ac_1_peak_66794_lociStitched	33	43043	35466	10033.4	1158	1
3	188336109	188368262	33_homo_H3K27ac_1_peak_66794_lociStitched	33	43043	35466	10033.4	1158	1
19	55623969	55656763	6_homo_H3K27ac_1_peak_46700_lociStitched	6	14211	27335.5	1912.96	1160	1
5	157510542	157576377	14_homo_H3K27ac_1_peak_76229_lociStitched	14	31491	31062.4	5643.52	1161	1
6	136717231	136793659	13_homo_H3K27ac_1_peak_81439_lociStitched	13	30363	32311.2	6925.46	1165	1
3	171790948	171845792	11_homo_H3K27ac_1_peak_66154_lociStitched	11	26158	30696.2	5336.32	1167	1
1	54309414	54336578	25_homo_H3K27ac_1_peak_2962_lociStitched	25	33482	32293.1	6998.01	1169	1
11	129992111	130004630	3_homo_H3K27ac_1_peak_19481_lociStitched	3	11629	26089.1	842.574	1172	1
12	55707482	55744213	7_homo_H3K27ac_1_peak_21852_lociStitched	7	21045	28040.4	2846.65	1174	1
11	128690134	128739453	10_homo_H3K27ac_1_peak_19430_lociStitched	10	30789	28743.1	3605.22	1178	1
2	190313681	190377226	15_homo_H3K27ac_1_peak_52611_lociStitched	15	22230	32098	6974.52	1180	1
11	117950406	118014154	14_homo_H3K27ac_1_peak_18921_lociStitched	14	33265	29533.8	4449.49	1185	1
22	38696094	38709986	6_homo_H3K27ac_1_peak_59934_lociStitched	6	11214	26642.7	1583.05	1187	1
1	59669230	59708587	19_homo_H3K27ac_1_peak_3273_lociStitched	19	37847	32856.4	7843.72	1190	1
2	169010676	169035096	19_homo_H3K27ac_1_peak_52048_lociStitched	19	30108	31548.3	6557.79	1191	1
1	206908786	206973049	12_homo_H3K27ac_1_peak_7883_lociStitched	12	28784	29959.5	5030.07	1196	1
16	67934856	67969650	10_homo_H3K27ac_1_peak_35745_lociStitched	10	20482	27058.7	2179.51	1197	1
12	53344420	53390219	11_homo_H3K27ac_1_peak_21724_lociStitched	11	16057	28093.1	3215.09	1198	1
X	13074673	13128654	6_homo_H3K27ac_1_peak_96525_lociStitched	6	35720	26499.3	1700.4	1201	1
2	63719228	63744510	6_homo_H3K27ac_1_peak_49087_lociStitched	6	22164	26922.1	2138.1	1203	1
16	87836576	87857104	3_homo_H3K27ac_1_peak_36768_lociStitched	3	19285	26058.2	1340.48	1204	1
22	37146051	37200221	12_homo_H3K27ac_1_peak_59778_lociStitched	12	27083	27887.3	3192.32	1205	1
19	48860446	48878867	7_homo_H3K27ac_1_peak_46310_lociStitched	7	10459	25926	1296.1	1209	1
11	96188082	96267920	23_homo_H3K27ac_1_peak_18320_lociStitched	23	39566	31867	7249.07	1211	1
1	205275122	205325516	18_homo_H3K27ac_1_peak_7719_lociStitched	18	25922	28863.9	4259.64	1212	1
1	147209728	147244453	7_homo_H3K27ac_1_peak_5241_lociStitched	7	25286	27042.2	2453.29	1213	1
6	156775764	156841144	11_homo_H3K27ac_1_peak_82361_lociStitched	11	16443	30695.2	6108.6	1214	1
3	15743826	15817473	20_homo_H3K27ac_1_peak_61224_lociStitched	20	31999	32102.7	7600.37	1216	1
10	11145118	11183911	4_homo_H3K27ac_1_peak_10041_lociStitched	4	27418	27065.9	2575.86	1217	1
2	119425074	119457039	7_homo_H3K27ac_1_peak_50883_lociStitched	7	16204	26549.8	2071.17	1218	1
17	58505021	58539547	10_homo_H3K27ac_1_peak_39777_lociStitched	10	24742	26920.5	2453.96	1219	1
1	94025186	94097526	13_homo_H3K27ac_1_peak_4291_lociStitched	13	35809	29543.7	5179.54	1224	1
6	8632290	8677560	11_homo_H3K27ac_1_peak_77326_lociStitched	11	35735	28700.9	4374.16	1226	1
5	57172093	57180176	2_homo_H3K27ac_1_peak_73110_lociStitched	2	7983	25002.7	694.907	1228	1
12	93726652	93787075	14_homo_H3K27ac_1_peak_22886_lociStitched	14	30813	29981.9	5679.76	1229	1
4	8181968	8206828	13_homo_H3K27ac_1_peak_67747_lociStitched	13	28736	28094.5	3805.16	1230	1
7	5512940	5533759	4_homo_H3K27ac_1_peak_83306_lociStitched	4	10082	25279.9	1021.58	1232	1
4	23864095	23904617	4_homo_H3K27ac_1_peak_68017_lociStitched	4	19703	28134.4	3902.27	1233	1
9	35634277	35676520	12_homo_H3K27ac_1_peak_92923_lociStitched	12	22427	27322	3106.6	1236	1
22	41443890	41449537	1_homo_H3K27ac_1_peak_60158_lociStitched	1	5648	24576.3	383.996	1237	1
1	36124955	36163273	8_homo_H3K27ac_1_peak_2070_lociStitched	8	14457	26756	2594.23	1238	1
1	229098293	229133332	9_homo_H3K27ac_1_peak_8858_lociStitched	9	32730	27147.4	3074.25	1240	1
10	132387711	132464693	17_homo_H3K27ac_1_peak_14585_lociStitched	17	24882	27829	3772.12	1242	1
15	41915535	41977930	11_homo_H3K27ac_1_peak_30775_lociStitched	11	29613	29013.7	5029.04	1245	1
1	228720528	228783483	7_homo_H3K27ac_1_peak_8812_lociStitched	7	18332	28613	4677.56	1249	1
17	48023486	48068828	14_homo_H3K27ac_1_peak_39294_lociStitched	14	24273	28939.7	5012.9	1250	1
5	96315787	96344861	5_homo_H3K27ac_1_peak_74335_lociStitched	5	16971	26467.7	2570.41	1251	1
1	8113055	8138366	13_homo_H3K27ac_1_peak_307_lociStitched	13	21774	28024.4	4160.64	1256	1
17	82436027	82459734	8_homo_H3K27ac_1_peak_41338_lociStitched	8	14570	25188.7	1401.08	1259	1
17	75959056	76005394	12_homo_H3K27ac_1_peak_40809_lociStitched	12	26139	26730.6	2953.86	1260	1
2	64104420	64160647	12_homo_H3K27ac_1_peak_49128_lociStitched	12	21493	29304	5530.3	1261	1
8	109570591	109646354	21_homo_H3K27ac_1_peak_90850_lociStitched	21	29774	30759.8	7053.54	1263	1
19	44588604	44654432	20_homo_H3K27ac_1_peak_45893_lociStitched	20	34915	27820.4	4128.73	1264	1
1	155961704	156001921	6_homo_H3K27ac_1_peak_5714_lociStitched	6	23109	26273.6	2621.66	1266	1
2	21032605	21053976	8_homo_H3K27ac_1_peak_47450_lociStitched	8	16325	25480.6	1869.96	1271	1
11	910171	966678	14_homo_H3K27ac_1_peak_14742_lociStitched	14	26975	27074.8	3519.39	1275	1
16	87375540	87394640	4_homo_H3K27ac_1_peak_36732_lociStitched	4	13654	24882.2	1327	1276	1
4	38662256	38685393	8_homo_H3K27ac_1_peak_68275_lociStitched	8	17780	25458.2	1914.34	1278	1
9	70468306	70486839	2_homo_H3K27ac_1_peak_93162_lociStitched	2	18112	25195.6	1690.21	1280	1

## Sheet: Mouse_Liver_SE
25_NA_peak_16859_lociStitched	15	58837961	58957052	25	104660	340207	17601.6	1	1
32_NA_peak_35994_lociStitched	4	150767141	150889031	32	67727	281066	15906.6	2	1
49_NA_peak_17805_lociStitched	15	85483759	85673124	49	87174	260036	24478.6	3	1
18_NA_peak_49546_lociStitched	9	46095695	46194717	18	56120	248663	13227.4	4	1
36_NA_peak_44464_lociStitched	7	98734687	98879902	36	77779	239987	20938.4	5	1
12_NA_peak_26626_lociStitched	2	27429980	27493545	12	48675	218511	7583.3	6	1
11_NA_peak_49611_lociStitched	9	48606510	48677939	11	44515	210808	10192.9	7	1
21_NA_peak_29739_lociStitched	2	167640082	167734053	21	57704	207977	13870.1	8	1
31_NA_peak_14424_lociStitched	14	25450782	25549705	31	72736	207511	13770.1	9	1
11_NA_peak_43729_lociStitched	7	63536581	63589819	11	43910	197625	7591.74	10	1
28_NA_peak_939_lociStitched	1	74026490	74122212	28	62524	196783	14261.3	11	1
14_NA_peak_41029_lociStitched	6	90427194	90492895	14	41012	187788	9076.66	12	1
20_NA_peak_29437_lociStitched	2	163374214	163444987	20	53279	187955	9828.98	13	1
30_NA_peak_17603_lociStitched	15	81685803	81783311	30	54970	188042	14580	14	1
39_NA_peak_51099_lociStitched	9	107411212	107553698	39	61055	188324	19449.3	15	1
24_NA_peak_48723_lociStitched	8	127529777	127614842	24	43455	170775	11214.7	16	1
25_NA_peak_33087_lociStitched	4	45443438	45532509	25	69792	172073	12865.9	17	1
25_NA_peak_24184_lociStitched	19	4535534	4651331	25	53214	173334	15064.6	18	1
37_NA_peak_26675_lociStitched	2	27560554	27658422	37	67875	171719	13936.4	19	1
13_NA_peak_49375_lociStitched	9	43130727	43182856	13	37411	162358	6937.85	20	1
1_NA_peak_51714_lociStitched	MU069435.1	29993	30908	1	1195	175066	20519.4	21	1
10_NA_peak_43391_lociStitched	7	34807358	34871264	10	38861	159401	7892.39	22	1
25_NA_peak_24021_lociStitched	18	84866202	84941105	25	57347	157267	9604.87	23	1
31_NA_peak_48212_lociStitched	8	118371318	118474375	31	50225	160419	13490.2	24	1
24_NA_peak_2937_lociStitched	1	184539201	184615356	24	44605	154934	9751.19	25	1
37_NA_peak_25661_lociStitched	19	46579223	46697201	37	50840	158024	16289.5	26	1
23_NA_peak_39866_lociStitched	6	31043963	31136673	23	52159	154232	13099.9	27	1
10_NA_peak_42934_lociStitched	7	19398380	19456742	10	35779	147680	7130.27	28	1
23_NA_peak_17883_lociStitched	15	88702970	88761075	23	43441	147094	11229.7	29	1
31_NA_peak_34341_lociStitched	4	107964980	108003096	31	55165	148928	13280.7	30	1
35_NA_peak_9031_lociStitched	11	106370470	106480965	35	51715	148904	15890.5	31	1
16_NA_peak_29169_lociStitched	2	154891986	154945881	16	37725	137026	7691.44	32	1
19_NA_peak_12152_lociStitched	13	24506069	24577395	19	40393	136970	7887.74	33	1
18_NA_peak_21328_lociStitched	17	45867418	45941447	18	30728	138804	10497.3	34	1
26_NA_peak_4702_lociStitched	10	79905933	80009592	26	42325	141532	16088.7	35	1
16_NA_peak_39025_lociStitched	5	139310783	139394254	16	37354	134063	10692.6	36	1
9_NA_peak_39121_lociStitched	5	140771782	140816255	9	36185	128788	6068.98	37	1
20_NA_peak_29896_lociStitched	2	172948666	173013337	20	41726	130082	7556.64	38	1
44_NA_peak_37066_lociStitched	5	66191018	66328816	44	58861	139482	17576.5	39	1
25_NA_peak_9729_lociStitched	11	120348074	120441152	25	39851	135348	13483.5	40	1
29_NA_peak_8794_lociStitched	11	101531844	101576110	29	44724	134118	12353.6	41	1
29_NA_peak_8794_lociStitched	11	101588735	101624293	29	44724	134118	12353.6	41	1
7_NA_peak_1786_lociStitched	1	133274842	133310961	7	24541	125367	5180.38	42	1
12_NA_peak_29495_lociStitched	2	164259445	164303840	12	38323	123790	5099.42	43	1
25_NA_peak_38520_lociStitched	5	124327111	124389272	25	39663	126927	9143.88	44	1
21_NA_peak_14851_lociStitched	14	40816429	40896915	21	47227	126089	9239.79	45	1
21_NA_peak_23245_lociStitched	18	46729797	46789711	21	41341	124062	7889.81	46	1
5_NA_peak_4547_lociStitched	10	76924059	76963934	5	31842	120937	5530.66	47	1
33_NA_peak_41524_lociStitched	6	114834795	114946987	33	44943	130678	15354	48	1
22_NA_peak_7896_lociStitched	11	79594778	79684115	22	39540	124795	11694.2	49	1
14_NA_peak_51582_lociStitched	9	121710094	121757813	14	32509	119159	6570.91	50	1
18_NA_peak_13284_lociStitched	13	69710870	69803628	18	36216	124426	11891.6	51	1
30_NA_peak_42101_lociStitched	6	129124262	129219536	30	43716	121534	9660.99	52	1
13_NA_peak_49250_lociStitched	9	35010047	35052243	13	33096	117100	5495.34	53	1
28_NA_peak_24127_lociStitched	19	4034025	4150389	28	45128	123928	13928.8	54	1
18_NA_peak_44604_lociStitched	7	100947979	101005721	18	34540	117973	8083.88	55	1
18_NA_peak_24277_lociStitched	19	5849694	5902212	18	42354	117546	8030.57	56	1
25_NA_peak_46957_lociStitched	8	71036548	71153720	25	37184	124814	15414.2	57	1
24_NA_peak_10925_lociStitched	12	80125987	80198019	24	35840	119417	10112.1	58	1
18_NA_peak_38693_lociStitched	5	130002747	130118918	18	37457	122993	14372.1	59	1
16_NA_peak_47557_lociStitched	8	95070213	95128566	16	33877	115359	8346.23	60	1
28_NA_peak_17646_lociStitched	15	82259750	82343375	28	45005	114140	7300.46	61	1
26_NA_peak_50539_lociStitched	9	74804307	74887409	26	36221	117697	11019.3	62	1
12_NA_peak_7651_lociStitched	11	75311316	75363589	12	27067	113772	7375.72	63	1
19_NA_peak_31148_lociStitched	3	89153658	89216083	19	34420	112334	7715.73	64	1
29_NA_peak_34181_lociStitched	4	105013736	105083965	29	45485	114726	10309.6	65	1
18_NA_peak_42615_lociStitched	6	149034069	149095848	18	42075	114332	10080.4	66	1
28_NA_peak_5063_lociStitched	10	87693085	87763781	28	40358	114581	10539.9	67	1
37_NA_peak_2739_lociStitched	1	180002542	180131248	37	47386	121353	17579.7	68	1
18_NA_peak_41235_lociStitched	6	97231369	97271825	18	34045	109316	7316.41	69	1
12_NA_peak_8346_lociStitched	11	94020623	94062970	12	24044	106531	4756.33	70	1
18_NA_peak_27629_lociStitched	2	71979772	72033994	18	32896	108693	7010.9	71	1
22_NA_peak_10483_lociStitched	12	55460758	55540648	22	34685	114021	13189	72	1
8_NA_peak_1303_lociStitched	1	91340120	91393438	8	27372	108395	7608.48	73	1
20_NA_peak_31181_lociStitched	3	89738122	89821275	20	29137	112099	11441.9	74	1
14_NA_peak_24802_lociStitched	19	23101983	23141016	14	22214	105768	5222.62	75	1
19_NA_peak_14284_lociStitched	14	20256115	20295919	19	30801	110433	10576.6	76	1
19_NA_peak_14284_lociStitched	14	20210123	20243407	19	30801	110433	10576.6	76	1
8_NA_peak_4488_lociStitched	10	75330558	75358270	8	24510	104491	4656.22	77	1
16_NA_peak_32265_lociStitched	3	137928154	137969231	16	29148	108182	8409.22	78	1
23_NA_peak_49880_lociStitched	9	57544930	57634665	23	40619	110760	11216.9	79	1
13_NA_peak_40619_lociStitched	6	72192105	72270775	13	26863	108437	10907.7	80	1
12_NA_peak_39569_lociStitched	6	6178318	6221157	12	33475	102852	5410.57	81	1
19_NA_peak_5906_lociStitched	10	127406817	127480674	19	32944	107810	10559.2	82	1
22_NA_peak_18918_lociStitched	16	23852782	23923258	22	36396	105617	8870.79	83	1
18_NA_peak_18733_lociStitched	16	18194696	18253074	18	35446	102619	6946.4	84	1
5_NA_peak_18819_lociStitched	16	22694954	22721178	5	25667	97545.4	2992.16	85	1
11_NA_peak_1243_lociStitched	1	88180122	88216888	11	17998	114275	20369.9	86	1
20_NA_peak_18046_lociStitched	15	96899334	96953090	20	44000	101548	7855.24	87	1
7_NA_peak_22640_lociStitched	18	12766697	12807748	7	24007	98411.6	4975.38	88	1
21_NA_peak_20693_lociStitched	17	26780186	26857868	21	37863	104001	10859.9	89	1
15_NA_peak_46929_lociStitched	8	70958695	71023059	15	35718	101933	8901.54	90	1
12_NA_peak_31496_lociStitched	3	98131938	98193350	12	35072	99376.3	6899.94	91	1
12_NA_peak_36437_lociStitched	5	28235900	28279499	12	26285	97322.8	5095.02	92	1
12_NA_peak_15036_lociStitched	14	52136301	52182216	12	26874	97299	5556.24	93	1
21_NA_peak_38316_lociStitched	5	121823247	121881897	21	36689	99610.2	8160.14	94	1
16_NA_peak_46678_lociStitched	8	47281331	47306028	16	33695	99841.1	8565.32	95	1
16_NA_peak_46678_lociStitched	8	47321264	47343943	16	33695	99841.1	8565.32	95	1
10_NA_peak_11217_lociStitched	12	86914052	86980095	10	25762	99749.9	8634.18	96	1
7_NA_peak_9542_lociStitched	11	117700443	117740023	7	21293	97897.2	6787.97	97	1
9_NA_peak_5933_lociStitched	10	127700600	127741921	9	30671	96090.1	5121.61	98	1
9_NA_peak_8603_lociStitched	11	98662665	98701112	9	20000	96032.9	5628.64	99	1
23_NA_peak_14353_lociStitched	14	21124275	21177955	23	37673	97354	6973.03	100	1
27_NA_peak_12491_lociStitched	13	37982602	38102957	27	37644	107212	16994.1	101	1
19_NA_peak_9533_lociStitched	11	117154450	117241669	19	42738	103855	13875.9	102	1
16_NA_peak_17416_lociStitched	15	78285265	78356374	16	30995	99886.2	10135.4	103	1
9_NA_peak_37998_lociStitched	5	112390558	112451553	9	28932	96675.5	7226.18	104	1
23_NA_peak_28074_lociStitched	2	103281464	103347396	23	36865	97611.6	8597.57	105	1
8_NA_peak_11546_lociStitched	12	104783746	104831372	8	29832	95201.3	6773.55	106	1
16_NA_peak_38261_lociStitched	5	120604041	120671226	16	28442	97465.3	9419.34	107	1
18_NA_peak_7507_lociStitched	11	70537212	70639484	18	29014	101904	14727.2	108	1
19_NA_peak_38605_lociStitched	5	125350990	125425681	19	33910	96866.8	10262.5	109	1
29_NA_peak_1765_lociStitched	1	133137723	133238715	29	38195	98924.4	12827.1	110	1
6_NA_peak_20511_lociStitched	17	24412258	24447051	6	21384	90774.9	4697.06	111	1
16_NA_peak_40746_lociStitched	6	82005286	82066038	16	30094	93678.9	7626.51	112	1
20_NA_peak_32883_lociStitched	4	35082627	35166699	20	34417	95999.8	11082.4	113	1
10_NA_peak_40832_lociStitched	6	85797488	85847132	10	28520	89930.6	5411.52	114	1
11_NA_peak_26878_lociStitched	2	31342420	31367684	11	21473	87289	3249.96	115	1
26_NA_peak_3863_lociStitched	10	42100484	42154740	26	34771	97209.2	13383	116	1
12_NA_peak_32998_lociStitched	4	43365387	43424340	12	28963	91654.2	7852.54	117	1
14_NA_peak_202_lociStitched	1	36103899	36141383	14	24365	89334.4	5893.83	118	1
18_NA_peak_18188_lociStitched	15	99731806	99818440	18	36640	94901.8	11583.1	119	1
11_NA_peak_1687_lociStitched	1	131890657	131939134	11	23051	89042.6	6137.19	120	1
28_NA_peak_12567_lociStitched	13	41346370	41406866	28	33460	89958.5	7117.14	121	1
13_NA_peak_22337_lociStitched	17	87570230	87626246	13	29166	90605	8288.45	122	1
26_NA_peak_14682_lociStitched	14	31106195	31158162	26	35605	92119.8	9836.39	123	1
32_NA_peak_6319_lociStitched	11	16688883	16755300	32	38244	92947.1	10864.6	124	1
6_NA_peak_36157_lociStitched	4	155642475	155664418	6	20202	84484.9	2931.58	125	1
15_NA_peak_4786_lociStitched	10	80491749	80539170	15	23284	88501.8	7075.21	126	1
12_NA_peak_42951_lociStitched	7	19517336	19578375	12	25713	89315.3	8032.94	127	1
27_NA_peak_15474_lociStitched	14	66319321	66392011	27	40982	89134.9	7865.94	128	1
8_NA_peak_32412_lociStitched	3	146273173	146308003	8	22896	84967.8	3918.38	129	1
14_NA_peak_30291_lociStitched	3	28749151	28794836	14	31012	86519.4	5631.33	130	1
18_NA_peak_45629_lociStitched	7	140988942	141057787	18	26953	90959.3	10512.8	131	1
26_NA_peak_44246_lociStitched	7	83755743	83821451	26	36716	89294.5	9035.87	132	1
16_NA_peak_22278_lociStitched	17	86791124	86848487	16	35352	87191.8	6986.81	133	1
12_NA_peak_35677_lociStitched	4	141441700	141478643	12	25815	84170.9	4946.67	134	1
4_NA_peak_1118_lociStitched	1	85964838	85993421	4	19136	82939.3	3744.37	135	1
9_NA_peak_44121_lociStitched	7	80088513	80111533	9	21123	82734.9	3604.05	136	1
17_NA_peak_48678_lociStitched	8	127300184	127352810	17	22907	86390.8	7625.51	137	1
21_NA_peak_25514_lociStitched	19	43741006	43802894	21	34447	87283.5	8609.53	138	1
4_NA_peak_41045_lociStitched	6	90515465	90539357	4	21453	82093.1	3713.25	139	1
5_NA_peak_43162_lociStitched	7	28071110	28092829	5	15344	81066.2	2853.88	140	1
15_NA_peak_13115_lociStitched	13	60801701	60835958	15	36588	87869.6	10041.3	141	1
21_NA_peak_19634_lociStitched	16	45765196	45832361	21	31585	86388.5	8709.53	142	1
16_NA_peak_46483_lociStitched	8	41310598	41350878	16	32026	82775.5	5282.77	143	1
14_NA_peak_46567_lociStitched	8	45691446	45759374	14	28753	85534.9	8097.02	144	1
9_NA_peak_23686_lociStitched	18	65346936	65384080	9	25138	82886.8	5449.02	145	1
3_NA_peak_48684_lociStitched	8	127377254	127395802	3	15545	79136.9	2609.7	146	1
9_NA_peak_18933_lociStitched	16	24039418	24078949	9	22583	82490.9	5965.5	147	1
25_NA_peak_25998_lociStitched	19	58354364	58410821	25	30265	83471.7	7672.51	148	1
12_NA_peak_8618_lociStitched	11	98930813	98959370	12	20196	79719.7	3946.58	149	1
13_NA_peak_1235_lociStitched	1	88133807	88153770	13	14678	93569.3	18200.2	150	1
11_NA_peak_48005_lociStitched	8	112419786	112480403	11	24621	83170.4	7866.07	151	1
7_NA_peak_4881_lociStitched	10	81237177	81271960	7	27533	81172.7	5983.57	152	1
7_NA_peak_18891_lociStitched	16	23781444	23815168	7	20140	80016.1	5034.75	153	1
26_NA_peak_23499_lociStitched	18	60830015	60908951	26	35801	86211	11231.5	154	1
13_NA_peak_44104_lociStitched	7	80036059	80073892	13	21212	80047.1	5277.7	155	1
19_NA_peak_9325_lociStitched	11	113588460	113643311	19	26594	85150.6	10420.3	156	1
20_NA_peak_5747_lociStitched	10	121297336	121352314	20	25621	82271.3	7550.25	157	1
19_NA_peak_18395_lociStitched	16	4184411	4240662	19	31732	81884.6	7537.63	158	1
27_NA_peak_1943_lociStitched	1	136837842	136898860	27	32923	82314.4	8097.6	159	1
18_NA_peak_38453_lociStitched	5	123307560	123342514	18	25848	78677.5	4498.73	160	1
13_NA_peak_12451_lociStitched	13	37802651	37855284	13	26155	80033.7	5947.53	161	1
14_NA_peak_15424_lociStitched	14	65568918	65627231	14	29715	81433.6	7375.32	162	1
21_NA_peak_2542_lociStitched	1	171029830	171078454	21	30639	80876.3	6875.43	163	1
14_NA_peak_43327_lociStitched	7	30642025	30689006	14	31365	79744.9	5782.18	164	1
25_NA_peak_35261_lociStitched	4	134947833	135041871	25	34745	85649.8	11811.2	165	1
30_NA_peak_25843_lociStitched	19	55079928	55159951	30	46292	83276.1	9587.71	166	1
8_NA_peak_9756_lociStitched	11	120549908	120587391	8	23460	78369.5	5603.71	167	1
14_NA_peak_35932_lociStitched	4	150038806	150104488	14	26837	80900.5	8584.64	168	1
13_NA_peak_41714_lociStitched	6	119361852	119407476	13	32493	77648.4	5474.12	169	1
29_NA_peak_52407_lociStitched	X	139392075	139471324	29	42673	77450.5	5379.74	170	1
28_NA_peak_33698_lociStitched	4	82352135	82431891	28	31516	82889.5	10844.3	171	1
9_NA_peak_38026_lociStitched	5	113275735	113313605	9	23053	77050.3	5017.77	172	1
15_NA_peak_29094_lociStitched	2	152617372	152673711	15	32362	80249	8376.02	173	1
8_NA_peak_31560_lociStitched	3	101412944	101437003	8	21058	75167.1	3335.07	174	1
6_NA_peak_5349_lociStitched	10	95593083	95627799	6	18698	76267.6	4478.75	175	1
29_NA_peak_37438_lociStitched	5	90553253	90640733	29	33103	82107.5	10444	176	1
21_NA_peak_8370_lociStitched	11	94251982	94296027	21	30278	82353.6	10937.7	177	1
21_NA_peak_22682_lociStitched	18	12914561	12976509	21	32987	79256.3	7861.2	178	1
3_NA_peak_19498_lociStitched	16	38096586	38119357	3	17715	74827.8	3452.08	179	1
7_NA_peak_15570_lociStitched	14	70561095	70592917	7	26337	74681.9	3800.62	180	1
16_NA_peak_50014_lociStitched	9	62248119	62293937	16	23633	77084.2	6281.65	181	1
8_NA_peak_31164_lociStitched	3	89294197	89338482	8	19251	77799.3	7342.23	182	1
21_NA_peak_38846_lociStitched	5	135701562	135756622	21	32822	78080.6	7879.09	183	1
7_NA_peak_40608_lociStitched	6	72113704	72149036	7	24812	74937.8	4788.98	184	1
22_NA_peak_6848_lociStitched	11	50048856	50118590	22	34822	78292.2	8444.17	185	1
18_NA_peak_8141_lociStitched	11	86464359	86529526	18	26534	78728.3	9097.31	186	1
11_NA_peak_5552_lociStitched	10	111402388	111462797	11	23060	77252.5	7888.46	187	1
29_NA_peak_13143_lociStitched	13	63374263	63474450	29	34742	83085.1	13755.7	188	1
18_NA_peak_48049_lociStitched	8	114810549	114876846	18	30775	76907.7	7602.01	189	1
14_NA_peak_10998_lociStitched	12	80971282	81023949	14	21545	75166.1	6209.79	190	1
12_NA_peak_39428_lociStitched	5	148890105	148952791	12	25456	76329.8	7704.22	191	1
8_NA_peak_5941_lociStitched	10	127771660	127806894	8	27297	72682.7	4139.88	192	1
25_NA_peak_35448_lociStitched	4	137581116	137672065	25	27226	81335.7	12860.2	193	1
13_NA_peak_44064_lociStitched	7	79663930	79710236	13	24428	74557.8	6485.95	194	1
13_NA_peak_34124_lociStitched	4	104660199	104702760	13	24197	74050.4	6072.23	195	1
13_NA_peak_12737_lociStitched	13	47322840	47382573	13	24293	75657.8	7836.97	196	1
18_NA_peak_4726_lociStitched	10	80085079	80129080	18	24226	74053.7	6362.54	197	1
21_NA_peak_8703_lociStitched	11	100700840	100762254	21	31597	76013.8	8409.1	198	1
13_NA_peak_47325_lociStitched	8	86187676	86233398	13	21312	73538.8	6021.09	199	1
8_NA_peak_48524_lociStitched	8	123938972	123982139	8	15118	73116.7	5937.25	200	1
10_NA_peak_21604_lociStitched	17	56406025	56443352	10	21073	72171.8	5542.44	201	1
16_NA_peak_25037_lociStitched	19	32483160	32529971	16	27703	72195.6	5680.51	202	1
15_NA_peak_38153_lociStitched	5	115614101	115682304	15	24728	75913.3	9537.05	203	1
10_NA_peak_14257_lociStitched	14	14613349	14651859	10	27086	71547.7	5372.15	204	1
10_NA_peak_50435_lociStitched	9	71062583	71086143	10	27390	72558.4	6475.16	205	1
8_NA_peak_14597_lociStitched	14	29717067	29746640	8	19521	69954.9	3879.98	206	1
1_NA_peak_38437_lociStitched	5	123272445	123282867	1	10423	68177.6	2169.86	207	1
23_NA_peak_6979_lociStitched	11	53648343	53710009	23	24751	74588.2	8587.08	208	1
14_NA_peak_35632_lociStitched	4	141028504	141061691	14	23696	72396.3	6500.24	209	1
17_NA_peak_28489_lociStitched	2	126363438	126417905	17	24182	72326.7	6497.91	210	1
13_NA_peak_26937_lociStitched	2	32278000	32343315	13	23917	74361.1	8634.64	211	1
8_NA_peak_24786_lociStitched	19	23031663	23053577	8	19103	69344.6	3653.86	212	1
34_NA_peak_30916_lociStitched	3	82907724	82963228	34	35171	72693.6	7271.02	213	1
14_NA_peak_49156_lociStitched	9	31882766	31944559	14	23413	72786	7390.44	214	1
7_NA_peak_24902_lociStitched	19	29078197	29112817	7	17993	69433.9	4202.87	215	1
18_NA_peak_35016_lociStitched	4	131594416	131649338	18	28652	72449.8	7301.61	216	1
10_NA_peak_16910_lociStitched	15	59517579	59557831	10	17410	70917.3	5911.08	217	1
9_NA_peak_23056_lociStitched	18	38304783	38345926	9	23113	71228.5	6249.77	218	1
23_NA_peak_20798_lociStitched	17	28626613	28705102	23	29961	74752.9	9787.58	219	1
12_NA_peak_47920_lociStitched	8	110695831	110732262	12	24632	68837.5	3975.88	220	1
19_NA_peak_40535_lociStitched	6	71107038	71183760	19	27361	74451	9713.01	221	1
9_NA_peak_35755_lociStitched	4	144617475	144642345	9	22867	69348.4	4992.57	222	1
6_NA_peak_21705_lociStitched	17	64906647	64930075	6	18453	67968	3674.77	223	1
14_NA_peak_29350_lociStitched	2	160168982	160209945	14	21074	70133.2	5984.83	224	1
16_NA_peak_31308_lociStitched	3	95170482	95206486	16	22878	71562.7	8187.67	225	1
16_NA_peak_31308_lociStitched	3	95221830	95231534	16	22878	71562.7	8187.67	225	1
11_NA_peak_26778_lociStitched	2	30061336	30106246	11	24531	69507.2	6179.62	226	1
14_NA_peak_39881_lociStitched	6	31155380	31199861	14	18708	70075.4	6943.48	227	1
9_NA_peak_33054_lociStitched	4	44973726	45013445	9	16700	67995	4941.04	228	1
17_NA_peak_4431_lociStitched	10	71159762	71225276	17	23035	71662.9	8610.94	229	1
20_NA_peak_6656_lociStitched	11	35840427	35871560	20	31596	70756.5	8118.75	230	1
13_NA_peak_8310_lociStitched	11	90232956	90281636	13	26411	69034.5	6412.58	231	1
12_NA_peak_23122_lociStitched	18	38983171	39023403	12	21680	68193.2	5899.56	232	1
12_NA_peak_34887_lociStitched	4	128862728	128906337	12	25978	67532.9	5350.82	233	1
7_NA_peak_43591_lociStitched	7	45353257	45368208	7	14123	64847	2688.19	234	1
6_NA_peak_22624_lociStitched	18	12346353	12370216	6	21362	65606.5	3457.75	235	1
34_NA_peak_46318_lociStitched	8	34323710	34421798	34	33132	75998.6	13918.7	236	1
16_NA_peak_29565_lociStitched	2	165696428	165742974	16	24228	68408.7	6390.77	237	1
7_NA_peak_49446_lociStitched	9	44390083	44423754	7	13420	67214.1	5609.59	238	1
11_NA_peak_35920_lociStitched	4	149856654	149885605	11	21178	64957.4	3355.42	239	1
7_NA_peak_9755_lociStitched	11	120488547	120524499	7	14487	66804.3	5236.87	240	1
24_NA_peak_40660_lociStitched	6	72543844	72614766	24	31361	70441.8	8875.39	241	1
15_NA_peak_40167_lociStitched	6	48517969	48579987	15	23926	69613.5	8324.03	242	1
5_NA_peak_38971_lociStitched	5	137971654	137988241	5	17337	62990.8	1749.21	243	1
14_NA_peak_17270_lociStitched	15	76540332	76609308	14	19179	70210.7	9042.75	244	1
12_NA_peak_7764_lociStitched	11	77653654	77693903	12	23269	67227.9	6117.85	245	1
8_NA_peak_18885_lociStitched	16	23314808	23340631	8	21096	64880.3	4149.76	246	1
17_NA_peak_41489_lociStitched	6	113615370	113675217	17	28893	68482.9	7839.96	247	1
21_NA_peak_20757_lociStitched	17	27997893	28059399	21	28567	71320.3	10678.1	248	1
2_NA_peak_19102_lociStitched	16	30071106	30086896	2	15499	62775.3	2138.59	249	1
20_NA_peak_16735_lociStitched	15	54975776	55021366	20	27839	67376.4	6782.45	250	1
13_NA_peak_14204_lociStitched	14	14185369	14228014	13	15938	64751	4183.25	251	1
28_NA_peak_43209_lociStitched	7	28610314	28681797	28	31714	69716.7	9351.81	252	1
11_NA_peak_47448_lociStitched	8	92103465	92135554	11	22135	64036.8	3687.03	253	1
6_NA_peak_39473_lociStitched	5	150500389	150527373	6	17963	64194.9	4039.5	254	1
25_NA_peak_11303_lociStitched	12	99327754	99411938	25	24717	72078.3	12083.9	255	1
19_NA_peak_33895_lociStitched	4	97691758	97774630	19	27056	71163.1	11175.2	256	1
11_NA_peak_50936_lociStitched	9	102586219	102615868	11	21354	64124.1	4212.03	257	1
17_NA_peak_35809_lociStitched	4	144941272	144973551	17	23450	66185.5	6339.65	258	1
28_NA_peak_7936_lociStitched	11	80032259	80107611	28	29621	70121.9	10311.6	259	1
18_NA_peak_4319_lociStitched	10	68045946	68119166	18	27249	69607.4	9906.24	260	1
9_NA_peak_39068_lociStitched	5	140089215	140117274	9	18380	62944.8	3454.06	261	1
12_NA_peak_8609_lociStitched	11	98808544	98860835	12	24041	66759.9	7367.8	262	1
12_NA_peak_347_lociStitched	1	40194443	40227745	12	22298	64099.7	4735.54	263	1
11_NA_peak_21418_lociStitched	17	47015497	47063277	11	17344	65300.9	6072.84	264	1
17_NA_peak_31441_lociStitched	3	97503626	97566085	17	22949	67486.9	8357.01	265	1
22_NA_peak_39503_lociStitched	5	151058250	151119377	22	26459	67178.6	8166.57	266	1
20_NA_peak_41906_lociStitched	6	124454338	124519882	20	23498	64854.2	5958.4	267	1
12_NA_peak_47273_lociStitched	8	85486870	85527439	12	23506	64059.1	5201.33	268	1
15_NA_peak_48241_lociStitched	8	120121106	120168478	15	24214	65411.3	6703.14	269	1
9_NA_peak_21561_lociStitched	17	53925846	53964384	9	22211	63077.4	4417.61	270	1
17_NA_peak_29676_lociStitched	2	167156050	167196058	17	25690	64861	6241.25	271	1
18_NA_peak_13401_lociStitched	13	81462839	81517854	18	24802	66303.8	8033.48	272	1
14_NA_peak_10752_lociStitched	12	75512766	75539740	14	22536	62113	3846.23	273	1
18_NA_peak_41915_lociStitched	6	124639308	124697393	18	29502	65757	7618.44	274	1
11_NA_peak_31091_lociStitched	3	88315536	88378709	11	24275	66710.7	8572.58	275	1
14_NA_peak_48388_lociStitched	8	122287603	122319028	14	18226	62919.4	4814.92	276	1
22_NA_peak_33232_lociStitched	4	53114763	53160500	22	30334	64947.6	6851.77	277	1
25_NA_peak_1725_lociStitched	1	132243851	132319398	25	35725	69820.5	11732.4	278	1
14_NA_peak_6895_lociStitched	11	51636280	51669842	14	20548	63122.5	5051.17	279	1
16_NA_peak_40993_lociStitched	6	88693474	88737659	16	23294	64010.1	5994.69	280	1
17_NA_peak_8873_lociStitched	11	102266086	102358509	17	21022	70565	12652.7	281	1
8_NA_peak_29186_lociStitched	2	155198923	155227473	8	19107	61194.7	3328.11	282	1
8_NA_peak_6090_lociStitched	11	4043151	4085862	8	20631	62850.9	5014.22	283	1
9_NA_peak_21374_lociStitched	17	46299554	46343825	9	18035	63828.3	6017.11	285	1
19_NA_peak_42753_lociStitched	7	12683630	12773098	19	22127	68935.2	11331.1	286	1
23_NA_peak_23653_lociStitched	18	64731000	64794905	23	27351	65845	8467.24	287	1
11_NA_peak_10124_lociStitched	12	25142405	25195739	11	20713	64563.6	7380.54	288	1
6_NA_peak_42879_lociStitched	7	18736331	18759114	6	20282	60941.2	3797.15	289	1
11_NA_peak_27352_lociStitched	2	58627568	58652436	11	19701	60340.6	3223.77	290	1
9_NA_peak_21462_lociStitched	17	47735471	47785418	9	17738	63547.6	6563.04	291	1
20_NA_peak_46524_lociStitched	8	41554510	41608225	20	27915	63399.8	6789.58	292	1
5_NA_peak_43856_lociStitched	7	67914010	67937686	5	16660	59754.5	3167.63	293	1
16_NA_peak_21722_lociStitched	17	65021871	65074814	16	22284	63261.6	7025.54	294	1
12_NA_peak_8763_lociStitched	11	101241159	101283509	12	22803	61167.5	4990.72	295	1
30_NA_peak_46431_lociStitched	8	37131974	37214028	30	32211	66644.6	10496.1	296	1
11_NA_peak_22862_lociStitched	18	32043338	32086462	11	17514	62478.1	6390.98	297	1
5_NA_peak_49403_lociStitched	9	43654128	43673499	5	14185	58803.7	2791.7	298	1
8_NA_peak_7179_lociStitched	11	60094473	60136836	8	20598	62084.7	6131.45	299	1
13_NA_peak_21808_lociStitched	17	71489383	71524928	13	22556	61503.5	5559.24	300	1
30_NA_peak_26530_lociStitched	2	26415324	26499741	30	34927	66512.2	10678.8	301	1
7_NA_peak_9191_lociStitched	11	109582647	109626205	7	19124	62166	6407.38	302	1
24_NA_peak_45876_lociStitched	8	10903845	10997978	24	29307	67360.7	11658.2	303	1
3_NA_peak_39156_lociStitched	5	142798441	142810014	3	10962	58061.4	2522.85	304	1
3_NA_peak_5878_lociStitched	10	127185361	127217853	3	14987	59018.5	3668.35	305	1
4_NA_peak_18947_lociStitched	16	24209743	24223585	4	12804	57234.6	2010.41	306	1
19_NA_peak_25549_lociStitched	19	43959760	43994342	19	27855	67284.2	12092.8	307	1
19_NA_peak_25549_lociStitched	19	44008309	44058316	19	27855	67284.2	12092.8	307	1
10_NA_peak_49347_lociStitched	9	42158099	42192348	10	21869	59350.1	4188.65	308	1
13_NA_peak_6162_lociStitched	11	5435443	5492316	13	20574	62440.5	7372.04	309	1
27_NA_peak_16081_lociStitched	15	3470896	3531667	27	32989	63734.3	8676.83	310	1
9_NA_peak_9957_lociStitched	12	8820765	8862623	9	22964	60162.5	5437.35	311	1
28_NA_peak_14475_lociStitched	14	25708340	25796700	28	28512	66464.4	11787.2	312	1
6_NA_peak_25750_lociStitched	19	47433480	47454528	6	20378	58479.7	3864.69	313	1
17_NA_peak_47712_lociStitched	8	105766888	105833058	17	30248	61538.1	6987.55	314	1
16_NA_peak_41380_lociStitched	6	108402430	108449772	16	24441	60971.8	6452.71	315	1
15_NA_peak_8554_lociStitched	11	97688839	97732380	15	25535	60364.8	5915.3	316	1
10_NA_peak_11632_lociStitched	12	109985202	109992688	10	13352	59940.1	5625.17	318	1
12_NA_peak_28772_lociStitched	2	132517771	132543380	12	21431	58915.3	4656.12	319	1
16_NA_peak_37545_lociStitched	5	92632890	92673909	16	21634	58809.9	4583.02	320	1
3_NA_peak_20359_lociStitched	17	12590591	12609037	3	13368	56546.2	2414.58	321	1
15_NA_peak_5867_lociStitched	10	126971110	127018492	15	22014	60394.1	6262.74	322	1
17_NA_peak_5236_lociStitched	10	93871116	93917492	17	21075	59968.8	5861.93	323	1
3_NA_peak_50984_lociStitched	9	103101939	103125972	3	17994	57169.5	3090.31	324	1
24_NA_peak_50353_lociStitched	9	69191767	69246523	24	28242	60954.4	6877.35	325	1
15_NA_peak_10148_lociStitched	12	25258981	25319892	15	26693	60679.5	6718.48	326	1
23_NA_peak_28221_lociStitched	2	109747454	109821956	23	26901	63605.2	9731.53	327	1
8_NA_peak_38615_lociStitched	5	125465201	125490583	8	13824	57317.4	3572.83	328	1
8_NA_peak_29723_lociStitched	2	167527288	167565570	8	19709	59155.9	5469.38	329	1
9_NA_peak_14645_lociStitched	14	30628894	30673836	9	17938	59296.5	5950.32	330	1
9_NA_peak_29729_lociStitched	2	167594655	167625446	9	18611	57871.7	4566.31	331	1
26_NA_peak_41173_lociStitched	6	94608232	94678806	26	30281	62479.2	9202.85	332	1
9_NA_peak_26643_lociStitched	2	27511042	27531296	9	13345	56044.8	2768.72	333	1
26_NA_peak_26511_lociStitched	2	26324180	26398418	26	28947	64387.3	11352.3	334	1
6_NA_peak_35423_lociStitched	4	137491508	137523690	6	17703	57348.3	4396.06	335	1
15_NA_peak_31331_lociStitched	3	95531859	95601969	15	24685	63204.2	10439.4	336	1
30_NA_peak_45779_lociStitched	8	3259578	3330232	30	32078	62641.8	9905.69	337	1
20_NA_peak_800_lociStitched	1	67100336	67167255	20	25484	60238.7	7576.42	338	1
29_NA_peak_13762_lociStitched	13	101828756	101921818	29	25502	64720.8	12585.9	339	1
8_NA_peak_29002_lociStitched	2	147855535	147891076	8	17880	57096.6	4989.96	340	1
8_NA_peak_19470_lociStitched	16	37385433	37417726	8	14067	56110.1	4183.39	341	1
17_NA_peak_7102_lociStitched	11	57852833	57913133	17	19704	59347.3	7471.17	342	1
7_NA_peak_22101_lociStitched	17	84138064	84155397	7	17843	55926.7	4116.53	343	1
12_NA_peak_22296_lociStitched	17	87059949	87089991	12	22752	56529.8	4745.52	344	1
13_NA_peak_45143_lociStitched	7	126266555	126303140	13	18295	56379	4695.77	345	1
10_NA_peak_51361_lociStitched	9	114633779	114674113	10	16778	56701.5	5033.68	346	1
16_NA_peak_28135_lociStitched	2	103625911	103648472	16	20375	57987.6	6426.76	347	1
17_NA_peak_17064_lociStitched	15	67004824	67050079	17	23489	57881.1	6417.16	348	1
13_NA_peak_48583_lociStitched	8	124975118	125022785	13	21172	57186.1	5772.47	349	1
28_NA_peak_24076_lociStitched	19	3685225	3769901	28	28947	61796.5	10491.4	350	1
8_NA_peak_5919_lociStitched	10	127572197	127612610	8	21343	57010.6	5714.4	351	1
26_NA_peak_41796_lociStitched	6	121114158	121175516	26	26296	66941.7	15700.9	352	1
31_NA_peak_25079_lociStitched	19	32572766	32647364	31	26539	61267.3	10242.3	353	1
11_NA_peak_47349_lociStitched	8	87319937	87355171	11	20570	54940.4	4006.11	354	1
19_NA_peak_48453_lociStitched	8	123007412	123058627	19	23510	58448.4	7668.3	355	1
34_NA_peak_14891_lociStitched	14	45688603	45725559	34	29123	63813.8	13180.8	356	1
34_NA_peak_14891_lociStitched	14	45738268	45788609	34	29123	63813.8	13180.8	356	1
19_NA_peak_17204_lociStitched	15	75780636	75866436	19	23854	62115.8	11662.8	357	1
18_NA_peak_3073_lociStitched	1	191145646	191227982	18	19566	60551.8	10112.6	358	1
6_NA_peak_27893_lociStitched	2	90734448	90771813	6	12677	55431	5033.07	359	1
19_NA_peak_46282_lociStitched	8	34263041	34306256	19	22247	55751.3	5438.62	360	1
8_NA_peak_36495_lociStitched	5	31064243	31086031	8	18959	53831.3	3541.13	361	1
10_NA_peak_5210_lociStitched	10	93350326	93380559	10	20478	54383.1	4169.13	362	1
7_NA_peak_118_lociStitched	1	21369390	21399735	7	18638	53807.4	3654.58	363	1
5_NA_peak_46080_lociStitched	8	22874371	22902044	5	17903	53369.4	3220.28	364	1
5_NA_peak_49008_lociStitched	9	21617169	21648994	5	17526	53717.4	3605.77	365	1
7_NA_peak_41947_lociStitched	6	124880682	124909238	7	14967	53947.8	3879.53	366	1
4_NA_peak_25942_lociStitched	19	57344064	57366910	4	14282	53488.9	3460.1	367	1
17_NA_peak_15704_lociStitched	14	76023771	76083680	17	22592	58471.2	8477.12	368	1
10_NA_peak_40636_lociStitched	6	72321732	72369419	10	19674	57295.9	7472.55	369	1
14_NA_peak_24334_lociStitched	19	6312408	6357020	14	20702	56661	6867.33	370	1
8_NA_peak_11010_lociStitched	12	81201983	81246141	8	13761	54393.8	4897.12	371	1
23_NA_peak_31998_lociStitched	3	121640444	121709652	23	26084	58497.6	9014.08	372	1
23_NA_peak_44324_lociStitched	7	89665970	89716712	23	27560	55953.2	6520.35	373	1
9_NA_peak_47290_lociStitched	8	85686157	85717662	9	16761	54612.5	5191.13	374	1
10_NA_peak_27812_lociStitched	2	84544751	84606966	10	17883	57363.1	8085.37	375	1
11_NA_peak_34026_lociStitched	4	101197360	101232344	11	15208	54155.2	4880.27	376	1
23_NA_peak_32118_lociStitched	3	129323799	129387586	23	27313	57625.2	8362.48	377	1
8_NA_peak_22988_lociStitched	18	35945460	35981371	8	16316	53787.3	4612.32	378	1
11_NA_peak_4744_lociStitched	10	80155978	80169917	11	14118	55059.7	5900.27	379	1
11_NA_peak_22774_lociStitched	18	21053265	21079873	11	19526	51867	2721.53	380	1
24_NA_peak_7322_lociStitched	11	63768514	63816311	24	22349	57423.5	8299	382	1
17_NA_peak_9585_lociStitched	11	118084069	118140533	17	19177	56376	7412.39	383	1
22_NA_peak_5410_lociStitched	10	99038373	99071275	22	25296	59350.4	10565.3	384	1
7_NA_peak_17707_lociStitched	15	83032685	83057805	7	17140	52553.6	3770.51	385	1
8_NA_peak_21082_lociStitched	17	33964711	34002506	8	14049	53139.4	4376.58	386	1
4_NA_peak_2267_lociStitched	1	160804363	160818334	4	13494	50186.6	1534.02	387	1
5_NA_peak_41113_lociStitched	6	91676052	91697453	5	18022	51888.9	3366.38	388	1
17_NA_peak_16167_lociStitched	15	7158036	7198485	17	22700	54221.5	5719.27	389	1
3_NA_peak_41822_lociStitched	6	121276223	121289198	3	12414	50264.7	1933.06	390	1
4_NA_peak_16060_lociStitched	15	3255266	3282735	4	18335	51638.3	3318.74	391	1
8_NA_peak_38123_lociStitched	5	115060961	115110307	8	12448	54734.6	6464.33	392	1
6_NA_peak_44539_lociStitched	7	99610426	99629784	6	12363	51207.7	3157.29	393	1
13_NA_peak_36264_lociStitched	5	9077687	9119691	13	18831	52169	4124.79	394	1
10_NA_peak_47009_lociStitched	8	71819351	71858580	10	15080	54273.3	6260.95	395	1
6_NA_peak_986_lociStitched	1	74736150	74766274	6	17552	51816	3811.25	396	1
4_NA_peak_18298_lociStitched	15	101999773	102017645	4	10148	50885.2	2948.88	397	1
13_NA_peak_43438_lociStitched	7	37881767	37936330	13	16077	55223.2	7376.92	398	1
18_NA_peak_15616_lociStitched	14	73360742	73418367	18	20460	55539	7704.46	399	1
11_NA_peak_4365_lociStitched	10	69041217	69059921	11	16762	51536.1	3727.08	400	1
22_NA_peak_46623_lociStitched	8	46922356	46968172	22	27714	53632.2	5869.03	401	1
12_NA_peak_50654_lociStitched	9	78413064	78442197	12	16591	50781.7	3077.68	403	1
9_NA_peak_22761_lociStitched	18	20772657	20804279	9	20733	51657.7	3965.4	404	1
13_NA_peak_26979_lociStitched	2	32583173	32626196	13	18299	52998.1	5436.16	406	1
12_NA_peak_32784_lociStitched	4	19974358	20018485	12	18543	51462.1	3920.63	407	1
2_NA_peak_46384_lociStitched	8	35871973	35886578	2	14487	49843.9	2344.1	408	1
9_NA_peak_5358_lociStitched	10	95650455	95694069	9	16598	52751.6	5258.55	409	1
4_NA_peak_51043_lociStitched	9	106138566	106158531	4	15729	50263.9	2894.93	410	1
16_NA_peak_48697_lociStitched	8	127411731	127485629	16	19292	56775.8	9407.22	411	1
3_NA_peak_22685_lociStitched	18	12989870	13003172	3	11315	49447.5	2122.54	412	1
24_NA_peak_35774_lociStitched	4	144673969	144762046	24	25652	59152.5	11864	413	1
6_NA_peak_15560_lociStitched	14	70428779	70450573	6	11308	51914.1	4649.98	414	1
7_NA_peak_7410_lociStitched	11	69285727	69311054	7	14250	51277	4105.51	415	1
16_NA_peak_9250_lociStitched	11	110334943	110389745	16	20622	53867.1	6785.58	416	1
21_NA_peak_18953_lociStitched	16	24238438	24309337	21	22210	56386	9457.93	417	1
7_NA_peak_25816_lociStitched	19	53874935	53904385	7	16042	50859.6	4267.98	418	1
10_NA_peak_33880_lociStitched	4	97634257	97674171	10	17423	52443	5895.3	419	1
17_NA_peak_35651_lociStitched	4	141233228	141301127	17	19020	55974.1	9459.64	420	1
3_NA_peak_36739_lociStitched	5	43374121	43393728	3	9650	49338.8	3100.37	421	1
22_NA_peak_19339_lociStitched	16	33849491	33917040	22	24336	56569.6	10352.1	422	1
10_NA_peak_42702_lociStitched	7	6148910	6187408	10	17291	50368.8	4151.38	423	1
18_NA_peak_25389_lociStitched	19	40451494	40508991	18	21072	53742.6	7629.71	424	1
21_NA_peak_29575_lociStitched	2	165796056	165853538	21	24451	57890.7	11858.5	425	1
7_NA_peak_25589_lociStitched	19	44970134	45007503	7	17384	51463.8	5449.11	426	1
6_NA_peak_3454_lociStitched	10	19809121	19833475	6	17563	49331.7	3333.75	427	1
9_NA_peak_1613_lociStitched	1	130999051	131025606	9	17721	50311.1	4386.89	428	1
20_NA_peak_38716_lociStitched	5	130199409	130257428	20	21861	55231.9	9423.58	429	1
34_NA_peak_19157_lociStitched	16	30777929	30827151	34	25740	60888.3	15160.9	430	1
14_NA_peak_9438_lociStitched	11	115968055	116001583	14	18695	50349	4673.8	431	1
14_NA_peak_433_lociStitched	1	51891635	51955138	14	20473	53501.3	7874.37	432	1
14_NA_peak_12113_lociStitched	13	23976871	24033773	14	20687	52098.9	6797.24	433	1
14_NA_peak_50187_lociStitched	9	65098715	65152004	14	16587	51658.4	6490.6	434	1
15_NA_peak_11487_lociStitched	12	103918969	103972805	15	22985	51573.6	6407.6	435	1
17_NA_peak_38358_lociStitched	5	122402089	122458399	17	21484	53070.5	7952.96	436	1
5_NA_peak_23681_lociStitched	18	65221753	65242542	5	13153	48024.7	3064.3	437	1
8_NA_peak_18449_lociStitched	16	4695358	4731661	8	15002	50468.9	5539.76	438	1
13_NA_peak_31932_lociStitched	3	121044917	121086175	13	18111	49601.9	4754.67	439	1
21_NA_peak_17377_lociStitched	15	77682060	77740838	21	27551	52694.5	7882.13	440	1
8_NA_peak_10805_lociStitched	12	76300787	76336873	8	18266	49823.9	5030.39	441	1
10_NA_peak_46651_lociStitched	8	47186133	47218239	10	12382	49025.9	4237.99	442	1
5_NA_peak_41659_lociStitched	6	116605483	116631928	5	14887	48272.7	3538.34	443	1
21_NA_peak_14555_lociStitched	14	27013996	27074030	21	24222	52018.2	7504.49	444	1
21_NA_peak_51547_lociStitched	9	121142807	121213461	21	19462	52359	7852.44	445	1
4_NA_peak_21610_lociStitched	17	56469462	56493667	4	14290	47662.1	3163.59	446	1
8_NA_peak_16916_lociStitched	15	59643821	59680831	8	14604	48690.4	4219.14	447	1
10_NA_peak_38303_lociStitched	5	121719465	121757796	10	16476	48791.5	4396.57	448	1
16_NA_peak_5097_lociStitched	10	89330814	89370573	16	16815	49189.8	4902.28	449	1
12_NA_peak_47262_lociStitched	8	85413766	85472235	12	16923	53174.4	8900.79	450	1
14_NA_peak_17342_lociStitched	15	77243042	77295106	14	19813	48928	4668.04	451	1
13_NA_peak_25620_lociStitched	19	46064409	46125768	13	25130	51078.8	6849.78	452	1
5_NA_peak_35252_lociStitched	4	134641349	134658964	5	11942	46709.7	2524.23	453	1
15_NA_peak_48794_lociStitched	8	129177200	129218302	15	22790	50072.4	5894.74	454	1
16_NA_peak_11558_lociStitched	12	104944844	105012627	16	20045	52430.2	8303.42	455	1
13_NA_peak_9353_lociStitched	11	115051189	115086352	13	19972	48697.2	4574.71	456	1
1_NA_peak_51710_lociStitched	JH584304.1	58986	60403	1	1722	53569.2	9535.2	457	1
20_NA_peak_38490_lociStitched	5	124111728	124170366	20	24023	53372.3	9399.67	458	1
5_NA_peak_44974_lociStitched	7	119114892	119132034	5	10847	45920.7	1970.66	459	1
8_NA_peak_35348_lociStitched	4	135844073	135876741	8	16439	48433.6	4544.12	460	1
14_NA_peak_2809_lociStitched	1	180807865	180849582	14	20816	49009.1	5160.39	461	1
2_NA_peak_17457_lociStitched	15	78906451	78915577	2	9191	45120.1	1293.48	462	1
16_NA_peak_20109_lociStitched	16	94298700	94372284	16	16072	53990.4	10212	463	1
11_NA_peak_47774_lociStitched	8	106522175	106554438	11	20158	47419.9	3652.9	464	1
17_NA_peak_48851_lociStitched	9	9190276	9239732	17	21141	50336.6	6578.98	465	1
15_NA_peak_30477_lociStitched	3	41517295	41555943	15	18398	51113.1	7470.15	466	1
10_NA_peak_36340_lociStitched	5	23601257	23646979	10	15012	50033.6	6396.51	467	1
13_NA_peak_49592_lociStitched	9	48496122	48530257	13	19985	47519.1	3947.97	468	1
6_NA_peak_25496_lociStitched	19	43484659	43515618	6	16003	47564.2	4059.64	469	1
29_NA_peak_14238_lociStitched	14	14452365	14536006	29	26809	53530.2	10087.1	470	1
8_NA_peak_38795_lociStitched	5	135009073	135045087	8	15731	48164.9	4849.71	471	1
10_NA_peak_357_lociStitched	1	40257100	40283102	10	17804	46551.4	3268.45	472	1
24_NA_peak_38640_lociStitched	5	125510603	125577418	24	22609	51299.6	8064.04	473	1
2_NA_peak_28422_lociStitched	2	122064469	122076363	2	11588	44874.6	1651.72	474	1
14_NA_peak_15136_lociStitched	14	55794292	55853351	14	17460	51282.8	8260.91	475	1
19_NA_peak_38588_lociStitched	5	125198881	125257403	19	21716	51639.8	8637.85	476	1
6_NA_peak_26139_lociStitched	2	4921737	4949307	6	14233	46657.3	3861.1	477	1
6_NA_peak_11610_lociStitched	12	108801130	108832059	6	14889	47121	4426.13	478	1
8_NA_peak_24036_lociStitched	19	3369003	3389476	8	16666	46031.5	3361.67	479	1
21_NA_peak_33675_lociStitched	4	82295910	82339382	21	23722	51854	9228.7	480	1
8_NA_peak_6035_lociStitched	10	128793680	128809425	8	15565	44293.4	1779.11	481	1
2_NA_peak_21114_lociStitched	17	34336949	34342941	2	5745	43762	1279.89	482	1
2_NA_peak_43339_lociStitched	7	30804115	30816599	2	11184	44117.2	1682.84	483	1
15_NA_peak_40843_lociStitched	6	85881619	85914969	15	21022	46098.4	3720.09	484	1
16_NA_peak_36688_lociStitched	5	36848517	36906121	16	20362	50384.4	8006.25	485	1
7_NA_peak_21785_lociStitched	17	71129761	71161647	7	12759	46135	3769.36	486	1
18_NA_peak_10667_lociStitched	12	71877091	71934323	18	21707	50667.5	8304.36	487	1
1_NA_peak_33034_lociStitched	4	44065189	44073750	1	8588	43668.3	1306.94	488	1
8_NA_peak_43627_lociStitched	7	46470632	46496961	8	17593	45333.3	3088.39	489	1
13_NA_peak_14769_lociStitched	14	34067855	34113509	13	20686	47115.5	4902.19	490	1
7_NA_peak_45190_lociStitched	7	126831747	126878008	7	13655	48723.2	6524.52	491	1
4_NA_peak_3020_lociStitched	1	189899825	189914402	4	14632	44159.5	2046.64	492	1
7_NA_peak_1096_lociStitched	1	84249601	84278243	7	14826	45378.7	3377.57	493	1
11_NA_peak_36021_lociStitched	4	150933366	150959741	11	15073	45185.2	3352.81	494	1
15_NA_peak_50287_lociStitched	9	66498625	66539907	15	17691	47782.8	5968.19	495	1
8_NA_peak_6959_lociStitched	11	53336264	53354916	8	16896	44485.4	2764.27	496	1
18_NA_peak_30879_lociStitched	3	81878327	81912527	18	21035	46252.6	4556.11	497	1
13_NA_peak_22209_lociStitched	17	85331256	85365386	13	19657	45957.5	4318.45	498	1
8_NA_peak_45564_lociStitched	7	140482121	140507837	8	14529	45071.9	3597	499	1
13_NA_peak_25132_lociStitched	19	34662472	34703854	13	18216	46397.5	5044.47	500	1
10_NA_peak_26145_lociStitched	2	4991422	5018555	10	14756	45020.7	3685.44	501	1
13_NA_peak_965_lociStitched	1	74407274	74444121	13	14584	46024	4692.79	502	1
4_NA_peak_45229_lociStitched	7	127399752	127416716	4	14524	44025	2698.97	503	1
4_NA_peak_2325_lociStitched	1	163976795	163991538	4	13754	43224.5	1932.25	504	1
7_NA_peak_25147_lociStitched	19	34720771	34737162	7	10968	44590.4	3305.69	505	1
9_NA_peak_41017_lociStitched	6	90282851	90312950	9	13170	44577.1	3293.62	506	1
10_NA_peak_38207_lociStitched	5	118105934	118136443	10	18256	45699.4	4479.55	508	1
24_NA_peak_9082_lociStitched	11	106847691	106946189	24	19930	53700.4	12481.8	509	1
11_NA_peak_46988_lociStitched	8	71248251	71293702	11	14246	47461.3	6264.34	510	1
11_NA_peak_35162_lociStitched	4	133272757	133311739	11	16877	46649.8	5476.97	511	1
8_NA_peak_23848_lociStitched	18	74891889	74918063	8	15073	44924.7	3761.24	512	1
10_NA_peak_43095_lociStitched	7	26862520	26897730	10	12814	46116.5	4997.01	513	1
15_NA_peak_7202_lociStitched	11	60666917	60736375	15	19195	49020.7	7934.96	514	1
8_NA_peak_9445_lociStitched	11	116083885	116110880	8	18351	44903.7	3831.3	515	1
7_NA_peak_48604_lociStitched	8	125285843	125316347	7	11279	43581.1	2687.4	516	1
14_NA_peak_49429_lociStitched	9	44216419	44259406	14	18762	49835.2	8948.67	517	1
14_NA_peak_49429_lociStitched	9	44272544	44292191	14	18762	49835.2	8948.67	517	1
7_NA_peak_47898_lociStitched	8	110291715	110314658	7	14165	45210.9	4432.11	519	1
6_NA_peak_1517_lociStitched	1	121254325	121279051	6	13537	44116.1	3375.1	520	1
16_NA_peak_46129_lociStitched	8	23671865	23705267	16	18981	45238.8	4499.06	521	1
8_NA_peak_36950_lociStitched	5	64471722	64504251	8	13646	45688	4973.97	522	1
12_NA_peak_13128_lociStitched	13	63023057	63057622	12	18803	45207.6	4590.23	523	1
13_NA_peak_46903_lociStitched	8	70640922	70689113	13	20941	46431.8	5838.38	524	1
14_NA_peak_22136_lociStitched	17	84408735	84466112	14	19961	47542.6	6982.78	525	1
6_NA_peak_17638_lociStitched	15	82222490	82246874	6	14023	43701	3318.66	526	1
4_NA_peak_23221_lociStitched	18	45691167	45708776	4	13573	42821.6	2442.37	527	1
5_NA_peak_23902_lociStitched	18	75626276	75640519	5	14058	43727.4	3351.36	528	1
14_NA_peak_42040_lociStitched	6	128068233	128123465	14	20258	48343.5	7980.61	529	1
4_NA_peak_18714_lociStitched	16	17883680	17907892	4	11703	43210	2893.3	530	1
17_NA_peak_31401_lociStitched	3	96448961	96509145	17	24104	48357.8	8191.04	531	1
15_NA_peak_32931_lociStitched	4	40815537	40865135	15	17899	46845.3	6869.32	532	1
6_NA_peak_1603_lociStitched	1	130748611	130770474	6	18820	43058.4	3149.11	533	1
17_NA_peak_34083_lociStitched	4	102399763	102445466	17	18489	46268.4	6379.64	534	1
8_NA_peak_12803_lociStitched	13	49332198	49353999	8	10246	43034	3156.3	535	1
7_NA_peak_49618_lociStitched	9	48694883	48714332	7	13625	42852.7	3036.54	536	1
11_NA_peak_35867_lociStitched	4	149160957	149189038	11	16339	43634.9	3905.45	537	1
7_NA_peak_34785_lociStitched	4	125983915	126010604	7	16648	43445	3781.59	538	1
9_NA_peak_15573_lociStitched	14	70729820	70758256	9	17523	43962.1	4359.69	539	1
16_NA_peak_12106_lociStitched	13	23867660	23947513	16	17839	49788.3	10197.2	540	1
11_NA_peak_12420_lociStitched	13	37634508	37668255	11	14596	44031.3	4452.65	541	1
7_NA_peak_42817_lociStitched	7	16132617	16156373	7	12183	42983.8	3413.86	542	1
11_NA_peak_4597_lociStitched	10	77441290	77475061	11	20471	44651.1	5123.73	543	1
2_NA_peak_17912_lociStitched	15	89053486	89065743	2	12126	41225.3	1962.29	544	1
9_NA_peak_48560_lociStitched	8	124523075	124548997	9	14046	42481.7	3224.26	545	1
8_NA_peak_4298_lociStitched	10	67956272	67984248	8	17145	43872	4627.23	546	1
13_NA_peak_43972_lociStitched	7	73225745	73269369	13	14650	45006.9	5762.73	547	1
12_NA_peak_46620_lociStitched	8	46815029	46863078	12	15870	44618.3	5386.29	548	1
6_NA_peak_13320_lociStitched	13	73903438	73924086	6	15157	41874.8	2653.74	549	1
12_NA_peak_417_lociStitched	1	51778473	51820049	12	15396	45191.3	6071.68	550	1
6_NA_peak_36061_lociStitched	4	152072660	152124461	6	11957	46144.3	7096.74	551	1
8_NA_peak_46360_lociStitched	8	35672090	35687348	8	13677	41308.1	2274.34	552	1
13_NA_peak_39157_lociStitched	5	142880595	142922170	13	15997	44697.3	5716.56	553	1
4_NA_peak_34309_lociStitched	4	107155831	107172337	4	10926	41494.3	2632.87	554	1
5_NA_peak_14494_lociStitched	14	25926674	25958850	5	7116	51356.1	12535.8	555	1
8_NA_peak_4259_lociStitched	10	66919090	66946043	8	16293	42626.2	3813.85	556	1
6_NA_peak_21796_lociStitched	17	71393813	71408304	6	11281	40877.7	2105.54	557	1
13_NA_peak_31962_lociStitched	3	121209072	121243667	13	16978	42852.9	4142.57	558	1
8_NA_peak_41400_lociStitched	6	108615004	108646079	8	11247	43007.8	4313.21	559	1
6_NA_peak_7169_lociStitched	11	59906209	59940899	6	13749	42554.2	3944.2	560	1
4_NA_peak_9339_lociStitched	11	114740239	114771464	4	12974	41950.8	3540.91	562	1
6_NA_peak_38203_lociStitched	5	117494392	117518406	6	12845	41306.8	2966.89	563	1
12_NA_peak_23880_lociStitched	18	75499368	75523418	12	17037	41899.9	3571.43	564	1
10_NA_peak_26265_lociStitched	2	11697097	11723435	10	14622	41777.3	3452.91	565	1
5_NA_peak_10021_lociStitched	12	16665837	16685370	5	11478	39935.2	1621.24	566	1
10_NA_peak_16426_lociStitched	15	31224021	31265466	10	18468	43674.7	5479.03	567	1
9_NA_peak_45926_lociStitched	8	11502908	11529314	9	15392	41455	3291	568	1
7_NA_peak_35101_lociStitched	4	132671545	132711089	7	13026	43020.7	4959.5	569	1
13_NA_peak_44425_lociStitched	7	98031241	98076129	13	21049	43210.9	5286.54	570	1
18_NA_peak_5521_lociStitched	10	110966728	111043668	18	18653	47143.1	9225.32	571	1
19_NA_peak_24968_lociStitched	19	30121930	30180376	19	23809	45303.2	7508.37	572	1
7_NA_peak_10817_lociStitched	12	76579666	76605538	7	13983	40848.9	3085.11	573	1
15_NA_peak_33321_lociStitched	4	57110537	57143756	15	16672	42301.2	4537.61	574	1
8_NA_peak_11869_lociStitched	13	4081563	4111078	8	18497	41248.8	3515.75	575	1
5_NA_peak_4474_lociStitched	10	75241938	75266081	5	10245	41125.2	3491.08	576	1
4_NA_peak_22198_lociStitched	17	85172149	85188512	4	11001	39889.4	2273.81	577	1
9_NA_peak_21549_lociStitched	17	53873009	53903985	9	15045	42056.8	4511.07	579	1
11_NA_peak_48061_lociStitched	8	115277016	115296234	11	15717	41309.9	3775.28	580	1
21_NA_peak_29293_lociStitched	2	157950723	158003961	21	19704	45140.5	7708.86	581	1
8_NA_peak_25270_lociStitched	19	38103339	38116606	8	11782	38986.4	1569.49	582	1
8_NA_peak_43567_lociStitched	7	45129034	45144412	8	11742	39170.8	1763.86	583	1
12_NA_peak_23265_lociStitched	18	46831520	46876598	12	17851	43499.8	6131.51	584	1
5_NA_peak_5125_lociStitched	10	89459391	89473894	5	13751	39257.5	1957.27	585	1
16_NA_peak_43610_lociStitched	7	46359750	46401114	16	16844	42348.5	5054.68	586	1
10_NA_peak_47430_lociStitched	8	91580937	91620018	10	14226	41114.4	3884.17	587	1
11_NA_peak_34551_lociStitched	4	117829872	117859018	11	17307	41356.3	4140.9	588	1
15_NA_peak_51247_lociStitched	9	110158906	110192565	15	18236	41390.5	4237.67	589	1
4_NA_peak_7393_lociStitched	11	68978931	68991353	4	7796	39483.3	2339.06	590	1
10_NA_peak_37390_lociStitched	5	89592308	89616946	10	18251	40355.1	3227.62	591	1
8_NA_peak_33195_lociStitched	4	49542068	49561267	8	13838	39519.2	2430.59	592	1
8_NA_peak_14006_lociStitched	13	113727336	113755148	8	15197	41260.4	4173.43	593	1
11_NA_peak_42401_lociStitched	6	141800406	141823396	11	17587	39545	2578.38	594	1
7_NA_peak_12299_lociStitched	13	34219256	34240258	7	12141	40111.7	3173.4	595	1
12_NA_peak_51199_lociStitched	9	108660087	108687682	12	14828	40666.8	3766.72	598	1
14_NA_peak_11525_lociStitched	12	104343409	104384932	14	14485	41254.4	4382.58	599	1
11_NA_peak_26789_lociStitched	2	30126364	30160119	11	17324	41684.7	4826.68	600	1
7_NA_peak_45539_lociStitched	7	140286665	140308913	7	12804	39593.4	2782.14	601	1
21_NA_peak_20887_lociStitched	17	29602752	29679368	21	21263	45943.1	9215.03	602	1
21_NA_peak_34274_lociStitched	4	106835592	106878779	21	23584	45732.9	9012.9	603	1
7_NA_peak_50772_lociStitched	9	90132042	90156476	7	14819	40035.1	3332.8	604	1
8_NA_peak_21347_lociStitched	17	45995682	46016550	8	11857	39432.5	2768.22	605	1
22_NA_peak_3983_lociStitched	10	53223915	53285000	22	16078	45123.2	8459.07	606	1
12_NA_peak_25367_lociStitched	19	40377353	40427087	12	17864	43313.3	6664.36	607	1
5_NA_peak_9744_lociStitched	11	120462200	120473358	5	9767	38654.7	2028.52	608	1
5_NA_peak_5424_lociStitched	10	99089494	99119966	5	11847	40573.5	3949.17	609	1
18_NA_peak_34503_lociStitched	4	116506726	116565566	18	17657	45985.7	9494.96	610	1
11_NA_peak_42635_lociStitched	7	3268555	3284972	11	13684	39443.7	3018.84	611	1
7_NA_peak_35037_lociStitched	4	131784910	131806868	7	12774	39746.2	3355.18	612	1
12_NA_peak_44197_lociStitched	7	81220505	81247645	12	17252	39821	3452.42	613	1
9_NA_peak_25420_lociStitched	19	41314613	41341566	9	9805	39404.7	3050.67	614	1
15_NA_peak_32290_lociStitched	3	138040884	138087344	15	19774	41876.2	5566.18	615	1
3_NA_peak_51174_lociStitched	9	108215648	108225904	3	10167	37602.5	1341.87	616	1
6_NA_peak_30500_lociStitched	3	51131279	51143184	6	12143	38180.4	1988.89	617	1
5_NA_peak_6084_lociStitched	11	3980495	3989577	5	7510	38572.2	2400.65	618	1
6_NA_peak_50399_lociStitched	9	70138409	70156073	6	12659	39058.2	2931.84	619	1
11_NA_peak_5974_lociStitched	10	128029622	128068684	11	18696	42000.9	5883.49	620	1
11_NA_peak_11096_lociStitched	12	84212033	84266342	11	15405	44109.8	8021.44	622	1
3_NA_peak_44412_lociStitched	7	97996938	98011029	3	13843	38088	2105.2	623	1
11_NA_peak_41984_lociStitched	6	125307447	125358822	11	14627	42738.9	6868.84	624	1
13_NA_peak_34396_lociStitched	4	108962631	109005333	13	17902	41254.4	5388.99	625	1
12_NA_peak_27871_lociStitched	2	90376019	90411678	12	17321	41076.7	5224.2	626	1
6_NA_peak_38177_lociStitched	5	116557238	116586580	6	11747	39215.6	3377.26	627	1
14_NA_peak_20676_lociStitched	17	26716205	26766693	14	15498	42576.5	6765.39	628	1
8_NA_peak_35948_lociStitched	4	150304195	150324630	8	12423	38789.2	3010.64	630	1
3_NA_peak_37925_lociStitched	5	108807532	108827430	3	10695	38562.1	2787.09	631	1
20_NA_peak_26739_lociStitched	2	29509764	29569019	20	20856	43558.2	7801.12	632	1
9_NA_peak_26461_lociStitched	2	25342562	25391582	9	14095	41951.3	6240.25	633	1
11_NA_peak_27958_lociStitched	2	92250984	92290769	11	15174	40987.3	5314.5	634	1
19_NA_peak_14955_lociStitched	14	47697230	47773523	19	17132	46163.7	10522.1	635	1
9_NA_peak_20328_lociStitched	17	8490321	8534238	9	15234	40651.9	5029.87	636	1
6_NA_peak_20818_lociStitched	17	28720870	28743126	6	13243	38766.9	3209.54	637	1
18_NA_peak_25167_lociStitched	19	34822209	34859981	18	18283	39913.5	4464.44	638	1
6_NA_peak_9665_lociStitched	11	119826998	119846970	6	16584	38353.1	3024.2	639	1
9_NA_peak_43650_lociStitched	7	48462426	48510209	9	16489	42197.2	6871.2	640	1
7_NA_peak_32048_lociStitched	3	122267442	122306913	7	10681	40315.7	5024.66	642	1
25_NA_peak_48170_lociStitched	8	118024503	118108289	25	19652	45619.3	10381.7	643	1
7_NA_peak_11754_lociStitched	12	112060015	112080000	7	11689	37059	1941.32	644	1
8_NA_peak_24479_lociStitched	19	9929536	9962178	8	12115	39992.8	4875.57	645	1
22_NA_peak_547_lociStitched	1	58108970	58158326	22	21282	40496.1	5403.43	646	1
16_NA_peak_4770_lociStitched	10	80395819	80471745	16	16808	45521.1	10435.9	647	1
15_NA_peak_6601_lociStitched	11	31771690	31793283	15	17661	39889.2	4831.5	648	1
9_NA_peak_42761_lociStitched	7	14251350	14270604	9	13747	37329.7	2329.73	649	1
7_NA_peak_6004_lociStitched	10	128419985	128439533	7	10087	37743.3	2826.64	651	1
4_NA_peak_42810_lociStitched	7	16042541	16060275	4	9557	37282.2	2390.54	652	1
7_NA_peak_12903_lociStitched	13	53125716	53148586	7	10912	38067.1	3194.94	653	1
15_NA_peak_19385_lociStitched	16	34744850	34815710	15	20052	43933.2	9062.99	654	1
10_NA_peak_23954_lociStitched	18	80295706	80318339	10	12265	38181.9	3347.42	655	1
12_NA_peak_5957_lociStitched	10	127893987	127934082	12	12127	40371.7	5557.17	656	1
9_NA_peak_48423_lociStitched	8	122656913	122678599	9	10419	37943.6	3169.62	657	1
10_NA_peak_40777_lociStitched	6	83078176	83115292	10	16344	39524.8	4773.12	658	1
20_NA_peak_33630_lociStitched	4	80825825	80868953	20	18066	40134.9	5386.69	659	1
15_NA_peak_39362_lociStitched	5	146972358	147014953	15	17860	41280.2	6591.53	660	1
12_NA_peak_19419_lociStitched	16	35275427	35339733	12	13828	43207.2	8520.55	661	1
14_NA_peak_3015_lociStitched	1	189837614	189880898	14	20122	40194.5	5560.44	662	1
6_NA_peak_30722_lociStitched	3	62245817	62261146	6	9384	36489.2	1871.67	663	1
6_NA_peak_43515_lociStitched	7	44485910	44520098	6	9276	38890.6	4275.46	664	1
5_NA_peak_17902_lociStitched	15	88959332	88975180	5	8991	36894.1	2332.83	665	1
7_NA_peak_49440_lociStitched	9	44307470	44329783	7	9563	37990.1	3436.2	666	1
10_NA_peak_7800_lociStitched	11	78050287	78093756	10	12029	39575.9	5030.83	667	1
9_NA_peak_43021_lociStitched	7	24936512	24982488	9	12268	41323.2	6822.84	668	1
7_NA_peak_32979_lociStitched	4	41740357	41774680	7	10859	37573.1	3088.15	669	1
8_NA_peak_6809_lociStitched	11	49128087	49159126	8	15995	39074.4	4597.18	670	1
7_NA_peak_3608_lociStitched	10	24818524	24835677	7	9769	36542.8	2070.37	671	1
14_NA_peak_8271_lociStitched	11	88889732	88919810	14	16155	38051.7	3645.45	672	1
9_NA_peak_51035_lociStitched	9	106107548	106125718	9	14822	37110.4	2723.68	673	1
7_NA_peak_51054_lociStitched	9	106306157	106331478	7	10787	37687.8	3385.42	675	1
5_NA_peak_43582_lociStitched	7	45202756	45226143	5	11369	36915.3	2751.26	676	1
3_NA_peak_43332_lociStitched	7	30741245	30758721	3	6256	36439.2	2305.08	677	1
9_NA_peak_33493_lociStitched	4	62414527	62443649	9	13095	38068.8	3971.51	678	1
4_NA_peak_5028_lociStitched	10	87353201	87383796	4	11105	38100	4035.48	679	1
7_NA_peak_24494_lociStitched	19	10031414	10051133	7	13503	36720.7	2695.59	680	1
8_NA_peak_23154_lociStitched	18	39479054	39514573	8	13683	38799.3	4777.08	681	1
15_NA_peak_46155_lociStitched	8	24909499	24947600	15	15872	39400.2	5456.06	682	1
7_NA_peak_38978_lociStitched	5	138073520	138093260	7	14053	36430.9	2573.06	684	1
5_NA_peak_42242_lociStitched	6	135134940	135145542	5	9837	35309.4	1495.36	686	1
4_NA_peak_37564_lociStitched	5	92854589	92870269	4	15309	35629.3	1825.04	687	1
10_NA_peak_15635_lociStitched	14	73608950	73639890	10	14482	37548.8	3855.12	688	1
1_NA_peak_16612_lociStitched	15	39671992	39681181	1	9841	34972.3	1407.12	689	1
6_NA_peak_33444_lociStitched	4	61932892	61947575	6	14582	35005.1	1481.94	690	1
13_NA_peak_41575_lociStitched	6	115624056	115655225	13	15444	38050.3	4561.29	691	1
15_NA_peak_45554_lociStitched	7	140325890	140354418	15	17273	36433.1	2975.47	692	1
6_NA_peak_6950_lociStitched	11	53304585	53322803	6	11078	35778.3	2382.91	693	1
5_NA_peak_9774_lociStitched	11	120708493	120724633	5	9844	35738	2443.21	694	1
12_NA_peak_16717_lociStitched	15	54784089	54827627	12	13685	38315.8	5034.32	695	1
5_NA_peak_18021_lociStitched	15	96593390	96616507	5	10485	36952.5	3698.72	696	1
7_NA_peak_23907_lociStitched	18	75786256	75816720	7	15743	37318.4	4118.73	697	1
11_NA_peak_43185_lociStitched	7	28495489	28537144	11	11935	38455.9	5294.35	698	1
1_NA_peak_24204_lociStitched	19	4765411	4772781	1	7371	34087.7	945.571	699	1
4_NA_peak_21515_lociStitched	17	49725806	49740106	4	11325	34875.2	1821.78	700	1
7_NA_peak_14637_lociStitched	14	30583067	30611825	7	12865	37516.9	4498.33	701	1
13_NA_peak_43541_lociStitched	7	44773126	44804490	13	11625	37635	4679.59	702	1
9_NA_peak_36249_lociStitched	5	8922076	8955740	9	14822	37095.1	4192.89	703	1
2_NA_peak_45973_lociStitched	8	13105879	13125794	2	8688	34853.2	2015.4	704	1
5_NA_peak_40578_lociStitched	6	71964561	71978604	5	9212	34335.1	1558.77	706	1
7_NA_peak_8861_lociStitched	11	102175719	102211638	7	10098	38505.1	5769.28	707	1
6_NA_peak_40937_lociStitched	6	87765944	87789239	6	12774	35305.8	2573.53	708	1
6_NA_peak_17442_lociStitched	15	78714938	78732696	6	13976	35290.5	2631.74	709	1
17_NA_peak_27716_lociStitched	2	75513074	75562502	17	15496	39601.7	6989.12	710	1
6_NA_peak_38183_lociStitched	5	117252786	117282255	6	8897	36856.4	4285.08	711	1
13_NA_peak_37752_lociStitched	5	103885169	103939034	13	13544	39434.6	6873.17	712	1
5_NA_peak_23295_lociStitched	18	51250309	51266726	5	8734	34607	2094.81	713	1
5_NA_peak_2037_lociStitched	1	150997769	151010793	5	11570	34052.1	1541.56	714	1
7_NA_peak_39728_lociStitched	6	23114477	23148315	7	14133	36108.5	3637.59	716	1
7_NA_peak_45486_lociStitched	7	138500147	138522396	7	12462	35876.7	3409.62	717	1
9_NA_peak_42523_lociStitched	6	145691879	145726680	9	15799	36856.3	4396.73	718	1
14_NA_peak_49035_lociStitched	9	21733514	21776809	14	15891	37858.8	5436.94	719	1
5_NA_peak_39228_lociStitched	5	144159500	144197086	5	11695	37063.6	4656.91	720	1
17_NA_peak_674_lociStitched	1	60666205	60709225	17	17147	37431.7	5046.25	721	1
13_NA_peak_26344_lociStitched	2	18052114	18100119	13	11702	38404	6058.23	723	1
15_NA_peak_29650_lociStitched	2	166793078	166857745	15	16612	40339.3	8063.97	725	1
11_NA_peak_46796_lociStitched	8	62010027	62044940	11	14688	37336	5076.35	726	1
9_NA_peak_9390_lociStitched	11	115568125	115600267	9	14743	37162.6	4949.87	728	1
9_NA_peak_13731_lociStitched	13	100650246	100689919	9	11617	37502.5	5310.97	729	1
9_NA_peak_48767_lociStitched	8	128164111	128190333	9	13073	35307.4	3116.69	730	1
3_NA_peak_29961_lociStitched	2	180341099	180352901	3	8444	33572	1429.22	732	1
12_NA_peak_23627_lociStitched	18	64458344	64484594	12	15077	35809.5	3750.83	733	1
12_NA_peak_34565_lociStitched	4	117979204	118014939	12	15432	36258.5	4267.63	734	1
9_NA_peak_5982_lociStitched	10	128083235	128108527	9	9288	35429	3452.36	735	1
4_NA_peak_7104_lociStitched	11	57983048	57995817	4	11235	33688.5	1767.23	736	1
14_NA_peak_43970_lociStitched	7	73173460	73209929	14	12675	36560.2	4671.68	737	1
13_NA_peak_20827_lociStitched	17	28901177	28928959	13	13973	35713.3	3825.23	738	1
7_NA_peak_3470_lociStitched	10	19939414	19954824	7	11945	34198.2	2347.46	739	1
12_NA_peak_7548_lociStitched	11	70894289	70919941	12	13001	35060.5	3286.44	741	1
10_NA_peak_20555_lociStitched	17	24913883	24964188	10	14633	37816.1	6124.57	742	1
11_NA_peak_37242_lociStitched	5	77237035	77260818	11	13260	34500.5	2832.31	743	1
11_NA_peak_19092_lociStitched	16	29853960	29890077	11	11303	36444.5	4788.38	744	1
9_NA_peak_50197_lociStitched	9	65196290	65216208	9	15927	34839.2	3204.7	746	1
4_NA_peak_37958_lociStitched	5	110945134	110957977	4	9692	33788.6	2165.33	747	1
3_NA_peak_35481_lociStitched	4	138180689	138192607	3	10799	33589.7	1967.66	748	1
6_NA_peak_5593_lociStitched	10	115172202	115199329	6	13642	35887.2	4277.26	749	1
4_NA_peak_36974_lociStitched	5	64959760	64970599	4	10084	33746.1	2138.53	750	1
7_NA_peak_34593_lociStitched	4	118129071	118150153	7	11808	34949.7	3406.85	752	1
12_NA_peak_24838_lociStitched	19	25351960	25385983	12	16973	35560.8	4052.14	754	1
14_NA_peak_9811_lociStitched	11	121214447	121245921	14	16072	36016.1	4507.92	755	1
11_NA_peak_8359_lociStitched	11	94084409	94117444	11	11055	35707.5	4248.3	757	1
10_NA_peak_31259_lociStitched	3	94586344	94623385	10	18235	33388.8	1929.84	758	1
11_NA_peak_39137_lociStitched	5	142386808	142430538	11	16215	37362.9	5964.77	759	1
5_NA_peak_10428_lociStitched	12	51874196	51895352	5	8377	34139.4	2750.28	760	1
12_NA_peak_44180_lociStitched	7	80861999	80904577	12	13740	37376.6	6001.94	761	1
4_NA_peak_50091_lociStitched	9	63653002	63669291	4	10293	33569.2	2219.25	762	1
4_NA_peak_3620_lociStitched	10	25395038	25417145	4	11427	33800.3	2498.83	763	1
3_NA_peak_10017_lociStitched	12	16632786	16642551	3	9079	32825	1598.53	766	1
8_NA_peak_46588_lociStitched	8	46049236	46083992	8	11982	35433.7	4226.33	767	1
3_NA_peak_8577_lociStitched	11	98329144	98348651	3	7808	34160.7	2972.87	768	1
17_NA_peak_13461_lociStitched	13	91888033	91915426	17	16147	35161.7	4013.07	770	1
14_NA_peak_21178_lociStitched	17	35150317	35201366	14	13802	37153.5	6079.94	771	1
11_NA_peak_40879_lociStitched	6	86448491	86477192	11	13605	34779.9	3719.65	772	1
3_NA_peak_26590_lociStitched	2	27122849	27141532	3	8005	33330.8	2388.28	773	1
5_NA_peak_10444_lociStitched	12	52485599	52496508	5	7180	31989.6	1075.63	774	1
11_NA_peak_43879_lociStitched	7	69996475	70020525	11	14864	34103.5	3207.46	775	1
10_NA_peak_37554_lociStitched	5	92718208	92757077	10	12660	35915	5029.65	776	1
2_NA_peak_21611_lociStitched	17	56512542	56527374	2	10929	33053.1	2177.24	778	1
12_NA_peak_11207_lociStitched	12	86840911	86883799	12	13287	35953	5095.09	779	1
5_NA_peak_23526_lociStitched	18	61530089	61557228	5	9597	34299.5	3481.37	781	1
8_NA_peak_47244_lociStitched	8	85365317	85392259	8	11656	34761.4	3947.33	782	1
13_NA_peak_11941_lociStitched	13	9085828	9127831	13	15781	35370.7	4565.73	783	1
8_NA_peak_12335_lociStitched	13	34810595	34849403	8	12960	36485.7	5685.92	784	1
6_NA_peak_65_lociStitched	1	13716385	13749860	6	12944	34703.5	3966.79	785	1
7_NA_peak_2661_lociStitched	1	175450425	175480129	7	12179	34738.8	4004.1	786	1
14_NA_peak_12238_lociStitched	13	30520251	30551298	14	18215	35156.9	4489.93	787	1
15_NA_peak_21159_lociStitched	17	35026640	35083071	15	17384	37121.1	6536.49	789	1
8_NA_peak_3002_lociStitched	1	189773079	189794133	8	12913	33244	2660.36	790	1
12_NA_peak_38274_lociStitched	5	120696441	120726774	12	13859	34565.6	3990.09	791	1
15_NA_peak_26843_lociStitched	2	30567234	30610454	15	18859	36127.1	5564.01	792	1
7_NA_peak_49501_lociStitched	9	45814071	45849921	7	9502	35059.7	4536.38	794	1
9_NA_peak_4402_lociStitched	10	69737679	69782169	9	13727	36033.8	5529.83	795	1
8_NA_peak_35326_lociStitched	4	135673316	135699989	8	13426	34253.5	3750.22	796	1
2_NA_peak_45971_lociStitched	8	13074966	13090775	2	7232	32661.4	2167.41	797	1
8_NA_peak_46327_lociStitched	8	34459521	34483817	8	13040	33032.6	2569.72	798	1
9_NA_peak_24889_lociStitched	19	29007401	29028412	9	10882	32909.5	2494.01	799	1
15_NA_peak_36906_lociStitched	5	63969227	64005743	15	16705	35073.6	4663.09	800	1
4_NA_peak_35486_lociStitched	4	138694308	138707415	4	10017	32138.4	1734.06	801	1
4_NA_peak_43040_lociStitched	7	25347978	25359019	4	8094	32286	1924.19	802	1
11_NA_peak_50382_lociStitched	9	69896239	69922011	11	15225	33916	3569.42	803	1
9_NA_peak_11772_lociStitched	12	112547087	112565111	9	10574	32432.4	2173.69	805	1
6_NA_peak_4580_lociStitched	10	77338869	77366886	6	10811	33836	3603.03	806	1
2_NA_peak_17920_lociStitched	15	89257226	89263921	2	6587	31519.7	1326.52	807	1
8_NA_peak_30222_lociStitched	3	22127513	22146562	8	10566	32718.6	2581.14	809	1
8_NA_peak_20996_lociStitched	17	31846755	31858158	8	10641	31191.1	1057.56	810	1
6_NA_peak_26485_lociStitched	2	26008264	26031138	6	10652	34203.4	4134.27	811	1
7_NA_peak_43093_lociStitched	7	26815056	26837389	7	16739	32695.5	2641.99	812	1
14_NA_peak_36669_lociStitched	5	36687292	36740121	14	16839	37448.5	7433.66	814	1
13_NA_peak_38080_lociStitched	5	114265288	114300377	13	14068	34271.4	4277.35	815	1
9_NA_peak_16804_lociStitched	15	57738272	57756499	9	10508	32934.4	3042.09	820	1
2_NA_peak_51285_lociStitched	9	110703173	110719662	2	7573	32786.7	2972.97	821	1
11_NA_peak_38808_lociStitched	5	135118072	135148078	11	12629	34155.8	4350.87	822	1
10_NA_peak_30193_lociStitched	3	20007144	20033558	10	13350	33404.9	3601.02	823	1
4_NA_peak_49144_lociStitched	9	31189966	31214434	4	8295	32901.7	3103.93	824	1
8_NA_peak_19250_lociStitched	16	32478470	32508917	8	11810	34174.9	4412.61	825	1
4_NA_peak_16246_lociStitched	15	10357339	10381639	4	9999	31952.4	2228.33	826	1
4_NA_peak_51159_lociStitched	9	107949280	107974097	4	9924	32651	2929.41	827	1
6_NA_peak_1284_lociStitched	1	90980153	90994012	6	10208	31831.4	2114.88	828	1
12_NA_peak_42778_lociStitched	7	15748389	15786792	12	16311	34864.2	5220.02	829	1
12_NA_peak_23671_lociStitched	18	65156574	65195596	12	12519	35040.5	5428.38	830	1
6_NA_peak_9781_lociStitched	11	120875213	120892968	6	9805	32891.7	3281.24	831	1
7_NA_peak_26006_lociStitched	19	58424855	58445164	7	10302	32412.9	2835.59	832	1
8_NA_peak_10613_lociStitched	12	70266209	70282270	8	13096	31074.3	1501.97	833	1
5_NA_peak_10524_lociStitched	12	57581492	57594038	5	10125	31367.5	1822.93	834	1
5_NA_peak_33066_lociStitched	4	45405046	45421196	5	10951	31407.8	1887.74	835	1
6_NA_peak_35566_lociStitched	4	139687953	139704644	6	9843	31589.4	2071.35	836	1
11_NA_peak_15328_lociStitched	14	63386933	63431299	11	13972	34905.2	5398.13	838	1
16_NA_peak_25109_lociStitched	19	34472946	34510547	16	14754	34900.8	5401.32	839	1
5_NA_peak_45571_lociStitched	7	140521046	140537385	5	13958	31496.7	2081.59	840	1
31_NA_peak_21859_lociStitched	17	74111912	74161109	31	24117	34334.6	4944.3	841	1
5_NA_peak_40128_lociStitched	6	42325862	42359175	5	8914	34119.2	4763.76	843	1
8_NA_peak_17385_lociStitched	15	77791515	77819058	8	11806	32659	3358.27	844	1
10_NA_peak_4200_lociStitched	10	62874833	62902407	10	11284	32090.9	2902.2	846	1
9_NA_peak_35549_lociStitched	4	139300083	139329745	9	16211	34256.6	5087.03	847	1
19_NA_peak_50834_lociStitched	9	95422844	95464114	19	17910	35098.6	6030.82	848	1
11_NA_peak_15148_lociStitched	14	55950079	55997691	11	15080	34537.7	5480.14	849	1
3_NA_peak_4837_lociStitched	10	80925781	80942739	3	7210	31426.5	2372.81	850	1
8_NA_peak_25217_lociStitched	19	36756939	36786968	8	13690	32253.2	3207.43	851	1
8_NA_peak_23007_lociStitched	18	36789680	36813096	8	11731	31946.4	2900.97	852	1
7_NA_peak_21392_lociStitched	17	46748116	46774530	7	9745	33199.8	4199.83	854	1
9_NA_peak_8726_lociStitched	11	100941664	100986894	9	11536	35359.1	6407.54	856	1
13_NA_peak_34584_lociStitched	4	118074145	118109084	13	15106	33635.8	4779.66	858	1
6_NA_peak_46379_lociStitched	8	35841128	35854303	6	8935	30950.7	2156.75	860	1
12_NA_peak_8165_lociStitched	11	86841578	86867242	12	15913	32765.2	3977.92	861	1
10_NA_peak_17724_lociStitched	15	83315615	83348819	10	15144	33572.6	4834.5	863	1
9_NA_peak_38034_lociStitched	5	113344315	113369166	9	14747	32336.1	3645.64	864	1
7_NA_peak_21669_lociStitched	17	57532396	57557058	7	12344	31693.1	3070.42	866	1
4_NA_peak_11371_lociStitched	12	101047176	101059857	4	7953	30636	2013.74	867	1
5_NA_peak_18165_lociStitched	15	99599872	99624356	5	10548	32009.7	3450.78	868	1
6_NA_peak_47798_lociStitched	8	106856604	106877908	6	10725	31608.3	3107.69	870	1
14_NA_peak_24318_lociStitched	19	6085562	6134987	14	12730	35744.2	7255.59	872	1
13_NA_peak_4460_lociStitched	10	74880952	74914893	13	14407	33323.3	4863.75	873	1
7_NA_peak_49750_lociStitched	9	54748469	54771814	7	12325	31256.6	2843.42	875	1
9_NA_peak_8518_lociStitched	11	97305927	97341527	9	13271	33746.1	5336.4	876	1
4_NA_peak_42318_lociStitched	6	138115976	138123851	4	6952	29250.1	954.45	877	1
17_NA_peak_16333_lociStitched	15	25621660	25664080	17	15751	35943.6	7714.98	881	1
14_NA_peak_46097_lociStitched	8	22964258	23003906	14	14032	33963.7	5773.62	883	1
1_NA_peak_12328_lociStitched	13	34644828	34651016	1	6244	29252.8	1078.79	884	1
2_NA_peak_13656_lociStitched	13	97116441	97123270	2	6742	29239.7	1126.1	886	1
11_NA_peak_49693_lociStitched	9	51872031	51908376	11	14525	31609.2	3540	888	1
8_NA_peak_17474_lociStitched	15	79204452	79235411	8	12113	31999.2	3952.59	889	1
7_NA_peak_42404_lociStitched	6	141885913	141909237	7	12786	31500.5	3472.92	890	1
11_NA_peak_17229_lociStitched	15	76077769	76114353	11	16084	32965.8	4942.5	891	1
12_NA_peak_40603_lociStitched	6	72069566	72098904	12	14820	31437.7	3428.76	892	1
7_NA_peak_25249_lociStitched	19	37421963	37446473	7	11315	31312.5	3304.22	893	1
3_NA_peak_2696_lociStitched	1	178144989	178166529	3	6579	31640.1	3646.72	894	1
6_NA_peak_33325_lociStitched	4	57278930	57302305	6	14014	31525.9	3550.66	896	1
5_NA_peak_27082_lociStitched	2	34988694	34999896	5	9890	29990	2035.4	897	1
5_NA_peak_35606_lociStitched	4	140852470	140876249	5	10823	31357.4	3450.33	898	1
10_NA_peak_9888_lociStitched	12	7955743	8001189	10	13535	32491.3	4587.59	899	1
16_NA_peak_23437_lociStitched	18	60341751	60386189	16	15698	31453.2	3550.6	900	1
15_NA_peak_28693_lociStitched	2	130738364	130774928	15	16625	32918.6	5045.83	903	1
16_NA_peak_6501_lociStitched	11	22789320	22873379	16	14611	37616.4	9767.66	904	1
6_NA_peak_23474_lociStitched	18	60781198	60814195	6	10893	31366.9	3520.78	905	1
3_NA_peak_43561_lociStitched	7	45105475	45116349	3	6826	29497.9	1678.95	906	1
12_NA_peak_1830_lociStitched	1	133988202	134031688	12	12959	33923.4	6122.83	907	1
6_NA_peak_31072_lociStitched	3	88044347	88057214	6	9682	30022.6	2249.15	908	1
5_NA_peak_20484_lociStitched	17	23765577	23783847	5	8507	30607.4	2902.73	911	1
17_NA_peak_26597_lociStitched	2	27263061	27317157	17	16352	34529.5	6832.32	912	1
6_NA_peak_32841_lociStitched	4	33243151	33262407	6	9742	30303.2	2634.22	915	1
9_NA_peak_33767_lociStitched	4	86584156	86613354	9	10822	30870.7	3234.32	916	1
9_NA_peak_34521_lociStitched	4	116977225	116996618	9	10209	30150.3	2563.75	917	1
10_NA_peak_20776_lociStitched	17	28225454	28251296	10	14742	31330.8	3747.09	918	1
10_NA_peak_31358_lociStitched	3	95778238	95813082	10	12276	31415.4	3846.78	920	1
16_NA_peak_27806_lociStitched	2	84449218	84508373	16	15145	34558.4	7074.94	921	1
5_NA_peak_45609_lociStitched	7	140907036	140924738	5	9115	30435.6	2958.31	922	1
12_NA_peak_15796_lociStitched	14	79717985	79758871	12	10405	32945.9	5519.61	923	1
9_NA_peak_49839_lociStitched	9	56968678	56984789	9	13283	29922.7	2498.57	924	1
8_NA_peak_8012_lociStitched	11	83627623	83645046	8	10381	29847.3	2453.16	925	1
10_NA_peak_825_lociStitched	1	71670347	71693408	10	13161	30818.7	3452.23	926	1
11_NA_peak_47878_lociStitched	8	109418253	109449953	11	10239	34268.7	6908.13	927	1
13_NA_peak_27518_lociStitched	2	67786826	67825466	13	15419	32991.1	5644.8	928	1
13_NA_peak_29390_lociStitched	2	160690155	160723519	13	13101	31839.3	4544.18	929	1
8_NA_peak_51484_lociStitched	9	119792196	119814299	8	10697	30652.4	3372.92	930	1
4_NA_peak_48338_lociStitched	8	121262627	121275514	4	11617	29382.2	2144.39	931	1
10_NA_peak_26093_lociStitched	2	3696339	3715668	10	11585	30261.2	3054.38	932	1
10_NA_peak_44993_lociStitched	7	119205158	119244347	10	11346	31198.6	3993.96	933	1
6_NA_peak_1666_lociStitched	1	131837729	131850708	6	10480	28996.4	1800.19	934	1
15_NA_peak_45400_lociStitched	7	132367749	132416014	15	14412	32583.7	5492.56	936	1
5_NA_peak_41215_lociStitched	6	95678650	95696360	5	12338	29541	2454.22	937	1
19_NA_peak_7634_lociStitched	11	75027495	75111281	19	15067	38198	11129.8	938	1
5_NA_peak_18340_lociStitched	15	102302170	102315702	5	8652	29012.6	1952.34	939	1
1_NA_peak_1020_lociStitched	1	75186935	75196677	1	9743	28372.6	1317.12	940	1
18_NA_peak_34003_lociStitched	4	101073393	101122882	18	14030	33464.5	6443.47	941	1
15_NA_peak_34904_lociStitched	4	129201075	129230325	15	13682	31131.1	4121.09	942	1
5_NA_peak_7405_lociStitched	11	69254270	69271255	5	10091	29516.9	2516.81	943	1
11_NA_peak_8199_lociStitched	11	87462462	87486265	11	9450	30172.7	3220.55	944	1
7_NA_peak_6382_lociStitched	11	20402636	20428167	7	10058	30174.3	3253.67	946	1
7_NA_peak_44814_lociStitched	7	111782727	111809285	7	12598	30395.6	3492.38	947	1
5_NA_peak_22147_lociStitched	17	84488395	84502872	5	9293	28920.7	2019.54	948	1
11_NA_peak_28754_lociStitched	2	132089253	132133533	11	14637	33271	6399.81	950	1
6_NA_peak_15176_lociStitched	14	57322238	57345370	6	9126	29338.7	2497.3	951	1
3_NA_peak_47404_lociStitched	8	89764014	89771237	3	6770	28188.5	1349.26	952	1
8_NA_peak_7346_lociStitched	11	66915927	66943959	8	12161	30707	3897.43	955	1
5_NA_peak_47297_lociStitched	8	85751498	85764927	5	10438	28983.8	2203.7	956	1
7_NA_peak_4890_lociStitched	10	81377183	81411610	7	9971	31119.1	4348.72	957	1
17_NA_peak_9559_lociStitched	11	117826089	117878377	17	14578	32883.9	6196.13	958	1
9_NA_peak_24592_lociStitched	19	12438075	12479489	9	12189	32112.4	5466.65	960	1
7_NA_peak_39946_lociStitched	6	34838574	34856370	7	14030	29025.3	2402.46	961	1
3_NA_peak_10948_lociStitched	12	80262300	80279290	3	8767	29469.2	2866.21	962	1
12_NA_peak_32620_lociStitched	4	8732211	8778847	12	14035	32543	5971.62	963	1
6_NA_peak_17681_lociStitched	15	82575915	82594778	6	10940	28667.9	2132.21	965	1
6_NA_peak_46191_lociStitched	8	26086932	26106325	6	8340	29458	2959.37	966	1
4_NA_peak_1408_lociStitched	1	105818984	105837898	4	10335	28853.3	2354.79	967	1
9_NA_peak_16430_lociStitched	15	31336759	31368254	9	12296	30726.5	4239.23	968	1
4_NA_peak_17524_lociStitched	15	80132097	80149079	4	10352	28307.3	1845.94	971	1
5_NA_peak_31759_lociStitched	3	107974449	107994871	5	8999	28950.2	2626.27	973	1
5_NA_peak_27919_lociStitched	2	91087102	91100801	5	9017	28693.9	2385	974	1
7_NA_peak_8263_lociStitched	11	88731498	88756093	7	10797	29964.4	3656.78	975	1
13_NA_peak_9409_lociStitched	11	115699533	115735418	13	13415	31790.5	5519.11	976	1

## Sheet: LW_Liver_TE
chr15	25544613	25610708	19_Peak_30753_lociStitched	19	25259	44072.1	13027.3	1217	0
chr13	135320394	135363726	9_Peak_102136_lociStitched	9	13332	42352.5	11308.5	1218	0
chr14	26098920	26145669	14_Peak_1810_lociStitched	14	17174	41901.1	10929.9	1222	0
chr17	5028398	5049183	4_Peak_2246_lociStitched	4	11868	35631.1	4779.38	1234	0
chr16	27240287	27276618	20_Peak_17943_lociStitched	20	23931	40426.3	9768.94	1248	0
chr15	121236167	121266674	5_Peak_2069_lociStitched	5	11712	40373	9716.48	1249	0
chr16	20606286	20647565	6_Peak_31537_lociStitched	6	12548	38789.9	8189.75	1252	0
chr4	107978496	108051119	18_Peak_37770_lociStitched	18	23698	45389.4	14815.1	1254	0
chr14	6301109	6339273	11_Peak_33204_lociStitched	11	17755	40226.1	9655.95	1255	0
chr5	22091786	22125382	12_Peak_73827_lociStitched	12	14006	39503.5	8977.04	1258	0
chr9	39071708	39103216	9_Peak_1698_lociStitched	9	17957	38721.2	8208.36	1260	0
chr2	13263335	13300269	6_Peak_28711_lociStitched	6	15856	40996.2	10515.4	1262	0
chr1	163516212	163529659	5_Peak_2278_lociStitched	5	9806	35315.9	4843.61	1263	0
chr14	54871812	54913519	19_Peak_17795_lociStitched	19	16295	39563.3	9117.15	1264	0
chr3	79255902	79268705	8_Peak_23397_lociStitched	8	8661	33928.7	3555.34	1268	0
chr2	4512925	4555187	9_Peak_82243_lociStitched	9	15531	41818.2	11562.9	1275	0
chr4	98162138	98175971	2_Peak_2880_lociStitched	2	7559	34470.5	4275.78	1279	0
chr7	32543816	32571999	12_Peak_69810_lociStitched	12	18916	39168.3	8981	1281	0
chr7	68428336	68472205	11_Peak_49958_lociStitched	11	10913	40350.3	10196.6	1284	0
chr12	22986308	23005477	3_Peak_2532_lociStitched	3	8356	36380.8	6247.18	1286	0
chrX	97271303	97318798	13_Peak_109183_lociStitched	13	21949	36466.7	6354.83	1288	0
chr6	83304740	83352751	13_Peak_12864_lociStitched	13	20044	43540.4	13431.2	1290	0
chr10	69272853	69306235	7_Peak_302_lociStitched	7	7417	37070.3	6980.38	1292	0
chr1	109921275	109946568	14_Peak_62580_lociStitched	14	13815	36506.1	6425.02	1293	0
chr6	95228009	95248571	5_Peak_90589_lociStitched	5	11005	36208.5	6136.56	1294	0
chr9	66922524	66972044	12_Peak_96180_lociStitched	12	17710	45165.7	15128.2	1297	0
chr7	88068667	88129574	19_Peak_33650_lociStitched	19	23514	46526.4	16527.2	1298	0
chr4	19074638	19147719	21_Peak_97508_lociStitched	21	21696	47578.3	17590.5	1299	0
chr1	241567242	241570924	1_Peak_1307_lociStitched	1	3732	32059	2099.81	1300	0
chr10	12773919	12806475	10_Peak_85220_lociStitched	10	15491	37920.1	8022.95	1303	0
chr15	112915175	112918228	1_Peak_181_lociStitched	1	3163	31779	1916.49	1305	0
chr11	8490411	8545509	17_Peak_90941_lociStitched	17	22021	42877.3	13113.3	1309	0
chr7	2090278	2155476	18_Peak_100463_lociStitched	18	25089	46581.2	16839.8	1312	0
chr12	59951114	59969517	7_Peak_91679_lociStitched	7	13644	36212.9	6511.17	1315	0
chr14	115234872	115292708	20_Peak_66214_lociStitched	20	23418	44050.4	14355.7	1316	0
chr1	108796184	108845578	19_Peak_74423_lociStitched	19	23663	42597.4	12928.6	1318	0
chr14	1941065	1988032	10_Peak_104924_lociStitched	10	15977	39343.1	9714.18	1321	0
chr1	86442659	86482546	13_Peak_32104_lociStitched	13	17921	40741.6	11177.9	1325	0
chr3	80253811	80257231	1_Peak_1054_lociStitched	1	3579	31837.4	2275.25	1326	0
chr4	59565019	59583176	5_Peak_58491_lociStitched	5	8251	34155.5	4604.1	1328	0
chr3	55767926	55847818	23_Peak_23044_lociStitched	23	30891	49027.1	19510.7	1330	0
chr8	71318806	71364687	10_Peak_72449_lociStitched	10	16167	42364.7	12876.6	1333	0
chr13	179895416	179915523	5_Peak_84232_lociStitched	5	7075	34673.8	5191.53	1334	0
chr3	58158519	58207857	7_Peak_30695_lociStitched	7	8205	40780.6	11306.2	1336	0
chr13	52561862	52604766	15_Peak_64082_lociStitched	15	16313	39721	10277	1340	0
chr2	66086879	66105796	6_Peak_8743_lociStitched	6	10408	38125.5	8703.26	1341	0
chr1	9079110	9161429	16_Peak_23700_lociStitched	16	22340	49682	20279.9	1344	0
chr14	73800465	73807266	2_Peak_100944_lociStitched	2	4070	32142.1	2746.37	1345	0
chr14	134235908	134279625	17_Peak_42158_lociStitched	17	11347	41678.1	12317.1	1346	0
chr2	8567387	8605201	10_Peak_25775_lociStitched	10	12051	37292.5	7971.2	1349	0
chr17	40439312	40483069	10_Peak_42860_lociStitched	10	19935	40286	10967.3	1350	0
chr5	3917487	3956755	10_Peak_75505_lociStitched	10	15496	38423.7	9137.66	1353	0
chr1	25734995	25752817	11_Peak_93454_lociStitched	11	14107	34892.1	5619	1354	0
chr7	110409675	110478667	20_Peak_35412_lociStitched	20	14696	47422.6	18183.7	1358	0
chr14	102654687	102675921	5_Peak_5210_lociStitched	5	11821	34260.7	5037.26	1359	0
chr16	44412862	44419769	2_Peak_351_lociStitched	2	4813	31046.3	1901.91	1362	0
chr7	57178685	57202570	7_Peak_57904_lociStitched	7	11520	35575.2	6435.4	1363	0
chr14	55411769	55462430	13_Peak_13780_lociStitched	13	14035	41819.4	12690.5	1364	0
chr1	29222870	29291690	22_Peak_23389_lociStitched	22	21572	45884.9	16836.6	1366	0
chr13	195283903	195304316	5_Peak_6652_lociStitched	5	13497	34826.6	5799.33	1369	0
chr9	46302699	46336825	9_Peak_25579_lociStitched	9	12752	39811.5	10834.6	1371	0
chr12	16933879	16936757	1_Peak_488_lociStitched	1	3295	30788.7	1815.65	1372	0
chr4	56173138	56175869	1_Peak_264_lociStitched	1	3194	30782.1	1823.84	1373	0
chr5	46172625	46223868	12_Peak_53446_lociStitched	12	19084	42129.6	13182.5	1375	0
chr15	107072948	107088798	8_Peak_10198_lociStitched	8	13209	32245.2	3303.14	1376	0
chr3	11892278	11899200	3_Peak_14962_lociStitched	3	6612	31984.7	3060.66	1378	0
chr13	94155165	94182074	10_Peak_95659_lociStitched	10	20032	35832.9	6937.56	1379	0
chr12	6467081	6514529	15_Peak_98988_lociStitched	15	22409	40848.9	12004.5	1383	0
chr3	126078786	126097901	7_Peak_55285_lociStitched	7	9118	34399	5561.06	1384	0
chr2	26873169	26881849	2_Peak_1750_lociStitched	2	4507	32266.7	3438.14	1385	0
chr12	32040171	32062091	11_Peak_74304_lociStitched	11	13469	33986.4	5269.09	1388	0
chr7	1761575	1797277	6_Peak_37761_lociStitched	6	10489	39307.9	10614.2	1389	0
chr14	46622809	46654736	5_Peak_24764_lociStitched	5	14896	39223.5	10539.5	1391	0
chr14	99441574	99457302	8_Peak_60345_lociStitched	8	9354	34117.6	5447.67	1392	0
chr6	160135268	160157439	6_Peak_22062_lociStitched	6	8564	35158.8	6496.1	1393	0
chr9	67313894	67347554	11_Peak_326_lociStitched	11	17772	39027.9	10394.9	1396	0
chr5	88368950	88390529	4_Peak_2371_lociStitched	4	11643	34254.4	5621.54	1397	0
chr6	43164176	43194713	14_Peak_28900_lociStitched	14	18899	37030.9	8503.27	1402	0
chr4	64874907	64896277	7_Peak_25435_lociStitched	7	9701	34184.3	5660.16	1403	0
chr9	53225986	53294201	26_Peak_107203_lociStitched	26	26193	45237.9	16715.9	1404	0
chr14	34528406	34559614	14_Peak_76176_lociStitched	14	16248	37695.1	9213.74	1407	0
chr4	18254191	18292037	9_Peak_41106_lociStitched	9	14124	36674.3	8216.34	1409	0
chr5	29008148	29037809	10_Peak_10474_lociStitched	10	11527	36614	8207	1413	0
chr10	63978516	64044258	14_Peak_14959_lociStitched	14	19619	44209.8	15857.6	1415	0
chr4	5077218	5110118	8_Peak_57432_lociStitched	8	17284	35428.4	7121.09	1420	0
chr6	17433203	17436407	1_Peak_1654_lociStitched	1	3410	30116.1	1833.7	1422	0
chr9	118107511	118159043	14_Peak_72450_lociStitched	14	14076	39418.3	11181	1427	0
chr1	21506574	21531763	14_Peak_105909_lociStitched	14	13673	34255.4	6043.73	1428	0
chr1	270663756	270671279	3_Peak_90654_lociStitched	3	6838	30277.8	2132.02	1433	0
chr16	33775990	33849011	18_Peak_105485_lociStitched	18	17171	45221.9	17086.9	1434	0
chr5	31938836	31973547	9_Peak_102264_lociStitched	9	11287	35616.9	7486.73	1435	0
chr2	27684101	27710075	8_Peak_61645_lociStitched	8	5791	34168.4	6044.76	1437	0
chr7	38601970	38626083	8_Peak_63637_lociStitched	8	10204	35693.3	7620.69	1439	0
chr4	275132	303449	11_Peak_8549_lociStitched	11	11366	38458.4	10393	1441	0
chr6	135273078	135285039	7_Peak_50988_lociStitched	7	7564	30902.4	2871.71	1446	0
chr1	82188633	82199682	4_Peak_11887_lociStitched	4	10850	29789.2	1809.55	1448	0
chr16	18413898	18418678	3_Peak_76534_lociStitched	3	2957	29933.3	1961.23	1450	0
chr1	234364536	234375261	6_Peak_100506_lociStitched	6	6041	31590.9	3656.08	1452	0
chr5	63053832	63068676	5_Peak_110_lociStitched	5	6507	32322.8	4397.18	1453	0
chr1	273245962	273299320	9_Peak_98719_lociStitched	9	20269	41842	13995.4	1458	0
chr8	933078	957627	10_Peak_91415_lociStitched	10	13335	35158.2	7329.01	1461	0
chr2	44656630	44686379	9_Peak_27696_lociStitched	9	16608	35664	7839.37	1462	0
chr11	615529	630629	4_Peak_8244_lociStitched	4	3055	32303	4544.26	1467	0
chr9	102693850	102722537	11_Peak_66720_lociStitched	11	10361	33451.9	5705.84	1468	0
chr5	100266499	100291282	14_Peak_17872_lociStitched	14	16632	34003.1	6278.84	1471	0
chr16	4371513	4396871	12_Peak_79404_lociStitched	12	15554	33961.7	6249.91	1472	0
chr6	55217273	55251451	10_Peak_76378_lociStitched	10	13139	37906.7	10260.8	1474	0
chr10	17494914	17503993	4_Peak_87238_lociStitched	4	3995	30962.6	3324.84	1476	0
chrX	20204108	20223455	6_Peak_9825_lociStitched	6	9471	30310	2687.13	1477	0
chr8	87895857	87909907	7_Peak_36810_lociStitched	7	12789	33106.6	5509.74	1480	0
chr3	28607904	28617955	2_Peak_2223_lociStitched	2	8723	31902.5	4341.79	1484	0
chr15	106021303	106094764	23_Peak_6844_lociStitched	23	17809	43390.7	15867.5	1487	0
chr4	118468092	118504527	14_Peak_61447_lociStitched	14	18154	35030.1	7554	1490	0
chr2	2237570	2262697	5_Peak_93577_lociStitched	5	16619	34029.2	6566.06	1491	0
chr9	26004575	26022380	3_Peak_4993_lociStitched	3	9408	31979.1	4522.53	1492	0
chr9	38364245	38389992	5_Peak_16475_lociStitched	5	10969	33204.8	5756.61	1494	0
chr13	71668108	71691434	4_Peak_25686_lociStitched	4	12718	34021	6584.93	1496	0
chr1	161944133	161985288	16_Peak_45889_lociStitched	16	15980	37099.9	9671.33	1497	0
chr15	109374059	109382706	3_Peak_87782_lociStitched	3	4243	29735.3	2350.64	1500	0
chr13	133969010	133974509	2_Peak_2126_lociStitched	2	5451	29475.2	2099.37	1501	0
chr18	2664803	2677085	6_Peak_1387_lociStitched	6	9930	30705.9	3396.18	1506	0
chr14	127024307	127062230	10_Peak_28891_lociStitched	10	14809	37386.3	10079.6	1507	0
chr12	42919854	42952285	10_Peak_92346_lociStitched	10	16483	35889.5	8599.57	1509	0
chr8	31378248	31433895	17_Peak_84488_lociStitched	17	18440	40992.6	13737	1516	0
chr4	7629486	7670178	10_Peak_49574_lociStitched	10	18402	37337.6	10100.2	1517	0
chr6	108723023	108730638	3_Peak_63927_lociStitched	3	6531	29486	2269.27	1518	0
chr14	47414044	47457834	9_Peak_82184_lociStitched	9	18636	37160.2	9949.09	1519	0
chr7	116435041	116445774	2_Peak_2098_lociStitched	2	8189	30836.7	3635.26	1520	0
chr14	30809479	30857982	11_Peak_53873_lociStitched	11	14663	42044.8	14847.2	1521	0
chr4	100425074	100444641	3_Peak_4013_lociStitched	3	6094	37131.4	9954.55	1524	0
chr3	44144778	44161886	5_Peak_33350_lociStitched	5	4236	31605.3	4429.26	1525	0
chr6	34666808	34670438	1_Peak_2338_lociStitched	1	3631	29648	2481.11	1526	0
chr11	19373065	19390232	4_Peak_99416_lociStitched	4	7989	32145.2	4983.58	1528	0
chr1	243137186	243154006	10_Peak_4293_lociStitched	10	10509	31147.6	4063.98	1533	0
chr2	6434303	6470829	8_Peak_35840_lociStitched	8	11778	37280.2	10208	1535	0
chr8	12575276	12601604	9_Peak_44897_lociStitched	9	11951	36289.2	9226.31	1536	0
chr2	49201929	49243641	8_Peak_55626_lociStitched	8	12347	37604.7	10559.7	1537	0
chr2	59674530	59705410	9_Peak_59589_lociStitched	9	14422	36744.1	9699.41	1538	0
chr17	38618239	38638177	6_Peak_45456_lociStitched	6	10112	32942.3	5914.22	1540	0
chr4	16085134	16137887	15_Peak_100087_lociStitched	15	15151	40323.2	13317.9	1544	0
chr6	167263017	167286273	9_Peak_107331_lociStitched	9	14450	33964.5	6982.21	1545	0
chr3	41283791	41345593	10_Peak_63336_lociStitched	10	17140	44003	17026.5	1547	0
chr3	101205820	101210394	2_Peak_1751_lociStitched	2	4518	29440.5	2521.37	1553	0
chr9	45500373	45535645	9_Peak_89317_lociStitched	9	17304	35334.8	8418.1	1554	0
chr7	49138275	49150754	3_Peak_34634_lociStitched	3	5871	30398	3513.14	1556	0
chr1	235877385	235919659	8_Peak_17340_lociStitched	8	12496	39691.1	12806.3	1557	0
chr17	1128029	1188987	16_Peak_83622_lociStitched	16	21892	39349	12562.2	1561	0
chr2	9032851	9036274	1_Peak_386_lociStitched	1	4250	28986.7	2204.38	1562	0
chr7	59438424	59463104	7_Peak_106309_lociStitched	7	11807	33775.8	7005.21	1563	0
chr3	28246946	28277213	7_Peak_30223_lociStitched	7	11603	35073.4	8317.62	1564	0
chr11	51493049	51508180	6_Peak_24131_lociStitched	6	10474	30218.3	3478.14	1565	0
chr14	42086584	42191576	22_Peak_100469_lociStitched	22	26062	49787.2	23087.7	1567	0
chr1	77391293	77401871	6_Peak_101124_lociStitched	6	5318	29877.1	3178.93	1568	0
chr14	134153887	134159085	2_Peak_492_lociStitched	2	4580	29572.7	2891.53	1570	0
chr3	31769002	31844473	19_Peak_93595_lociStitched	19	26144	43698.4	17018.3	1571	0
chr8	87924635	87942707	8_Peak_24126_lociStitched	8	9826	32144.7	5473.15	1572	0
chr1	230841665	230899007	24_Peak_23922_lociStitched	24	25237	40526.2	13872.6	1573	0
chr1	51420673	51429358	4_Peak_18447_lociStitched	4	8286	29067.3	2468.54	1576	0
chr3	94856730	94866021	4_Peak_68208_lociStitched	4	5266	30142.4	3557.5	1577	0
chr13	98564280	98593126	9_Peak_64886_lociStitched	9	11579	32879.4	6319.11	1579	0
chr3	111913915	111929731	5_Peak_92911_lociStitched	5	10698	32152.5	5597.82	1580	0
chr1	22786088	22834141	14_Peak_18216_lociStitched	14	15041	36281.2	9731.39	1581	0
chr13	146378563	146396422	7_Peak_104884_lociStitched	7	14475	31450.7	4955.9	1587	0
chr6	85212664	85282944	25_Peak_98574_lociStitched	25	27163	41746.3	15300	1589	0
chr1	222522647	222555916	10_Peak_58415_lociStitched	10	14965	36324.1	9895.82	1592	0
chr6	438713	459576	8_Peak_8231_lociStitched	8	8664	32994.1	6572.89	1593	0
chr5	88216839	88232719	8_Peak_75879_lociStitched	8	6952	30382.3	3997.68	1595	0
chr2	88021235	88025004	1_Peak_1499_lociStitched	1	3770	28417.5	2035.64	1596	0
chr9	33039872	33042916	2_Peak_236_lociStitched	2	3338	27691.1	1322.75	1598	0
chr13	67770060	67779449	2_Peak_18874_lociStitched	2	9603	29618.2	3259.96	1600	0
chr2	66260332	66272991	5_Peak_3605_lociStitched	5	5700	31374.7	5040.45	1602	0
chr3	18331178	18362893	9_Peak_34488_lociStitched	9	18067	35647.7	9317.87	1603	0
chr6	4077284	4123415	15_Peak_77292_lociStitched	15	22155	39017.6	12690.6	1604	0
chr17	57774428	57834312	14_Peak_33340_lociStitched	14	21588	39242	13000.8	1609	0
chr1	74812131	74849258	14_Peak_104830_lociStitched	14	15336	35387.3	9147.81	1610	0
chr10	12746846	12757692	5_Peak_21613_lociStitched	5	5542	28626.4	2387.91	1611	0
chr4	35766619	35769380	2_Peak_417_lociStitched	2	2704	28180.1	1964.01	1612	0
chr12	4808133	4862462	14_Peak_10039_lociStitched	14	17901	41434.6	15219	1613	0
chr2	75136208	75165364	9_Peak_57852_lociStitched	9	11588	34407	8204.5	1614	0
chr14	34607666	34643147	7_Peak_860_lociStitched	7	12493	35595.9	9395	1615	0
chr10	40318662	40359785	6_Peak_88318_lociStitched	6	14893	36233.5	10038.1	1617	0
chr4	50497513	50510068	5_Peak_84404_lociStitched	5	9075	30144.8	3953.89	1618	0
chrX	111857735	111917759	21_Peak_109083_lociStitched	21	21776	34293.5	8106.55	1619	0
chr8	45760655	45809594	15_Peak_32567_lociStitched	15	17269	36310.2	10164.5	1623	0
chr6	88000422	88040814	10_Peak_20483_lociStitched	10	18257	36154.7	10009.4	1624	0
chr4	129598238	129615708	6_Peak_438_lociStitched	6	6564	35066.6	8942.03	1625	0
chr2	126337239	126371319	13_Peak_32806_lociStitched	13	13024	34965	8842.56	1626	0
chr4	32843590	32860000	6_Peak_104740_lociStitched	6	10108	30707.6	4612.31	1631	0
chr13	40209885	40222932	7_Peak_37124_lociStitched	7	9397	29886.1	3791.04	1632	0
chr18	37814416	37909424	21_Peak_34241_lociStitched	21	24378	47187.4	21107.4	1634	0
chr1	118968859	119007304	6_Peak_8414_lociStitched	6	13704	34150.8	8090.3	1636	0
chr3	56265371	56282276	4_Peak_1243_lociStitched	4	4661	30430.6	4373.17	1637	0
chr11	4707296	4752282	16_Peak_89022_lociStitched	16	15218	38142.4	12093.6	1638	0
chr6	119238976	119286196	8_Peak_35111_lociStitched	8	15491	36818.2	10787.9	1640	0
chr16	24561855	24589746	6_Peak_84082_lociStitched	6	12129	34444.2	8422.31	1641	0
chr2	119705540	119723418	11_Peak_33644_lociStitched	11	10606	31156.7	5140.24	1643	0
chr17	39701722	39742110	8_Peak_12481_lociStitched	8	12851	37144.8	11147.1	1645	0
chr1	272954492	272989454	8_Peak_43869_lociStitched	8	14022	36103.8	10137.7	1646	0
chr3	73878975	73917235	11_Peak_88677_lociStitched	11	18095	35792	9839.81	1647	0
chr8	135418546	135438299	8_Peak_10279_lociStitched	8	7258	32857.1	6913.55	1648	0
chr7	112145253	112148085	1_Peak_1270_lociStitched	1	3312	27953.8	2022.69	1649	0
chr2	84672663	84695474	16_Peak_20593_lociStitched	16	15963	31550.3	5687.07	1651	0
chr6	157908620	157941087	9_Peak_3341_lociStitched	9	11969	35246	9396.96	1652	0
chr2	90261554	90298317	8_Peak_52511_lociStitched	8	9541	33997.9	8172.78	1653	0
chr3	23950062	23992511	13_Peak_5330_lociStitched	13	15908	39036.1	13248.3	1656	0
chr15	65944527	66037599	24_Peak_74953_lociStitched	24	26849	46247.2	20465.4	1657	0
chr1	224909583	224975846	23_Peak_20586_lociStitched	23	23010	39115.3	13360.5	1660	0
chr11	15390667	15424222	5_Peak_64382_lociStitched	5	6195	34266.4	8526.33	1661	0
chr16	79419123	79450729	9_Peak_18794_lociStitched	9	12920	33763.1	8024.74	1662	0
chr1	246327190	246360093	10_Peak_37384_lociStitched	10	12681	33834.8	8103.14	1663	0
chr14	12189801	12220745	9_Peak_70327_lociStitched	9	9397	34304.9	8574.65	1664	0
chr1	162258926	162284807	12_Peak_71726_lociStitched	12	17526	32765.3	7049.98	1665	0
chr3	96603851	96629818	3_Peak_19318_lociStitched	3	9220	32302.9	6587.83	1666	0
chr3	40017182	40024010	Peak_2733	1	6849	28398.7	2702.22	1667	0
chr5	80837149	80886567	26_Peak_34786_lociStitched	26	26380	35511.9	9824.13	1669	0
chr7	5233653	5241387	2_Peak_1913_lociStitched	2	4446	28564.8	2890.2	1672	0
chr2	13617978	13636317	4_Peak_15660_lociStitched	4	7563	32187.8	6543.95	1673	0
chr7	76032987	76038029	2_Peak_3113_lociStitched	2	4870	28130.4	2507.62	1676	0
chr1	190158055	190226236	20_Peak_58730_lociStitched	20	17292	39045.7	13495.1	1678	0
chr1	184255198	184265272	3_Peak_1581_lociStitched	3	4690	28248.5	2735.23	1684	0
chr2	554999	586531	9_Peak_28714_lociStitched	9	16610	34172.7	8697.33	1685	0
chr3	9664191	9695179	9_Peak_52198_lociStitched	9	18072	32919.3	7465.14	1687	0
chr3	16756208	16792727	9_Peak_56018_lociStitched	9	12932	34744.2	9294.09	1688	0
chr4	83365998	83415016	14_Peak_32640_lociStitched	14	21270	36599.9	11165.7	1689	0
chr3	38235478	38303992	19_Peak_67116_lociStitched	19	20450	43067.9	17642.4	1690	0
chr7	67460646	67464489	2_Peak_3565_lociStitched	2	3829	27661.1	2238.94	1691	0
chr5	89711950	89738318	10_Peak_71319_lociStitched	10	13999	31933.2	6513.25	1692	0
chr4	39456016	39476118	5_Peak_9362_lociStitched	5	11770	31168.2	5757.21	1694	0
chr15	118701231	118735145	8_Peak_11589_lociStitched	8	15005	33704.5	8310.48	1698	0
chr6	45169515	45200061	6_Peak_96522_lociStitched	6	9659	35305.9	9926.34	1699	0
chr7	51838778	51878975	8_Peak_90874_lociStitched	8	12144	35298	9924.17	1700	0
chr12	19010878	19024779	4_Peak_1935_lociStitched	4	5840	30300.7	4939.83	1702	0
chrX	97726204	97742310	6_Peak_59481_lociStitched	6	11121	27847.3	2496.43	1704	0
chr13	148571593	148580583	7_Peak_82981_lociStitched	7	5985	27907.6	2558.8	1705	0
chr2	150601290	150609749	Peak_4876	1	9509	29369.3	4031.39	1706	0
chr12	45147625	45175550	9_Peak_23413_lociStitched	9	9903	33536.7	8212.5	1707	0
chr9	6611920	6629108	4_Peak_22060_lociStitched	4	6427	30850.7	5537.97	1709	0
chr9	32810573	32813687	1_Peak_255_lociStitched	1	3176	26686.2	1402.4	1712	0
chr2	129498038	129540777	10_Peak_85018_lociStitched	10	12903	33583	8314.49	1713	0
chr3	16495337	16564320	19_Peak_3290_lociStitched	19	16489	39929.3	14697.3	1716	0
chr13	125781095	125789315	2_Peak_188_lociStitched	2	4727	27822.3	2603.82	1717	0
chr5	69771245	69784496	8_Peak_108331_lociStitched	8	8006	30534.4	5327.49	1718	0
chr1	162935211	162993747	18_Peak_98316_lociStitched	18	17056	39066.9	13914	1722	0
chr7	86093494	86108150	9_Peak_28339_lociStitched	9	10534	28824.7	3707.04	1725	0
chr6	159109760	159153716	13_Peak_30921_lociStitched	13	14553	35752.3	10662.9	1728	0
chr3	69235498	69252831	5_Peak_8433_lociStitched	5	10770	30037.8	4966.11	1729	0
chr6	75445407	75463332	7_Peak_107452_lociStitched	7	7171	30882.1	5839.9	1733	0
chr6	85641868	85664377	6_Peak_12043_lociStitched	6	9514	32018	7000.15	1734	0
chr9	8211359	8235050	4_Peak_21908_lociStitched	4	12392	31558.8	6545.82	1735	0
chr13	90639822	90643472	1_Peak_833_lociStitched	1	3845	27421.2	2434.79	1738	0
chr16	33982493	34047809	23_Peak_102512_lociStitched	23	22600	38686.7	13716.4	1740	0
chr17	10847399	10914069	15_Peak_33284_lociStitched	15	23755	38545.6	13582.1	1741	0
chr16	72140018	72189611	13_Peak_25660_lociStitched	13	15837	37683.7	12777.9	1747	0
chr11	6002777	6032672	7_Peak_23555_lociStitched	7	10054	32253	7364.98	1749	0
chr13	71752392	71770076	6_Peak_66109_lociStitched	6	5670	30693.9	5819.53	1750	0
chr13	202893499	202897797	4_Peak_28493_lociStitched	4	3675	26925.4	2072.51	1751	0
chr6	88451270	88470047	5_Peak_1915_lociStitched	5	11022	31303.1	6476.19	1754	0
chr9	41875255	41888881	4_Peak_10329_lociStitched	4	11007	29040	4219.53	1756	0
chr13	50741960	50806889	16_Peak_28799_lociStitched	16	20116	38769.1	14005.2	1758	0
chr3	44402791	44447562	13_Peak_37992_lociStitched	13	15426	34948.2	10198.8	1759	0
chr14	91095893	91135407	12_Peak_5729_lociStitched	12	14560	34560.6	9820.02	1760	0
chr10	33012705	33022499	3_Peak_95135_lociStitched	3	3765	28610.2	3902.78	1762	0
chr15	105376225	105401829	9_Peak_53630_lociStitched	9	11720	30453.4	5748.1	1763	0
chr4	109103727	109136527	11_Peak_49904_lociStitched	11	16940	33662.3	8986.42	1766	0
chr14	114144505	114194654	11_Peak_5850_lociStitched	11	15247	38257.6	13616.9	1767	0
chr7	29665407	29695583	7_Peak_79499_lociStitched	7	8909	34348.1	9728.87	1772	0
chr12	13654066	13692272	7_Peak_1569_lociStitched	7	12096	34681.2	10068.2	1773	0
chr13	45458687	45478270	7_Peak_40097_lociStitched	7	14129	30310.5	5704.36	1775	0
chr6	161156195	161174624	5_Peak_11697_lociStitched	5	8047	30022.8	5423	1776	0
chr8	71977002	71990756	5_Peak_16533_lociStitched	5	7988	29225.9	4636.47	1777	0
chr14	109042780	109070719	7_Peak_24972_lociStitched	7	10523	33649.6	9064.89	1778	0
chr2	11826195	11833992	2_Peak_69862_lociStitched	2	4101	26750.7	2170.43	1779	0
chr14	32769330	32797736	4_Peak_1275_lociStitched	4	6223	31261.8	6701.6	1781	0
chr13	26635990	26682464	13_Peak_14375_lociStitched	13	13342	34840.1	10287	1782	0
chr10	41754191	41781303	9_Peak_2607_lociStitched	9	7943	30926.7	6382.16	1783	0
chr1	182510495	182549639	15_Peak_89687_lociStitched	15	16324	33183.8	8642.36	1785	0
chr15	99653588	99657294	3_Peak_148_lociStitched	3	3594	26500.4	1968.36	1787	0
chr18	11482223	11511180	12_Peak_68484_lociStitched	12	16256	30692.7	6162.4	1788	0
chr7	74376047	74409185	11_Peak_26411_lociStitched	11	15709	31422.1	6915.83	1790	0
chr9	139452059	139476877	5_Peak_64986_lociStitched	5	9895	31127.5	6621.61	1791	0
chrX	125001751	125041774	9_Peak_11978_lociStitched	9	13642	32542.7	8060.63	1793	0
chr7	33377583	33386934	2_Peak_332_lociStitched	2	3342	27282.4	2809.2	1795	0
chr1	114386021	114400055	6_Peak_11376_lociStitched	6	8669	29251.2	4787.81	1796	0
chr3	8598721	8628616	7_Peak_7417_lociStitched	7	14273	33687.3	9224.32	1797	0
chr7	58526534	58542846	5_Peak_4403_lociStitched	5	11354	30069	5634.05	1798	0
chr13	131641832	131665073	8_Peak_9499_lociStitched	8	8211	38252.1	13854.9	1801	0
chr2	47027195	47053661	9_Peak_13851_lociStitched	9	9741	31396.8	7007.53	1802	0
chr12	51718210	51750571	8_Peak_1230_lociStitched	8	9659	32238	7850.78	1803	0
chr13	123158426	123218834	19_Peak_38855_lociStitched	19	18772	35193.7	10811.6	1804	0
chr7	72988114	73041139	15_Peak_33195_lociStitched	15	18307	34886.5	10520.1	1806	0
chr1	252322948	252325176	1_Peak_1670_lociStitched	1	2758	26272	1914.74	1807	0
chr2	51218989	51229714	2_Peak_229_lociStitched	2	2816	28068.4	3734.45	1808	0
chr6	888878	936270	14_Peak_78368_lociStitched	14	19544	37719.3	13388.2	1809	0
chr10	68522420	68535473	2_Peak_30452_lociStitched	2	6561	29249.4	4983.01	1814	0
chr9	91142850	91209629	20_Peak_31914_lociStitched	20	20734	40274.4	16073.7	1818	0
chr1	108505458	108548344	14_Peak_71904_lociStitched	14	10586	34250.4	10055.9	1820	0
chr12	52562667	52590830	8_Peak_71034_lociStitched	8	9128	32246.6	8054.62	1821	0
chr7	87991839	88052950	35_Peak_105429_lociStitched	35	27413	37172.1	13032.3	1826	0
chr9	39516773	39536956	6_Peak_87729_lociStitched	6	12288	29979.9	5851.63	1827	0
chr2	10071858	10088344	5_Peak_6446_lociStitched	5	6281	30320.2	6216.74	1828	0
chr15	101336481	101339782	2_Peak_519_lociStitched	2	3179	25792.6	1706.36	1829	0
chr3	8011831	8035794	6_Peak_11387_lociStitched	6	6698	32949.3	8872.06	1830	0
chr13	69575068	69578088	1_Peak_165_lociStitched	1	3021	25664.3	1609.36	1831	0
chr16	20290921	20358672	18_Peak_91188_lociStitched	18	23081	39959.5	15907.9	1832	0
chr5	27475174	27517088	13_Peak_73558_lociStitched	13	17975	35545.4	11499.4	1833	0
chr16	36259386	36271665	4_Peak_7458_lociStitched	4	7298	27190.6	3148.34	1834	0
chr13	29739313	29781109	14_Peak_7921_lociStitched	14	20486	34106.4	10094	1835	0
chr10	56113376	56136188	10_Peak_53384_lociStitched	10	10276	30067.7	6059.23	1837	0
chr2	102588748	102595078	4_Peak_104162_lociStitched	4	4498	26923.3	2922.04	1839	0
chr11	78589176	78603503	5_Peak_44795_lociStitched	5	8034	28523.6	4523.03	1840	0
chr18	5825666	5900462	15_Peak_100970_lociStitched	15	20721	42839.6	18843.2	1841	0
chr16	65456765	65498315	14_Peak_79725_lociStitched	14	15579	34849	10873	1842	0
chr3	114713278	114737540	5_Peak_8145_lociStitched	5	6919	30278.4	6351.64	1845	0
chr13	29799201	29878907	17_Peak_56173_lociStitched	17	19415	42985.4	19097.6	1846	0
chr15	68722434	68737308	5_Peak_496_lociStitched	5	8951	29112	5242.87	1848	0
chr2	129696961	129722897	11_Peak_93978_lociStitched	11	11679	31010.1	7159.6	1850	0
chr1	79787101	79793428	2_Peak_10801_lociStitched	2	6890	26954	3107.29	1851	0
chr3	18165967	18202944	6_Peak_107429_lociStitched	6	10009	33991.7	10172.7	1854	0
chr3	60145678	60179316	12_Peak_79156_lociStitched	12	16262	31769.7	7973.33	1856	0
chr15	121210608	121214012	1_Peak_2047_lociStitched	1	3487	25793.3	1999.22	1857	0
chr5	23028967	23046992	5_Peak_442_lociStitched	5	7118	29585.4	5805.59	1858	0
chr6	56528381	56567260	12_Peak_6184_lociStitched	12	13841	35728.5	11980	1860	0
chr4	16273489	16296491	8_Peak_103248_lociStitched	8	11698	30553.6	6810.23	1861	0
chr1	34691205	34706276	8_Peak_33590_lociStitched	8	6908	27940.3	4205.56	1862	0
chr5	88490481	88524720	11_Peak_62272_lociStitched	11	16592	33104.1	9388.4	1863	0
chr15	1715279	1747379	5_Peak_4295_lociStitched	5	7002	31053.5	7392.63	1864	0
chr14	102603525	102639022	7_Peak_104914_lociStitched	7	12539	31642.4	7982.38	1865	0
chrX	108338159	108379630	13_Peak_36532_lociStitched	13	16729	29099.4	5444.07	1866	0
chr13	32319214	32342249	6_Peak_32862_lociStitched	6	8781	30907.4	7268.57	1867	0
chr15	65067901	65104475	15_Peak_78721_lociStitched	15	12767	31378.5	7739.94	1868	0
chr14	60552303	60573932	7_Peak_2609_lociStitched	7	10226	29434.9	5818.2	1869	0
chr6	153195807	153216533	7_Peak_5606_lociStitched	7	8895	29237	5641.65	1871	0
chr17	34853112	34892851	7_Peak_33142_lociStitched	7	11459	33611.2	10022.2	1872	0
chr7	19333390	19369334	8_Peak_105490_lociStitched	8	14133	32482.6	8917.71	1873	0
chr7	48042983	48055900	4_Peak_23583_lociStitched	4	3918	26977	3415.97	1874	0
chr1	44171402	44186185	7_Peak_25135_lociStitched	7	7850	27310.3	3757.34	1875	0
chr14	41441896	41457231	5_Peak_8575_lociStitched	5	12932	27982.8	4433.95	1876	0
chr7	91194982	91208690	8_Peak_88775_lociStitched	8	10430	28560.8	5045.92	1879	0
chr3	111770812	111794977	3_Peak_3862_lociStitched	3	6204	31683.5	8169.36	1880	0
chr5	62125273	62156469	8_Peak_33717_lociStitched	8	13671	30644.4	7155.27	1882	0
chr14	20480204	20540664	19_Peak_12479_lociStitched	19	22650	38095.8	14619.2	1884	0
chr1	121520278	121546831	10_Peak_28850_lociStitched	10	17338	30435	6962.2	1885	0
chr8	48013522	48023698	5_Peak_58332_lociStitched	5	6233	27478.3	4026.84	1887	0
chr2	119864987	119895944	7_Peak_10753_lociStitched	7	14188	29625.7	6197.2	1889	0
chr6	43592462	43605526	3_Peak_7791_lociStitched	3	9296	27226.4	3800.96	1890	0
chr6	51398027	51412693	3_Peak_16916_lociStitched	3	10369	28741	5317.89	1891	0
chr1	158669283	158737011	20_Peak_5150_lociStitched	20	17476	36722.1	13308.6	1892	0
chr9	130827992	130865686	7_Peak_42726_lociStitched	7	7404	30283.3	6904.24	1896	0
chr15	77328023	77337580	4_Peak_15019_lociStitched	4	6249	26123.7	2761.16	1897	0
chr9	106297775	106311809	7_Peak_4036_lociStitched	7	10022	27396.7	4090.15	1899	0
chr13	147354926	147467440	31_Peak_41461_lociStitched	31	24223	44578.1	21273.1	1900	0
chr10	29061425	29080800	6_Peak_23547_lociStitched	6	8934	29067.9	5844.55	1905	0
chr6	28809612	28837153	12_Peak_23898_lociStitched	12	11416	32046.7	8837.91	1906	0
chr5	19496482	19506852	2_Peak_10363_lociStitched	2	10846	26465.7	3257.91	1907	0
chr6	98240245	98262391	8_Peak_89261_lociStitched	8	7377	30129.8	6950.13	1910	0
chr15	137635531	137655536	5_Peak_23453_lociStitched	5	8812	29049.7	5878.55	1911	0
chr12	5116537	5130732	6_Peak_14596_lociStitched	6	11760	27874.7	4712.74	1912	0
chr2	49892840	49904697	5_Peak_61012_lociStitched	5	9132	27987.4	4835.62	1913	0
chr3	96988099	97030109	12_Peak_57703_lociStitched	12	17246	32548.9	9436	1916	0
chr1	164654390	164669647	5_Peak_26805_lociStitched	5	10395	28628.7	5571.12	1918	0
chr7	91440284	91453013	2_Peak_28286_lociStitched	2	11435	27554.5	4513.7	1921	0
chr1	15761266	15789299	14_Peak_88451_lociStitched	14	15928	30993.3	7992.21	1923	0
chr5	16617816	16621571	2_Peak_632_lociStitched	2	3553	25375.2	2407.32	1924	0
chr2	990087	1025626	10_Peak_62935_lociStitched	10	11467	32452.2	9485.99	1925	0
chr9	86689929	86710468	7_Peak_95355_lociStitched	7	11288	26882.6	3928.04	1926	0
chr2	59763809	59780175	5_Peak_1900_lociStitched	5	9844	28151.7	5235.44	1927	0
chr12	26332821	26350741	5_Peak_83771_lociStitched	5	10676	28437.2	5526.53	1930	0
chr7	76182341	76187295	Peak_384	1	4955	24915.6	2015.78	1932	0
chrX	106431363	106479460	13_Peak_3134_lociStitched	13	18274	29235.2	6347.47	1935	0
chr2	66409088	66434370	12_Peak_16585_lociStitched	12	18919	29270.1	6397.43	1937	0
chr9	67635301	67662657	4_Peak_24397_lociStitched	4	14381	30001.8	7134	1938	0
chr2	9055433	9096283	9_Peak_20121_lociStitched	9	11654	34955.3	12091.6	1939	0
chr15	57417733	57430360	2_Peak_530_lociStitched	2	5573	27154.4	4309.6	1940	0
chr6	43527047	43530743	1_Peak_2394_lociStitched	1	3766	25035.7	2191.61	1941	0
chr12	20403391	20415774	6_Peak_96483_lociStitched	6	7797	27366.4	4528.46	1942	0
chr1	189240872	189249989	2_Peak_93797_lociStitched	2	2876	26415.6	3580.82	1943	0
chr7	100509504	100511467	1_Peak_247_lociStitched	1	2359	24490.2	1670.17	1946	0
chr13	45400582	45404156	1_Peak_1912_lociStitched	1	4089	25189.8	2420.1	1947	0
chr13	180570516	180574175	3_Peak_20540_lociStitched	3	2967	24113.7	1346.93	1948	0
chrX	36722266	36762291	10_Peak_22225_lociStitched	10	12542	28231.9	5467.39	1949	0
chr6	98676082	98708478	13_Peak_15434_lociStitched	13	12672	30503.8	7744.68	1950	0
chr1	164687627	164727797	14_Peak_69660_lociStitched	14	18899	32710.4	9986.26	1953	0
chr3	3526994	3557863	9_Peak_55743_lociStitched	9	7767	29665.1	6942.44	1954	0
chr4	118138315	118174218	12_Peak_2581_lociStitched	12	10286	30553.6	7839.13	1955	0
chr6	17576065	17606868	9_Peak_100412_lociStitched	9	11976	31212.8	8511.11	1956	0
chr18	50509083	50534906	7_Peak_109191_lociStitched	7	7105	30427.6	7735.52	1957	0
chr15	24524654	24532031	1_Peak_1868_lociStitched	1	7387	24807.4	2126.43	1959	0
chr5	88103991	88154027	9_Peak_19471_lociStitched	9	12868	34182.3	11504.2	1960	0
chr6	89026049	89075945	10_Peak_77435_lociStitched	10	16797	36299.3	13626.6	1961	0
chr5	76112608	76131372	2_Peak_2869_lociStitched	2	7727	27742.1	5089.76	1962	0
chr17	37216887	37233269	3_Peak_5115_lociStitched	3	6741	28106.6	5455.21	1963	0
chr4	109778549	109787886	4_Peak_45975_lociStitched	4	5518	25572.6	2938.18	1966	0
chr4	62597202	62611975	4_Peak_57827_lociStitched	4	6707	28327	5696.85	1967	0
chr13	108425835	108436387	5_Peak_746_lociStitched	5	4666	26840.5	4223.34	1969	0
chr13	140566528	140598582	11_Peak_74611_lociStitched	11	15863	31236.6	8628.94	1970	0
chr5	41845804	41880328	15_Peak_71311_lociStitched	15	14635	30252.1	7663.29	1972	0
chr13	136993883	137043849	12_Peak_68137_lociStitched	12	20341	32333.8	9831.54	1978	0
chr12	13729333	13761822	7_Peak_4575_lociStitched	7	11055	32034.2	9555.01	1981	0
chr3	59707325	59709746	1_Peak_3308_lociStitched	1	2748	24127.2	1683.09	1984	0
chr8	12525197	12553073	7_Peak_27161_lociStitched	7	11264	29384.1	6941.12	1985	0
chr13	28665011	28684593	5_Peak_104552_lociStitched	5	10080	27477.5	5034.53	1986	0
chr13	145236090	145308268	17_Peak_67985_lociStitched	17	15904	32896.8	10489.1	1988	0
chr6	170736042	170756276	14_Peak_47446_lociStitched	14	15514	28855	6454.2	1989	0
chr8	82941272	82973129	9_Peak_29851_lociStitched	9	13878	30326.1	7934.38	1991	0
chrX	109957784	110010158	15_Peak_72465_lociStitched	15	28590	28809.1	6440.75	1992	0
chr12	24150293	24162798	7_Peak_49785_lociStitched	7	8677	26715.7	4369.25	1994	0
chr2	82327533	82390310	11_Peak_3992_lociStitched	11	14243	35111.2	12768.8	1995	0
chr13	197687635	197689626	1_Peak_427_lociStitched	1	2181	23667	1336.78	1996	0
chr14	131568521	131582145	3_Peak_63825_lociStitched	3	2831	26023.2	3697.55	1998	0
chr12	38061178	38075684	2_Peak_21657_lociStitched	2	5124	27179.2	4869.97	2000	0
chr13	136784738	136814232	11_Peak_14240_lociStitched	11	19521	30451.3	8194.73	2003	0
chr9	92269377	92276751	3_Peak_7109_lociStitched	3	6304	25556.8	3308.26	2005	0
chr18	40603358	40606178	1_Peak_1258_lociStitched	1	3286	23977.5	1742.69	2006	0
chr3	79913293	79925833	3_Peak_13457_lociStitched	3	4081	25868.7	3638.62	2008	0
chr14	106551776	106575002	7_Peak_34079_lociStitched	7	10021	33099.4	10948.7	2014	0
chr8	1024787	1040210	2_Peak_1236_lociStitched	2	5858	27002.7	4922.58	2018	0
chr11	60731746	60733403	Peak_921	1	1905	23640.4	1594.98	2023	0
chr12	31588688	31615296	11_Peak_14443_lociStitched	11	15087	28987.7	6944.47	2024	0
chr18	1581323	1607867	3_Peak_8158_lociStitched	3	11355	28375.5	6338.71	2025	0
chr1	158285791	158321067	15_Peak_76421_lociStitched	15	11595	33064.9	11033.9	2027	0
chr2	12355726	12369116	4_Peak_68420_lociStitched	4	1562	29117.4	7095.94	2029	0
chr5	83927952	83958762	9_Peak_17481_lociStitched	9	8720	29416.1	7423.38	2033	0
chr14	51204633	51223175	5_Peak_99039_lociStitched	5	7794	27084.3	5095.34	2034	0
chr7	24225238	24230425	Peak_2688	1	5308	23695.2	1713.1	2035	0
chr2	70170270	70210402	8_Peak_11264_lociStitched	8	15647	32554.3	10581.5	2036	0
chr13	111057253	111091139	11_Peak_17172_lociStitched	11	14162	29356	7404.69	2039	0
chr12	45752793	45788277	10_Peak_50514_lociStitched	10	12731	33092.6	11157.4	2040	0
chr1	190312533	190388003	22_Peak_21043_lociStitched	22	22612	35416.5	13482.9	2041	0
chr13	10756326	10762133	3_Peak_1012_lociStitched	3	4381	24355.5	2426.28	2043	0
chr8	72789175	72791887	1_Peak_1267_lociStitched	1	3094	23513.3	1586.09	2044	0
chr6	28953125	28977795	5_Peak_6183_lociStitched	5	11700	28373.1	6460.9	2046	0
chr17	16785282	16801425	5_Peak_47445_lociStitched	5	9322	26235.6	4329.28	2047	0
chr13	31045906	31058933	3_Peak_63535_lociStitched	3	8267	26055.7	4164.41	2049	0
chr2	77373268	77396051	5_Peak_35431_lociStitched	5	9683	28760.3	6877.47	2050	0
chr13	110523319	110563875	15_Peak_16532_lociStitched	15	14432	30433	8554.01	2051	0
chr18	9830714	9863201	9_Peak_31621_lociStitched	9	15561	28603.9	6741.85	2052	0
chr9	129089067	129131654	18_Peak_95129_lociStitched	18	14494	33124.2	11272.8	2053	0
chr17	50631128	50659921	6_Peak_3968_lociStitched	6	11897	30097.3	8275.11	2056	0
chr7	24231329	24233945	Peak_780	1	2617	23594.5	1792.74	2059	0
chr2	9643048	9664573	14_Peak_42808_lociStitched	14	16291	29522.4	7730.51	2060	0
chr2	4448784	4482331	11_Peak_83999_lociStitched	11	16213	32449.6	10671.5	2061	0
chr6	12195110	12202237	2_Peak_3085_lociStitched	2	4857	24492.1	2716.57	2063	0
chr11	67564049	67574824	2_Peak_297_lociStitched	2	4729	25310.7	3537.56	2064	0
chr7	111087304	111118585	10_Peak_92594_lociStitched	10	10425	30283	8513.91	2065	0
chr5	13328276	13352778	10_Peak_1253_lociStitched	10	12079	26207	4466.75	2067	0
chr4	94526282	94541977	5_Peak_15050_lociStitched	5	8944	26784.4	5051.73	2068	0
chr13	205305042	205346343	11_Peak_28684_lociStitched	11	15929	31450.7	9722.75	2071	0
chr7	46334396	46382296	12_Peak_64902_lociStitched	12	19245	33814.3	12089.2	2073	0
chr14	14977301	14988485	3_Peak_16468_lociStitched	3	9849	25648.9	3926.03	2074	0
chr15	139705695	139742744	10_Peak_64048_lociStitched	10	11096	30324.6	8602.78	2075	0
chr13	134076971	134113399	9_Peak_20689_lociStitched	9	13862	33362.5	11652.4	2076	0
chr6	59631277	59664175	6_Peak_17818_lociStitched	6	10436	30118.1	8412.02	2077	0
chr17	36075961	36110777	11_Peak_38980_lociStitched	11	18806	31021.1	9316.76	2078	0
chr9	134848115	134864740	4_Peak_23671_lociStitched	4	10623	26084.7	4389.72	2079	0
chr2	28041938	28073341	8_Peak_47593_lociStitched	8	7351	28127.7	6450.18	2080	0
chr1	218338990	218341720	1_Peak_613_lociStitched	1	2801	23331.3	1655.36	2081	0
chrX	124940058	124982828	12_Peak_6869_lociStitched	12	11202	28222.8	6564.15	2082	0
chr17	46162647	46210627	12_Peak_88074_lociStitched	12	14728	33137.5	11487.7	2083	0
chr8	104941689	104977533	17_Peak_100213_lociStitched	17	19585	27905.9	6257.05	2084	0
chr16	21251332	21269815	4_Peak_624_lociStitched	4	7649	25695.5	4049.36	2085	0
chr9	44209303	44214156	Peak_1533	1	4854	23281.8	1637.4	2086	0
chr9	17126102	17199589	19_Peak_10777_lociStitched	19	20333	39647.9	18011.6	2087	0
chr14	30925356	30959958	8_Peak_71538_lociStitched	8	13417	30963.9	9328.76	2088	0
chr13	189288623	189290960	1_Peak_913_lociStitched	1	2585	23138.7	1506.47	2089	0
chr12	14570890	14583242	2_Peak_2014_lociStitched	2	5055	26219.4	4589.68	2090	0
chr6	131642466	131684532	20_Peak_44915_lociStitched	20	19550	29854.3	8228.52	2092	0
chr15	44867161	44892528	7_Peak_99995_lociStitched	7	4993	28092.7	6471.71	2093	0
chr9	124803524	124827744	8_Peak_31241_lociStitched	8	15985	26840.6	5221.83	2094	0
chr5	69447241	69463097	3_Peak_14921_lociStitched	3	7196	26313	4706.06	2096	0
chr3	69734263	69760635	7_Peak_12208_lociStitched	7	10706	27930.7	6327.66	2098	0
chr1	126393517	126412176	11_Peak_60425_lociStitched	11	13072	25792.4	4198.29	2100	0
chr1	126541106	126572082	6_Peak_10259_lociStitched	6	9628	30628.6	9037.91	2101	0
chr2	6639320	6644930	1_Peak_1080_lociStitched	1	5786	23734.1	2149.13	2102	0
chr15	79174147	79189355	6_Peak_2224_lociStitched	6	6706	25789.6	4208.71	2103	0
chr6	144999768	145084972	18_Peak_57253_lociStitched	18	19265	44536.1	22962.5	2105	0
chr9	131888785	131892195	1_Peak_52_lociStitched	1	3445	23560.1	1996.49	2107	0
chr12	17097783	17119799	10_Peak_25898_lociStitched	10	13805	28074.8	6543.34	2109	0
chr15	33207793	33223827	4_Peak_40022_lociStitched	4	7217	25924.2	4393.11	2110	0
chr13	18217654	18223979	1_Peak_793_lociStitched	1	6410	23312.1	1795.8	2111	0
chr3	126118752	126133185	3_Peak_1048_lociStitched	3	12145	25879.1	4364.5	2112	0
chr12	53165194	53182085	6_Peak_4455_lociStitched	6	10211	28162	6647.67	2113	0
chr4	92259819	92311004	11_Peak_10348_lociStitched	11	21049	31895	10385.6	2114	0
chr6	3524897	3538697	4_Peak_26496_lociStitched	4	7972	25483.1	3985.44	2116	0
chr4	104574778	104628014	11_Peak_24573_lociStitched	11	17399	35408.6	13911.3	2117	0
chr12	1613652	1675006	20_Peak_11694_lociStitched	20	21881	37802.2	16317.7	2118	0
chr10	48358490	48361396	1_Peak_559_lociStitched	1	3330	23323.6	1841.27	2119	0
chr17	47983755	48034499	9_Peak_38478_lociStitched	9	13876	33462.8	11983.3	2120	0
chr8	96854648	96857896	1_Peak_2398_lociStitched	1	3249	23372.6	1897.81	2121	0
chr9	6781053	6794920	2_Peak_38208_lociStitched	2	7063	25925.2	4454.2	2122	0
chr1	254679133	254703194	4_Peak_24702_lociStitched	4	12074	28625.4	7155.74	2123	0
chr13	206149125	206155098	3_Peak_57681_lociStitched	3	5077	25087.8	3626.81	2125	0
chr3	29209423	29240594	8_Peak_108103_lociStitched	8	11295	28334.4	6879.44	2126	0
chr8	55727248	55730761	1_Peak_1091_lociStitched	1	3602	23195.8	1743.24	2127	0
chr6	63726564	63756214	8_Peak_8486_lociStitched	8	8318	30200.2	8751.31	2128	0
chr14	7662964	7687309	9_Peak_18266_lociStitched	9	12796	28930.3	7481.8	2129	0
chr1	179599721	179614285	3_Peak_55957_lociStitched	3	4858	25014.8	3582.29	2130	0
chr18	31886828	31892390	1_Peak_3133_lociStitched	1	5762	23547.5	2116.59	2131	0
chr4	61965351	61972151	2_Peak_10927_lociStitched	2	4322	24316.3	2885.42	2132	0
chr7	60819258	60824990	2_Peak_2103_lociStitched	2	3416	23242	1826.65	2133	0
chr7	57571068	57628263	13_Peak_9738_lociStitched	13	19812	34779.9	13383.4	2135	0
chr1	246438950	246475030	12_Peak_98929_lociStitched	12	12004	30171.2	8780.7	2137	0
chr5	89942451	89959059	5_Peak_47706_lociStitched	5	11903	25951.2	4597.05	2140	0
chr12	18945434	18961512	7_Peak_30564_lociStitched	7	13621	24893	3543.25	2142	0
chr7	92810455	92814360	1_Peak_2018_lociStitched	1	3955	23355.1	2014.17	2144	0
chr9	17221602	17245715	9_Peak_5206_lociStitched	9	8981	27605.3	6267.24	2145	0
chr15	118805229	118814134	2_Peak_5557_lociStitched	2	8711	24380.1	3044.62	2146	0
chr2	136777170	136783875	2_Peak_36260_lociStitched	2	6132	24327.1	2993.11	2147	0
chr16	38517915	38534756	12_Peak_106110_lociStitched	12	9706	24826.2	3510.95	2149	0
chr1	268924330	268950264	9_Peak_107979_lociStitched	9	10895	28776.4	7462.57	2150	0
chr14	28757233	28802688	11_Peak_61737_lociStitched	11	18321	34273.1	12981.9	2151	0
chr13	140664297	140685362	3_Peak_5573_lociStitched	3	8979	26317	5035.88	2152	0
chr6	128775691	128818187	13_Peak_5951_lociStitched	13	16375	31937.2	10692.6	2154	0
chr17	46995149	47038842	12_Peak_91610_lociStitched	12	21453	30440.9	9197.38	2155	0
chr6	71970849	71992733	6_Peak_6850_lociStitched	6	9878	28942.4	7711.97	2158	0
chr4	38687093	38703018	6_Peak_27754_lociStitched	6	11590	25312.8	4095.91	2160	0
chr17	52113259	52177200	17_Peak_98463_lociStitched	17	25404	36535.9	15320.3	2161	0
chr9	66347474	66396370	15_Peak_26392_lociStitched	15	24794	34175.5	12963.8	2162	0
chr15	31964996	31996256	7_Peak_83520_lociStitched	7	10325	30994.1	9784.63	2163	0
chr5	79593194	79652431	20_Peak_90104_lociStitched	20	14780	34045.7	12848.2	2164	0
chr3	80090199	80146174	15_Peak_30371_lociStitched	15	16574	32589.4	11437.8	2167	0
chr18	13998705	14007041	2_Peak_2519_lociStitched	2	6790	24064.4	2915.1	2168	0
chr5	11861256	11882308	12_Peak_27343_lociStitched	12	12355	26065.8	4944.86	2172	0
chrX	34754178	34771133	5_Peak_688_lociStitched	5	10622	23662.7	2550.79	2174	0
chr9	19593681	19619574	4_Peak_103468_lociStitched	4	6324	26465.9	5370.54	2175	0
chr8	56296056	56325733	5_Peak_17063_lociStitched	5	15017	28222.8	7128.42	2176	0
chr1	158334978	158368875	13_Peak_84040_lociStitched	13	9070	30139.2	9048.04	2177	0
chr7	84055713	84098059	18_Peak_62981_lociStitched	18	20602	28439.5	7398.06	2179	0
chr12	61028469	61030639	1_Peak_802_lociStitched	1	2252	22522.8	1492.19	2180	0
chr3	73994485	74016121	5_Peak_85982_lociStitched	5	5215	26387.3	5363.56	2181	0
chr12	40799277	40849635	11_Peak_16977_lociStitched	11	18274	31106.1	10086.7	2182	0
chr13	29377217	29422164	12_Peak_103967_lociStitched	12	17126	30302.7	9309.32	2185	0
chr13	134914763	134950148	8_Peak_2751_lociStitched	8	11236	30556.3	9563.45	2186	0
chr14	72141097	72186806	12_Peak_51573_lociStitched	12	21672	30861.8	9874.3	2187	0
chr6	149798222	149848812	16_Peak_20596_lociStitched	16	14057	27959.2	6984.71	2188	0
chr1	2601080	2631927	8_Peak_6582_lociStitched	8	9417	28101.4	7136.87	2189	0
chr1	180007903	180016030	4_Peak_48789_lociStitched	4	5477	23346.4	2386.09	2190	0
chr12	11362911	11382967	8_Peak_14946_lociStitched	8	13238	26188.6	5279.51	2192	0
chr9	48090446	48137888	8_Peak_8168_lociStitched	8	9640	29574.3	8673.49	2193	0
chr12	20081049	20104607	6_Peak_23147_lociStitched	6	10680	27029.7	6158.3	2194	0
chr4	83766786	83777472	3_Peak_51303_lociStitched	3	3579	23915.6	3045.62	2195	0
chr10	24158139	24200887	16_Peak_42863_lociStitched	16	17288	30233.4	9380.56	2197	0
chr14	23440119	23448066	2_Peak_32431_lociStitched	2	5017	23525.5	2696.47	2201	0
chr14	113119862	113138019	4_Peak_14127_lociStitched	4	10180	27369.1	6541.49	2203	0
chr2	102868941	102885363	8_Peak_32422_lociStitched	8	10147	23350.4	2524.06	2204	0
chr2	77656982	77675652	4_Peak_23473_lociStitched	4	8047	27592.4	6767.88	2205	0
chr7	115663287	115683088	5_Peak_7933_lociStitched	5	7937	25144.5	4332.31	2206	0
chr6	52428399	52453050	6_Peak_45023_lociStitched	6	12679	27016.7	6215.16	2207	0
chr9	75960004	75985004	11_Peak_51731_lociStitched	11	9824	27294.2	6515.3	2209	0
chr5	9263263	9287644	6_Peak_53680_lociStitched	6	5959	28024.3	7245.98	2210	0
chr3	49329885	49368946	11_Peak_45181_lociStitched	11	18483	27734.1	6993.89	2215	0
chr3	112059891	112108338	9_Peak_1168_lociStitched	9	13620	33312.2	12572	2216	0
chr5	21463822	21481917	5_Peak_2827_lociStitched	5	7381	25339.9	4601.32	2217	0
chr13	206644027	206690467	12_Peak_16008_lociStitched	12	15156	32458.1	11730.3	2219	0
chr2	25396872	25454210	15_Peak_86521_lociStitched	15	14707	33693.9	12982.4	2222	0
chr6	149984451	149987336	2_Peak_4572_lociStitched	2	2924	22807.1	2099.47	2223	0
chr2	124245381	124254802	5_Peak_10266_lociStitched	5	8528	22331.5	1636.61	2226	0
chr6	160469207	160501116	10_Peak_2839_lociStitched	10	10987	27712.2	7019.65	2227	0
chr15	71239035	71250048	6_Peak_761_lociStitched	6	7985	23459.4	2780.62	2228	0
chr16	51209275	51237828	6_Peak_703_lociStitched	6	8660	28903.4	8231.43	2230	0
chr1	37848202	37890334	19_Peak_24337_lociStitched	19	14735	28303.1	7661.01	2231	0
chr15	124554442	124579447	7_Peak_12107_lociStitched	7	8340	27969.1	7331.7	2232	0
chr9	64358675	64407434	14_Peak_12996_lociStitched	14	17977	31585.2	10961.2	2234	0
chr12	5750880	5788016	8_Peak_8975_lociStitched	8	12652	29054.1	8436.57	2235	0
chrX	121568138	121621848	9_Peak_25714_lociStitched	9	15371	28050.3	7446.42	2238	0
chr6	28648671	28667429	6_Peak_93642_lociStitched	6	8380	27045	6447.48	2239	0
chr14	103825064	103852621	8_Peak_23682_lociStitched	8	10795	26981.5	6397.95	2240	0
chr6	71626382	71646140	7_Peak_64621_lociStitched	7	13029	25432.6	4872.56	2243	0
chr10	33865805	33868430	1_Peak_1081_lociStitched	1	2780	22264	1715.2	2244	0
chr15	95874585	95914314	16_Peak_98437_lociStitched	16	19145	30707	10170.7	2245	0
chr1	147957018	147964762	1_Peak_3934_lociStitched	1	7874	23108.8	2591	2247	0
chr14	73718017	73768048	13_Peak_65057_lociStitched	13	13497	33012	12495.2	2248	0
chr14	30320002	30338759	7_Peak_30597_lociStitched	7	11425	25863.4	5357.52	2249	0
chr1	130200845	130202693	1_Peak_1324_lociStitched	1	1982	21990.5	1485.75	2251	0
chr11	77259206	77274006	6_Peak_100878_lociStitched	6	6491	26910.8	6415.8	2252	0
chr2	32867907	32895716	14_Peak_102369_lociStitched	14	12277	28078.8	7605.75	2254	0
chr1	149507055	149517866	2_Peak_104008_lociStitched	2	2057	23110.3	2641.43	2255	0
chr5	78111265	78145759	8_Peak_75660_lociStitched	8	12114	29181.9	8720.08	2257	0
chr5	14370542	14441713	22_Peak_37048_lociStitched	22	19200	36649.6	16217.5	2258	0
chr15	56179333	56211910	10_Peak_67278_lociStitched	10	9655	29166.4	8743.94	2259	0
chr3	1995295	2037048	10_Peak_92424_lociStitched	10	16770	29204.3	8793.06	2261	0
chr3	111672874	111691100	6_Peak_42956_lociStitched	6	9069	25292.5	4885.67	2262	0
chr8	130661995	130671459	5_Peak_61247_lociStitched	5	8506	23930.7	3525.34	2263	0
chr4	88447095	88472850	7_Peak_11707_lociStitched	7	9914	27510.5	7123.38	2265	0
chr18	1497798	1520225	4_Peak_717_lociStitched	4	9105	25373.3	4992.13	2266	0
chr7	75769902	75790387	6_Peak_18043_lociStitched	6	7189	27066.8	6692.7	2267	0
chr12	53778110	53795247	8_Peak_76200_lociStitched	8	10506	25050.9	4678.4	2268	0
chr18	44893180	44920499	9_Peak_84332_lociStitched	9	9720	26537.6	6184.26	2270	0
chr6	101756125	101758941	1_Peak_425_lociStitched	1	2817	22270.9	1920.51	2271	0
chr14	42207602	42224877	4_Peak_59651_lociStitched	4	5413	26114.8	5765.66	2272	0
chr7	93518780	93535343	5_Peak_36440_lociStitched	5	15067	25742.2	5404.51	2274	0
chr18	45941068	45958769	3_Peak_7820_lociStitched	3	8887	24799.5	4485.44	2277	0
chr6	85824482	85845381	5_Peak_4068_lociStitched	5	8639	26530.3	6218.81	2278	0
chr18	31037060	31049882	2_Peak_17154_lociStitched	2	7842	22792.4	2509.59	2281	0
chr7	36892150	36934878	5_Peak_72669_lociStitched	5	10578	30960	10681.2	2282	0
chr1	14865774	14867967	1_Peak_187_lociStitched	1	2707	22129.4	1851.99	2283	0
chr17	35973632	35987151	5_Peak_70376_lociStitched	5	6308	25480.2	5215.82	2285	0
chr6	100063650	100094827	6_Peak_44207_lociStitched	6	7006	27797.4	7538.6	2286	0
chr11	75769932	75791479	9_Peak_10141_lociStitched	9	10841	24438.6	4195.2	2288	0
chr7	120581615	120606704	11_Peak_86161_lociStitched	11	11848	27985.5	7747.22	2289	0
chr2	40802815	40845343	7_Peak_14301_lociStitched	7	8999	31391.4	11165.8	2290	0
chr3	8578353	8581756	1_Peak_3977_lociStitched	1	3404	21851.7	1633.44	2292	0
chr2	119754182	119779328	7_Peak_27643_lociStitched	7	12536	26394.7	6200.42	2293	0
chr3	100805856	100858100	12_Peak_32809_lociStitched	12	18152	31737.3	11546.5	2294	0
chr6	50305377	50344352	18_Peak_16161_lociStitched	18	17519	29199.9	9049.63	2296	0
chr1	44739283	44749290	6_Peak_94184_lociStitched	6	9489	22302.3	2171.02	2298	0
chr2	102486480	102498764	3_Peak_80055_lociStitched	3	9416	23986.3	3881.72	2301	0
chr2	134786947	134793655	3_Peak_34670_lociStitched	3	5285	23095.8	3000.43	2303	0
chr14	40600960	40637576	9_Peak_100595_lociStitched	9	13352	31650.9	11563.3	2304	0
chr15	47807923	47901479	28_Peak_85186_lociStitched	28	25141	44677.8	24592.4	2305	0
chr6	85717	89581	1_Peak_626_lociStitched	1	3975	21622.1	1538.34	2306	0
chr3	10996415	11023185	6_Peak_11219_lociStitched	6	10317	28762.1	8681.4	2307	0
chr4	69366026	69412318	10_Peak_104210_lociStitched	10	15162	29788.9	9716.69	2309	0
chr1	143414941	143459837	6_Peak_11878_lociStitched	6	14265	29541.6	9486.52	2310	0
chr1	77084847	77110068	6_Peak_24195_lociStitched	6	9742	26291.2	6250.91	2311	0
chr15	44916653	44922304	3_Peak_71543_lociStitched	3	4325	22926.4	2890.99	2312	0
chr3	40711770	40719028	2_Peak_3452_lociStitched	2	5938	22332.1	2297.88	2313	0
chr4	77592727	77608163	2_Peak_40264_lociStitched	2	4249	25070.4	5045.01	2314	0
chr14	10171102	10199141	5_Peak_34918_lociStitched	5	9255	26629.1	6620.09	2318	0
chr16	35050650	35078617	8_Peak_36261_lociStitched	8	12647	25307.3	5302.54	2319	0
chr7	20753075	20790284	15_Peak_92443_lociStitched	15	11078	30337.8	10339.3	2320	0
chr3	79290710	79318448	7_Peak_88121_lociStitched	7	10129	25596.7	5598.64	2321	0
chr14	87730978	87744750	4_Peak_47730_lociStitched	4	5891	23616.1	3619.35	2323	0
chr4	34208103	34223367	2_Peak_3532_lociStitched	2	4600	24023	4028.93	2324	0
chr1	1973150	2008041	9_Peak_16689_lociStitched	9	17080	26623.7	6631.96	2325	0
chr4	14381787	14395066	5_Peak_25144_lociStitched	5	10038	23551.6	3586.66	2328	0
chr1	16609823	16612305	1_Peak_1673_lociStitched	1	2811	21248.4	1302.72	2330	0
chr8	100839795	100858981	6_Peak_54001_lociStitched	6	6965	24485.4	4556.7	2332	0
chr2	70789263	70810540	6_Peak_20655_lociStitched	6	12826	26253.1	6354.9	2334	0
chr18	28406786	28438539	10_Peak_98470_lociStitched	10	10910	26945.2	7052.5	2335	0
chr1	158859942	158863378	2_Peak_1873_lociStitched	2	3627	22197.6	2316.29	2336	0
chr9	114831684	114853624	9_Peak_10148_lociStitched	9	13724	25302.1	5427.76	2338	0
chr15	108974175	109020589	18_Peak_55915_lociStitched	18	18540	31970	12104.8	2340	0
chr6	45304084	45316234	2_Peak_2890_lociStitched	2	10771	22903.4	3041.85	2341	0
chr17	30783247	30840726	15_Peak_42411_lociStitched	15	16625	34567.9	14720.4	2343	0
chr14	7279288	7292639	8_Peak_102201_lociStitched	8	7614	23108	3264.26	2344	0
chr14	46792907	46845770	13_Peak_37025_lociStitched	13	20156	34422.1	14581.3	2345	0
chr2	87764576	87779167	5_Peak_26716_lociStitched	5	8208	23619.1	3799.02	2347	0
chr1	26481972	26510349	10_Peak_23024_lociStitched	10	12465	27758	7942.76	2348	0
chr15	121141538	121162056	3_Peak_7421_lociStitched	3	8424	24966.3	5160.9	2350	0
chr14	103333524	103353748	6_Peak_36385_lociStitched	6	10874	23615.6	3810.2	2351	0
chr8	4095289	4123874	9_Peak_104294_lociStitched	9	9065	28483.9	8678.99	2352	0
chr18	10349404	10358483	2_Peak_25893_lociStitched	2	4265	22612.9	2813.91	2354	0
chr10	17470425	17473140	1_Peak_1029_lociStitched	1	2719	21397.5	1600.63	2355	0
chr5	42617130	42644511	8_Peak_91454_lociStitched	8	8464	26538.4	6746.59	2357	0
chr6	69397321	69407673	5_Peak_50710_lociStitched	5	5561	23579.7	3789.98	2358	0
chr15	24883186	24903597	4_Peak_23038_lociStitched	4	13293	25815.8	6045.74	2359	0
chr7	67586301	67595536	7_Peak_44946_lociStitched	7	5954	21940.8	2193.51	2360	0
chr12	24183323	24224953	12_Peak_46688_lociStitched	12	13553	30548.3	10804.8	2361	0
chr1	87116021	87118731	1_Peak_532_lociStitched	1	3177	21027.3	1291.04	2362	0
chr4	80096618	80155931	21_Peak_50412_lociStitched	21	16924	31371.4	11649.8	2365	0
chr1	73195649	73236344	12_Peak_63890_lociStitched	12	10788	29084.7	9363.92	2366	0
chr2	68676742	68701970	10_Peak_63959_lociStitched	10	12268	26524.2	6804.84	2367	0
chr16	22151038	22154821	3_Peak_1651_lociStitched	3	3994	21533.8	1834.92	2369	0
chr2	82425674	82442797	5_Peak_6191_lociStitched	5	9960	24069.8	4380.06	2371	0
chr14	108885933	108908309	3_Peak_2072_lociStitched	3	8161	27294.2	7610.08	2372	0
chr2	80566490	80595937	11_Peak_100056_lociStitched	11	10978	28110.8	8427.89	2373	0
chr16	23888853	23985280	28_Peak_33280_lociStitched	28	25609	38127.2	18446.5	2374	0
chr10	57984925	58009623	4_Peak_14952_lociStitched	4	12982	26112.8	6446.65	2376	0
chr2	75850972	75868897	3_Peak_22825_lociStitched	3	8647	24957	5298.63	2377	0
chr1	239151433	239166384	5_Peak_28487_lociStitched	5	10052	23421	3796.67	2380	0
chr12	19773361	19798566	6_Peak_43731_lociStitched	6	9248	25945.7	6327.01	2381	0
chr1	163316324	163343676	7_Peak_7192_lociStitched	7	11287	28580.1	8991.79	2382	0
chr6	49278148	49281548	3_Peak_85988_lociStitched	3	3463	22198	2614.83	2384	0
chr6	158374649	158412314	9_Peak_34719_lociStitched	9	11738	29785.2	10209.1	2385	0
chr1	252651184	252669669	9_Peak_88313_lociStitched	9	7146	25830.1	6278.23	2389	0
chr6	165133629	165136569	1_Peak_1938_lociStitched	1	3104	21372.8	1823.32	2391	0
chrX	114219179	114233610	5_Peak_5762_lociStitched	5	13512	21602	2068.4	2392	0
chr17	52051189	52076142	8_Peak_29664_lociStitched	8	11601	26365.3	6852.09	2395	0
chr14	60676662	60686254	4_Peak_12424_lociStitched	4	6648	22726.5	3228.26	2397	0
chr9	114876789	114918074	10_Peak_99279_lociStitched	10	10846	28688.2	9206	2399	0
chr17	50207445	50224942	7_Peak_105813_lociStitched	7	11764	23844.1	4365.73	2400	0
chr2	10157148	10172571	4_Peak_83526_lociStitched	4	6934	23818.9	4350.79	2401	0
chr6	72021571	72089814	20_Peak_92463_lociStitched	20	14260	35527.3	16071.2	2403	0
chr9	57016794	57019050	1_Peak_835_lociStitched	1	2350	20875.1	1427.72	2405	0
chr12	56531391	56567287	8_Peak_24279_lociStitched	8	14468	27715.2	8284.2	2406	0
chr3	7167284	7188007	9_Peak_61541_lociStitched	9	8263	25268.9	5839.53	2407	0
chr7	27205720	27219490	9_Peak_45528_lociStitched	9	10050	24342.1	4930.25	2408	0
chr18	36786417	36828416	15_Peak_89145_lociStitched	15	14514	28534.1	9130.58	2410	0
chr13	131251190	131272302	5_Peak_99002_lociStitched	5	10083	25199.3	5801.58	2411	0
chr15	120385933	120390077	Peak_2334	1	4616	21336.5	1942.45	2412	0
chr6	69341367	69364935	8_Peak_74383_lociStitched	8	8571	24276.1	4895.67	2414	0
chr5	66112374	66119651	1_Peak_11122_lociStitched	1	7278	21927.1	2554.23	2415	0
chr14	7358036	7373584	4_Peak_10820_lociStitched	4	5335	31550.4	12189.6	2417	0
chr14	46353258	46375711	7_Peak_91186_lociStitched	7	11390	24713.1	5363.95	2418	0
chr2	109092563	109099064	3_Peak_36615_lociStitched	3	6748	20932.6	1592.94	2419	0
chr2	531001	539195	2_Peak_2491_lociStitched	2	4916	21940.3	2618.8	2420	0
chr15	121282589	121294667	5_Peak_22957_lociStitched	5	7850	24047.8	4731.3	2422	0
chr5	101713809	101735925	11_Peak_75861_lociStitched	11	10121	25784.8	6474.1	2424	0
chr18	19572086	19606843	10_Peak_2432_lociStitched	10	11278	25919.2	6610.09	2425	0
chr5	33019818	33066644	14_Peak_87126_lociStitched	14	12308	29849.4	10546.4	2426	0
chr12	33207287	33224574	3_Peak_6727_lociStitched	3	6700	24286.5	4987.3	2427	0
chr10	19851610	19890190	9_Peak_81592_lociStitched	9	9154	27885.6	8603.34	2428	0
chr15	31066018	31115294	16_Peak_41773_lociStitched	16	15906	29971.1	10693.4	2430	0
chr17	5344885	5389785	12_Peak_87062_lociStitched	12	19959	31385.2	12112.3	2431	0
chr3	79666346	79734325	13_Peak_11067_lociStitched	13	13729	35886.1	16620.9	2433	0
chr17	1203926	1215309	7_Peak_43262_lociStitched	7	11076	23039.7	3782.92	2435	0
chr1	145284339	145334492	13_Peak_28788_lociStitched	13	14529	29953.6	10713.6	2436	0
chr14	58117174	58156011	10_Peak_105328_lociStitched	10	11410	29431.2	10220.2	2438	0
chr11	20992749	21022872	14_Peak_40285_lociStitched	14	16631	25867	6660.5	2440	0
chr2	74637524	74662700	11_Peak_102291_lociStitched	11	13774	26271.3	7074.7	2441	0
chr2	81453391	81482107	9_Peak_104177_lociStitched	9	8172	27541.7	8359.8	2443	0
chr7	52138478	52141533	2_Peak_2006_lociStitched	2	3006	20932.3	1766.31	2445	0
chr2	151658470	151684360	5_Peak_4226_lociStitched	5	8645	26240	7078.39	2446	0
chr14	36062843	36065305	1_Peak_543_lociStitched	1	2662	20639.8	1480.31	2447	0
chr3	33747880	33762579	6_Peak_35763_lociStitched	6	12953	24164	5011.3	2449	0
chr9	46866642	46892013	5_Peak_65738_lociStitched	5	12964	25822.9	6671.29	2450	0
chr2	5395916	5441939	12_Peak_12506_lociStitched	12	16010	29498.1	10348.6	2451	0
chr2	80807591	80810662	1_Peak_3419_lociStitched	1	3358	20903	1759.07	2452	0
chr17	37446882	37450157	1_Peak_1544_lociStitched	1	3787	21028.6	1891.86	2454	0
chr11	22811505	22859643	12_Peak_43532_lociStitched	12	17812	31890.3	12761	2456	0
chr3	127715297	127734759	4_Peak_41546_lociStitched	4	9102	24263.3	5149.65	2457	0
chr14	55921524	55925957	4_Peak_90191_lociStitched	4	4181	21144.9	2037.01	2458	0
chr1	253855526	253877269	9_Peak_57493_lociStitched	9	10718	25977.4	6890.54	2459	0
chr9	72761609	72766155	1_Peak_5133_lociStitched	1	5327	21679	2610.27	2460	0
chr8	120742174	120758142	5_Peak_13164_lociStitched	5	8124	22703.8	3636.03	2461	0
chr6	74898898	74934201	9_Peak_21543_lociStitched	9	9661	27918.8	8854.56	2462	0
chr14	110952310	110976867	13_Peak_48903_lociStitched	13	18074	25217.5	6164.62	2463	0
chr17	62057356	62078283	6_Peak_21320_lociStitched	6	6699	24731.6	5681.98	2464	0
chr3	38386951	38389060	1_Peak_357_lociStitched	1	2297	20283.1	1234.33	2465	0
chr2	14974956	14983682	4_Peak_8672_lociStitched	4	7322	22275.6	3243.79	2466	0
chr2	76902340	76930905	8_Peak_22350_lociStitched	8	7873	27858.9	8837.77	2468	0
chr13	195392697	195397402	2_Peak_78242_lociStitched	2	3311	21354	2333.34	2469	0
chr10	10851525	10923066	24_Peak_29215_lociStitched	24	16052	35069.8	16049.1	2470	0
chr10	65516744	65556240	11_Peak_60253_lociStitched	11	15116	27931.6	8922.15	2473	0
chr4	492882	499674	2_Peak_72829_lociStitched	2	5958	21906.3	2906.65	2474	0
chr12	26994937	27009074	4_Peak_704_lociStitched	4	4873	23437.8	4439.47	2475	0
chr15	16102521	16112156	3_Peak_4088_lociStitched	3	6961	23202.8	4208.01	2476	0
chr3	77215306	77224756	5_Peak_47904_lociStitched	5	8908	22358	3369.28	2477	0
chr13	197154778	197163015	4_Peak_21037_lociStitched	4	4878	21506.1	2537.27	2479	0
chr14	127090490	127100696	6_Peak_66466_lociStitched	6	6667	20935	1970.33	2482	0
chr17	33410402	33412718	1_Peak_2341_lociStitched	1	2391	20948.1	1993.26	2483	0
chr14	47976577	48026247	14_Peak_35164_lociStitched	14	14528	32795.7	13848.5	2484	0
chr6	109106073	109125784	8_Peak_27520_lociStitched	8	9073	23929.2	4988.85	2486	0
chr14	77403373	77414598	4_Peak_13139_lociStitched	4	3212	22370.5	3430.43	2487	0
chr6	108777892	108818409	8_Peak_22165_lociStitched	8	13958	28889.4	9969.88	2490	0
chr2	114675293	114682979	4_Peak_4323_lociStitched	4	4273	22139.4	3233.07	2494	0
chr2	80522116	80538461	4_Peak_59776_lociStitched	4	9456	23546.6	4641.98	2495	0
chr2	150743864	150805030	12_Peak_45902_lociStitched	12	15964	33572.7	14668.9	2496	0
chr13	153461035	153483035	5_Peak_52810_lociStitched	5	9312	23119.2	4218.76	2497	0
chr14	30998982	31030932	7_Peak_34020_lociStitched	7	13344	28307.7	9409.27	2498	0
chr8	65956476	65967679	8_Peak_88219_lociStitched	8	10368	21856	2961.8	2499	0
chr2	129805980	129817905	4_Peak_2530_lociStitched	4	6134	23138.9	4251.71	2500	0
chr3	132808991	132822017	2_Peak_26777_lociStitched	2	6408	22071.8	3194.44	2501	0
chr6	52377873	52405237	6_Peak_6128_lociStitched	6	12342	25634.7	6757.98	2502	0
chr2	1038866	1073172	13_Peak_78496_lociStitched	13	11216	26261.2	7386.08	2503	0
chr2	141878221	141886280	2_Peak_4411_lociStitched	2	4290	22643.1	3803.72	2506	0
chr7	59205369	59223551	5_Peak_8033_lociStitched	5	8230	22929.3	4101.86	2507	0
chr11	19210433	19244022	12_Peak_93719_lociStitched	12	10687	25112	6287.38	2508	0
chr3	68518718	68545947	7_Peak_68313_lociStitched	7	7356	26480.2	7664.96	2509	0
chr6	68717255	68749773	11_Peak_29637_lociStitched	11	19609	27250.1	8441.67	2510	0
chr4	85989653	86012307	10_Peak_23399_lociStitched	10	13335	25796.6	6992.91	2511	0
chr17	14470669	14477109	5_Peak_73999_lociStitched	5	3669	21006.2	2210.4	2512	0
chr5	32041483	32050015	4_Peak_61778_lociStitched	4	4632	22434.5	3640.08	2513	0
chr3	16274036	16296927	11_Peak_52716_lociStitched	11	10341	25852.1	7066.25	2514	0
chr11	6755207	6763686	2_Peak_91598_lociStitched	2	3470	20963.6	2193.39	2516	0
chr3	26604251	26667667	13_Peak_56218_lociStitched	13	12719	33104.6	14335.4	2517	0
chr8	3794982	3829330	11_Peak_88792_lociStitched	11	8851	29470.6	10706.3	2519	0
chr10	60047660	60078047	6_Peak_16362_lociStitched	6	10798	26237.6	7473.85	2520	0
chr7	46968842	46993645	10_Peak_17466_lociStitched	10	11792	25127	6370.12	2521	0
chr16	53669407	53720662	12_Peak_43430_lociStitched	12	19796	28441.4	9692.32	2522	0
chr1	159067205	159095626	10_Peak_42116_lociStitched	10	9893	25480.9	6760.42	2524	0
chr6	42273789	42300423	9_Peak_4035_lociStitched	9	10683	25145.5	6442.86	2525	0
chr7	75102751	75111030	3_Peak_49554_lociStitched	3	3476	22254	3562.24	2526	0
chr13	22581041	22623869	12_Peak_25942_lociStitched	12	17072	29709.8	11019.6	2527	0
chr10	59891243	59894278	1_Peak_2271_lociStitched	1	3488	20497.3	1817.08	2528	0
chr10	23220631	23223773	1_Peak_1072_lociStitched	1	3143	20432.7	1752.61	2529	0
chr2	66025976	66057267	12_Peak_106163_lociStitched	12	11859	26844.5	8166.95	2530	0
chr14	140718396	140748782	7_Peak_82725_lociStitched	7	10972	24973.2	6295.82	2531	0
chr11	77350706	77362953	3_Peak_32146_lociStitched	3	10019	22953.6	4282.77	2532	0
chr1	847656	867919	7_Peak_50185_lociStitched	7	12380	22661.8	4002.84	2533	0
chr6	37784487	37812376	14_Peak_5090_lociStitched	14	9634	25335.5	6695.27	2534	0
chr17	39063698	39070099	3_Peak_742_lociStitched	3	3146	21474.3	2836.39	2535	0
chr10	68565634	68580446	6_Peak_56606_lociStitched	6	7253	22801.6	4169.58	2537	0
chr6	81517473	81572851	12_Peak_48601_lociStitched	12	11874	33726.8	15098.7	2538	0
chr16	46832195	46865028	6_Peak_82524_lociStitched	6	11061	23817.1	5207.31	2541	0
chr12	12340584	12343938	2_Peak_136_lociStitched	2	3195	20276.9	1667.61	2542	0
chr3	77599152	77685989	27_Peak_95736_lociStitched	27	23638	36451.7	17869.5	2543	0
chr14	108032323	108034382	1_Peak_1379_lociStitched	1	2391	19927.3	1350.83	2544	0
chr2	68886335	68892964	2_Peak_4603_lociStitched	2	6368	21201.1	2636.87	2547	0
chr12	22829589	22847930	6_Peak_727_lociStitched	6	7347	23604	5044.19	2548	0
chr11	7319888	7322025	1_Peak_350_lociStitched	1	2162	19855.3	1295.74	2549	0
chr15	100896878	100930205	8_Peak_6112_lociStitched	8	12576	25972.6	7425.04	2550	0
chr4	94296746	94298878	1_Peak_572_lociStitched	1	2244	19856.8	1314.62	2552	0
chr17	37258512	37322211	18_Peak_5690_lociStitched	18	18580	38978.1	20439.4	2553	0
chr13	6984470	6988619	2_Peak_28361_lociStitched	2	4595	21036.3	2499.34	2554	0
chr1	115054793	115057086	1_Peak_2788_lociStitched	1	2413	20362.8	1851.69	2556	0
chr6	3771656	3804905	11_Peak_37696_lociStitched	11	11356	27795.5	9297.4	2558	0
chr12	42447303	42473964	6_Peak_37480_lociStitched	6	16515	24048.8	5552.07	2560	0
chr15	121317865	121321767	1_Peak_1189_lociStitched	1	3998	20451.1	1964.13	2562	0
chr15	30753142	30782189	13_Peak_11616_lociStitched	13	14792	26006.9	7530.3	2564	0
chr10	57669395	57676334	2_Peak_9935_lociStitched	2	6726	20753.2	2284.32	2565	0
chr8	5976879	5997666	9_Peak_10656_lociStitched	9	14429	23512.1	5065.77	2567	0
chr18	42052670	42105814	8_Peak_10532_lociStitched	8	15622	27905.9	9470.26	2570	0
chr6	108037394	108089053	19_Peak_94049_lociStitched	19	13554	30158.5	11726.6	2571	0
chr1	271335585	271343906	4_Peak_521_lociStitched	4	7163	21554.2	3132.55	2572	0
chr18	23707650	23747303	14_Peak_32114_lociStitched	14	8781	25502.5	7085.42	2573	0
chr15	54806478	54811294	4_Peak_70641_lociStitched	4	4275	20036.5	1622.99	2574	0
chr7	7711144	7740610	7_Peak_22671_lociStitched	7	13928	25284.8	6877.36	2575	0
chr1	236265458	236284733	6_Peak_61387_lociStitched	6	11980	23176.7	4780.09	2578	0
chr18	9663944	9691122	10_Peak_58157_lociStitched	10	7923	26664.1	8268.92	2579	0
chr14	24147568	24160917	4_Peak_48657_lociStitched	4	10560	21794.9	3434.7	2581	0
chr14	20419765	20457546	12_Peak_52375_lociStitched	12	11310	29922.3	11571.7	2582	0
chr9	28222598	28302201	27_Peak_56897_lociStitched	27	22171	36873	18548.6	2584	0
chr9	126346343	126348700	1_Peak_2957_lociStitched	1	2482	19996.4	1678.15	2585	0
chr4	36393318	36410774	6_Peak_2000_lociStitched	6	7397	22244.5	3930.78	2586	0
chrX	124139	126729	1_Peak_164_lociStitched	1	2603	19247.5	946.868	2587	0
chr9	10891471	10930389	13_Peak_99275_lociStitched	13	15666	30126.4	11831.1	2588	0
chr17	9053598	9074366	8_Peak_76041_lociStitched	8	8317	22661.2	4365.98	2589	0
chr13	141148616	141192732	13_Peak_36472_lociStitched	13	12072	26764	8484.64	2592	0
chr6	155051974	155065771	5_Peak_5086_lociStitched	5	8511	22066.2	3790.55	2593	0
chr9	55059348	55114746	18_Peak_37119_lociStitched	18	19385	26968.7	8694.56	2594	0
chr12	31984870	32013930	13_Peak_69351_lociStitched	13	12110	25319.2	7045.79	2595	0
chr14	46486640	46524884	7_Peak_59517_lociStitched	7	13233	28067.7	9797.11	2596	0
chr1	209666737	209681094	6_Peak_41198_lociStitched	6	6691	21166.9	2926.9	2598	0
chr1	76786398	76794891	3_Peak_46799_lociStitched	3	4254	21024.4	2791.65	2599	0
chr1	216483084	216504719	4_Peak_50591_lociStitched	4	4787	22919.7	4691.3	2600	0
chr17	54729393	54769196	10_Peak_92535_lociStitched	10	16239	26266	8040.21	2601	0
chr14	46081708	46132482	16_Peak_49861_lociStitched	16	18117	31656.6	13436.6	2602	0
chr1	77585691	77635719	15_Peak_46361_lociStitched	15	17091	29818.7	11613.9	2603	0
chr1	99002132	99027415	9_Peak_27490_lociStitched	9	10302	24266.5	6069.84	2604	0
chr3	2060100	2105919	12_Peak_73516_lociStitched	12	14778	28339.8	10157	2607	0
chr4	118259049	118275906	9_Peak_43674_lociStitched	9	8654	21914.1	3732.14	2608	0
chr6	93975486	93990962	5_Peak_3711_lociStitched	5	10650	22646.4	4471.96	2610	0
chr9	63755251	63771508	5_Peak_32343_lociStitched	5	11304	21003.1	2829.17	2611	0
chr3	18505447	18508055	1_Peak_875_lociStitched	1	2868	20377.5	2205.3	2612	0
chr14	50740593	50774685	9_Peak_46328_lociStitched	9	10815	28647.6	10480.3	2613	0
chr16	36023772	36027496	1_Peak_2747_lociStitched	1	3910	20032.1	1866.94	2614	0
chr16	60264216	60278655	8_Peak_105347_lociStitched	8	9606	21924.3	3762.1	2615	0
chr12	36873223	36891613	10_Peak_103337_lociStitched	10	13967	23467.5	5307.35	2617	0
chr3	76522714	76537925	6_Peak_1656_lociStitched	6	5945	22870.5	4716.52	2618	0
chr9	107680078	107716575	13_Peak_103300_lociStitched	13	12745	27066.8	8914.3	2619	0
chr9	125667782	125706295	11_Peak_41614_lociStitched	11	16329	27384.2	9240.89	2621	0
chr9	6719264	6749365	9_Peak_51521_lociStitched	9	11157	24665.4	6528.44	2622	0
chr18	18722366	18741389	8_Peak_108689_lociStitched	8	9681	24246.7	6111.79	2623	0
chr4	77079369	77093191	7_Peak_78209_lociStitched	7	6296	22148.1	4018.44	2624	0
chr14	11340599	11352930	4_Peak_87150_lociStitched	4	7496	22516.4	4414.5	2625	0
chr5	58235304	58251149	4_Peak_5628_lociStitched	4	8841	22288.9	4190.12	2627	0
chr3	113689306	113758771	16_Peak_95229_lociStitched	16	17652	34965.6	16875.6	2628	0
chr6	42334824	42350612	5_Peak_31805_lociStitched	5	6928	22192.7	4111.23	2630	0
chr14	140369932	140372941	2_Peak_2035_lociStitched	2	2847	20151.9	2078.32	2632	0
chr5	57579617	57617660	10_Peak_58394_lociStitched	10	15304	27153.4	9100.6	2633	0
chr4	106641909	106657509	6_Peak_38410_lociStitched	6	10830	22414.8	4365.06	2634	0
chr11	70761280	70773331	6_Peak_18265_lociStitched	6	10303	21518.6	3476.74	2635	0
chr17	9270733	9290554	7_Peak_75259_lociStitched	7	12012	22938.9	4905.65	2636	0
chr8	84381978	84392344	4_Peak_84804_lociStitched	4	5545	21375.5	3350.27	2638	0
chr2	140434287	140443841	4_Peak_85895_lociStitched	4	5622	21835.4	3810.32	2639	0
chr5	18853000	18880435	6_Peak_9172_lociStitched	6	6891	25963.6	7946.92	2640	0
chr7	88274107	88292529	7_Peak_27194_lociStitched	7	11523	23563.2	5549.9	2641	0
chr10	13400615	13432884	11_Peak_87267_lociStitched	11	12871	26576.7	8567.42	2643	0
chr5	80224120	80237510	2_Peak_27486_lociStitched	2	5605	22471.2	4464.63	2644	0
chr12	47643209	47646102	1_Peak_2684_lociStitched	1	2894	19456.6	1459.23	2646	0
chr1	213094100	213133329	9_Peak_83925_lociStitched	9	9242	22721.3	4728.02	2647	0
chr7	35266575	35339996	18_Peak_100188_lociStitched	18	17076	35093.3	17103.3	2648	0
chr6	53421685	53461465	11_Peak_105118_lociStitched	11	11287	28271.6	10283.1	2649	0
chr16	64241504	64253218	3_Peak_54556_lociStitched	3	3824	20996.1	3012.73	2650	0
chr2	71289135	71309194	5_Peak_6461_lociStitched	5	6248	24355.6	6380.77	2653	0
chr1	169800309	169802904	1_Peak_2172_lociStitched	1	2596	19177.3	1204.6	2654	0
chr1	121141260	121147376	2_Peak_3106_lociStitched	2	4297	20059.1	2089.09	2655	0
chr5	63553812	63564118	2_Peak_3457_lociStitched	2	6352	20762.5	2805.29	2656	0
chr1	272685148	272688771	2_Peak_1710_lociStitched	2	2674	19630.5	1681.43	2657	0
chr3	92695210	92698473	1_Peak_1522_lociStitched	1	3432	19505.2	1560.08	2658	0
chr3	72222366	72246191	7_Peak_9585_lociStitched	7	6132	24191.9	6262.73	2660	0
chr7	10328223	10373964	15_Peak_69837_lociStitched	15	16148	27026.2	9108.4	2662	0
chr10	26626783	26638703	3_Peak_62407_lociStitched	3	7766	22021	4110.02	2663	0
chr9	42097829	42128126	9_Peak_40079_lociStitched	9	11562	25177	7268.19	2664	0
chr1	51481398	51506611	10_Peak_43231_lociStitched	10	12736	23671.3	5765.73	2665	0
chrX	43112560	43150291	9_Peak_2964_lociStitched	9	10682	24265.1	6360.63	2666	0
chr1	260773779	260786328	7_Peak_104027_lociStitched	7	9007	21249.5	3356.93	2669	0
chr2	41212167	41222258	3_Peak_96320_lociStitched	3	10338	21025.2	3135.69	2670	0
chr3	43454669	43458200	3_Peak_355_lociStitched	3	2654	19730.2	1841.77	2671	0
chr5	9930884	9971368	13_Peak_67680_lociStitched	13	15658	27872	9987.66	2672	0
chr1	133003794	133018041	2_Peak_46259_lociStitched	2	4650	20303.4	2424.84	2675	0
chr15	133489130	133536805	11_Peak_71403_lociStitched	11	15528	27248.4	9369.94	2676	0
chr4	127406222	127428958	8_Peak_38586_lociStitched	8	12982	24299.5	6423.61	2678	0
chr2	17418983	17456889	8_Peak_82046_lociStitched	8	11850	26875.4	9002.67	2679	0
chr3	109194003	109196681	1_Peak_1687_lociStitched	1	2731	19130.5	1275.46	2683	0
chrX	109377786	109422660	11_Peak_77336_lociStitched	11	19459	23500.5	5658.61	2686	0
chr5	42929903	42933282	2_Peak_17916_lociStitched	2	3784	20001.7	2166.62	2687	0
chr14	45995084	45996653	1_Peak_218_lociStitched	1	1860	19031.7	1204.82	2691	0
chr5	89787137	89799850	5_Peak_10625_lociStitched	5	10874	21499.4	3679.03	2692	0
chr4	81386564	81422278	13_Peak_52492_lociStitched	13	14998	25891.2	8077.22	2696	0
chr2	7154596	7186340	9_Peak_9356_lociStitched	9	6558	26183.8	8376.14	2697	0
chr3	18245654	18263580	5_Peak_52312_lociStitched	5	5363	23245	5456.63	2698	0
chr13	179737165	179779120	19_Peak_95542_lociStitched	19	19194	26986.1	9199.22	2699	0
chr8	31475031	31505375	8_Peak_29604_lociStitched	8	14230	26522.2	8736.01	2700	0
chr18	6993564	7014303	5_Peak_93566_lociStitched	5	10529	24276.8	6518.84	2701	0
chr14	18130749	18148012	4_Peak_25750_lociStitched	4	6585	20981.3	3230.45	2702	0
chr7	89357975	89366890	4_Peak_104278_lociStitched	4	8223	20669.8	2926.83	2703	0
chr3	16654113	16671152	3_Peak_44911_lociStitched	3	6741	22754.7	5013.23	2704	0
chr7	31925355	31927628	1_Peak_289_lociStitched	1	2565	19221.5	1481.48	2705	0
chr5	87178791	87181504	1_Peak_3340_lociStitched	1	2791	19275.8	1541.47	2706	0
chr14	87587445	87600351	6_Peak_67268_lociStitched	6	7368	22099.1	4371.51	2707	0
chr12	10583926	10606644	9_Peak_33689_lociStitched	9	10686	23618.2	5899.74	2708	0
chr6	96795504	96835636	9_Peak_29947_lociStitched	9	13488	27979.7	10269	2709	0
chr7	112506518	112528492	7_Peak_11162_lociStitched	7	10608	24296.7	6600.99	2710	0
chr13	157411196	157423558	3_Peak_1296_lociStitched	3	4881	21899.4	4210.68	2712	0
chr11	5037066	5044824	5_Peak_104855_lociStitched	5	5355	20558.7	2876.67	2713	0
chr12	11454552	11506145	14_Peak_94221_lociStitched	14	17527	29193.3	11518.1	2714	0
chr12	60124544	60163403	11_Peak_14693_lociStitched	11	14905	27446.1	9796.35	2716	0
chr16	38295385	38317066	6_Peak_96864_lociStitched	6	9252	22511.6	4865.9	2717	0
chr3	16636378	16640952	2_Peak_12551_lociStitched	2	4546	19736.8	2093.59	2719	0
chr12	34329168	34359142	7_Peak_8153_lociStitched	7	8731	26651.6	9018.22	2720	0
chr4	122920008	122944711	10_Peak_95335_lociStitched	10	11079	24069.1	6456.15	2722	0
chr14	76498762	76511959	2_Peak_4486_lociStitched	2	4959	22275.4	4677.81	2723	0
chr9	494269	497969	2_Peak_1914_lociStitched	2	3539	19237.8	1641.69	2724	0
chr1	158390723	158416812	8_Peak_37462_lociStitched	8	10227	23689.5	6095.1	2725	0
chrX	39952600	39955817	2_Peak_3310_lociStitched	2	3028	18665.4	1074.16	2726	0
chr8	75608930	75645694	13_Peak_78615_lociStitched	13	12111	28386.2	10800.9	2727	0
chr17	11808913	11818831	7_Peak_12621_lociStitched	7	5889	20756.8	3176.03	2728	0
chr10	765709	844778	21_Peak_74606_lociStitched	21	21599	31050.4	13481.3	2729	0
chr6	52055623	52069933	4_Peak_3541_lociStitched	4	7493	23203.7	5648.16	2731	0
chr4	2494454	2511944	7_Peak_102611_lociStitched	7	11786	22105.6	4559.64	2732	0
chr11	64246489	64309740	20_Peak_51973_lociStitched	20	15667	31983.9	14438.8	2733	0
chr1	92343675	92356838	7_Peak_46335_lociStitched	7	8612	21099	3557.96	2734	0
chr9	112930638	112936581	4_Peak_1207_lociStitched	4	5099	19842.9	2302.58	2735	0
chr15	33042900	33071015	7_Peak_25664_lociStitched	7	11532	24004.6	6476.01	2736	0
chr16	79342257	79365219	4_Peak_64090_lociStitched	4	9805	23236	5710.72	2737	0
chr12	2383721	2398392	5_Peak_3727_lociStitched	5	9524	21685.2	4163.63	2738	0
chr11	15008492	15074794	16_Peak_79622_lociStitched	16	20048	31500.1	13983.1	2739	0
chr13	206082716	206112170	6_Peak_4627_lociStitched	6	8968	26985.8	9469.46	2740	0
chr6	81590089	81611293	4_Peak_87087_lociStitched	4	6830	24519.2	7005.17	2741	0
chr17	62848873	62895722	19_Peak_108468_lociStitched	19	17289	29215	11714.3	2742	0
chr2	76975077	77019185	13_Peak_59644_lociStitched	13	14952	29546.5	12050.6	2743	0
chr4	3026622	3029799	1_Peak_706_lociStitched	1	3178	19588.4	2093.33	2744	0
chr3	69545656	69548303	2_Peak_956_lociStitched	2	2688	19129.9	1641.58	2745	0
chr9	87085245	87094667	7_Peak_68129_lociStitched	7	6001	19564.8	2102.05	2748	0
chr16	25769891	25787709	7_Peak_84711_lociStitched	7	9164	21559.8	4117.74	2752	0
chr1	54584460	54598939	2_Peak_41007_lociStitched	2	3682	21056.8	3634.23	2753	0
chr2	139674634	139721465	8_Peak_104628_lociStitched	8	15622	29506	12091.2	2754	0
chr11	52216203	52258824	15_Peak_19328_lociStitched	15	17719	26469	9059.57	2755	0
chr14	37579217	37599477	7_Peak_30209_lociStitched	7	13854	22650.7	5249.37	2756	0
chr1	45218874	45220608	1_Peak_434_lociStitched	1	1830	18524.7	1124.1	2757	0
chr14	140764093	140800731	9_Peak_58955_lociStitched	9	13526	24399.4	7009.04	2759	0
chr4	110409726	110433677	8_Peak_15618_lociStitched	8	8572	25411	8022.62	2760	0
chr9	74275889	74277921	1_Peak_1099_lociStitched	1	2168	18654.6	1297.17	2762	0
chr3	17701464	17703191	1_Peak_1210_lociStitched	1	1976	18609	1256.3	2763	0
chr13	203111484	203127817	3_Peak_28344_lociStitched	3	7220	21070.6	3725.94	2764	0
chr4	118082662	118092017	4_Peak_93433_lociStitched	4	3657	20164	2835.62	2769	0
chr10	65602757	65611709	5_Peak_6898_lociStitched	5	6847	20138.8	2810.46	2770	0
chr2	76403642	76430073	3_Peak_25353_lociStitched	3	6463	24749.1	7423.12	2771	0
chr7	2378190	2383394	2_Peak_9038_lociStitched	2	4975	19960.2	2634.82	2772	0
chr2	8330193	8364998	8_Peak_64741_lociStitched	8	9665	26758.7	9440.96	2773	0
chr6	8706387	8736630	16_Peak_39508_lociStitched	16	17165	23953.8	6643.52	2775	0
chr2	24696964	24754602	16_Peak_50157_lociStitched	16	18876	27862.2	10559.3	2776	0
chr9	102744837	102804414	23_Peak_71587_lociStitched	23	22249	30620.5	13322	2778	0
chr8	87772968	87775850	2_Peak_30893_lociStitched	2	3062	19007.5	1714.56	2779	0
chr9	7177285	7202442	13_Peak_105204_lociStitched	13	13994	23808.6	6520.69	2781	0
chr7	54264511	54290345	8_Peak_68756_lociStitched	8	18351	22332.1	5066.78	2782	0
chr6	12667056	12682736	7_Peak_98553_lociStitched	7	7478	22550.8	5303.19	2783	0
chr6	147318707	147325517	2_Peak_64316_lociStitched	2	5314	19900	2653.85	2784	0
chr15	24735302	24750949	8_Peak_95448_lociStitched	8	10216	21414.9	4190.41	2786	0
chr1	239094115	239110890	6_Peak_34750_lociStitched	6	12286	21964.7	4741.85	2787	0
chr11	4538474	4555871	7_Peak_89738_lociStitched	7	9792	22291.7	5076.88	2788	0
chr4	97368504	97376270	4_Peak_33779_lociStitched	4	6489	20016.9	2804.3	2789	0
chr13	23160211	23175031	6_Peak_104896_lociStitched	6	7505	21378.1	4167.13	2790	0
chr6	99228362	99249765	9_Peak_46313_lociStitched	9	11399	23086.6	5880.54	2791	0
chr14	1053528	1096301	13_Peak_34171_lociStitched	13	15797	28111.7	10905.7	2792	0
chr3	67666486	67684708	4_Peak_8327_lociStitched	4	7372	22173.7	4970.72	2793	0
chr8	4027145	4036015	5_Peak_90645_lociStitched	5	4594	20367.3	3165.7	2794	0
chr6	69760984	69837820	18_Peak_95394_lociStitched	18	15874	34592.2	17400	2798	0
chr7	4862271	4884560	9_Peak_4837_lociStitched	9	9604	22833.8	5647.99	2799	0
chr2	144084153	144105693	9_Peak_75269_lociStitched	9	10100	22317.6	5137.29	2800	0
chr2	65297914	65301044	Peak_450	1	3152	18425.5	1248.74	2801	0
chr6	2987318	3099277	30_Peak_101615_lociStitched	30	30604	37953.8	20801	2804	0
chr12	57567833	57605133	11_Peak_21477_lociStitched	11	15964	23414.5	6263.76	2805	0
chr16	22356525	22380928	8_Peak_99536_lociStitched	8	9189	23309.1	6168.71	2807	0
chr14	6443030	6464254	6_Peak_5352_lociStitched	6	7871	23596.1	6467.03	2808	0
chr7	97149209	97175502	10_Peak_74391_lociStitched	10	10184	23688.2	6560.83	2809	0
chr4	104230728	104273355	11_Peak_106442_lociStitched	11	12382	27967.6	10844.3	2810	0
chr15	55999859	56012336	3_Peak_25010_lociStitched	3	6880	21370.3	4248.27	2811	0
chr14	46197620	46230602	13_Peak_74325_lociStitched	13	14928	26438.4	9317.42	2812	0
chr13	133448241	133523537	13_Peak_64563_lociStitched	13	18733	31946.7	14843.2	2813	0
chr5	18433658	18459381	6_Peak_1766_lociStitched	6	9970	23680.6	6579.94	2815	0
chr15	117962183	117981570	8_Peak_37026_lociStitched	8	11571	20859.9	3765.01	2817	0
chr14	124675969	124736575	16_Peak_84255_lociStitched	16	18187	29115.1	12024.2	2818	0
chr7	40615128	40632549	5_Peak_24057_lociStitched	5	8873	21326	4248.81	2820	0
chr5	90881390	90903604	9_Peak_8668_lociStitched	9	9225	23413.9	6337.06	2821	0
chr1	2080253	2096855	3_Peak_9547_lociStitched	3	12869	20506.4	3470.94	2824	0
chr4	122619763	122655146	7_Peak_104197_lociStitched	7	8357	25765.9	8732.52	2825	0
chr9	2077525	2084385	1_Peak_10270_lociStitched	1	6994	19516.8	2486.01	2826	0
chr2	36838797	36849638	6_Peak_39582_lociStitched	6	8667	19293	2278.93	2827	0
chr7	9549059	9567177	8_Peak_83692_lociStitched	8	14398	20373.6	3365.52	2828	0
chr5	21679941	21703828	8_Peak_23400_lociStitched	8	9545	24046.9	7046.25	2829	0
chr12	37521825	37537506	3_Peak_53600_lociStitched	3	3356	21395.2	4404.3	2831	0
chr14	40981479	40997368	6_Peak_65316_lociStitched	6	6799	22056.2	5076.02	2832	0
chr4	41530719	41538056	4_Peak_592_lociStitched	4	3724	19369.7	2389.66	2833	0
chr11	33257069	33268007	2_Peak_1019_lociStitched	2	3087	19550.5	2579.67	2834	0
chr4	129668693	129703022	12_Peak_24292_lociStitched	12	12680	24044	7078.64	2835	0
chr15	7685226	7687432	1_Peak_2587_lociStitched	1	2421	18849.1	1885.42	2836	0
chr13	70158880	70204727	15_Peak_68607_lociStitched	15	15300	28755.3	11795	2837	0
chr6	147423016	147432299	2_Peak_37586_lociStitched	2	3191	19426.5	2490.63	2838	0
chr2	143206811	143222949	5_Peak_7810_lociStitched	5	8504	21486.1	4555.76	2839	0
chr2	144720687	144780755	14_Peak_59771_lociStitched	14	17078	31073.2	14146	2840	0
chr1	97509951	97526283	3_Peak_31320_lociStitched	3	4633	21646	4733.61	2841	0
chr4	72879779	72882737	1_Peak_3057_lociStitched	1	3532	18887.7	1983.72	2843	0
chr1	57908068	57930402	8_Peak_1786_lociStitched	8	9054	22595.3	5704.1	2845	0
chr3	127008693	127089741	20_Peak_67316_lociStitched	20	16978	38611.3	21720.9	2846	0
chr1	187338537	187344310	2_Peak_14028_lociStitched	2	3896	18934.6	2045.33	2847	0
chr18	38800273	38804714	3_Peak_14949_lociStitched	3	4846	19629.6	2753.04	2848	0
chr1	17396122	17436752	10_Peak_59021_lociStitched	10	12675	26783.3	9913.72	2850	0
chr1	7347793	7378437	5_Peak_48152_lociStitched	5	10172	24745	7878.57	2851	0
chr9	71348717	71352979	1_Peak_1354_lociStitched	1	5108	18988.8	2138.3	2854	0
chr4	64700199	64726499	9_Peak_32079_lociStitched	9	11550	23017.8	6188.39	2856	0
chr3	469425	486738	3_Peak_752_lociStitched	3	5109	22065.5	5236.85	2857	0
chr13	90022326	90041842	10_Peak_102770_lociStitched	10	7045	21054.4	4234.41	2858	0
chr14	30696689	30699848	1_Peak_4583_lociStitched	1	3160	18540.5	1723.87	2859	0
chr15	47598463	47662524	15_Peak_83714_lociStitched	15	14044	32738.9	15926.3	2860	0
chr6	95349981	95365891	7_Peak_33299_lociStitched	7	8833	21563.6	4754.15	2861	0
chr5	66838277	66881285	12_Peak_13383_lociStitched	12	17305	26799.3	9996.37	2862	0
chr1	37193083	37203629	4_Peak_97115_lociStitched	4	4473	19939.9	3147.08	2863	0
chr4	47072834	47075473	1_Peak_1325_lociStitched	1	2879	17844.5	1052.48	2864	0
chr13	32807411	32811957	Peak_1882	1	4617	18746	1965.95	2866	0
chr14	114117915	114128562	7_Peak_71237_lociStitched	7	9118	18951.2	2179.95	2867	0
chr5	47812640	47828785	8_Peak_12557_lociStitched	8	11610	20981.4	4217.03	2868	0
chr13	204575752	204620448	7_Peak_70515_lociStitched	7	10671	27520	10779.8	2871	0
chr9	42170926	42185629	4_Peak_5364_lociStitched	4	10152	21130.4	4398.48	2874	0
chr4	108906065	108919594	3_Peak_10918_lociStitched	3	5109	20733.7	4008.83	2875	0
chr13	203991077	203999653	5_Peak_79211_lociStitched	5	6612	19597.9	2875.53	2877	0
chr6	294158	319731	7_Peak_99674_lociStitched	7	5015	22969.7	6250.04	2878	0
chr15	55838123	55868383	9_Peak_57843_lociStitched	9	11801	23584.6	6872.05	2880	0
chr15	49246763	49270521	5_Peak_108855_lociStitched	5	10212	22297.7	5586.42	2881	0
chr8	100725703	100739990	4_Peak_40396_lociStitched	4	6956	20830.8	4130.22	2882	0
chr2	117030666	117061963	15_Peak_19607_lociStitched	15	12627	24630	7931.14	2883	0
chr2	6597433	6624841	4_Peak_17025_lociStitched	4	9697	25029	8343	2884	0
chr12	53532774	53557335	5_Peak_33270_lociStitched	5	8534	23714.3	7031.22	2885	0
chr2	26691253	26723688	7_Peak_79271_lociStitched	7	11098	25169.6	8491.48	2886	0
chr13	43131482	43135349	1_Peak_1907_lociStitched	1	3960	18450.9	1773.24	2887	0
chr8	18430797	18437644	2_Peak_5506_lociStitched	2	6545	18458.3	1796.63	2888	0
chr9	86418498	86427690	5_Peak_58547_lociStitched	5	7766	19257.9	2601.69	2889	0
chr10	40739156	40758364	4_Peak_104844_lociStitched	4	6580	22369.7	5720.27	2890	0
chr4	122202320	122237820	13_Peak_23385_lociStitched	13	13612	24321	7678.65	2892	0
chr14	125158246	125164476	5_Peak_2232_lociStitched	5	4649	18970.5	2331.96	2893	0
chr12	57695135	57731744	14_Peak_89036_lociStitched	14	17994	23806.3	7171.18	2894	0
chr8	365230	370136	2_Peak_4678_lociStitched	2	4950	18838.3	2208.77	2897	0
chr11	19519568	19527805	6_Peak_79917_lociStitched	6	5284	19193.7	2564.33	2898	0
chr3	11704571	11707653	1_Peak_549_lociStitched	1	3560	18520.3	1905.84	2901	0
chr9	106834408	106859519	9_Peak_15578_lociStitched	9	9200	22354.6	5745.94	2902	0
chr1	107885891	107913492	8_Peak_16117_lociStitched	8	10829	24672.8	8064.12	2903	0
chr14	50576403	50594452	3_Peak_4099_lociStitched	3	3666	22256.2	5656.56	2904	0
chr18	19141131	19143327	1_Peak_1748_lociStitched	1	2626	18151.1	1554.53	2905	0
chr4	38943792	38970011	11_Peak_10808_lociStitched	11	10821	23456.8	6879.07	2907	0
chr7	9851477	9886671	12_Peak_73636_lociStitched	12	12284	25702.2	9129.32	2910	0
chr13	205956871	205973758	4_Peak_19272_lociStitched	4	10349	21255.7	4715.92	2912	0
chr8	84223230	84225396	1_Peak_1023_lociStitched	1	2527	17979.8	1444.37	2914	0
chr14	59351258	59368943	6_Peak_24817_lociStitched	6	8450	20808.5	4273.56	2915	0
chr2	103299371	103319791	5_Peak_72809_lociStitched	5	9260	21875	5348.01	2917	0
chr15	58826737	58876927	9_Peak_2379_lociStitched	9	13053	28957.7	12435.5	2918	0
chr14	20801924	20835535	17_Peak_5772_lociStitched	17	14354	24724.3	8231.33	2919	0
chr15	3524970	3526647	1_Peak_1794_lociStitched	1	1731	17984.2	1494.37	2920	0
chr1	27868817	27876346	4_Peak_25448_lociStitched	4	4815	18925.5	2444.13	2922	0
chr7	30820006	30863361	12_Peak_94522_lociStitched	12	13855	28109.1	11632.5	2923	0
chr13	117179347	117181744	1_Peak_901_lociStitched	1	2791	18079.2	1616.81	2925	0
chr10	25705421	25718727	10_Peak_105832_lociStitched	10	7907	21014.8	4555.07	2926	0
chr14	110804749	110813539	3_Peak_2465_lociStitched	3	3630	19378.1	2923.89	2927	0
chr17	35430125	35443950	6_Peak_49390_lociStitched	6	9738	20334.7	3887.42	2930	0
chr10	42007177	42015466	2_Peak_61647_lociStitched	2	3858	19420.7	2980.48	2931	0
chr11	15108756	15133082	10_Peak_38426_lociStitched	10	13635	23321.2	6891.86	2932	0
chr9	65965717	66010114	8_Peak_85818_lociStitched	8	12436	27472.9	11054.9	2934	0
chr8	41066657	41086339	9_Peak_13858_lociStitched	9	10710	21740.7	5325.95	2935	0
chr13	47988531	48036410	13_Peak_55883_lociStitched	13	12590	27577.9	11169.6	2936	0
chr7	89395056	89397949	1_Peak_4120_lociStitched	1	2920	18403.4	2002.73	2937	0
chr18	29412299	29431017	6_Peak_40233_lociStitched	6	9090	19819.7	3423.72	2938	0
chr15	54295712	54303583	7_Peak_262_lociStitched	7	4969	18985.4	2590.14	2939	0
chr14	138462847	138478604	5_Peak_11945_lociStitched	5	6927	20679.4	4294.69	2941	0
chr18	42631767	42653473	4_Peak_29890_lociStitched	4	5098	21593.7	5210.02	2942	0
chr4	122288223	122308989	5_Peak_66905_lociStitched	5	8838	21182.8	4799.72	2943	0
chr3	40139189	40147221	3_Peak_39421_lociStitched	3	6583	20038.3	3664.92	2944	0
chr18	23612277	23633110	9_Peak_6533_lociStitched	9	11118	20010.8	3643.82	2946	0
chr8	112543750	112555657	7_Peak_9520_lociStitched	7	10425	19615.9	3253.95	2947	0
chr13	109718382	109749571	8_Peak_80193_lociStitched	8	11448	23433	7083.01	2949	0
chr14	82149372	82160390	4_Peak_9267_lociStitched	4	7415	18664.7	2326.03	2950	0
chr5	21623613	21633321	3_Peak_9632_lociStitched	3	5762	19531.4	3194.51	2951	0
chr6	87361953	87394550	8_Peak_67360_lociStitched	8	13656	22746.2	6411.83	2952	0
chr16	34727209	34783363	17_Peak_36294_lociStitched	17	18435	25774.8	9447.17	2954	0
chr7	15630473	15645080	5_Peak_56837_lociStitched	5	8695	20356.6	4030.45	2955	0
chr18	5347048	5350526	1_Peak_2851_lociStitched	1	3479	17940.2	1617.97	2956	0
chr15	47035602	47047325	3_Peak_1896_lociStitched	3	5163	19458	3136.08	2957	0
chr18	50966280	50987791	6_Peak_30954_lociStitched	6	12408	22367.1	6046.74	2958	0
chr5	59485663	59499777	5_Peak_38121_lociStitched	5	9330	20849	4536.69	2959	0
chr3	49186770	49199496	5_Peak_19512_lociStitched	5	7971	20121.4	3812.58	2960	0
chr14	100883048	100917098	8_Peak_84682_lociStitched	8	14938	21551.6	5244.15	2961	0
chr7	8299913	8335189	12_Peak_23436_lociStitched	12	14090	23895.8	7589.17	2962	0
chr7	91542209	91558699	6_Peak_1818_lociStitched	6	9604	20768.4	4472.45	2963	0
chr6	34241386	34290829	13_Peak_18135_lociStitched	13	17707	26916.8	10630.2	2964	0
chr14	134346990	134397809	17_Peak_24428_lociStitched	17	18741	29454.7	13172.3	2966	0
chr5	62330522	62351918	16_Peak_85457_lociStitched	16	11039	21157.7	4876.92	2967	0
chr3	42976340	42989808	3_Peak_3486_lociStitched	3	3713	19910.6	3648.77	2968	0
chr5	51639212	51648024	3_Peak_5620_lociStitched	3	8321	18357	2095.51	2969	0
chr6	144859537	144893364	7_Peak_90748_lociStitched	7	12650	24881.6	8638.83	2971	0
chr1	269569601	269605107	11_Peak_104815_lociStitched	11	16951	24243	8011.13	2973	0
chr3	4794508	4826887	10_Peak_107527_lociStitched	10	9502	26618.8	10393.7	2974	0
chr13	139926924	139930243	2_Peak_107525_lociStitched	2	2569	17891.7	1673.11	2975	0
chr6	54335182	54343689	2_Peak_1461_lociStitched	2	5472	19188.4	2987.66	2977	0
chr1	184599561	184618383	11_Peak_93796_lociStitched	11	6716	20192.9	3997.03	2978	0
chr4	10181260	10203095	8_Peak_23964_lociStitched	8	9408	22544.6	6351.8	2979	0
chr14	42995195	43047828	17_Peak_14985_lociStitched	17	16868	27874.4	11689.8	2980	0
chr7	20489862	20495500	1_Peak_7089_lociStitched	1	5639	17330.1	1155.79	2982	0
chr5	99079505	99090608	7_Peak_81461_lociStitched	7	7195	19858.8	3689.53	2983	0
chr6	84243871	84275473	6_Peak_16325_lociStitched	6	12713	24116.3	7948.12	2984	0
chr5	42509385	42520094	4_Peak_57395_lociStitched	4	4713	20166.1	4003.02	2986	0
chr4	44599212	44608283	4_Peak_81877_lociStitched	4	5692	17721.6	1562.05	2987	0
chr6	975987	983413	2_Peak_2387_lociStitched	2	4746	18064.4	1906.13	2988	0
chr3	124175382	124197286	6_Peak_66590_lociStitched	6	8858	21632.9	5481.27	2990	0
chr15	88527184	88529058	1_Peak_769_lociStitched	1	2145	17174.5	1046.92	2992	0
chr7	31353928	31363354	4_Peak_87114_lociStitched	4	4435	19339.3	3218.04	2993	0
chr16	23576736	23612728	9_Peak_26173_lociStitched	9	12756	25475.1	9354.32	2994	0
chr5	4218179	4241077	9_Peak_2045_lociStitched	9	9592	20857.2	4751.05	2997	0
chr1	84892193	84921385	9_Peak_62699_lociStitched	9	10304	20928.5	4823.12	2999	0
chr12	2206276	2212434	2_Peak_57737_lociStitched	2	4018	18544.2	2444.11	3000	0
chr5	21495027	21519485	6_Peak_14876_lociStitched	6	9797	24433.4	8338.77	3001	0
chrX	20128395	20131314	1_Peak_716_lociStitched	1	2952	17166.9	1086.56	3002	0
chr3	132304089	132328156	8_Peak_91648_lociStitched	8	14866	21263.2	5184.03	3004	0
chr1	270738899	270763787	4_Peak_107350_lociStitched	4	4515	23225.9	7153.39	3006	0
chr14	124850564	124904642	11_Peak_104554_lociStitched	11	13148	27698.8	11643	3007	0
chr2	134660222	134682910	6_Peak_98740_lociStitched	6	8270	22910.7	6868.88	3009	0
chr7	17120596	17129015	3_Peak_4409_lociStitched	3	7467	18785.3	2745.44	3010	0
chr9	3135627	3153017	3_Peak_4661_lociStitched	3	6581	20913.2	4876.16	3011	0
chr13	75445122	75467475	5_Peak_20566_lociStitched	5	9183	22642.7	6624.2	3015	0
chr6	167806775	167810449	1_Peak_371_lociStitched	1	3837	17941.4	1928.36	3016	0
chr2	25849887	25884519	13_Peak_31874_lociStitched	13	17062	23658.5	7655.65	3018	0
chr12	6877950	6889867	4_Peak_24882_lociStitched	4	7653	20574.3	4577.12	3019	0
chr12	19706111	19750813	11_Peak_108785_lociStitched	11	6848	28671.9	12699.8	3020	0
chr4	128903849	128911905	3_Peak_3097_lociStitched	3	5725	18921.1	2954.94	3022	0
chr6	68473499	68496477	5_Peak_240_lociStitched	5	3364	23140.4	7182.39	3024	0
chr14	7623482	7646423	13_Peak_91581_lociStitched	13	16000	20774.5	4819.8	3025	0
chr2	57291697	57328093	11_Peak_48375_lociStitched	11	9707	26573	10640.5	3026	0
chr13	140393010	140413311	11_Peak_18589_lociStitched	11	10640	21444.1	5511.89	3027	0
chr6	119976340	119984061	3_Peak_917_lociStitched	3	4515	17488.9	1559.46	3028	0
chr15	137925916	137932848	2_Peak_12801_lociStitched	2	7074	18116.4	2189.44	3029	0
chr1	75456687	75459184	1_Peak_2961_lociStitched	1	2619	17632.5	1719.24	3031	0
chr12	21783561	21793436	3_Peak_2297_lociStitched	3	3156	18399.1	2486.53	3032	0
chr6	169738105	169742821	1_Peak_2144_lociStitched	1	5142	18251.1	2340.7	3033	0
chr9	45305498	45340729	8_Peak_67036_lociStitched	8	16879	22530.2	6623.43	3034	0
chr3	40381959	40400101	3_Peak_3416_lociStitched	3	5393	20953.1	5076.5	3038	0
chr6	105489135	105506921	7_Peak_1791_lociStitched	7	6502	19938.1	4083.67	3040	0
chr18	33418021	33469196	9_Peak_8171_lociStitched	9	10879	27111.8	11265.2	3043	0
chr15	121516363	121554108	16_Peak_102602_lociStitched	16	12485	26731	10891.1	3045	0
chr9	81836928	81838860	1_Peak_509_lociStitched	1	2293	17054.5	1218.66	3046	0
chr5	21585351	21602956	5_Peak_1523_lociStitched	5	5534	21665.7	5835.74	3047	0
chr18	45636649	45644868	6_Peak_2637_lociStitched	6	5548	18528.9	2699.12	3048	0
chr14	11814258	11833891	6_Peak_10396_lociStitched	6	10450	20798	4977.4	3049	0
chr6	146893608	146907666	7_Peak_30229_lociStitched	7	9285	18884.3	3066.1	3050	0
chr17	19361999	19378250	8_Peak_9775_lociStitched	8	6426	20859.1	5047.62	3051	0
chr3	6326752	6334896	3_Peak_84378_lociStitched	3	7234	18352.1	2543.91	3052	0
chr12	53135242	53139841	1_Peak_1894_lociStitched	1	4600	17570	1764.64	3053	0
chr9	126486472	126543147	17_Peak_27198_lociStitched	17	15353	26705.3	10904.3	3055	0
chr8	66085664	66091115	3_Peak_431_lociStitched	3	3349	17604.3	1811.31	3056	0
chr14	29354635	29400953	8_Peak_44578_lociStitched	8	10161	27192.8	11400.8	3057	0
chr3	56082988	56092685	5_Peak_5747_lociStitched	5	8649	18126.2	2335.14	3058	0
chr11	78399903	78425162	6_Peak_63105_lociStitched	6	9023	22468.6	6680.52	3060	0
chr1	113837464	113854144	5_Peak_105895_lociStitched	5	8986	19835.8	4053.86	3061	0
chr2	82100305	82103157	1_Peak_3591_lociStitched	1	2924	17351.8	1571.7	3062	0
chr18	11454689	11465027	5_Peak_97058_lociStitched	5	6849	18606.3	2831.66	3064	0
chr5	51158929	51175696	6_Peak_31223_lociStitched	6	8949	19587.2	3814.49	3065	0
chr1	21738447	21743456	5_Peak_88466_lociStitched	5	4204	17882.4	2111.06	3066	0
chrX	35859333	35891545	7_Peak_59308_lociStitched	7	14185	21177.3	5408.72	3067	0
chr1	77652366	77689918	10_Peak_104833_lociStitched	10	13623	24960.8	9196.48	3068	0
chr10	52654290	52657140	1_Peak_2494_lociStitched	1	3028	17199.7	1437.52	3069	0
chr8	18278818	18291750	5_Peak_67683_lociStitched	5	6434	18885.9	3125.66	3070	0
chr1	217286712	217305373	3_Peak_3834_lociStitched	3	4973	20918	5159.22	3071	0
chr7	75949352	75952373	2_Peak_1179_lociStitched	2	2798	17189.1	1435.38	3072	0
chr14	64249087	64260474	4_Peak_13833_lociStitched	4	7893	18322.8	2571.18	3073	0
chr1	109148782	109201573	11_Peak_10466_lociStitched	11	13205	26642.7	10898.1	3075	0
chr8	120557768	120568451	3_Peak_49731_lociStitched	3	5166	19226.5	3491.89	3077	0
chr7	94441817	94446911	3_Peak_54924_lociStitched	3	3658	17390.5	1663.63	3078	0
chr2	71529195	71532256	1_Peak_1610_lociStitched	1	3062	16823.6	1107.16	3079	0
chr6	115921402	115929225	2_Peak_21662_lociStitched	2	6327	18102.8	2390.55	3080	0
chr15	131292056	131301462	6_Peak_61492_lociStitched	6	5490	18894.8	3183.93	3081	0
chr16	35540955	35563541	14_Peak_100783_lociStitched	14	10706	21225.5	5534.74	3085	0
chr14	63523390	63546311	12_Peak_71749_lociStitched	12	10051	20456.4	4786.21	3088	0
chrX	12214264	12225636	2_Peak_35890_lociStitched	2	3832	17580.4	1913	3089	0
chr2	142077284	142112184	9_Peak_43940_lociStitched	9	11053	23472.4	7805.28	3090	0
chr1	4366220	4380896	7_Peak_20677_lociStitched	7	8417	20147.7	4487.19	3092	0
chr5	6762905	6785901	10_Peak_74780_lociStitched	10	10226	22674.1	7018.38	3093	0
chr4	130746419	130763241	5_Peak_30138_lociStitched	5	10878	19604	3969.2	3095	0
chr14	133528991	133544820	8_Peak_89073_lociStitched	8	10535	19993.6	4362.47	3096	0
chr9	39124944	39142414	5_Peak_104494_lociStitched	5	10085	20237.3	4608.52	3097	0
chr12	50347364	50349385	1_Peak_2311_lociStitched	1	2328	16857	1234.47	3098	0
chr3	58095390	58097934	2_Peak_4441_lociStitched	2	2841	17422.9	1809.61	3099	0
chr14	42423115	42457596	13_Peak_37545_lociStitched	13	21507	23002.5	7403.92	3100	0
chr13	192650267	192658141	2_Peak_77182_lociStitched	2	3907	18550.9	2966.21	3102	0
chr12	15086034	15103389	5_Peak_45531_lociStitched	5	9272	21154	5576.16	3104	0
chr1	84445339	84455160	3_Peak_55676_lociStitched	3	5326	17909.1	2332.74	3106	0
chr4	82122766	82135188	5_Peak_92166_lociStitched	5	8569	18396.8	2849.02	3109	0
chr12	49917958	49955181	12_Peak_13514_lociStitched	12	12527	25282.1	9734.55	3110	0
chr1	266932576	266945455	2_Peak_1781_lociStitched	2	2617	19447.2	3915.61	3112	0
chr14	100094654	100126811	7_Peak_92352_lociStitched	7	12241	23364.8	7834.93	3113	0
chr3	107979377	107997920	7_Peak_13997_lociStitched	7	11057	20193.3	4670.98	3114	0
chr16	34112223	34126343	2_Peak_19801_lociStitched	2	3572	19144.7	3625.12	3115	0
chrX	87313259	87326994	3_Peak_9003_lociStitched	3	13170	17737.3	2219.74	3116	0
chr13	61703505	61713102	4_Peak_1625_lociStitched	4	5152	18677.7	3175.65	3117	0
chr12	18756553	18777356	7_Peak_85710_lociStitched	7	7521	20894.3	5404.31	3119	0
chrX	46200651	46235224	7_Peak_42659_lociStitched	7	11790	21193.2	5704.55	3120	0
chr8	72071540	72103218	11_Peak_97634_lociStitched	11	11170	22644.3	7161.93	3121	0
chr9	131152635	131168256	5_Peak_108375_lociStitched	5	9176	20097.4	4615.89	3122	0
chr2	5941485	5979165	8_Peak_19500_lociStitched	8	9551	26230.6	10754.4	3123	0
chr16	37122942	37163356	12_Peak_37032_lociStitched	12	14457	22494	7018.07	3124	0
chr15	63587239	63608030	6_Peak_581_lociStitched	6	6712	21004.6	5533.43	3126	0
chr8	114034476	114046978	7_Peak_13217_lociStitched	7	10141	19572.5	4102.98	3127	0
chr13	34815251	34832165	6_Peak_18600_lociStitched	6	6688	19761.5	4302.55	3129	0
chr6	108329412	108383026	13_Peak_41127_lociStitched	13	10688	27721.5	12265.6	3130	0
chr9	67260755	67299478	10_Peak_14793_lociStitched	10	11150	24947.4	9493.12	3131	0
chr8	41563833	41568860	3_Peak_17808_lociStitched	3	4879	20783.5	5329.55	3132	0
chr4	86112543	86170717	16_Peak_14090_lociStitched	16	12869	28475.8	13023.7	3133	0
chr5	6699855	6717509	3_Peak_4305_lociStitched	3	7190	21527.1	6077.35	3134	0
chr15	66648048	66662204	4_Peak_34024_lociStitched	4	2888	18206.7	2758.55	3135	0
chr5	60686012	60697446	5_Peak_9181_lociStitched	5	9587	19225.1	3780.08	3136	0
chr4	121040398	121042510	1_Peak_2984_lociStitched	1	2468	16908.8	1471.81	3137	0
chr5	12121983	12137192	7_Peak_18807_lociStitched	7	13466	20236.4	4801.22	3138	0
chr6	78852337	78863758	2_Peak_86875_lociStitched	2	2130	19022.7	3589.2	3139	0
chr16	28132692	28134492	1_Peak_413_lociStitched	1	2008	16431.1	999.687	3140	0
chr5	14203387	14231314	6_Peak_8422_lociStitched	6	8479	22148.2	6719.66	3141	0
chr11	22756935	22792355	11_Peak_38963_lociStitched	11	16223	24146.5	8734.37	3144	0
chr6	56234961	56244200	4_Peak_51565_lociStitched	4	5069	18405.2	2996.54	3146	0
chr8	10222581	10230818	3_Peak_4507_lociStitched	3	6066	17291.9	1883.8	3147	0
chr3	132659624	132689218	10_Peak_21336_lociStitched	10	9620	22654.5	7256.43	3148	0
chr1	143866824	143875991	4_Peak_7374_lociStitched	4	4872	18644.4	3257.04	3151	0
chr1	273083988	273129945	16_Peak_42655_lociStitched	16	19804	25464.8	10087.6	3154	0
chr1	261804198	261827786	5_Peak_107218_lociStitched	5	10925	21266.9	5908.79	3156	0
chr8	130688851	130713582	9_Peak_80856_lociStitched	9	10119	21634.7	6279.2	3157	0
chr6	106879735	106897444	6_Peak_26225_lociStitched	6	6953	20161.1	4811.61	3159	0
chr1	188391034	188400620	5_Peak_42663_lociStitched	5	7917	18581.6	3233.22	3160	0
chr7	1840736	1847253	2_Peak_3734_lociStitched	2	4447	18269.7	2930.09	3161	0
chr6	36449672	36478100	9_Peak_43457_lociStitched	9	10468	23051.3	7715.09	3163	0
chr9	214002	234291	5_Peak_30266_lociStitched	5	6441	21456.5	6120.34	3164	0
chr14	60309175	60317689	3_Peak_2941_lociStitched	3	7287	18084.3	2759.23	3166	0
chr5	69062059	69083581	6_Peak_57706_lociStitched	6	8101	21154	5834.61	3168	0
chr14	67138726	67167614	11_Peak_106589_lociStitched	11	9113	21134.1	5822.55	3169	0
chr7	88762994	88783806	5_Peak_27195_lociStitched	5	7933	20959.8	5649.8	3170	0
chr7	36692876	36726512	10_Peak_54046_lociStitched	10	9809	23030.6	7726.19	3173	0
chr9	28100725	28130673	10_Peak_49911_lociStitched	10	9461	22500	7212.73	3174	0
chr2	124433423	124448617	9_Peak_19455_lociStitched	9	8508	17286.9	2006.76	3175	0
chr2	9574783	9595113	8_Peak_8679_lociStitched	8	11494	20771.2	5497.23	3176	0
chr18	50758572	50768183	2_Peak_4195_lociStitched	2	3994	18765.1	3491.48	3177	0
chr13	34189469	34208494	3_Peak_88537_lociStitched	3	7115	20788.6	5526.76	3180	0
chr1	57061392	57108368	10_Peak_11986_lociStitched	10	9776	25793.8	10534.7	3181	0
chr2	80432807	80457360	4_Peak_11602_lociStitched	4	10355	22266.5	7011.08	3182	0
chr4	34331690	34366487	12_Peak_40945_lociStitched	12	14923	23690.2	8439.88	3183	0
chr12	60615975	60653684	10_Peak_16191_lociStitched	10	11702	26038.4	10803.5	3184	0
chr6	33786379	33790335	1_Peak_2145_lociStitched	1	4428	16593.3	1359.53	3185	0
chr7	91336038	91344918	4_Peak_8971_lociStitched	4	7302	18220.9	2990.66	3186	0
chr6	130412451	130430568	6_Peak_92220_lociStitched	6	6837	18648.6	3423.71	3187	0
chr12	6046498	6061987	5_Peak_5007_lociStitched	5	4956	19767.1	4544.47	3189	0
chr6	4349720	4373263	6_Peak_22588_lociStitched	6	10564	20604.8	5393.7	3191	0
chr6	69928910	69981812	16_Peak_93716_lociStitched	16	12321	29477.7	14269.4	3193	0
chr14	7206497	7235813	8_Peak_30210_lociStitched	8	10823	22289	7085.68	3194	0
chr2	76338878	76342848	2_Peak_3632_lociStitched	2	3783	17110.3	1907.02	3195	0
chr1	77523294	77555843	8_Peak_91179_lociStitched	8	8829	22993.2	7832.65	3198	0
chr12	51922095	51925449	Peak_3615	1	3355	16966.5	1832.63	3204	0
chr12	15280010	15299659	8_Peak_36282_lociStitched	8	8584	20620.6	5497.63	3205	0
chr8	112413427	112450742	12_Peak_97039_lociStitched	12	8557	23308.9	8216.56	3207	0
chr1	169670617	169676533	4_Peak_32031_lociStitched	4	4404	17097.7	2008.69	3208	0
chr10	11361910	11380074	6_Peak_6413_lociStitched	6	6125	20316.4	5234.79	3209	0
chr15	120300964	120314851	6_Peak_7266_lociStitched	6	10470	19360.4	4296.39	3212	0
chr6	55005986	55011134	3_Peak_1033_lociStitched	3	4834	17327.7	2282.34	3214	0
chr7	19423123	19432529	3_Peak_31310_lociStitched	3	6971	17714.5	2681.73	3215	0
chr1	3080791	3132833	11_Peak_92101_lociStitched	11	13652	28107.9	13083.4	3217	0
chr1	109007911	109016911	3_Peak_9255_lociStitched	3	8509	17905.8	2885.42	3218	0
chr12	11156726	11173442	8_Peak_17891_lociStitched	8	9135	19367.2	4360.4	3220	0
chr1	238132713	238151164	7_Peak_23098_lociStitched	7	7701	20580.8	5583.4	3221	0
chr2	113478977	113481337	1_Peak_3867_lociStitched	1	2389	16887.2	1890.58	3222	0
chr1	262400444	262467239	16_Peak_25967_lociStitched	16	17942	28735.2	13746.4	3223	0
chr3	17540501	17561205	4_Peak_5283_lociStitched	4	6572	21229.8	6245.27	3224	0
chr3	28896487	28916017	5_Peak_77412_lociStitched	5	9163	20373.7	5405.9	3225	0
chr6	56476226	56512571	10_Peak_6529_lociStitched	10	11788	26427.7	11471.9	3226	0
chr15	109278706	109283685	2_Peak_59610_lociStitched	2	4618	16491.9	1580.83	3230	0
chr1	58273759	58282185	4_Peak_13295_lociStitched	4	6491	18257.5	3346.81	3231	0
chr6	76003875	76014579	2_Peak_81732_lociStitched	2	3985	18094.4	3184.41	3232	0
chr6	84844957	84872213	6_Peak_16579_lociStitched	6	12129	22967.8	8057.94	3233	0
chr7	15792932	15796837	2_Peak_10047_lociStitched	2	3537	17225.4	2331.5	3235	0
chr1	43600319	43622623	10_Peak_84190_lociStitched	10	10867	19397.8	4509.87	3236	0
chr6	88711374	88728404	4_Peak_54098_lociStitched	4	11660	19305.2	4420.99	3238	0
chr1	17330642	17352464	5_Peak_7435_lociStitched	5	10041	20396	5514.75	3239	0
chr10	63666089	63673478	3_Peak_48161_lociStitched	3	6947	16672.5	1791.83	3240	0
chr10	13896108	13927012	7_Peak_61164_lociStitched	7	8318	21709.6	6830.88	3241	0
chr3	28576101	28583959	4_Peak_34300_lociStitched	4	4841	20133	5258.57	3243	0
chr5	68269685	68280998	9_Peak_61040_lociStitched	9	7577	17998.2	3127.16	3244	0
chr17	37758150	37790886	10_Peak_30364_lociStitched	10	13887	22138.5	7275.43	3245	0
chr3	96656976	96678837	8_Peak_41581_lociStitched	8	10292	18902.2	4046.78	3247	0
chr6	4017263	4044082	7_Peak_100151_lociStitched	7	10532	22155.2	7300.13	3248	0
chr4	111444729	111471955	10_Peak_21771_lociStitched	10	12972	20103.6	5270.11	3250	0
chr7	58061691	58079864	3_Peak_30474_lociStitched	3	7610	20273.6	5456.78	3252	0
chr7	37655456	37660294	4_Peak_1400_lociStitched	4	3100	16275.1	1464.1	3253	0
chr16	74265187	74271708	4_Peak_81990_lociStitched	4	5988	17548.9	2742	3254	0
chr14	100411604	100435542	10_Peak_77381_lociStitched	10	10610	18993.4	4200.4	3257	0
chr4	108666411	108703836	17_Peak_19405_lociStitched	17	16114	23578.5	8805.35	3258	0
chr3	25147169	25152359	2_Peak_59860_lociStitched	2	3409	16727.2	1970.9	3259	0
chr4	5564827	5602117	8_Peak_16085_lociStitched	8	10049	22465.9	7715.42	3261	0
chr1	31883243	31938359	16_Peak_77142_lociStitched	16	12899	24903.7	10154.8	3262	0
chr14	113405919	113411190	2_Peak_2326_lociStitched	2	3001	16863.5	2114.73	3263	0
chr5	15089197	15097666	3_Peak_6042_lociStitched	3	3771	18175.3	3429.24	3264	0
chr7	36626616	36667276	9_Peak_18042_lociStitched	9	12485	24986.9	10247.8	3265	0
chrX	54947362	54963824	7_Peak_105799_lociStitched	7	9798	17303.2	2577.95	3267	0
chr4	122540877	122579931	10_Peak_28987_lociStitched	10	12315	24072.9	9349.53	3268	0
chr15	29781865	29802220	5_Peak_98427_lociStitched	5	4267	19661.9	4942.28	3269	0
chr18	14578693	14599293	12_Peak_19852_lociStitched	12	13143	19632.8	4913.25	3270	0
chr16	65715203	65761383	13_Peak_54557_lociStitched	13	15181	24727.2	10028.4	3272	0
chr13	207164777	207213151	14_Peak_38823_lociStitched	14	12785	29440	14743.5	3274	0
chr8	67493436	67504910	4_Peak_43629_lociStitched	4	4900	17790.5	3099.54	3276	0
chr15	85138536	85183600	12_Peak_66513_lociStitched	12	9941	21908.7	7219.37	3277	0
chr2	87344298	87440468	29_Peak_68305_lociStitched	29	20540	39033	24343.9	3278	0
chr6	84209033	84230057	4_Peak_15650_lociStitched	4	7674	21056.5	6370.62	3279	0
chr11	76540692	76600865	13_Peak_83189_lociStitched	13	15741	27562.9	12901.7	3284	0
chr2	52310946	52323771	2_Peak_894_lociStitched	2	3586	18371.8	3716.68	3285	0
chr1	27693587	27744371	11_Peak_19790_lociStitched	11	11789	25580.9	10930.2	3286	0
chr14	121347763	121349825	1_Peak_3229_lociStitched	1	2414	16213.7	1565.07	3287	0
chr3	18387405	18418173	5_Peak_7352_lociStitched	5	6931	22288.3	7652	3288	0
chr2	25226986	25277293	18_Peak_6813_lociStitched	18	13109	26018.8	11394.5	3290	0
chr2	41007223	41029307	4_Peak_9193_lociStitched	4	7869	20286.4	5664.55	3291	0
chr6	109046340	109075076	10_Peak_35587_lociStitched	10	12048	22092	7476.07	3292	0
chr18	7845224	7872922	5_Peak_10239_lociStitched	5	6977	20273.5	5659.5	3293	0
chr14	140660952	140693530	10_Peak_68279_lociStitched	10	13310	21421	6808.36	3294	0
chr5	32905009	32911367	5_Peak_62312_lociStitched	5	3428	16954	2343.28	3295	0
chr6	69905050	69914215	4_Peak_55774_lociStitched	4	9151	17409.7	2805.31	3297	0
chr11	79010747	79040931	8_Peak_72063_lociStitched	8	11325	22014.8	7413.47	3298	0
chr1	56092966	56116305	7_Peak_51953_lociStitched	7	8502	19112.3	4513.76	3300	0
chr7	40330882	40359566	11_Peak_43359_lociStitched	11	12636	21355.2	6757.95	3301	0
chr4	100719890	100743326	6_Peak_50341_lociStitched	6	7295	19299.5	4705.95	3303	0
chr6	142483677	142489362	2_Peak_1060_lociStitched	2	4428	16810.3	2217.59	3304	0
chr5	51506317	51538427	8_Peak_98153_lociStitched	8	11009	20111.6	5527.01	3305	0
chr9	125005321	125025577	8_Peak_89621_lociStitched	8	14717	19083.2	4520.14	3308	0
chr4	800241	825770	7_Peak_65086_lociStitched	7	4194	21545.7	6992.35	3309	0
chr9	131572287	131622510	15_Peak_72816_lociStitched	15	13469	26904.5	12364.9	3310	0
chr13	137441247	137455230	7_Peak_46275_lociStitched	7	7517	18794.6	4262.02	3311	0
chr12	25049782	25063769	4_Peak_1968_lociStitched	4	6391	18952.7	4422.57	3312	0
chr6	88986128	88988150	1_Peak_1756_lociStitched	1	2449	16093.2	1571.13	3313	0
chr4	12263800	12340512	14_Peak_86373_lociStitched	14	17165	33086.9	18567.3	3314	0
chr10	56214140	56275502	18_Peak_100871_lociStitched	18	16878	27987.2	13469	3315	0
chr6	58332333	58336408	Peak_3471	1	4124	15682.7	1171.76	3317	0
chr3	126330710	126347235	4_Peak_5282_lociStitched	4	8377	18679.6	4170.81	3319	0
chr1	2964729	2991201	6_Peak_18203_lociStitched	6	9332	21410.6	6909.19	3321	0
chr13	53808131	53827235	7_Peak_98731_lociStitched	7	5692	20173.7	5681.53	3323	0
chr9	12833854	12858931	8_Peak_72290_lociStitched	8	8070	20799.4	6322.83	3325	0
chr13	34910451	34915456	Peak_4962	1	5195	16420.8	1947.23	3326	0
chr9	73705782	73724517	7_Peak_104003_lociStitched	7	7413	17773.1	3310.9	3327	0
chr5	4792318	4815539	7_Peak_108325_lociStitched	7	8730	20487.9	6030.49	3328	0
chr2	18317312	18347608	9_Peak_9612_lociStitched	9	13981	21665	7217.58	3331	0
chr6	43927855	43950969	6_Peak_52241_lociStitched	6	6553	20478.3	6036.51	3332	0
chr12	462475	496113	5_Peak_82137_lociStitched	5	8475	23472.6	9031.8	3333	0
chr3	16363697	16378361	4_Peak_54577_lociStitched	4	6587	18419.5	3985.68	3335	0
chr14	129465619	129477741	3_Peak_29120_lociStitched	3	4991	18118.2	3700.48	3336	0
chr6	155565465	155571910	4_Peak_86818_lociStitched	4	5057	16599	2184.65	3337	0
chr9	17049253	17078209	13_Peak_42988_lociStitched	13	11274	20958.9	6546.51	3338	0
chr7	24212290	24215032	Peak_1309	1	2743	15684	1271.74	3339	0
chr4	10227995	10281804	18_Peak_48461_lociStitched	18	17940	27787	13376.9	3340	0
chr18	25557327	25579355	7_Peak_24510_lociStitched	7	9954	19712.4	5314.36	3342	0
chr7	112241449	112287331	8_Peak_16781_lociStitched	8	14549	24231.9	9840.6	3345	0
chr9	46570469	46577983	3_Peak_7943_lociStitched	3	7309	17240	2851.14	3346	0
chr8	40825571	40847044	7_Peak_53802_lociStitched	7	5204	18592.5	4237.09	3347	0
chr5	6569733	6577449	3_Peak_8024_lociStitched	3	4234	17190.5	2842.57	3349	0
chr14	132516383	132532497	3_Peak_2730_lociStitched	3	2893	19433.5	5100.08	3351	0
chr15	80008141	80053456	11_Peak_29956_lociStitched	11	12559	22489.8	8156.7	3352	0
chr12	46729584	46783404	11_Peak_64078_lociStitched	11	13494	27787.3	13455	3353	0
chr9	20471752	20494505	3_Peak_18483_lociStitched	3	7790	18880.4	4548.32	3354	0
chr16	28156940	28188916	7_Peak_46060_lociStitched	7	8985	21933.1	7609.06	3356	0
chr16	71347283	71372311	6_Peak_51817_lociStitched	6	10413	21032	6709.7	3357	0
chrX	9626321	9660369	8_Peak_109179_lociStitched	8	12212	18798.7	4482.41	3358	0
chr7	111446260	111453761	5_Peak_95974_lociStitched	5	5883	16819	2503.72	3359	0
chr12	52360971	52373635	4_Peak_7678_lociStitched	4	7889	17893	3592.78	3362	0
chr9	36419815	36420973	1_Peak_650_lociStitched	1	1293	15203.2	906.984	3363	0
chr7	120991394	121018437	8_Peak_107635_lociStitched	8	12609	19671.1	5376.15	3364	0
chr5	9713159	9724866	4_Peak_28217_lociStitched	4	4856	17658.8	3364.59	3365	0
chr7	32344502	32360009	3_Peak_5785_lociStitched	3	5592	18709.2	4417.94	3366	0
chr6	70271084	70274984	1_Peak_3160_lociStitched	1	4017	15782.1	1494.76	3367	0
chr3	42860575	42867842	4_Peak_5390_lociStitched	4	5378	17167.9	2881.03	3368	0
chr6	83684361	83737419	10_Peak_32027_lociStitched	10	14652	26924.8	12642.9	3370	0
chr2	51660732	51672270	2_Peak_21984_lociStitched	2	5299	18555.5	4275.33	3371	0
chr7	12251022	12272935	8_Peak_13782_lociStitched	8	10273	20277	5998.19	3372	0
chr5	6208542	6239783	12_Peak_39124_lociStitched	12	11161	23371.9	9096.88	3373	0
chr3	110618462	110671463	12_Peak_32986_lociStitched	12	16358	24831.3	10564.6	3375	0
chr13	31713476	31724145	2_Peak_7576_lociStitched	2	3779	18174.9	3918.05	3379	0
chrX	12135458	12173909	11_Peak_59458_lociStitched	11	18044	17682.9	3427.21	3380	0
chr1	239918268	239962846	10_Peak_40899_lociStitched	10	9883	24760.2	10506	3381	0
chr6	54813031	54835404	5_Peak_58012_lociStitched	5	5937	21538.2	7294.68	3383	0
chr3	132424813	132427720	1_Peak_1598_lociStitched	1	3207	16199	1958.55	3385	0
chr1	183914476	183919049	2_Peak_4731_lociStitched	2	3877	16392.6	2153.34	3386	0
chr1	20968107	20990659	10_Peak_80708_lociStitched	10	10390	20905.7	6670.88	3387	0
chr6	145529750	145534870	2_Peak_66939_lociStitched	2	2825	16161.3	1932.4	3391	0
chr6	33941723	33945902	3_Peak_10848_lociStitched	3	3682	15571	1344.8	3392	0
chr7	42198441	42219882	8_Peak_45763_lociStitched	8	8795	19967.5	5746.99	3393	0
chrX	60794190	60796351	1_Peak_4048_lociStitched	1	2235	15500.4	1287.45	3394	0
chr3	72532992	72547166	4_Peak_77035_lociStitched	4	4000	17847.4	3634.98	3395	0
chr2	75048956	75075034	4_Peak_90694_lociStitched	4	8971	20821.6	6610.95	3396	0
chr11	21971229	21999956	10_Peak_96597_lociStitched	10	8741	21614.2	7408.69	3398	0
chr6	88770662	88801900	6_Peak_16194_lociStitched	6	7357	22937.2	8733.3	3399	0
chr1	234281478	234308162	11_Peak_71954_lociStitched	11	11355	23101	8902.66	3401	0
chr7	76498931	76553553	19_Peak_45269_lociStitched	19	18712	24606.6	10414.3	3403	0
chr14	56668747	56673837	3_Peak_27836_lociStitched	3	3926	16321.6	2134.56	3404	0
chr14	29558494	29560587	1_Peak_2589_lociStitched	1	2420	15400.1	1215.31	3405	0
chr10	29178288	29202400	8_Peak_99864_lociStitched	8	9768	20830.3	6645.65	3406	0
chr7	60298743	60301296	2_Peak_18682_lociStitched	2	2497	15723.3	1538.86	3407	0
chr13	199588167	199614564	4_Peak_32595_lociStitched	4	5725	20943.4	6768.19	3408	0
chr6	53245157	53263799	3_Peak_8892_lociStitched	3	6717	18917.9	4744.39	3410	0
chr14	2428877	2464978	9_Peak_51318_lociStitched	9	12010	20375.4	6202.15	3411	0
chr3	113198709	113237730	9_Peak_46474_lociStitched	9	7612	23564.8	9396.26	3413	0
chr7	115854797	115873908	4_Peak_98181_lociStitched	4	7008	18807.1	4640.15	3414	0
chr15	96478317	96514934	13_Peak_36911_lociStitched	13	12753	19751.2	5591.42	3415	0
chr2	27856536	27877599	4_Peak_84347_lociStitched	4	8003	19437.6	5292.68	3417	0
chr8	6450903	6453490	1_Peak_333_lociStitched	1	2588	15397	1252.63	3418	0
chr14	6710840	6712811	1_Peak_2279_lociStitched	1	2118	15099.3	965.564	3421	0
chr9	44650471	44671869	4_Peak_13386_lociStitched	4	9658	19433.7	5302.42	3422	0
chr9	52076152	52099454	8_Peak_13325_lociStitched	8	10424	20205.7	6076.45	3424	0
chr9	117282009	117302267	9_Peak_79421_lociStitched	9	10528	18631.3	4505.38	3425	0
chr13	153081385	153091386	2_Peak_1042_lociStitched	2	4662	16625.9	2504.17	3426	0
chr6	89614227	89619941	2_Peak_1441_lociStitched	2	4566	15636.4	1516.5	3427	0
chr6	89512652	89515975	1_Peak_3542_lociStitched	1	3324	15277.2	1162.05	3428	0
chr14	2056026	2101454	10_Peak_85961_lociStitched	10	11322	22386.1	8286.93	3431	0
chr1	186146	218454	10_Peak_74139_lociStitched	10	11775	22844.7	8745.97	3432	0
chr1	82717599	82735025	6_Peak_87347_lociStitched	6	10605	18055.3	3967.85	3434	0
chr2	9829000	9873935	15_Peak_34036_lociStitched	15	17684	24729.2	10647.2	3435	0
chr7	81634065	81642583	3_Peak_84474_lociStitched	3	8297	15949.7	1877.46	3437	0
chr12	11524407	11548585	5_Peak_31066_lociStitched	5	8316	19180.4	5123.32	3439	0
chr13	32627946	32659992	11_Peak_91257_lociStitched	11	15580	21970.7	7928.18	3442	0
chr12	5039761	5065091	5_Peak_53904_lociStitched	5	9575	20114.6	6079.2	3443	0
chr2	62478987	62482310	1_Peak_853_lociStitched	1	3324	15177.1	1143.11	3444	0
chr2	62124610	62185542	14_Peak_43501_lociStitched	14	11716	29978.9	15947.9	3445	0
chr3	56609770	56636048	4_Peak_93248_lociStitched	4	5829	21082.8	7055.64	3446	0
chr14	111928374	111936201	4_Peak_84250_lociStitched	4	6473	15476.2	1458.46	3449	0
chr2	16597309	16625095	16_Peak_8934_lociStitched	16	14209	23129.2	9112.52	3450	0
chr18	19687149	19711505	7_Peak_13635_lociStitched	7	12049	20742.8	6728.95	3451	0
chr13	70874170	70881077	4_Peak_51979_lociStitched	4	6659	17071.9	3066.58	3453	0
chr7	80144218	80167959	5_Peak_83371_lociStitched	5	8229	19153.2	5150.96	3454	0
chr18	54280618	54284477	1_Peak_4954_lociStitched	1	4219	15872.8	1873.64	3455	0
chr7	32278666	32290770	3_Peak_70954_lociStitched	3	3925	17859.4	3866.61	3456	0
chr3	3588604	3610617	5_Peak_23384_lociStitched	5	10062	20322.8	6342.73	3457	0
chr2	102609321	102634690	7_Peak_29167_lociStitched	7	7332	17934.7	3979.83	3459	0
chr6	80023584	80036434	2_Peak_62641_lociStitched	2	2889	17035	3081.66	3460	0
chr13	32577135	32580974	3_Peak_22736_lociStitched	3	4280	15907.5	1956.39	3461	0
chr5	91031033	91036333	3_Peak_18041_lociStitched	3	5251	15263.9	1315.2	3462	0
chr6	27752272	27759322	3_Peak_96322_lociStitched	3	6052	17030.8	3086.21	3463	0
chr8	130220628	130262212	16_Peak_62988_lociStitched	16	11522	24860	10925.3	3465	0
chr10	11711353	11743525	15_Peak_68232_lociStitched	15	13129	21019.3	7085.72	3466	0
chr2	25995467	26012795	3_Peak_6469_lociStitched	3	6711	18356.4	4424.97	3467	0
chr2	113773177	113775835	1_Peak_1152_lociStitched	1	2799	15253.3	1326.81	3469	0
chr13	67313752	67362873	10_Peak_98396_lociStitched	10	13669	26033	12112.6	3471	0
chr1	115219652	115221463	1_Peak_1326_lociStitched	1	1985	15109.2	1207.86	3473	0
chr4	36555589	36591804	13_Peak_2289_lociStitched	13	10155	22694.4	8807.51	3475	0
chr16	68696805	68711721	5_Peak_97201_lociStitched	5	4380	18324.8	4438.31	3476	0
chr2	69220954	69237363	4_Peak_13115_lociStitched	4	9464	18337.1	4466.53	3477	0
chr1	188313224	188366962	11_Peak_47017_lociStitched	11	8663	24363	10495.3	3478	0
chr15	57619446	57629946	4_Peak_4594_lociStitched	4	7130	16036.6	2170.35	3479	0
chr6	36110251	36123090	4_Peak_20625_lociStitched	4	7123	17939.8	4074.8	3480	0
chr15	46256836	46268083	2_Peak_7131_lociStitched	2	3236	16865.6	3001.06	3481	0
chr3	120023882	120056075	11_Peak_31195_lociStitched	11	13869	21687.2	7829.59	3482	0
chr2	81526532	81534761	3_Peak_12724_lociStitched	3	8080	16667	2810.34	3483	0
chr1	100697876	100700616	2_Peak_3694_lociStitched	2	2994	15530.1	1678.13	3484	0
chr9	71368419	71391554	5_Peak_35058_lociStitched	5	6824	18139.4	4288.47	3485	0
chr6	55914369	55940960	4_Peak_58310_lociStitched	4	5707	22004.1	8158.12	3486	0
chr6	118878521	118900009	11_Peak_42568_lociStitched	11	10799	19323.1	5478.65	3487	0
chr9	92998985	93030250	11_Peak_35301_lociStitched	11	9122	20057.2	6217.88	3488	0
chr3	1644955	1646674	1_Peak_2225_lociStitched	1	1751	15105.1	1266.12	3489	0
chr6	147371760	147402838	6_Peak_41132_lociStitched	6	6033	21022.9	7186.41	3490	0
chr13	73351524	73366763	2_Peak_54960_lociStitched	2	5834	17811.3	3985	3492	0
chr12	33639362	33671767	11_Peak_16902_lociStitched	11	12337	21828	8013.76	3493	0
chr13	61066935	61091983	6_Peak_36879_lociStitched	6	10410	21061.3	7247.21	3494	0
chr14	76606819	76673710	14_Peak_104665_lociStitched	14	16281	28203.4	14389.8	3495	0
chr7	115294851	115305534	8_Peak_108060_lociStitched	8	7344	17226.3	3415.36	3496	0
chr7	64762436	64763975	1_Peak_1359_lociStitched	1	1695	14882.1	1081.96	3498	0
chr5	13571906	13587383	6_Peak_80220_lociStitched	6	5459	18119	4326.34	3500	0
chr3	100556901	100559845	2_Peak_3652_lociStitched	2	2102	14921.5	1131.99	3501	0
chr18	2547339	2550557	1_Peak_2347_lociStitched	1	3241	15011.2	1223.42	3502	0
chr18	47826507	47842643	3_Peak_65907_lociStitched	3	10312	18191.7	4403.97	3503	0
chr18	16700201	16710010	4_Peak_12672_lociStitched	4	8513	16554.6	2772.02	3505	0
chr1	16274193	16275704	1_Peak_1113_lociStitched	1	1649	14768.7	1000.83	3506	0
chr6	86020346	86040258	4_Peak_106931_lociStitched	4	7714	19718.8	5951.39	3507	0
chr4	122503793	122517961	5_Peak_40575_lociStitched	5	6542	18505.4	4739.96	3508	0
chr15	54835926	54851745	4_Peak_5462_lociStitched	4	9953	18065.3	4303.01	3509	0
chr13	31177889	31184613	2_Peak_10798_lociStitched	2	5952	16514.6	2759.03	3510	0
chr2	79182417	79222317	6_Peak_34729_lociStitched	6	8037	23545	9795.45	3514	0
chr16	41351228	41371757	5_Peak_24672_lociStitched	5	9479	17769.8	4022.59	3515	0
chr14	133656381	133674983	6_Peak_41578_lociStitched	6	7758	18566.7	4821.64	3516	0
chr8	1345031	1362125	5_Peak_46216_lociStitched	5	5735	18803.4	5059.82	3517	0
chr15	8883785	8900472	14_Peak_70642_lociStitched	14	10093	16034.1	2299.19	3518	0
chr6	44031833	44044056	2_Peak_10943_lociStitched	2	5516	18262.7	4529.88	3519	0
chr9	116148247	116150943	1_Peak_1022_lociStitched	1	3005	15256.1	1525.43	3520	0
chr4	50334229	50345917	2_Peak_11841_lociStitched	2	3342	16457.2	2740.49	3521	0
chr11	14520573	14526053	2_Peak_97626_lociStitched	2	5141	15049.2	1334.38	3523	0
chr10	11465871	11468089	1_Peak_4423_lociStitched	1	2533	15481.7	1774.93	3524	0
chr9	45860929	45864844	2_Peak_6054_lociStitched	2	3691	15404.8	1702.89	3525	0
chr1	166974813	166983844	4_Peak_21702_lociStitched	4	7722	16692	2990.16	3526	0
chr10	58495131	58522405	10_Peak_13787_lociStitched	10	9940	19704.3	6007.87	3529	0
chr17	39244053	39246422	1_Peak_993_lociStitched	1	2398	15249.7	1558.05	3532	0
chr14	41041847	41054895	3_Peak_90483_lociStitched	3	6276	16735.4	3048.01	3533	0
chr14	105124999	105136769	9_Peak_104915_lociStitched	9	8938	16217.8	2531.36	3534	0
chr2	1477133	1482603	Peak_8270	1	5471	15697.8	2011.87	3535	0
chr5	12385159	12407930	8_Peak_13809_lociStitched	8	10095	19145.5	5468.5	3537	0
chr4	123834027	123836528	1_Peak_3775_lociStitched	1	2502	14943.5	1267.76	3538	0
chr1	111299851	111319587	6_Peak_98309_lociStitched	6	9234	18271.2	4597.43	3539	0
chr7	14107829	14126571	6_Peak_10503_lociStitched	6	9609	18237	4575.3	3542	0
chr3	31669430	31682705	4_Peak_24951_lociStitched	4	7320	17056.4	3397.14	3543	0
chr7	111535907	111549318	3_Peak_4335_lociStitched	3	5417	17354	3695.42	3545	0
chr8	71455663	71495426	12_Peak_37691_lociStitched	12	12310	22483.7	8852.26	3547	0
chr5	87779285	87814254	18_Peak_99654_lociStitched	18	11206	20272.2	6645.46	3549	0
chr3	53478424	53500316	4_Peak_31068_lociStitched	4	8188	18205.3	4579.06	3550	0
chr18	5975375	6002170	6_Peak_19578_lociStitched	6	8189	20418.9	6814.39	3557	0
chr12	42846416	42865006	6_Peak_57675_lociStitched	6	6837	18947.9	5350.49	3558	0
chr5	68222614	68225884	3_Peak_4448_lociStitched	3	3410	15518.7	1926	3560	0
chr14	48043577	48051368	2_Peak_23135_lociStitched	2	7721	16206.7	2618.82	3562	0
chrX	98154349	98190863	12_Peak_3276_lociStitched	12	11926	18421.6	4836.22	3563	0
chr5	61836108	61887306	19_Peak_73153_lociStitched	19	13911	22717.4	9134.23	3564	0
chr12	648188	658608	4_Peak_3700_lociStitched	4	5383	17179.5	3600.11	3565	0
chr14	49596929	49643240	11_Peak_32942_lociStitched	11	14295	25105.2	11526.8	3566	0
chr4	81868720	81879673	3_Peak_51856_lociStitched	3	7272	15720.5	2142.56	3567	0
chr17	35669192	35721428	15_Peak_61263_lociStitched	15	18403	23375.6	9804.7	3569	0
chr16	68523656	68531509	3_Peak_36003_lociStitched	3	5483	15770.6	2200	3570	0
chr6	189111	210151	6_Peak_103608_lociStitched	6	4016	19018.3	5452.2	3572	0
chr7	53640365	53644495	2_Peak_7140_lociStitched	2	4727	16043.4	2483.41	3573	0
chr7	113592942	113600942	3_Peak_54898_lociStitched	3	3080	16018.5	2465.98	3576	0
chr7	29802482	29815452	4_Peak_56030_lociStitched	4	6654	17714.4	4163.37	3577	0
chr17	60070478	60092376	9_Peak_86965_lociStitched	9	10689	19377.5	5840.2	3578	0
chr17	26118043	26121396	2_Peak_3172_lociStitched	2	3102	15813.8	2279.37	3580	0
chr14	59515630	59540010	6_Peak_43495_lociStitched	6	10191	19962.3	6431.44	3582	0
chr14	35460180	35485961	12_Peak_76213_lociStitched	12	10964	19760.2	6232.95	3584	0
chr6	6540048	6575550	12_Peak_64017_lociStitched	12	16605	21105.9	7583.23	3585	0
chr2	58572308	58574943	2_Peak_31332_lociStitched	2	2674	14714.1	1192.46	3586	0
chr4	83457147	83467833	3_Peak_4735_lociStitched	3	6466	17088.5	3567.99	3587	0
chr3	14463869	14496297	8_Peak_11278_lociStitched	8	10988	20841.5	7322.24	3588	0
chr13	100441166	100444443	1_Peak_4695_lociStitched	1	4001	15649.6	2132	3590	0
chr1	166536570	166552126	6_Peak_60919_lociStitched	6	6943	17184.6	3680.84	3591	0
chr8	65314639	65364755	11_Peak_44789_lociStitched	11	10939	23664.9	10163.9	3593	0
chr2	70024270	70061160	6_Peak_45465_lociStitched	6	8456	23380.9	9886.52	3595	0
chr1	10310377	10313078	1_Peak_1721_lociStitched	1	2836	14679.6	1185.6	3596	0
chr4	81133949	81146487	3_Peak_2033_lociStitched	3	2278	16545.1	3053	3597	0
chr13	131325944	131340920	2_Peak_2434_lociStitched	2	5981	17821.4	4358.02	3602	0
chr2	74134740	74156921	6_Peak_26987_lociStitched	6	9167	19897.5	6440.71	3604	0
chr9	124695952	124698400	1_Peak_6034_lociStitched	1	2480	14840.8	1392.21	3605	0
chr18	48550614	48552146	1_Peak_3094_lociStitched	1	1672	14489.6	1041.87	3606	0
chr1	181113510	181121484	3_Peak_23150_lociStitched	3	6099	15664.2	2220.88	3607	0
chr2	40008377	40046474	11_Peak_10998_lociStitched	11	10214	22802.3	9362.01	3608	0
chr3	37554032	37556621	2_Peak_5172_lociStitched	2	2491	15464.1	2031.48	3610	0
chr3	102801555	102843481	10_Peak_24289_lociStitched	10	9443	22925	9495.6	3612	0
chr6	27097005	27122108	7_Peak_38895_lociStitched	7	13930	18743.3	5315.11	3614	0
chr10	46639320	46656926	8_Peak_10544_lociStitched	8	8144	17371.8	3954.67	3616	0
chr2	136833317	136846914	6_Peak_20826_lociStitched	6	10034	17489.1	4074.25	3617	0
chr10	33086415	33109026	6_Peak_78386_lociStitched	6	8942	18348.8	4940.5	3619	0
chr2	127016514	127018426	2_Peak_1004_lociStitched	2	1815	14409	1001.55	3620	0
chr15	120215374	120264144	14_Peak_32920_lociStitched	14	16796	22746.3	9344.33	3621	0
chr2	143675232	143694186	5_Peak_50858_lociStitched	5	5423	18552.2	5152.44	3622	0
chr2	3629244	3637694	3_Peak_38689_lociStitched	3	8025	16570.5	3174.5	3623	0
chr2	3842678	3852506	2_Peak_13346_lociStitched	2	7735	16609.3	3213.76	3624	0
chr8	96642571	96677182	8_Peak_19924_lociStitched	8	10136	20834	7441.46	3625	0
chr6	70730810	70751541	5_Peak_12523_lociStitched	5	9524	19257.5	5870.64	3627	0
chr4	97619685	97654623	7_Peak_10996_lociStitched	7	9058	22597	9210.83	3628	0
chr6	160653214	160657032	2_Peak_2304_lociStitched	2	3583	14862.3	1476.8	3629	0
chr1	57716251	57727901	7_Peak_40002_lociStitched	7	6270	15660	2275.51	3630	0
chr5	88769830	88784858	6_Peak_18213_lociStitched	6	5930	17198.7	3824.25	3631	0
chr1	163019899	163047015	14_Peak_97381_lociStitched	14	11793	19117.1	5743	3632	0
chr2	94878193	94880470	1_Peak_2599_lociStitched	1	2772	14659.1	1286.3	3633	0
chr13	26566603	26573439	2_Peak_6815_lociStitched	2	6744	15154.2	1787.32	3634	0
chr9	25968914	25984054	5_Peak_68583_lociStitched	5	6861	18237.6	4872.05	3636	0
chr17	61594866	61604659	4_Peak_21686_lociStitched	4	5817	16340.3	2975.81	3638	0
chr2	89904378	89918856	4_Peak_17486_lociStitched	4	7258	16885.7	3529.74	3640	0
chr6	48987662	49005452	5_Peak_11954_lociStitched	5	6224	19063.8	5708.81	3641	0
chr2	151108517	151130034	6_Peak_16369_lociStitched	6	10353	17256.4	3906.69	3643	0
chr12	15164204	15171128	4_Peak_4190_lociStitched	4	4518	16484.7	3135.87	3644	0
chr5	14836667	14858531	6_Peak_104219_lociStitched	6	8157	19211.9	5863.92	3646	0
chr13	180980593	181005036	9_Peak_106562_lociStitched	9	6963	17414.1	4076.19	3647	0
chr2	84072883	84095580	6_Peak_93227_lociStitched	6	6617	18595.7	5281.59	3649	0
chr5	77026320	77033772	2_Peak_6485_lociStitched	2	7379	15212	1905.86	3651	0
chr12	11215629	11230302	4_Peak_55199_lociStitched	4	8888	16523.8	3228.86	3654	0
chr6	98357388	98393984	14_Peak_84602_lociStitched	14	13128	21952.5	8659.35	3655	0
chr1	34880084	34904292	10_Peak_32447_lociStitched	10	10338	17494.5	4207.71	3657	0
chr3	111965517	112002675	5_Peak_10031_lociStitched	5	6917	22346	9061.64	3658	0
chr2	658899	670466	2_Peak_9331_lociStitched	2	5498	17234.8	3951.29	3659	0
chr16	18879927	18912532	6_Peak_37376_lociStitched	6	10624	20984.6	7701.3	3660	0
chr5	88336158	88346654	4_Peak_40388_lociStitched	4	6499	15897	2621.12	3661	0
chr5	73496177	73498105	1_Peak_2697_lociStitched	1	2224	14841	1570.99	3662	0
chr6	88089923	88107909	5_Peak_71487_lociStitched	5	14690	18534.6	5271.7	3663	0
chr18	51286366	51302051	4_Peak_92536_lociStitched	4	9630	16827.5	3565.94	3664	0
chr5	3495406	3505705	3_Peak_8454_lociStitched	3	5605	16125.1	2866.21	3666	0
chr3	96383100	96410238	4_Peak_8471_lociStitched	4	7194	19058.7	5800.37	3667	0
chr14	38835085	38872758	10_Peak_84825_lociStitched	10	10636	25240.9	11983.7	3668	0
chr5	7498074	7516009	4_Peak_45704_lociStitched	4	7334	18062.9	4809.36	3670	0
chr12	34261645	34263897	1_Peak_2261_lociStitched	1	2327	14562.4	1311.17	3671	0
chr17	38217900	38222219	3_Peak_84087_lociStitched	3	1933	15311.7	2062.86	3672	0
chr18	7959783	7977840	7_Peak_23317_lociStitched	7	8197	17948.7	4705.65	3673	0
chr8	2878854	2935319	14_Peak_6001_lociStitched	14	14322	25488.3	12246.8	3674	0
chr15	940643	942789	1_Peak_514_lociStitched	1	2147	13948.8	708.609	3675	0
chr12	10430581	10449190	8_Peak_92638_lociStitched	8	8237	17531.5	4310.25	3677	0
chr17	11771521	11773776	1_Peak_1010_lociStitched	1	2413	15062.5	1844.7	3678	0
chr5	8931563	8996371	14_Peak_107827_lociStitched	14	15119	26584.2	13369.9	3679	0
chr7	86302248	86307328	3_Peak_4214_lociStitched	3	3973	15314.2	2110.53	3680	0
chr6	55110515	55120293	4_Peak_84455_lociStitched	4	4135	15975.9	2772.63	3681	0
chr16	20020976	20045001	4_Peak_192_lociStitched	4	5402	17739.7	4536.99	3682	0
chr3	42539873	42551016	6_Peak_5757_lociStitched	6	9064	16344.6	3143.44	3683	0
chr6	150220815	150240644	10_Peak_64949_lociStitched	10	13041	17608.2	4427.82	3686	0
chrX	33048649	33072595	8_Peak_18148_lociStitched	8	10475	15961.3	2791.12	3688	0
chr8	5413346	5422021	4_Peak_29074_lociStitched	4	7928	15961.9	2792.7	3689	0
chr6	97287644	97332589	8_Peak_44894_lociStitched	8	8795	24984.9	11829.5	3692	0
chr9	27277213	27286991	5_Peak_25227_lociStitched	5	5483	16024.2	2871.93	3693	0
chr7	1655374	1657968	1_Peak_4762_lociStitched	1	2728	14979.1	1828.45	3694	0
chr7	59084653	59138495	14_Peak_55400_lociStitched	14	15606	26688.9	13540.5	3695	0
chr14	32019155	32028660	4_Peak_7904_lociStitched	4	8704	16118.4	2970.11	3696	0
chr8	44678311	44686608	5_Peak_21091_lociStitched	5	7046	14708.4	1582.63	3700	0
chr10	57066545	57111000	16_Peak_30412_lociStitched	16	15780	24086	10962.1	3701	0
chr13	99757997	99786571	11_Peak_83226_lociStitched	11	10537	19364.6	6246.28	3702	0
chr3	108115208	108135027	6_Peak_41732_lociStitched	6	10574	17395.1	4278.92	3703	0
chr18	8957302	8959262	1_Peak_1399_lociStitched	1	2158	14257.3	1145.58	3705	0
chr5	67304625	67306150	1_Peak_369_lociStitched	1	1610	14326.1	1233.78	3707	0
chr6	43777257	43816178	15_Peak_35779_lociStitched	15	11415	20387.2	7301.76	3710	0
chr13	158325940	158334924	3_Peak_2330_lociStitched	3	4467	15659.9	2579.29	3711	0
chr7	14039571	14060467	7_Peak_4419_lociStitched	7	8050	17688.5	4611.75	3712	0
chr14	6407455	6419633	6_Peak_96933_lociStitched	6	6810	16627.8	3552.32	3713	0
chr7	11577938	11598133	5_Peak_58314_lociStitched	5	8447	18771.3	5697.01	3715	0
chr5	31656707	31658809	1_Peak_920_lociStitched	1	2625	14503.4	1430.87	3717	0
chr11	5875356	5954379	14_Peak_84577_lociStitched	14	8893	28154	15096.7	3718	0
chr2	150339341	150362317	6_Peak_5511_lociStitched	6	9450	19733.9	6677.82	3719	0
chr15	116321981	116334702	2_Peak_99510_lociStitched	2	3717	16996.4	3941.63	3720	0
chr2	71635084	71651922	7_Peak_18545_lociStitched	7	6647	17541.8	4494.06	3723	0
chr11	78616440	78639220	4_Peak_92299_lociStitched	4	9139	18625.9	5580.41	3724	0
chr6	153562112	153589796	7_Peak_2490_lociStitched	7	8871	20719.1	7682.57	3725	0
chr7	1272938	1285484	5_Peak_91162_lociStitched	5	6254	16914.5	3880.48	3726	0
chr7	83223991	83249251	4_Peak_35627_lociStitched	4	8778	17889.3	4856.79	3727	0
chr1	31715032	31724894	6_Peak_93460_lociStitched	6	7891	14966.3	1934.01	3728	0
chr12	22623893	22643350	6_Peak_28213_lociStitched	6	6581	18164.1	5131.9	3729	0
chr1	269965456	269977233	6_Peak_60842_lociStitched	6	7622	17251.6	4219.89	3730	0
chr2	79016161	79027865	6_Peak_67405_lociStitched	6	4284	16693.9	3663.45	3731	0
chr6	81064642	81082852	4_Peak_14457_lociStitched	4	6763	19269.6	6246.6	3733	0
chr1	123460617	123462710	1_Peak_595_lociStitched	1	2433	14103.2	1083.21	3734	0
chr16	39379796	39406606	8_Peak_99075_lociStitched	8	7805	19003.8	5988.96	3736	0
chr2	6321077	6347249	9_Peak_103221_lociStitched	9	10256	19642.3	6634.37	3737	0
chr13	86868009	86879350	4_Peak_75754_lociStitched	4	5244	15390.9	2386.47	3738	0
chr9	9065397	9070921	4_Peak_21643_lociStitched	4	4075	15690.2	2686.16	3739	0
chr3	113043788	113045947	2_Peak_7066_lociStitched	2	2381	14547.6	1547.14	3740	0
chrX	6314666	6331835	4_Peak_90644_lociStitched	4	11172	18257.5	5279.47	3743	0
chr7	99909835	99930849	7_Peak_9322_lociStitched	7	12264	17555.1	4585.25	3744	0
chr14	50346697	50355857	3_Peak_40516_lociStitched	3	6345	16270	3301.26	3745	0
chr8	47607404	47610363	2_Peak_81281_lociStitched	2	2914	14432.6	1467.03	3746	0
chr10	51023510	51033958	5_Peak_74226_lociStitched	5	6950	16220.8	3256	3747	0
chr7	55235313	55264195	8_Peak_62599_lociStitched	8	10482	20215.1	7251.29	3748	0
chr10	63806385	63823628	6_Peak_82959_lociStitched	6	9267	18660.4	5700.54	3749	0
chr15	55488334	55494409	3_Peak_84590_lociStitched	3	4446	16032.5	3089.14	3751	0
chr8	38731124	38746440	5_Peak_99725_lociStitched	5	2823	15797.8	2855.96	3752	0
chr14	120323237	120349754	8_Peak_71689_lociStitched	8	14466	20181.1	7244.36	3754	0
chr11	16804474	16830391	6_Peak_106967_lociStitched	6	8023	19007.5	6072.35	3755	0
chr13	77862034	77865876	5_Peak_2458_lociStitched	5	3282	14948.9	2025.95	3758	0
chr4	90385423	90395098	4_Peak_42789_lociStitched	4	5248	15930.9	3012.8	3759	0
chr12	1475900	1507980	8_Peak_19172_lociStitched	8	8412	21868.9	8956.74	3760	0
chr1	129679086	129724429	15_Peak_107912_lociStitched	15	10169	22317.9	9408.54	3761	0
chr15	134113303	134124209	7_Peak_91748_lociStitched	7	6902	16013.5	3105.63	3762	0
chr3	8154519	8171458	6_Peak_95282_lociStitched	6	5666	17818.6	4913.18	3763	0
chrX	114569051	114595942	5_Peak_590_lociStitched	5	5820	16384.7	3487.76	3764	0
chr13	198463120	198472636	9_Peak_36161_lociStitched	9	7434	16138.3	3241.92	3765	0
chr10	46501362	46528505	6_Peak_36278_lociStitched	6	9743	19013.7	6118.03	3767	0
chr8	1962272	2013762	14_Peak_84485_lociStitched	14	12431	25046.9	12155.2	3768	0
chr4	1331270	1347770	3_Peak_18118_lociStitched	3	7988	16175	3288.45	3769	0
chr6	49468970	49516289	7_Peak_106282_lociStitched	7	10053	23328.3	10443.3	3771	0
chr1	237074172	237104049	9_Peak_96578_lociStitched	9	11622	20440.7	7557.28	3772	0
chr4	16831997	16840370	6_Peak_90756_lociStitched	6	7302	15225.8	2343.51	3773	0
chr1	112677002	112690228	3_Peak_5668_lociStitched	3	5705	16922.3	4046.85	3775	0
chr9	93155386	93177447	10_Peak_91266_lociStitched	10	9441	18151.4	5278.8	3776	0
chr4	9136273	9150275	5_Peak_83315_lociStitched	5	6079	16217.6	3352.7	3779	0
chr3	10466356	10524982	9_Peak_14646_lociStitched	9	15767	24863.3	12012.5	3781	0
chr13	4222613	4231651	5_Peak_78691_lociStitched	5	7320	15153.1	2302.88	3782	0
chr4	16596186	16609143	5_Peak_8368_lociStitched	5	7805	16418.1	3581.74	3783	0
chr14	89140963	89201195	15_Peak_85788_lociStitched	15	17968	24204.4	11368.8	3784	0
chr17	26213792	26231993	3_Peak_8341_lociStitched	3	6610	17377.3	4542.47	3786	0
chr2	44938042	44962503	7_Peak_56980_lociStitched	7	10076	18146.2	5311.79	3787	0
chr15	33270773	33292609	3_Peak_81047_lociStitched	3	4135	18680.7	5849.81	3788	0
chr8	32109997	32146644	18_Peak_21580_lociStitched	18	14392	21129.1	8300.18	3789	0
chr6	155965256	155971472	3_Peak_98882_lociStitched	3	5788	14716.4	1889.04	3790	0
chr4	127011040	127038248	7_Peak_47206_lociStitched	7	5765	20421.3	7594.05	3791	0
chr13	31569225	31570978	1_Peak_3602_lociStitched	1	1937	14122.9	1296.54	3792	0
chr1	184400706	184411103	2_Peak_266_lociStitched	2	2910	15176.5	2350.76	3793	0
chr15	118830457	118853378	8_Peak_44925_lociStitched	8	9961	18322.3	5496.7	3794	0
chr14	23466818	23480060	4_Peak_24360_lociStitched	4	5952	16396.8	3572.47	3795	0
chr10	47707773	47726144	8_Peak_85225_lociStitched	8	10766	17018.9	4201.45	3797	0
chr3	29159815	29168463	3_Peak_91345_lociStitched	3	2684	15082.3	2275.09	3798	0
chr1	72945809	72980840	9_Peak_98338_lociStitched	9	9091	19855.6	7051.74	3799	0
chr13	3624527	3677822	9_Peak_103641_lociStitched	9	12145	24883.4	12098	3801	0
chr6	98451250	98463561	3_Peak_15203_lociStitched	3	2620	16168.8	3385.72	3802	0
chrX	124257352	124291027	12_Peak_25118_lociStitched	12	15755	16217.9	3436.99	3803	0
chrX	13157278	13176178	7_Peak_50043_lociStitched	7	8483	15350.2	2577.69	3804	0
chr6	103057608	103062528	1_Peak_6327_lociStitched	1	5241	14393.2	1625.45	3805	0
chr3	77140108	77170543	7_Peak_89538_lociStitched	7	8040	19592.3	6833.11	3806	0
chr1	239319701	239345865	8_Peak_27665_lociStitched	8	10577	19148.2	6393.23	3807	0
chr13	205546679	205586885	12_Peak_39195_lociStitched	12	14410	23434	10680.8	3808	0
chr3	10842833	10844688	1_Peak_4110_lociStitched	1	2063	14334	1581.55	3809	0
chr7	3031539	3052069	4_Peak_35857_lociStitched	4	7538	18782	6029.96	3810	0
chr14	59112549	59122575	5_Peak_7771_lociStitched	5	4926	16353.6	3602.26	3811	0
chr6	14868783	14883424	2_Peak_9997_lociStitched	2	3635	16053	3309.21	3812	0
chr15	37528057	37552656	8_Peak_60193_lociStitched	8	10093	16978.9	4240.43	3813	0
chr7	20983090	21025089	14_Peak_75913_lociStitched	14	9449	26428.7	13694	3814	0
chr1	35925624	35927316	1_Peak_4543_lociStitched	1	1904	14075.5	1341.04	3815	0
chr9	109556380	109558474	1_Peak_6356_lociStitched	1	2362	13924.5	1197.26	3816	0
chr11	51597376	51622021	5_Peak_35795_lociStitched	5	9126	17288.5	4561.79	3817	0
chr1	229314694	229337683	4_Peak_16023_lociStitched	4	4689	18439.7	5722.01	3818	0
chr12	50473175	50491343	9_Peak_41722_lociStitched	9	11068	17399.5	4685.53	3819	0
chr3	39056436	39100269	10_Peak_20345_lociStitched	10	8479	24904.5	12190.9	3820	0
chr17	27797873	27818898	6_Peak_104992_lociStitched	6	7094	18390.6	5680.95	3822	0
chr14	62370958	62391896	7_Peak_7602_lociStitched	7	9981	17045.3	4337.41	3823	0
chr8	130726293	130755868	9_Peak_69805_lociStitched	9	7563	20498.4	7798.93	3824	0
chr12	23914358	23922001	4_Peak_7797_lociStitched	4	3926	15355.2	2661.92	3827	0
chr6	94801900	94807560	2_Peak_6209_lociStitched	2	4466	15232.4	2547.3	3830	0
chr5	8310396	8316480	3_Peak_9441_lociStitched	3	4894	15675.4	2992.72	3831	0
chr17	52003794	52038552	12_Peak_58463_lociStitched	12	10812	20875.7	8195.94	3832	0
chr16	71753490	71788575	9_Peak_19183_lociStitched	9	9851	21495.7	8821.61	3833	0
chr17	39839851	39842908	1_Peak_4392_lociStitched	1	3143	14355.5	1689.77	3835	0
chr4	40367499	40377068	2_Peak_2337_lociStitched	2	3734	15878.1	3213.45	3836	0
chr9	27699021	27736749	11_Peak_78279_lociStitched	11	12988	18693.4	6031.48	3837	0
chr12	39535915	39558222	6_Peak_99898_lociStitched	6	8627	17954.9	5293.45	3838	0
chr2	69358929	69368176	3_Peak_81955_lociStitched	3	3715	15238.1	2581.76	3840	0
chr6	95385621	95399469	6_Peak_94069_lociStitched	6	7556	16702.1	4049.26	3841	0
chr12	52476902	52498653	8_Peak_104873_lociStitched	8	9102	17946	5293.74	3842	0
chr13	6895248	6906701	3_Peak_40508_lociStitched	3	2600	16076.7	3432.28	3843	0
chr13	152002069	152005402	1_Peak_8169_lociStitched	1	3599	14325.4	1687.1	3845	0
chr15	95512633	95514836	1_Peak_4738_lociStitched	1	2548	14135.9	1501.46	3846	0
chr9	75093389	75128466	9_Peak_58543_lociStitched	9	11054	19689	7057.75	3847	0
chr17	41093483	41095333	1_Peak_1198_lociStitched	1	2088	13654.6	1030.98	3850	0
chr12	43981172	44061490	22_Peak_69714_lociStitched	22	18264	28947.6	16325.7	3851	0
chr12	50154541	50156675	1_Peak_3683_lociStitched	1	2217	13834.3	1213.26	3852	0
chr2	77345133	77359850	5_Peak_81115_lociStitched	5	7125	16657.6	4048.22	3853	0
chr10	58035722	58048631	6_Peak_69340_lociStitched	6	8899	16152.3	3551.25	3855	0
chr6	137785950	137824352	13_Peak_37783_lociStitched	13	10428	19555.5	6955.68	3856	0
chr15	111057093	111104351	9_Peak_17431_lociStitched	9	11639	22696.6	10096.8	3857	0
chr8	31132742	31134780	1_Peak_6334_lociStitched	1	2193	13867.5	1278.81	3858	0
chr12	13485520	13499700	7_Peak_104860_lociStitched	7	7766	15653.5	3065.15	3859	0
chr5	11832439	11844710	2_Peak_4563_lociStitched	2	5265	15750.9	3164.29	3860	0
chr9	134607058	134626565	6_Peak_13019_lociStitched	6	10724	16670.5	4091.88	3863	0
chr16	3670208	3697323	6_Peak_9252_lociStitched	6	7566	19300.9	6722.93	3865	0
chr11	50071135	50103498	9_Peak_89740_lociStitched	9	11482	18823.4	6254.94	3867	0
chr8	113983678	114003172	10_Peak_19414_lociStitched	10	10114	18530.2	5968.83	3868	0
chr9	39368038	39370331	2_Peak_2499_lociStitched	2	2228	14052	1492	3870	0
chr7	37245150	37282432	6_Peak_106301_lociStitched	6	6577	21073.7	8513.76	3871	0
chr2	59250039	59257495	3_Peak_10261_lociStitched	3	3232	15736.6	3177.2	3872	0
chr10	46444468	46451398	3_Peak_19208_lociStitched	3	5454	14665	2108.57	3873	0
chr15	120433171	120440701	Peak_14050	1	7726	15163.4	2607.19	3874	0
chr14	131598163	131612992	6_Peak_61667_lociStitched	6	6050	16759.4	4203.88	3875	0
chr12	2515109	2529187	5_Peak_27844_lociStitched	5	7024	18038.1	5507.31	3878	0
chr14	32088221	32102464	4_Peak_84969_lociStitched	4	6056	16328.7	3798.82	3880	0
chr13	29464813	29476566	4_Peak_75597_lociStitched	4	5332	15632.2	3110.04	3882	0
chr15	77126695	77137062	4_Peak_18396_lociStitched	4	7248	15169	2649.81	3884	0
chr9	56797319	56806248	3_Peak_4853_lociStitched	3	5277	15350.4	2847.65	3886	0
chr3	75475834	75512018	8_Peak_64104_lociStitched	8	12202	21565.7	9064.51	3888	0
chr16	75250420	75261876	2_Peak_24098_lociStitched	2	4743	15792.1	3291.31	3889	0
chr6	168734411	168744288	4_Peak_1653_lociStitched	4	4075	16336	3837.55	3890	0
chr9	82243476	82262581	8_Peak_94979_lociStitched	8	9629	16882.1	4401.86	3893	0
chr5	89402349	89445813	14_Peak_79819_lociStitched	14	12842	21645.1	9166.56	3894	0
chr3	46224316	46242126	7_Peak_97059_lociStitched	7	9343	16711.1	4245.9	3897	0
chr13	61175881	61192214	4_Peak_34430_lociStitched	4	8196	16472	4013.51	3898	0
chr9	12733370	12807427	15_Peak_48786_lociStitched	15	17764	26275.4	13819	3899	0
chr6	52342137	52349794	2_Peak_11659_lociStitched	2	7510	15336.5	2882.17	3900	0
chr13	122093877	122106699	3_Peak_4567_lociStitched	3	5878	17384.1	4932.62	3901	0
chr9	130905378	130925166	7_Peak_8316_lociStitched	7	8302	17799.3	5348.7	3902	0
chr4	46760967	46774410	5_Peak_103521_lociStitched	5	6809	16526.3	4076.2	3903	0
chr3	33104541	33119706	8_Peak_14483_lociStitched	8	12865	15198.4	2780.04	3906	0
chr3	38780832	38796865	5_Peak_58767_lociStitched	5	3344	17479.8	5062.14	3907	0
chr13	52932053	52937592	5_Peak_3783_lociStitched	5	5080	14074.2	1657.83	3908	0
chr4	74377245	74401911	13_Peak_59553_lociStitched	13	10529	18551.3	6136.9	3909	0
chr6	95533671	95549253	6_Peak_13225_lociStitched	6	8315	16756.9	4348.94	3910	0
chr1	21035433	21049589	2_Peak_84642_lociStitched	2	4286	16056.6	3651.09	3912	0
chr14	103870257	103878031	2_Peak_2744_lociStitched	2	2691	14399.7	1998.92	3914	0
chr4	112068964	112099089	9_Peak_19213_lociStitched	9	10517	20560.1	8161.31	3915	0
chr14	133591564	133628863	16_Peak_9587_lociStitched	16	15299	20872.5	8478.06	3917	0
chr6	1985464	2001448	4_Peak_84452_lociStitched	4	5553	16813.6	4427.57	3918	0
chr13	153512659	153562905	19_Peak_8339_lociStitched	19	13127	20475.2	8089.61	3919	0
chr10	50307956	50327471	6_Peak_1972_lociStitched	6	5478	16431.6	4052.57	3920	0
chr14	140632808	140642284	3_Peak_78422_lociStitched	3	5001	15111.3	2732.81	3921	0
chr2	133474361	133480607	3_Peak_48774_lociStitched	3	2512	15100.3	2723.26	3922	0
chr6	6625878	6646282	10_Peak_43292_lociStitched	10	9482	17282.2	4917.36	3925	0
chr5	8185640	8209110	10_Peak_87715_lociStitched	10	9076	19840	7481.51	3927	0
chr9	129635051	129652252	6_Peak_64013_lociStitched	6	7357	16713.8	4355.94	3928	0
chr12	38940159	38955554	5_Peak_17069_lociStitched	5	7944	16291.4	3941.35	3930	0
chr9	121462801	121476162	8_Peak_15394_lociStitched	8	8691	15906.1	3556.78	3931	0
chr1	246952288	246969307	5_Peak_69323_lociStitched	5	6161	15759.8	3419.11	3933	0
chr6	77757833	77790725	9_Peak_40403_lociStitched	9	10623	22133	9795.24	3934	0
chr5	51210571	51226097	6_Peak_10383_lociStitched	6	5877	16775.8	4440.44	3935	0
chr8	2072640	2090210	7_Peak_90030_lociStitched	7	6462	17751	5418.59	3938	0
chr18	34395684	34408114	6_Peak_68022_lociStitched	6	8045	15625.1	3294.7	3939	0
chr15	138640035	138658703	5_Peak_5455_lociStitched	5	3432	17716.9	5388.6	3940	0
chr9	117010910	117049044	16_Peak_86877_lociStitched	16	13071	20727.1	8399.12	3942	0
chr1	182461159	182496597	12_Peak_55191_lociStitched	12	10717	19908	7584.85	3943	0
chr4	123371233	123376456	3_Peak_41824_lociStitched	3	4395	14597.4	2278.35	3944	0
chr7	94789393	94805671	4_Peak_3251_lociStitched	4	3845	16247.2	3933.17	3945	0
chr16	75586914	75597325	9_Peak_5084_lociStitched	9	8088	14703	2391.91	3947	0
chr9	2025791	2058912	8_Peak_15224_lociStitched	8	12134	20949	8637.96	3948	0
chr2	29230	33058	2_Peak_7046_lociStitched	2	3679	14398.3	2087.79	3949	0
chr4	92964121	93022977	11_Peak_1858_lociStitched	11	9604	25401	13096.4	3950	0
chr6	4175750	4215971	11_Peak_81597_lociStitched	11	10440	21530.3	9238.76	3951	0
chr2	58804335	58812946	2_Peak_13602_lociStitched	2	6801	15108.9	2820.96	3952	0
chr6	12222592	12224425	1_Peak_3083_lociStitched	1	2209	13373.6	1086.78	3953	0
chr2	14895379	14897658	2_Peak_12408_lociStitched	2	2013	13848.7	1582.78	3956	0
chr16	19015233	19035429	7_Peak_72168_lociStitched	7	7961	16128.5	3867.53	3957	0
chr1	175285244	175294451	6_Peak_7415_lociStitched	6	7156	14919.2	2658.46	3958	0
chr8	2707665	2721561	5_Peak_16125_lociStitched	5	4724	16640.5	4381.41	3959	0
chr18	47387565	47423472	7_Peak_47203_lociStitched	7	10448	20542.4	8283.74	3960	0
[truncated: 13,228 more rows]

## Sheet: Human_Liver_TE
10	132575117	132593957	5_homo_H3K27ac_1_peak_14616_lociStitched	5	20345	25162.6	1684.45	1282	0
[truncated: 23,679 more rows]

[truncated: 1 more sheets: Mouse_Liver_TE]
